# Supplementary material for: Unveiling the Bioactive Potential of the Invasive Jellyfish Phyllorhiza punctata Through Integrative Transcriptomic and Proteomic Analyses
Source: Biomolecules. 2025 Aug 4;15(8):1121. doi: 10.3390/biom15081121 (PMC12383608; doi:10.3390/biom15081121)
Supplement: Supplementary file 1 [file biomolecules-15-01121-s001.zip]

Archive with 9,863 entries (9,306 files):
- Suplementary Material/
- Suplementary Material/FileS1.tsv
- Suplementary Material/FileS2.fasta
- Suplementary Material/FileS3/
- Suplementary Material/FileS3/Alphafold2/
- Suplementary Material/FileS3/Alphafold2/172_10448_relaxed_rank_001_alphafold2_ptm_model_3_seed_000.pdb
- Suplementary Material/FileS3/Alphafold2/231_13770_relaxed_rank_001_alphafold2_ptm_model_4_seed_000.pdb
- Suplementary Material/FileS3/Alphafold2/240_13873_relaxed_rank_001_alphafold2_ptm_model_1_seed_000.pdb
- Suplementary Material/FileS3/Alphafold2/A0A7M5UUY9_9735_relaxed_rank_001_alphafold2_ptm_model_4_seed_000.pdb
- Suplementary Material/FileS3/Alphafold2/AKU77028_10750_relaxed_rank_001_alphafold2_ptm_model_4_seed_000.pdb
- Suplementary Material/FileS3/Alphafold2/AKU77028_11377_relaxed_rank_001_alphafold2_ptm_model_3_seed_000.pdb
- Suplementary Material/FileS3/Alphafold2/CAH3146556_8481_relaxed_rank_001_alphafold2_ptm_model_3_seed_000.pdb
- Suplementary Material/FileS3/Alphafold2/QKN61214_16427_relaxed_rank_001_alphafold2_ptm_model_5_seed_000.pdb
- Suplementary Material/FileS3/Alphafold2/XAJ24443_1179_relaxed_rank_001_alphafold2_ptm_model_5_seed_000.pdb
- Suplementary Material/FileS3/Alphafold2/XP_020913125_428_relaxed_rank_001_alphafold2_ptm_model_3_seed_000.pdb
- Suplementary Material/FileS3/Alphafold2/XP_057297449_1309_relaxed_rank_001_alphafold2_ptm_model_4_seed_000.pdb
- Suplementary Material/FileS3/Alphafold2/XP_065051094_793_relaxed_rank_001_alphafold2_ptm_model_1_seed_000.pdb
- Suplementary Material/FileS3/Alphafold2/XP_065051124_10618_relaxed_rank_001_alphafold2_ptm_model_1_seed_000.pdb
- Suplementary Material/FileS3/Alphafold2/XP_065051153_13749_relaxed_rank_001_alphafold2_ptm_model_4_seed_000.pdb
- Suplementary Material/FileS3/Alphafold2/XP_065051196_924_relaxed_rank_001_alphafold2_ptm_model_1_seed_000.pdb
- Suplementary Material/FileS3/Alphafold2/XP_065051222_9675_relaxed_rank_001_alphafold2_ptm_model_3_seed_000.pdb
- Suplementary Material/FileS3/Alphafold2/XP_065051250_1006_relaxed_rank_001_alphafold2_ptm_model_5_seed_000.pdb
- Suplementary Material/FileS3/Alphafold2/XP_065051314_5193_relaxed_rank_001_alphafold2_ptm_model_5_seed_000.pdb
- Suplementary Material/FileS3/Alphafold2/XP_065051325_11252_relaxed_rank_001_alphafold2_ptm_model_3_seed_000.pdb
- Suplementary Material/FileS3/Alphafold2/XP_065051484_1199_relaxed_rank_001_alphafold2_ptm_model_5_seed_000.pdb
- Suplementary Material/FileS3/Alphafold2/XP_065051513_8604_relaxed_rank_001_alphafold2_ptm_model_4_seed_000.pdb
- Suplementary Material/FileS3/Alphafold2/XP_065051566_5519_relaxed_rank_001_alphafold2_ptm_model_4_seed_000.pdb
- Suplementary Material/FileS3/Alphafold2/XP_065051598_10943_relaxed_rank_001_alphafold2_ptm_model_5_seed_000.pdb
- Suplementary Material/FileS3/Alphafold2/XP_065051697_13335_relaxed_rank_001_alphafold2_ptm_model_5_seed_000.pdb
- Suplementary Material/FileS3/Alphafold2/XP_065052055_12663_relaxed_rank_001_alphafold2_ptm_model_1_seed_000.pdb
- Suplementary Material/FileS3/Alphafold2/XP_065052055_7837_relaxed_rank_001_alphafold2_ptm_model_4_seed_000.pdb
- Suplementary Material/FileS3/Alphafold2/XP_065052063_14066_relaxed_rank_001_alphafold2_ptm_model_3_seed_000.pdb
- Suplementary Material/FileS3/Alphafold2/XP_065052192_5245_relaxed_rank_001_alphafold2_ptm_model_1_seed_000.pdb
- Suplementary Material/FileS3/Alphafold2/XP_065052233_5261_relaxed_rank_001_alphafold2_ptm_model_3_seed_000.pdb
- Suplementary Material/FileS3/Alphafold2/XP_065052365_12919_relaxed_rank_001_alphafold2_ptm_model_3_seed_000.pdb
- Suplementary Material/FileS3/Alphafold2/XP_065052395_5101_relaxed_rank_001_alphafold2_ptm_model_3_seed_000.pdb
- Suplementary Material/FileS3/Alphafold2/XP_065052404_2046_relaxed_rank_001_alphafold2_ptm_model_5_seed_000.pdb
- Suplementary Material/FileS3/Alphafold2/XP_065052422_11741_relaxed_rank_001_alphafold2_ptm_model_4_seed_000.pdb
- Suplementary Material/FileS3/Alphafold2/XP_065052450_5840_relaxed_rank_001_alphafold2_ptm_model_4_seed_000.pdb
- Suplementary Material/FileS3/Alphafold2/XP_065052612_6303_relaxed_rank_001_alphafold2_ptm_model_3_seed_000.pdb
- Suplementary Material/FileS3/Alphafold2/XP_065052735_11090_relaxed_rank_001_alphafold2_ptm_model_4_seed_000.pdb
- Suplementary Material/FileS3/Alphafold2/XP_065052770_13133_relaxed_rank_001_alphafold2_ptm_model_5_seed_000.pdb
- Suplementary Material/FileS3/Alphafold2/XP_065052795_7208_relaxed_rank_001_alphafold2_ptm_model_5_seed_000.pdb
- Suplementary Material/FileS3/Alphafold2/XP_065052979_2551_relaxed_rank_001_alphafold2_ptm_model_1_seed_000.pdb
- Suplementary Material/FileS3/Alphafold2/XP_065053058_5367_relaxed_rank_001_alphafold2_ptm_model_3_seed_000.pdb
- Suplementary Material/FileS3/Alphafold2/XP_065053185_13658_relaxed_rank_001_alphafold2_ptm_model_4_seed_000.pdb
- Suplementary Material/FileS3/Alphafold2/XP_065053426_11083_relaxed_rank_001_alphafold2_ptm_model_4_seed_000.pdb
- Suplementary Material/FileS3/Alphafold2/XP_065053468_9177_relaxed_rank_001_alphafold2_ptm_model_1_seed_000.pdb
- Suplementary Material/FileS3/Alphafold2/XP_065053553_4355_relaxed_rank_001_alphafold2_ptm_model_3_seed_000.pdb
- Suplementary Material/FileS3/Alphafold2/XP_065053669_3153_relaxed_rank_001_alphafold2_ptm_model_3_seed_000.pdb
- Suplementary Material/FileS3/Alphafold2/XP_065053669_5752_relaxed_rank_001_alphafold2_ptm_model_5_seed_000.pdb
- Suplementary Material/FileS3/Alphafold2/XP_065053682_13593_relaxed_rank_001_alphafold2_ptm_model_3_seed_000.pdb
- Suplementary Material/FileS3/Alphafold2/XP_065053736_2722_relaxed_rank_001_alphafold2_ptm_model_5_seed_000.pdb
- Suplementary Material/FileS3/Alphafold2/XP_065053952_4606_relaxed_rank_001_alphafold2_ptm_model_4_seed_000.pdb
- Suplementary Material/FileS3/Alphafold2/XP_065053997_12370_relaxed_rank_001_alphafold2_ptm_model_5_seed_000.pdb
- Suplementary Material/FileS3/Alphafold2/XP_065054022_5269_relaxed_rank_001_alphafold2_ptm_model_5_seed_000.pdb
- Suplementary Material/FileS3/Alphafold2/XP_065054022_7248_relaxed_rank_001_alphafold2_ptm_model_1_seed_000.pdb
- Suplementary Material/FileS3/Alphafold2/XP_065054023_3493_relaxed_rank_001_alphafold2_ptm_model_5_seed_000.pdb
- Suplementary Material/FileS3/Alphafold2/XP_065054023_5495_relaxed_rank_001_alphafold2_ptm_model_1_seed_000.pdb
- Suplementary Material/FileS3/Alphafold2/XP_065054274_15176_relaxed_rank_001_alphafold2_ptm_model_4_seed_000.pdb
- Suplementary Material/FileS3/Alphafold2/XP_065054292_5353_relaxed_rank_001_alphafold2_ptm_model_5_seed_000.pdb
- Suplementary Material/FileS3/Alphafold2/XP_065054305_554_relaxed_rank_001_alphafold2_ptm_model_2_seed_000.pdb
- Suplementary Material/FileS3/Alphafold2/XP_065054309_3679_relaxed_rank_001_alphafold2_ptm_model_3_seed_000.pdb
- Suplementary Material/FileS3/Alphafold2/XP_065054624_3880_relaxed_rank_001_alphafold2_ptm_model_4_seed_000.pdb
- Suplementary Material/FileS3/Alphafold2/XP_065054943_13886_relaxed_rank_001_alphafold2_ptm_model_5_seed_000.pdb
- Suplementary Material/FileS3/Alphafold2/XP_065054943_7525_relaxed_rank_001_alphafold2_ptm_model_4_seed_000.pdb
- Suplementary Material/FileS3/Alphafold2/XP_065054961_15200_relaxed_rank_001_alphafold2_ptm_model_3_seed_000.pdb
- Suplementary Material/FileS3/Alphafold2/XP_065054978_16065_relaxed_rank_001_alphafold2_ptm_model_5_seed_000.pdb
- Suplementary Material/FileS3/Alphafold2/XP_065055150_4289_relaxed_rank_001_alphafold2_ptm_model_1_seed_000.pdb
- Suplementary Material/FileS3/Alphafold2/XP_065055185_4306_relaxed_rank_001_alphafold2_ptm_model_4_seed_000.pdb
- Suplementary Material/FileS3/Alphafold2/XP_065055256_10617_relaxed_rank_001_alphafold2_ptm_model_1_seed_000.pdb
- Suplementary Material/FileS3/Alphafold2/XP_065055434_10500_relaxed_rank_001_alphafold2_ptm_model_3_seed_000.pdb
- Suplementary Material/FileS3/Alphafold2/XP_065055518_8898_relaxed_rank_001_alphafold2_ptm_model_4_seed_000.pdb
- Suplementary Material/FileS3/Alphafold2/XP_065055677_4807_relaxed_rank_001_alphafold2_ptm_model_4_seed_000.pdb
- Suplementary Material/FileS3/Alphafold2/XP_065055704_15191_relaxed_rank_001_alphafold2_ptm_model_1_seed_000.pdb
- Suplementary Material/FileS3/Alphafold2/XP_065055734_6717_relaxed_rank_001_alphafold2_ptm_model_5_seed_000.pdb
- Suplementary Material/FileS3/Alphafold2/XP_065055784_702_relaxed_rank_001_alphafold2_ptm_model_4_seed_000.pdb
- Suplementary Material/FileS3/Alphafold2/XP_065055791_15858_relaxed_rank_001_alphafold2_ptm_model_4_seed_000.pdb
- Suplementary Material/FileS3/Alphafold2/XP_065055859_4972_relaxed_rank_001_alphafold2_ptm_model_5_seed_000.pdb
- Suplementary Material/FileS3/Alphafold2/XP_065055878_6649_relaxed_rank_001_alphafold2_ptm_model_5_seed_000.pdb
- Suplementary Material/FileS3/Alphafold2/XP_065056015_15028_relaxed_rank_001_alphafold2_ptm_model_3_seed_000.pdb
- Suplementary Material/FileS3/Alphafold2/XP_065056045_11954_relaxed_rank_001_alphafold2_ptm_model_4_seed_000.pdb
- Suplementary Material/FileS3/Alphafold2/XP_065056045_8714_relaxed_rank_001_alphafold2_ptm_model_3_seed_000.pdb
- Suplementary Material/FileS3/Alphafold2/XP_065056138_956_relaxed_rank_001_alphafold2_ptm_model_3_seed_000.pdb
- Suplementary Material/FileS3/Alphafold2/XP_065056240_5270_relaxed_rank_001_alphafold2_ptm_model_1_seed_000.pdb
- Suplementary Material/FileS3/Alphafold2/XP_065056435_5240_relaxed_rank_001_alphafold2_ptm_model_5_seed_000.pdb
- Suplementary Material/FileS3/Alphafold2/XP_065056490_5992_relaxed_rank_001_alphafold2_ptm_model_3_seed_000.pdb
- Suplementary Material/FileS3/Alphafold2/XP_065056523_12993_relaxed_rank_001_alphafold2_ptm_model_1_seed_000.pdb
- Suplementary Material/FileS3/Alphafold2/XP_065056582_10656_relaxed_rank_001_alphafold2_ptm_model_5_seed_000.pdb
- Suplementary Material/FileS3/Alphafold2/XP_065056972_14350_relaxed_rank_001_alphafold2_ptm_model_4_seed_000.pdb
- Suplementary Material/FileS3/Alphafold2/XP_065057019_7528_relaxed_rank_001_alphafold2_ptm_model_3_seed_000.pdb
- Suplementary Material/FileS3/Alphafold2/XP_065057120_11942_relaxed_rank_001_alphafold2_ptm_model_1_seed_000.pdb
- Suplementary Material/FileS3/Alphafold2/XP_065057120_5870_relaxed_rank_001_alphafold2_ptm_model_3_seed_000.pdb
- Suplementary Material/FileS3/Alphafold2/XP_065057120_8080_relaxed_rank_001_alphafold2_ptm_model_5_seed_000.pdb
- Suplementary Material/FileS3/Alphafold2/XP_065057313_5407_relaxed_rank_001_alphafold2_ptm_model_1_seed_000.pdb
- Suplementary Material/FileS3/Alphafold2/XP_065057552_4865_relaxed_rank_001_alphafold2_ptm_model_4_seed_000.pdb
- Suplementary Material/FileS3/Alphafold2/XP_065057918_4421_relaxed_rank_001_alphafold2_ptm_model_4_seed_000.pdb
- Suplementary Material/FileS3/Alphafold2/XP_065057987_8463_relaxed_rank_001_alphafold2_ptm_model_3_seed_000.pdb
- Suplementary Material/FileS3/Alphafold2/XP_065058056_5537_relaxed_rank_001_alphafold2_ptm_model_5_seed_000.pdb
- Suplementary Material/FileS3/Alphafold2/XP_065058059_13565_relaxed_rank_001_alphafold2_ptm_model_2_seed_000.pdb
- Suplementary Material/FileS3/Alphafold2/XP_065058123_5088_relaxed_rank_001_alphafold2_ptm_model_3_seed_000.pdb
- Suplementary Material/FileS3/Alphafold2/XP_065058271_7390_relaxed_rank_001_alphafold2_ptm_model_3_seed_000.pdb
- Suplementary Material/FileS3/Alphafold2/XP_065058275_8064_relaxed_rank_001_alphafold2_ptm_model_3_seed_000.pdb
- Suplementary Material/FileS3/Alphafold2/XP_065058281_4852_relaxed_rank_001_alphafold2_ptm_model_3_seed_000.pdb
- Suplementary Material/FileS3/Alphafold2/XP_065058319_14272_relaxed_rank_001_alphafold2_ptm_model_1_seed_000.pdb
- Suplementary Material/FileS3/Alphafold2/XP_065058404_12221_relaxed_rank_001_alphafold2_ptm_model_5_seed_000.pdb
- Suplementary Material/FileS3/Alphafold2/XP_065058481_5156_relaxed_rank_001_alphafold2_ptm_model_3_seed_000.pdb
- Suplementary Material/FileS3/Alphafold2/XP_065058610_14196_relaxed_rank_001_alphafold2_ptm_model_1_seed_000.pdb
- Suplementary Material/FileS3/Alphafold2/XP_065058610_662_relaxed_rank_001_alphafold2_ptm_model_3_seed_000.pdb
- Suplementary Material/FileS3/Alphafold2/XP_065058654_5390_relaxed_rank_001_alphafold2_ptm_model_5_seed_000.pdb
- Suplementary Material/FileS3/Alphafold2/XP_065058710_9575_relaxed_rank_001_alphafold2_ptm_model_3_seed_000.pdb
- Suplementary Material/FileS3/Alphafold2/XP_065058759_4648_relaxed_rank_001_alphafold2_ptm_model_5_seed_000.pdb
- Suplementary Material/FileS3/Alphafold2/XP_065058797_15282_relaxed_rank_001_alphafold2_ptm_model_4_seed_000.pdb
- Suplementary Material/FileS3/Alphafold2/XP_065058797_701_relaxed_rank_001_alphafold2_ptm_model_1_seed_000.pdb
- Suplementary Material/FileS3/Alphafold2/XP_065058821_11728_relaxed_rank_001_alphafold2_ptm_model_3_seed_000.pdb
- Suplementary Material/FileS3/Alphafold2/XP_065058870_7165_relaxed_rank_001_alphafold2_ptm_model_4_seed_000.pdb
- Suplementary Material/FileS3/Alphafold2/XP_065058878_15030_relaxed_rank_001_alphafold2_ptm_model_4_seed_000.pdb
- Suplementary Material/FileS3/Alphafold2/XP_065058963_11221_relaxed_rank_001_alphafold2_ptm_model_4_seed_000.pdb
- Suplementary Material/FileS3/Alphafold2/XP_065058978_15472_relaxed_rank_001_alphafold2_ptm_model_1_seed_000.pdb
- Suplementary Material/FileS3/Alphafold2/XP_065059012_5408_relaxed_rank_001_alphafold2_ptm_model_5_seed_000.pdb
- Suplementary Material/FileS3/Alphafold2/XP_065059049_4552_relaxed_rank_001_alphafold2_ptm_model_3_seed_000.pdb
- Suplementary Material/FileS3/Alphafold2/XP_065059114_14545_relaxed_rank_001_alphafold2_ptm_model_5_seed_000.pdb
- Suplementary Material/FileS3/Alphafold2/XP_065059349_5567_relaxed_rank_001_alphafold2_ptm_model_3_seed_000.pdb
- Suplementary Material/FileS3/Alphafold2/XP_065059349_6569_relaxed_rank_001_alphafold2_ptm_model_1_seed_000.pdb
- Suplementary Material/FileS3/Alphafold2/XP_065059458_10238_relaxed_rank_001_alphafold2_ptm_model_3_seed_000.pdb
- Suplementary Material/FileS3/Alphafold2/XP_065059524_7680_relaxed_rank_001_alphafold2_ptm_model_4_seed_000.pdb
- Suplementary Material/FileS3/Alphafold2/XP_065059637_11091_relaxed_rank_001_alphafold2_ptm_model_3_seed_000.pdb
- Suplementary Material/FileS3/Alphafold2/XP_065059713_7812_relaxed_rank_001_alphafold2_ptm_model_3_seed_000.pdb
- Suplementary Material/FileS3/Alphafold2/XP_065059832_7823_relaxed_rank_001_alphafold2_ptm_model_5_seed_000.pdb
- Suplementary Material/FileS3/Alphafold2/XP_065059926_12011_relaxed_rank_001_alphafold2_ptm_model_1_seed_000.pdb
- Suplementary Material/FileS3/Alphafold2/XP_065059929_5019_relaxed_rank_001_alphafold2_ptm_model_1_seed_000.pdb
- Suplementary Material/FileS3/Alphafold2/XP_065059971_5522_relaxed_rank_001_alphafold2_ptm_model_3_seed_000.pdb
- Suplementary Material/FileS3/Alphafold2/XP_065060000_6254_relaxed_rank_001_alphafold2_ptm_model_4_seed_000.pdb
- Suplementary Material/FileS3/Alphafold2/XP_065060115_8203_relaxed_rank_001_alphafold2_ptm_model_1_seed_000.pdb
- Suplementary Material/FileS3/Alphafold2/XP_065060176_7627_relaxed_rank_001_alphafold2_ptm_model_5_seed_000.pdb
- Suplementary Material/FileS3/Alphafold2/XP_065060179_15359_relaxed_rank_001_alphafold2_ptm_model_4_seed_000.pdb
- Suplementary Material/FileS3/Alphafold2/XP_065060179_4625_relaxed_rank_001_alphafold2_ptm_model_3_seed_000.pdb
- Suplementary Material/FileS3/Alphafold2/XP_065060389_1621_relaxed_rank_001_alphafold2_ptm_model_3_seed_000.pdb
- Suplementary Material/FileS3/Alphafold2/XP_065060405_8378_relaxed_rank_001_alphafold2_ptm_model_4_seed_000.pdb
- Suplementary Material/FileS3/Alphafold2/XP_065060541_1625_relaxed_rank_001_alphafold2_ptm_model_3_seed_000.pdb
- Suplementary Material/FileS3/Alphafold2/XP_065060541_515_relaxed_rank_001_alphafold2_ptm_model_3_seed_000.pdb
- Suplementary Material/FileS3/Alphafold2/XP_065060543_4196_relaxed_rank_001_alphafold2_ptm_model_4_seed_000.pdb
- Suplementary Material/FileS3/Alphafold2/XP_065060546_8472_relaxed_rank_001_alphafold2_ptm_model_1_seed_000.pdb
- Suplementary Material/FileS3/Alphafold2/XP_065060742_8629_relaxed_rank_001_alphafold2_ptm_model_4_seed_000.pdb
- Suplementary Material/FileS3/Alphafold2/XP_065060802_14099_relaxed_rank_001_alphafold2_ptm_model_3_seed_000.pdb
- Suplementary Material/FileS3/Alphafold2/XP_065060802_4203_relaxed_rank_001_alphafold2_ptm_model_4_seed_000.pdb
- Suplementary Material/FileS3/Alphafold2/XP_065060804_4660_relaxed_rank_001_alphafold2_ptm_model_3_seed_000.pdb
- Suplementary Material/FileS3/Alphafold2/XP_065060867_704_relaxed_rank_001_alphafold2_ptm_model_4_seed_000.pdb
- Suplementary Material/FileS3/Alphafold2/XP_065060964_7865_relaxed_rank_001_alphafold2_ptm_model_4_seed_000.pdb
- Suplementary Material/FileS3/Alphafold2/XP_065061103_11376_relaxed_rank_001_alphafold2_ptm_model_5_seed_000.pdb
- Suplementary Material/FileS3/Alphafold2/XP_065061129_1425_relaxed_rank_001_alphafold2_ptm_model_5_seed_000.pdb
- Suplementary Material/FileS3/Alphafold2/XP_065061351_5256_relaxed_rank_001_alphafold2_ptm_model_1_seed_000.pdb
- Suplementary Material/FileS3/Alphafold2/XP_065061388_14675_relaxed_rank_001_alphafold2_ptm_model_1_seed_000.pdb
- Suplementary Material/FileS3/Alphafold2/XP_065061439_9085_relaxed_rank_001_alphafold2_ptm_model_1_seed_000.pdb
- Suplementary Material/FileS3/Alphafold2/XP_065061443_9088_relaxed_rank_001_alphafold2_ptm_model_5_seed_000.pdb
- Suplementary Material/FileS3/Alphafold2/XP_065061803_7839_relaxed_rank_001_alphafold2_ptm_model_3_seed_000.pdb
- Suplementary Material/FileS3/Alphafold2/XP_065061945_15770_relaxed_rank_001_alphafold2_ptm_model_4_seed_000.pdb
- Suplementary Material/FileS3/Alphafold2/XP_065062068_8896_relaxed_rank_001_alphafold2_ptm_model_3_seed_000.pdb
- Suplementary Material/FileS3/Alphafold2/XP_065062106_8080_relaxed_rank_001_alphafold2_ptm_model_1_seed_000.pdb
- Suplementary Material/FileS3/Alphafold2/XP_065062238_5241_relaxed_rank_001_alphafold2_ptm_model_5_seed_000.pdb
- Suplementary Material/FileS3/Alphafold2/XP_065062240_2760_relaxed_rank_001_alphafold2_ptm_model_4_seed_000.pdb
- Suplementary Material/FileS3/Alphafold2/XP_065062330_9809_relaxed_rank_001_alphafold2_ptm_model_4_seed_000.pdb
- Suplementary Material/FileS3/Alphafold2/XP_065062463_9914_relaxed_rank_001_alphafold2_ptm_model_5_seed_000.pdb
- Suplementary Material/FileS3/Alphafold2/XP_065062503_11164_relaxed_rank_001_alphafold2_ptm_model_5_seed_000.pdb
- Suplementary Material/FileS3/Alphafold2/XP_065062718_8656_relaxed_rank_001_alphafold2_ptm_model_1_seed_000.pdb
- Suplementary Material/FileS3/Alphafold2/XP_065062749_6842_relaxed_rank_001_alphafold2_ptm_model_3_seed_000.pdb
- Suplementary Material/FileS3/Alphafold2/XP_065062955_14706_relaxed_rank_001_alphafold2_ptm_model_1_seed_000.pdb
- Suplementary Material/FileS3/Alphafold2/XP_065063041_11558_relaxed_rank_001_alphafold2_ptm_model_5_seed_000.pdb
- Suplementary Material/FileS3/Alphafold2/XP_065063046_14078_relaxed_rank_001_alphafold2_ptm_model_3_seed_000.pdb
- Suplementary Material/FileS3/Alphafold2/XP_065063196_8717_relaxed_rank_001_alphafold2_ptm_model_1_seed_000.pdb
- Suplementary Material/FileS3/Alphafold2/XP_065063213_12254_relaxed_rank_001_alphafold2_ptm_model_5_seed_000.pdb
- Suplementary Material/FileS3/Alphafold2/XP_065063258_5622_relaxed_rank_001_alphafold2_ptm_model_1_seed_000.pdb
- Suplementary Material/FileS3/Alphafold2/XP_065063467_14475_relaxed_rank_001_alphafold2_ptm_model_4_seed_000.pdb
- Suplementary Material/FileS3/Alphafold2/XP_065063533_8950_relaxed_rank_001_alphafold2_ptm_model_1_seed_000.pdb
- Suplementary Material/FileS3/Alphafold2/XP_065063665_5413_relaxed_rank_001_alphafold2_ptm_model_1_seed_000.pdb
- Suplementary Material/FileS3/Alphafold2/XP_065063674_4602_relaxed_rank_001_alphafold2_ptm_model_1_seed_000.pdb
- Suplementary Material/FileS3/Alphafold2/XP_065063742_11143_relaxed_rank_001_alphafold2_ptm_model_3_seed_000.pdb
- Suplementary Material/FileS3/Alphafold2/XP_065063795_13099_relaxed_rank_001_alphafold2_ptm_model_3_seed_000.pdb
- Suplementary Material/FileS3/Alphafold2/XP_065063801_15156_relaxed_rank_001_alphafold2_ptm_model_1_seed_000.pdb
- Suplementary Material/FileS3/Alphafold2/XP_065063810_8490_relaxed_rank_001_alphafold2_ptm_model_4_seed_000.pdb
- Suplementary Material/FileS3/Alphafold2/XP_065063848_5366_relaxed_rank_001_alphafold2_ptm_model_3_seed_000.pdb
- Suplementary Material/FileS3/Alphafold2/XP_065063860_11043_relaxed_rank_001_alphafold2_ptm_model_1_seed_000.pdb
- Suplementary Material/FileS3/Alphafold2/XP_065063865_11053_relaxed_rank_001_alphafold2_ptm_model_5_seed_000.pdb
- Suplementary Material/FileS3/Alphafold2/XP_065063865_6239_relaxed_rank_001_alphafold2_ptm_model_5_seed_000.pdb
- Suplementary Material/FileS3/Alphafold2/XP_065064294_11323_relaxed_rank_001_alphafold2_ptm_model_4_seed_000.pdb
- Suplementary Material/FileS3/Alphafold2/XP_065064308_8158_relaxed_rank_001_alphafold2_ptm_model_3_seed_000.pdb
- Suplementary Material/FileS3/Alphafold2/XP_065064368_6851_relaxed_rank_001_alphafold2_ptm_model_1_seed_000.pdb
- Suplementary Material/FileS3/Alphafold2/XP_065064539_9968_relaxed_rank_001_alphafold2_ptm_model_1_seed_000.pdb
- Suplementary Material/FileS3/Alphafold2/XP_065064552_11665_relaxed_rank_001_alphafold2_ptm_model_4_seed_000.pdb
- Suplementary Material/FileS3/Alphafold2/XP_065064618_5085_relaxed_rank_001_alphafold2_ptm_model_1_seed_000.pdb
- Suplementary Material/FileS3/Alphafold2/XP_065064938_11926_relaxed_rank_001_alphafold2_ptm_model_3_seed_000.pdb
- Suplementary Material/FileS3/Alphafold2/XP_065065086_11399_relaxed_rank_001_alphafold2_ptm_model_5_seed_000.pdb
- Suplementary Material/FileS3/Alphafold2/XP_065065158_12302_relaxed_rank_001_alphafold2_ptm_model_5_seed_000.pdb
- Suplementary Material/FileS3/Alphafold2/XP_065065159_11603_relaxed_rank_001_alphafold2_ptm_model_3_seed_000.pdb
- Suplementary Material/FileS3/Alphafold2/XP_065065161_15704_relaxed_rank_001_alphafold2_ptm_model_1_seed_000.pdb
- Suplementary Material/FileS3/Alphafold2/XP_065065168_4256_relaxed_rank_001_alphafold2_ptm_model_3_seed_000.pdb
- Suplementary Material/FileS3/Alphafold2/XP_065065372_5520_relaxed_rank_001_alphafold2_ptm_model_3_seed_000.pdb
- Suplementary Material/FileS3/Alphafold2/XP_065065372_8460_relaxed_rank_001_alphafold2_ptm_model_4_seed_000.pdb
- Suplementary Material/FileS3/Alphafold2/XP_065065532_11685_relaxed_rank_001_alphafold2_ptm_model_5_seed_000.pdb
- Suplementary Material/FileS3/Alphafold2/XP_065065638_8308_relaxed_rank_001_alphafold2_ptm_model_4_seed_000.pdb
- Suplementary Material/FileS3/Alphafold2/XP_065065705_13015_relaxed_rank_001_alphafold2_ptm_model_4_seed_000.pdb
- Suplementary Material/FileS3/Alphafold2/XP_065065758_12621_relaxed_rank_001_alphafold2_ptm_model_1_seed_000.pdb
- Suplementary Material/FileS3/Alphafold2/XP_065065861_14956_relaxed_rank_001_alphafold2_ptm_model_1_seed_000.pdb
- Suplementary Material/FileS3/Alphafold2/XP_065065861_3565_relaxed_rank_001_alphafold2_ptm_model_1_seed_000.pdb
- Suplementary Material/FileS3/Alphafold2/XP_065065863_711_relaxed_rank_001_alphafold2_ptm_model_3_seed_000.pdb
- Suplementary Material/FileS3/Alphafold2/XP_065065930_11576_relaxed_rank_001_alphafold2_ptm_model_5_seed_000.pdb
- Suplementary Material/FileS3/Alphafold2/XP_065066105_5792_relaxed_rank_001_alphafold2_ptm_model_3_seed_000.pdb
- Suplementary Material/FileS3/Alphafold2/XP_065066193_4834_relaxed_rank_001_alphafold2_ptm_model_3_seed_000.pdb
- Suplementary Material/FileS3/Alphafold2/XP_065066412_13338_relaxed_rank_001_alphafold2_ptm_model_5_seed_000.pdb
- Suplementary Material/FileS3/Alphafold2/XP_065066428_8507_relaxed_rank_001_alphafold2_ptm_model_5_seed_000.pdb
- Suplementary Material/FileS3/Alphafold2/XP_065066543_6809_relaxed_rank_001_alphafold2_ptm_model_1_seed_000.pdb
- Suplementary Material/FileS3/Alphafold2/XP_065066755_359_relaxed_rank_001_alphafold2_ptm_model_1_seed_000.pdb
- Suplementary Material/FileS3/Alphafold2/XP_065066772_7570_relaxed_rank_001_alphafold2_ptm_model_4_seed_000.pdb
- Suplementary Material/FileS3/Alphafold2/XP_065066789_5331_relaxed_rank_001_alphafold2_ptm_model_3_seed_000.pdb
- Suplementary Material/FileS3/Alphafold2/XP_065066843_13614_relaxed_rank_001_alphafold2_ptm_model_4_seed_000.pdb
- Suplementary Material/FileS3/Alphafold2/XP_065066891_9060_relaxed_rank_001_alphafold2_ptm_model_1_seed_000.pdb
- Suplementary Material/FileS3/Alphafold2/XP_065066977_5065_relaxed_rank_001_alphafold2_ptm_model_3_seed_000.pdb
- Suplementary Material/FileS3/Alphafold2/XP_065067012_11913_relaxed_rank_001_alphafold2_ptm_model_4_seed_000.pdb
- Suplementary Material/FileS3/Alphafold2/XP_065067012_5997_relaxed_rank_001_alphafold2_ptm_model_3_seed_000.pdb
- Suplementary Material/FileS3/Alphafold2/XP_065067076_15100_relaxed_rank_001_alphafold2_ptm_model_3_seed_000.pdb
- Suplementary Material/FileS3/Alphafold2/XP_065067106_13975_relaxed_rank_001_alphafold2_ptm_model_4_seed_000.pdb
- Suplementary Material/FileS3/Alphafold2/XP_065067169_11080_relaxed_rank_001_alphafold2_ptm_model_4_seed_000.pdb
- Suplementary Material/FileS3/Alphafold2/XP_065067169_8734_relaxed_rank_001_alphafold2_ptm_model_5_seed_000.pdb
- Suplementary Material/FileS3/Alphafold2/XP_065067185_14731_relaxed_rank_001_alphafold2_ptm_model_5_seed_000.pdb
- Suplementary Material/FileS3/Alphafold2/XP_065067195_5075_relaxed_rank_001_alphafold2_ptm_model_3_seed_000.pdb
- Suplementary Material/FileS3/Alphafold2/XP_065067214_6654_relaxed_rank_001_alphafold2_ptm_model_5_seed_000.pdb
- Suplementary Material/FileS3/Alphafold2/XP_065067285_5272_relaxed_rank_001_alphafold2_ptm_model_4_seed_000.pdb
- Suplementary Material/FileS3/Alphafold2/XP_065067317_326_relaxed_rank_001_alphafold2_ptm_model_4_seed_000.pdb
- Suplementary Material/FileS3/Alphafold2/XP_065067347_5268_relaxed_rank_001_alphafold2_ptm_model_4_seed_000.pdb
- Suplementary Material/FileS3/Alphafold2/XP_065067357_14265_relaxed_rank_001_alphafold2_ptm_model_3_seed_000.pdb
- Suplementary Material/FileS3/Alphafold2/XP_065067357_5146_relaxed_rank_001_alphafold2_ptm_model_3_seed_000.pdb
- Suplementary Material/FileS3/Alphafold2/XP_065067571_14372_relaxed_rank_001_alphafold2_ptm_model_4_seed_000.pdb
- Suplementary Material/FileS3/Alphafold2/XP_065068103_13697_relaxed_rank_001_alphafold2_ptm_model_1_seed_000.pdb
- Suplementary Material/FileS3/Alphafold2/XP_065068415_14880_relaxed_rank_001_alphafold2_ptm_model_5_seed_000.pdb
- Suplementary Material/FileS3/Alphafold2/XP_065068582_14708_relaxed_rank_001_alphafold2_ptm_model_4_seed_000.pdb
- Suplementary Material/FileS3/Alphafold2/XP_065068582_15006_relaxed_rank_001_alphafold2_ptm_model_3_seed_000.pdb
- Suplementary Material/FileS3/Alphafold2/XP_065068687_15073_relaxed_rank_001_alphafold2_ptm_model_1_seed_000.pdb
- Suplementary Material/FileS3/Alphafold2/XP_065068843_15126_relaxed_rank_001_alphafold2_ptm_model_3_seed_000.pdb
- Suplementary Material/FileS3/Alphafold2/XP_065068864_13072_relaxed_rank_001_alphafold2_ptm_model_1_seed_000.pdb
- Suplementary Material/FileS3/Alphafold2/XP_065068888_8906_relaxed_rank_001_alphafold2_ptm_model_3_seed_000.pdb
- Suplementary Material/FileS3/Alphafold2/XP_065069084_10962_relaxed_rank_001_alphafold2_ptm_model_1_seed_000.pdb
- Suplementary Material/FileS3/Alphafold2/XP_065069094_1227_relaxed_rank_001_alphafold2_ptm_model_4_seed_000.pdb
- Suplementary Material/FileS3/Alphafold2/XP_065069094_12587_relaxed_rank_001_alphafold2_ptm_model_4_seed_000.pdb
- Suplementary Material/FileS3/Alphafold2/XP_065069170_15377_relaxed_rank_001_alphafold2_ptm_model_4_seed_000.pdb
- Suplementary Material/FileS3/Alphafold2/XP_065069170_5763_relaxed_rank_001_alphafold2_ptm_model_1_seed_000.pdb
- Suplementary Material/FileS3/Alphafold2/XP_065069205_13460_relaxed_rank_001_alphafold2_ptm_model_5_seed_000.pdb
- Suplementary Material/FileS3/Alphafold2/XP_065069392_8606_relaxed_rank_001_alphafold2_ptm_model_3_seed_000.pdb
- Suplementary Material/FileS3/Alphafold2/XP_065069482_4468_relaxed_rank_001_alphafold2_ptm_model_3_seed_000.pdb
- Suplementary Material/FileS3/Alphafold2/XP_065069500_15627_relaxed_rank_001_alphafold2_ptm_model_1_seed_000.pdb
- Suplementary Material/FileS3/Alphafold2/XP_065069589_6819_relaxed_rank_001_alphafold2_ptm_model_3_seed_000.pdb
- Suplementary Material/FileS3/Alphafold2/XP_065069680_9513_relaxed_rank_001_alphafold2_ptm_model_1_seed_000.pdb
- Suplementary Material/FileS3/Alphafold2/XP_065069855_12790_relaxed_rank_001_alphafold2_ptm_model_5_seed_000.pdb
- Suplementary Material/FileS3/Alphafold2/XP_065069917_715_relaxed_rank_001_alphafold2_ptm_model_5_seed_000.pdb
- Suplementary Material/FileS3/Alphafold2/XP_065069979_11552_relaxed_rank_001_alphafold2_ptm_model_5_seed_000.pdb
- Suplementary Material/FileS3/Alphafold2/XP_065070279_16095_relaxed_rank_001_alphafold2_ptm_model_5_seed_000.pdb
- Suplementary Material/FileS3/Alphafold2/XP_065070341_14194_relaxed_rank_001_alphafold2_ptm_model_5_seed_000.pdb
- Suplementary Material/FileS3/Alphafold2/XP_065070517_12240_relaxed_rank_001_alphafold2_ptm_model_1_seed_000.pdb
- Suplementary Material/FileS3/Alphafold2/XP_065070517_12324_relaxed_rank_001_alphafold2_ptm_model_5_seed_000.pdb
- Suplementary Material/FileS3/Alphafold2/XP_065070585_15270_relaxed_rank_001_alphafold2_ptm_model_5_seed_000.pdb
- Suplementary Material/FileS3/Alphafold2/XP_065070690_8752_relaxed_rank_001_alphafold2_ptm_model_1_seed_000.pdb
- Suplementary Material/FileS3/Alphafold2/XP_065070945_16501_relaxed_rank_001_alphafold2_ptm_model_1_seed_000.pdb
- Suplementary Material/FileS3/Alphafold2/XP_065071184_13132_relaxed_rank_001_alphafold2_ptm_model_3_seed_000.pdb
- Suplementary Material/FileS3/Alphafold2/XP_065071194_6208_relaxed_rank_001_alphafold2_ptm_model_4_seed_000.pdb
- Suplementary Material/FileS3/Alphafold2/XP_065071306_16831_relaxed_rank_001_alphafold2_ptm_model_4_seed_000.pdb
- Suplementary Material/FileS3/Alphafold2/XP_065071425_31_relaxed_rank_001_alphafold2_ptm_model_1_seed_000.pdb
- Suplementary Material/FileS3/Alphafold2/XP_065071437_6421_relaxed_rank_001_alphafold2_ptm_model_5_seed_000.pdb
- Suplementary Material/FileS3/Alphafold2/XP_065071592_15421_relaxed_rank_001_alphafold2_ptm_model_3_seed_000.pdb
- Suplementary Material/FileS3/Alphafold2/XP_065071711_8227_relaxed_rank_001_alphafold2_ptm_model_3_seed_000.pdb
- Suplementary Material/FileS3/Alphafold2/XP_065071755_4832_relaxed_rank_001_alphafold2_ptm_model_5_seed_000.pdb
- Suplementary Material/FileS3/Alphafold2/XP_065071919_9190_relaxed_rank_001_alphafold2_ptm_model_5_seed_000.pdb
- Suplementary Material/FileS3/Alphafold2/XP_065071945_17281_relaxed_rank_001_alphafold2_ptm_model_5_seed_000.pdb
- Suplementary Material/FileS3/Alphafold2/XP_065071966_17322_relaxed_rank_001_alphafold2_ptm_model_4_seed_000.pdb
- Suplementary Material/FileS3/Alphafold2/XP_065071994_7820_relaxed_rank_001_alphafold2_ptm_model_5_seed_000.pdb
- Suplementary Material/FileS3/Alphafold2/XP_065072136_4667_relaxed_rank_001_alphafold2_ptm_model_3_seed_000.pdb
- Suplementary Material/FileS3/Alphafold2/XP_065072188_1473_relaxed_rank_001_alphafold2_ptm_model_1_seed_000.pdb
- Suplementary Material/FileS3/Alphafold2/XP_065072193_3953_relaxed_rank_001_alphafold2_ptm_model_3_seed_000.pdb
- Suplementary Material/FileS3/Alphafold2/XP_065072245_15793_relaxed_rank_001_alphafold2_ptm_model_3_seed_000.pdb
- Suplementary Material/FileS3/Alphafold2/XP_065072335_17676_relaxed_rank_001_alphafold2_ptm_model_5_seed_000.pdb
- Suplementary Material/FileS3/Alphafold2/XP_065072400_12624_relaxed_rank_001_alphafold2_ptm_model_5_seed_000.pdb
- Suplementary Material/FileS3/PEPFOLD4/
- Suplementary Material/FileS3/PEPFOLD4/172_10448/
- Suplementary Material/FileS3/PEPFOLD4/172_10448/.Rhistory
- Suplementary Material/FileS3/PEPFOLD4/172_10448/172-5bestmodels.pdb
- Suplementary Material/FileS3/PEPFOLD4/172_10448/172-model1.pdb
- Suplementary Material/FileS3/PEPFOLD4/172_10448/172-model2.pdb
- Suplementary Material/FileS3/PEPFOLD4/172_10448/172-model3.pdb
- Suplementary Material/FileS3/PEPFOLD4/172_10448/172-model4.pdb
- Suplementary Material/FileS3/PEPFOLD4/172_10448/172-model5.pdb
- Suplementary Material/FileS3/PEPFOLD4/172_10448/172.svmi8.27.prob
- Suplementary Material/FileS3/PEPFOLD4/172_10448/172.svmi8.27.prob.probplot.27.png
- Suplementary Material/FileS3/PEPFOLD4/172_10448/bestModels.html
- Suplementary Material/FileS3/PEPFOLD4/172_10448/clusters.html
- Suplementary Material/FileS3/PEPFOLD4/172_10448/ident.xsl
- Suplementary Material/FileS3/PEPFOLD4/172_10448/index.xml
- Suplementary Material/FileS3/PEPFOLD4/172_10448/iSeq.data
- Suplementary Material/FileS3/PEPFOLD4/172_10448/job.xsl
- Suplementary Material/FileS3/PEPFOLD4/172_10448/mobyle.css
- Suplementary Material/FileS3/PEPFOLD4/172_10448/PEP-FOLD4.err
- Suplementary Material/FileS3/PEPFOLD4/231_13770/
- Suplementary Material/FileS3/PEPFOLD4/231_13770/231.svmi8.27.prob
[truncated: 9,563 more entries]
