# Supplementary material for: Unveiling the Bioactive Potential of the Invasive Jellyfish Phyllorhiza punctata Through Integrative Transcriptomic and Proteomic Analyses
Source: Biomolecules. 2025 Aug 4;15(8):1121. doi: 10.3390/biom15081121 (PMC12383608; doi:10.3390/biom15081121)
Supplement: Supplementary file 1 [file biomolecules-15-01121-s001.zip › Suplementary Material/FileS1.tsv]

target_id	length	eff_length	est_counts	tpm
TRINITY_DN37098_c0_g1_i1	1360	1101.17	363.284	6.39423
TRINITY_DN37098_c0_g1_i2	281	61.1198	8.71628	2.76405
TRINITY_DN37040_c0_g1_i1	1909	1650.17	1355	15.915
TRINITY_DN37065_c0_g1_i1	1402	1143.17	144	2.44145
TRINITY_DN37082_c0_g1_i1	457	204.364	38	3.60394
TRINITY_DN37082_c0_g1_i2	1323	1064.17	32.1785	0.586073
TRINITY_DN37082_c0_g1_i3	1446	1187.17	115.821	1.89092
TRINITY_DN37061_c0_g1_i1	2615	2356.17	841	6.91809
TRINITY_DN37056_c0_g1_i1	557	299.776	20.9688	1.35573
TRINITY_DN37056_c0_g2_i1	346	107.775	9.51337	1.71085
TRINITY_DN37056_c0_g3_i1	1386	1127.17	3.30915	0.0569015
TRINITY_DN37056_c0_g4_i1	869	610.17	119.209	3.78664
TRINITY_DN37088_c0_g1_i1	1318	1059.17	129	2.36059
TRINITY_DN37088_c0_g2_i1	443	191.09	11	1.11571
TRINITY_DN37017_c0_g1_i1	1550	1291.17	167.882	2.52009
TRINITY_DN37017_c0_g1_i2	880	621.17	103.075	3.21618
TRINITY_DN37017_c0_g1_i3	1258	999.17	62.0432	1.20352
TRINITY_DN37017_c0_g1_i4	335	98.9563	5	0.979318
TRINITY_DN37081_c0_g1_i1	1441	1182.17	111	1.81987
TRINITY_DN37081_c0_g2_i1	662	403.524	154	7.39687
TRINITY_DN37010_c0_g1_i1	929	670.17	61.0594	1.76589
TRINITY_DN37010_c0_g1_i2	1289	1030.17	128.941	2.42593
TRINITY_DN37073_c0_g1_i1	413	163.925	14.6695	1.73447
TRINITY_DN37073_c0_g2_i1	1077	818.17	181.331	4.2956
TRINITY_DN37038_c0_g1_i1	1790	1531.17	238.684	3.02133
TRINITY_DN37038_c0_g1_i2	2003	1744.17	336.316	3.73728
TRINITY_DN37068_c3_g1_i1	2023	1764.17	683.039	7.50416
TRINITY_DN37068_c3_g1_i2	2517	2258.17	2075.96	17.818
TRINITY_DN37022_c0_g1_i1	2428	2169.17	2510.56	22.4323
TRINITY_DN37022_c0_g1_i2	1756	1497.17	1552.47	20.0978
TRINITY_DN37034_c0_g1_i1	1563	1304.17	320	4.75568
TRINITY_DN37034_c0_g2_i1	362	120.466	3	0.482675
TRINITY_DN37042_c0_g1_i1	1482	1223.17	384.45	6.09185
TRINITY_DN37042_c0_g2_i1	770	511.17	0	0
TRINITY_DN37042_c0_g3_i1	792	533.17	17.5505	0.637999
TRINITY_DN37033_c0_g1_i1	1911	1652.17	1156	13.5613
TRINITY_DN37033_c0_g2_i1	403	155.277	475.952	59.409
TRINITY_DN37033_c0_g3_i1	216	30.8955	0	0
TRINITY_DN37033_c0_g4_i1	402	154.44	488.048	61.2492
TRINITY_DN37033_c0_g5_i1	210	28.6735	0	0
TRINITY_DN37033_c0_g6_i1	216	30.8955	0	0
TRINITY_DN37033_c0_g7_i1	216	30.8955	0	0
TRINITY_DN37049_c0_g1_i1	2010	1751.17	2188	24.2168
TRINITY_DN37095_c0_g1_i1	273	56.5354	2.2792	0.781376
TRINITY_DN37095_c0_g1_i2	2155	1896.17	1018.72	10.413
TRINITY_DN37066_c0_g1_i1	2071	1812.17	2948	31.5301
TRINITY_DN37025_c0_g1_i1	1015	756.17	64.1469	1.64419
TRINITY_DN37025_c0_g1_i2	1700	1441.17	396.261	5.32921
TRINITY_DN37025_c0_g2_i1	1140	881.17	708.745	15.5893
TRINITY_DN37025_c0_g1_i3	438	186.535	10.8469	1.12705
TRINITY_DN37087_c0_g1_i1	2541	2282.17	1290	10.9557
TRINITY_DN37035_c0_g1_i1	1283	1024.17	47.6926	0.902559
TRINITY_DN37035_c0_g1_i2	1269	1010.17	40.6205	0.779378
TRINITY_DN37035_c0_g1_i3	598	340.335	52.8391	3.00917
TRINITY_DN37035_c0_g1_i4	806	547.17	84.8431	3.00532
TRINITY_DN37035_c0_g1_i5	355	114.661	7.90628	1.33646
TRINITY_DN37035_c0_g1_i6	1476	1217.17	5.0984	0.0811857
TRINITY_DN37072_c0_g1_i1	1426	1167.17	113	1.87647
TRINITY_DN37072_c1_g1_i1	203	26.0504	2	1.48803
TRINITY_DN37072_c1_g2_i1	792	533.17	36	1.30868
TRINITY_DN37072_c1_g3_i1	349	110.088	12.6316	2.22389
TRINITY_DN37072_c1_g4_i1	349	110.088	7.36842	1.29727
TRINITY_DN37072_c2_g1_i1	971	712.17	774	21.0646
TRINITY_DN37072_c2_g2_i1	2071	1812.17	1562.88	16.7157
TRINITY_DN37072_c2_g2_i2	1923	1664.17	730.909	8.51261
TRINITY_DN37072_c2_g2_i3	2033	1774.17	340.209	3.71662
TRINITY_DN37072_c3_g1_i1	246	42.6637	6	2.72578
TRINITY_DN37013_c0_g1_i1	1832	1573.17	551.495	6.79459
TRINITY_DN37013_c0_g2_i1	600	342.335	46.5048	2.63296
TRINITY_DN37004_c0_g1_i1	1867	1608.17	188.029	2.26616
TRINITY_DN37004_c0_g1_i2	1355	1096.17	61.9707	1.09574
TRINITY_DN37024_c1_g1_i1	1557	1298.17	430.684	6.4302
TRINITY_DN37024_c1_g1_i2	1559	1300.17	339.14	5.05563
TRINITY_DN37024_c1_g1_i3	843	584.17	74.1763	2.46106
TRINITY_DN37046_c0_g1_i1	460	207.217	26	2.4319
TRINITY_DN37046_c0_g2_i1	460	207.217	4	0.374138
TRINITY_DN37046_c0_g3_i1	1624	1365.17	282	4.00368
TRINITY_DN37001_c0_g1_i1	2238	1979.17	98.5096	0.964701
TRINITY_DN37001_c0_g1_i2	2134	1875.17	38.4904	0.39784
TRINITY_DN37069_c0_g1_i1	1139	880.17	389	8.56604
TRINITY_DN37093_c0_g1_i1	910	651.17	81.8796	2.43713
TRINITY_DN37093_c0_g1_i2	368	125.288	6	0.928197
TRINITY_DN37093_c0_g1_i3	278	59.33	0	0
TRINITY_DN37093_c0_g1_i4	771	512.17	15.1292	0.57253
TRINITY_DN37093_c0_g1_i5	745	486.17	39.9912	1.59431
TRINITY_DN37045_c0_g1_i1	1115	856.17	135.51	3.06766
TRINITY_DN37045_c0_g1_i2	1011	752.17	33.4905	0.862983
TRINITY_DN37019_c0_g1_i1	287	65.2495	4	1.18817
TRINITY_DN37019_c0_g2_i1	286	64.5455	5	1.50142
TRINITY_DN37019_c1_g1_i1	217	31.2414	6.65566	4.12913
TRINITY_DN37019_c1_g2_i1	216	30.8955	5.34434	3.35271
TRINITY_DN37019_c2_g1_i1	357	116.354	2.99831	0.499452
TRINITY_DN37019_c2_g2_i1	358	117.212	0.00169359	0.00028005
TRINITY_DN37019_c3_g1_i1	486	231.264	90.823	7.61175
TRINITY_DN37019_c3_g2_i1	228	35.2583	0	0
TRINITY_DN37019_c4_g1_i1	218	31.5255	2	1.22961
TRINITY_DN37019_c5_g1_i1	416	166.633	87	10.1194
TRINITY_DN37019_c6_g1_i1	694	435.443	67.1998	2.99112
TRINITY_DN37019_c6_g1_i2	749	490.17	38.8002	1.53421
TRINITY_DN37019_c6_g1_i3	684	425.443	0	0
TRINITY_DN37019_c6_g2_i1	664	405.524	6.60606	0.315735
TRINITY_DN37019_c6_g3_i1	307	78.7322	8	1.9694
TRINITY_DN37019_c6_g4_i1	603	345.3	22.3939	1.25699
TRINITY_DN37019_c7_g1_i1	434	182.819	0	0
TRINITY_DN37019_c7_g2_i1	434	182.819	13.6723	1.4495
TRINITY_DN37019_c7_g3_i1	434	182.819	66.2176	7.0202
TRINITY_DN37019_c7_g4_i1	434	182.819	13.3324	1.41347
TRINITY_DN37019_c7_g5_i1	434	182.819	5.10998	0.541745
TRINITY_DN37019_c7_g6_i1	656	397.524	84.0959	4.10023
TRINITY_DN37019_c7_g7_i1	434	182.819	13.3198	1.41213
TRINITY_DN37019_c7_g8_i1	434	182.819	47.5735	5.04362
TRINITY_DN37019_c7_g9_i1	434	182.819	0	0
TRINITY_DN37019_c7_g10_i1	434	182.819	0	0
TRINITY_DN37019_c7_g11_i1	434	182.819	6.66622	0.706734
TRINITY_DN37019_c7_g12_i1	638	379.793	76.0122	3.87912
TRINITY_DN37019_c8_g1_i1	796	537.17	150.304	5.42318
TRINITY_DN37019_c8_g1_i2	844	585.17	77.621	2.57095
TRINITY_DN37019_c8_g1_i3	1684	1425.17	190.027	2.58432
TRINITY_DN37019_c8_g1_i4	1822	1563.17	713.233	8.84346
TRINITY_DN37019_c8_g1_i5	464	210.729	53.8631	4.9541
TRINITY_DN37019_c8_g1_i6	1821	1562.17	326.012	4.04485
TRINITY_DN37019_c8_g1_i7	1685	1426.17	456.1	6.19849
TRINITY_DN37019_c8_g1_i8	305	77.3841	5.85094	1.46545
TRINITY_DN37019_c8_g2_i1	1029	770.17	108	2.7179
TRINITY_DN37019_c9_g1_i1	284	63.1488	0	0
TRINITY_DN37019_c9_g2_i1	231	36.3443	0	0
TRINITY_DN37019_c9_g3_i1	239	39.9468	0	0
TRINITY_DN37019_c9_g4_i1	242	41.1587	0.00298396	0.00140517
TRINITY_DN37019_c9_g5_i1	242	41.1587	0	0
TRINITY_DN37019_c9_g6_i1	240	40.3367	6.72677	3.23224
TRINITY_DN37019_c9_g7_i1	236	38.5152	0	0
TRINITY_DN37019_c9_g8_i1	237	39.0326	0	0
TRINITY_DN37019_c9_g9_i1	252	45.349	17.9381	7.66666
TRINITY_DN37019_c9_g9_i2	871	612.17	132.673	4.20055
TRINITY_DN37019_c9_g10_i1	563	305.716	0	0
TRINITY_DN37019_c9_g11_i1	244	41.8101	0	0
TRINITY_DN37019_c9_g12_i1	455	202.447	0	0
TRINITY_DN37019_c9_g13_i1	211	28.9845	0	0
TRINITY_DN37019_c9_g14_i1	203	26.0504	0	0
TRINITY_DN37019_c9_g15_i1	239	39.9468	0	0
TRINITY_DN37019_c9_g16_i1	455	202.447	0	0
TRINITY_DN37019_c9_g17_i1	234	37.6038	0	0
TRINITY_DN37019_c9_g18_i1	605	347.3	0	0
TRINITY_DN37019_c9_g19_i1	233	37.2137	0	0
TRINITY_DN37019_c9_g20_i1	232	36.8002	0	0
TRINITY_DN37019_c9_g21_i1	241	40.7897	28.6036	13.5915
TRINITY_DN37019_c9_g22_i1	238	39.4716	0	0
TRINITY_DN37019_c9_g23_i1	755	496.17	34.4114	1.34422
TRINITY_DN37019_c9_g23_i2	563	305.716	4.09091	0.259358
TRINITY_DN37019_c9_g23_i3	405	157.113	15.5886	1.92305
TRINITY_DN37019_c9_g24_i1	241	40.7897	11.0148	5.2339
TRINITY_DN37019_c9_g25_i1	229	35.6388	0	0
TRINITY_DN37019_c9_g26_i1	563	305.716	85.9091	5.44651
TRINITY_DN37019_c9_g27_i1	424	173.733	114	12.718
TRINITY_DN37019_c9_g28_i1	208	27.9568	14.0214	9.72081
TRINITY_DN37019_c9_g29_i1	289	66.5194	10	2.91373
TRINITY_DN37019_c10_g1_i1	659	400.524	512	24.7764
TRINITY_DN37007_c0_g1_i1	219	31.848	0	0
TRINITY_DN37007_c0_g1_i2	276	58.3625	5	1.66048
TRINITY_DN37007_c1_g1_i1	1084	825.17	1.25551	0.02949
TRINITY_DN37007_c1_g2_i1	1636	1377.17	440.744	6.20292
TRINITY_DN37007_c1_g2_i2	234	37.6038	4	2.0617
TRINITY_DN37099_c0_g1_i1	618	360.159	150	8.07223
TRINITY_DN37099_c0_g1_i2	296	71.3742	4	1.08622
TRINITY_DN37078_c0_g1_i1	3582	3323.17	749.533	4.37155
TRINITY_DN37078_c0_g1_i2	3438	3179.17	825.467	5.03249
TRINITY_DN37067_c0_g1_i1	992	733.17	735.245	19.4368
TRINITY_DN37067_c0_g1_i2	1094	835.17	820.755	19.0474
TRINITY_DN37071_c0_g1_i1	1550	1291.17	836	12.5493
TRINITY_DN37000_c0_g1_i1	1669	1410.17	270	3.71099
TRINITY_DN37012_c0_g1_i1	2272	2013.17	553.204	5.32601
TRINITY_DN37012_c0_g2_i1	2364	2105.17	5476.47	50.4209
TRINITY_DN37012_c0_g3_i1	301	74.6112	24.3278	6.31971
TRINITY_DN37053_c0_g1_i1	2233	1974.17	377	3.7013
TRINITY_DN37074_c0_g1_i1	2275	2016.17	357.916	3.44074
TRINITY_DN37074_c0_g1_i2	1026	767.17	16.0835	0.406337
TRINITY_DN37031_c0_g1_i1	2813	2554.17	1850	14.0384
TRINITY_DN37096_c0_g1_i1	307	78.7322	10	2.46175
TRINITY_DN37096_c0_g1_i2	315	84.1666	39.7923	9.1634
TRINITY_DN37096_c0_g1_i3	690	431.443	88.2077	3.9626
TRINITY_DN37096_c1_g1_i1	271	55.3574	3	1.05037
TRINITY_DN37096_c1_g2_i1	1066	807.17	31.1829	0.748769
TRINITY_DN37096_c1_g2_i2	1292	1033.17	23.8171	0.446801
TRINITY_DN37096_c1_g2_i3	230	35.917	1	0.539632
TRINITY_DN37096_c1_g3_i1	283	62.4304	11	3.41503
TRINITY_DN37020_c0_g1_i1	1477	1218.17	149	2.37069
TRINITY_DN37050_c0_g1_i1	2805	2546.17	964.243	7.34
TRINITY_DN37050_c0_g1_i2	1002	743.17	394.757	10.2953
TRINITY_DN37050_c0_g2_i1	203	26.0504	0	0
TRINITY_DN37050_c0_g3_i1	265	51.9439	11	4.10445
TRINITY_DN37050_c0_g4_i1	838	579.17	51	1.70672
TRINITY_DN37023_c0_g1_i1	611	353.231	57	3.12762
TRINITY_DN37023_c1_g1_i1	2104	1845.17	330	3.46637
TRINITY_DN37023_c1_g2_i1	2030	1771.17	359.497	3.93398
TRINITY_DN37023_c1_g3_i1	1087	828.17	16.5032	0.38623
TRINITY_DN37043_c0_g1_i1	973	714.17	39.6711	1.07664
TRINITY_DN37043_c0_g1_i2	1120	861.17	22.479	0.505925
TRINITY_DN37043_c0_g1_i3	1355	1096.17	228.746	4.04457
TRINITY_DN37043_c0_g1_i4	443	191.09	17.1041	1.73483
TRINITY_DN37039_c0_g1_i1	2900	2641.17	4409.82	32.361
TRINITY_DN37039_c0_g1_i2	2975	2716.17	491.177	3.50492
TRINITY_DN37089_c0_g1_i1	2454	2195.17	887	7.83164
TRINITY_DN37094_c0_g1_i1	1376	1117.17	243.64	4.22695
TRINITY_DN37094_c0_g1_i2	558	300.776	23	1.48211
TRINITY_DN37094_c0_g1_i3	1396	1137.17	24.3596	0.415185
TRINITY_DN37077_c0_g1_i1	1545	1286.17	270.773	4.08041
TRINITY_DN37077_c0_g1_i2	2468	2209.17	1899.6	16.6659
TRINITY_DN37077_c0_g1_i3	798	539.17	92.6286	3.32978
TRINITY_DN37097_c0_g1_i1	759	500.17	28.8406	1.11759
TRINITY_DN37097_c0_g2_i1	2741	2482.17	1721.16	13.4396
TRINITY_DN37008_c0_g1_i1	1478	1219.17	438	6.96317
TRINITY_DN37008_c0_g2_i1	296	71.3742	7	1.90088
TRINITY_DN37021_c0_g1_i1	1806	1547.17	4669.87	58.5011
TRINITY_DN37021_c0_g1_i2	1028	769.17	744.129	18.7509
TRINITY_DN37052_c0_g1_i1	1373	1114.17	603	10.4897
TRINITY_DN37028_c0_g1_i1	2002	1743.17	1420	15.7887
TRINITY_DN37028_c0_g2_i1	409	160.482	21	2.53624
TRINITY_DN37005_c0_g1_i1	1880	1621.17	161	1.92484
TRINITY_DN37005_c0_g2_i1	287	65.2495	0	0
TRINITY_DN37002_c0_g1_i1	2232	1973.17	1120.55	11.0068
TRINITY_DN37002_c0_g1_i2	1052	793.17	635.752	15.5353
TRINITY_DN37002_c0_g2_i1	395	148.265	71	9.2815
TRINITY_DN37041_c0_g1_i1	1259	1000.17	45.2974	0.877801
TRINITY_DN37041_c0_g1_i2	1288	1029.17	183.703	3.4596
TRINITY_DN37036_c0_g1_i1	1587	1328.17	216.637	3.16138
TRINITY_DN37036_c0_g1_i2	1632	1373.17	411.363	5.80628
TRINITY_DN37075_c0_g1_i1	2039	1780.17	343	3.73448
TRINITY_DN37079_c0_g1_i1	1100	841.17	127.173	2.93028
TRINITY_DN37079_c0_g1_i2	1908	1649.17	421.92	4.95863
TRINITY_DN37079_c0_g1_i3	764	505.17	307.857	11.8116
TRINITY_DN37055_c0_g1_i1	3244	2985.17	1270.37	8.24821
TRINITY_DN37055_c0_g1_i2	3255	2996.17	1811.63	11.7192
TRINITY_DN37055_c1_g1_i1	263	50.8742	3	1.14293
TRINITY_DN37006_c0_g1_i1	2258	1999.17	3586	34.7662
TRINITY_DN37086_c0_g1_i1	1914	1655.17	2042	23.9117
TRINITY_DN37086_c1_g1_i1	236	38.5152	13.1064	6.59552
TRINITY_DN37037_c0_g1_i1	2307	2048.17	864.27	8.17863
TRINITY_DN37037_c0_g2_i1	219	31.848	7.73033	4.70449
TRINITY_DN37037_c1_g1_i1	223	33.4889	3.0641	1.77337
TRINITY_DN37057_c0_g1_i1	1505	1246.17	62.7366	0.975755
TRINITY_DN37057_c0_g1_i2	1314	1055.17	96.7132	1.77648
TRINITY_DN37057_c0_g1_i3	565	307.685	60.1982	3.79206
TRINITY_DN37057_c0_g2_i1	243	41.4389	4.35193	2.0355
TRINITY_DN37014_c0_g1_i1	2821	2562.17	687.347	5.19954
TRINITY_DN37014_c0_g1_i2	959	700.17	60.6532	1.67899
TRINITY_DN37018_c0_g1_i1	413	163.925	18	2.12826
TRINITY_DN37018_c0_g2_i1	1101	842.17	159	3.65927
TRINITY_DN37085_c0_g1_i1	5085	4826.17	1939	7.78704
TRINITY_DN37003_c0_g1_i1	1637	1378.17	23056.3	324.253
TRINITY_DN37083_c0_g1_i1	1674	1415.17	462.94	6.34035
TRINITY_DN37083_c0_g1_i2	685	426.443	235.06	10.6835
TRINITY_DN37090_c0_g1_i1	2948	2689.17	4141	29.8459
TRINITY_DN37015_c0_g1_i1	204	26.2508	0	0
TRINITY_DN37015_c1_g1_i1	605	347.3	86	4.79944
TRINITY_DN37015_c1_g2_i1	613	355.231	0	0
TRINITY_DN37015_c2_g1_i1	224	33.731	4	2.29841
TRINITY_DN37015_c3_g1_i1	331	95.8012	0	0
TRINITY_DN37015_c3_g2_i1	331	95.8012	0	0
TRINITY_DN37015_c3_g3_i1	331	95.8012	0	0
TRINITY_DN37015_c3_g4_i1	331	95.8012	0	0
TRINITY_DN37015_c3_g5_i1	331	95.8012	0	0
TRINITY_DN37015_c3_g6_i1	225	34.1496	0	0
TRINITY_DN37015_c4_g1_i1	214	30.1001	1	0.643916
TRINITY_DN37015_c5_g1_i1	456	203.426	7.8483	0.747766
TRINITY_DN37015_c5_g2_i1	653	394.524	182.152	8.94863
TRINITY_DN37015_c7_g1_i1	277	58.8805	0	0
TRINITY_DN37015_c7_g1_i2	329	94.4447	0	0
TRINITY_DN37030_c0_g1_i1	336	99.8073	0	0
TRINITY_DN37030_c0_g2_i1	1889	1630.17	116.042	1.37968
TRINITY_DN37030_c0_g2_i2	2073	1814.17	33.224	0.354953
TRINITY_DN37030_c0_g2_i3	1832	1573.17	64.7345	0.797549
TRINITY_DN37064_c0_g1_i1	1351	1092.17	503	8.92637
TRINITY_DN37011_c0_g1_i1	1685	1426.17	129.409	1.75869
TRINITY_DN37011_c0_g1_i2	850	591.17	7.53208	0.246944
TRINITY_DN37011_c0_g1_i3	1688	1429.17	226.059	3.06574
TRINITY_DN37011_c0_g2_i1	374	130.331	7	1.04099
TRINITY_DN37026_c0_g1_i1	3335	3076.17	952	5.99824
TRINITY_DN37044_c0_g1_i1	1961	1702.17	284	3.23379
TRINITY_DN37044_c0_g2_i1	272	55.9259	9	3.11908
TRINITY_DN37047_c0_g1_i1	889	630.17	149.707	4.60449
TRINITY_DN37047_c0_g2_i1	248	43.6382	4.29283	1.90666
TRINITY_DN37047_c0_g3_i1	236	38.5152	4	2.01291
TRINITY_DN37060_c0_g1_i1	795	536.17	124.866	4.51376
TRINITY_DN37060_c0_g1_i2	1270	1011.17	590.134	11.3116
TRINITY_DN37051_c0_g1_i1	1738	1479.17	735	9.63089
TRINITY_DN37063_c0_g1_i1	1092	833.17	7.06634	0.164383
TRINITY_DN37063_c0_g1_i2	1435	1176.17	151.934	2.50369
TRINITY_DN37029_c0_g1_i1	372	128.639	9	1.35602
TRINITY_DN37029_c0_g2_i1	1599	1340.17	1591.14	23.0116
TRINITY_DN37029_c0_g2_i2	1674	1415.17	621.858	8.51686
TRINITY_DN37027_c0_g1_i1	1796	1537.17	165.522	2.08704
TRINITY_DN37027_c0_g1_i2	1502	1243.17	199.478	3.11001
TRINITY_DN37080_c0_g1_i1	2085	1826.17	1378	14.6253
TRINITY_DN37091_c0_g1_i1	3075	2816.17	1438	9.89685
TRINITY_DN37048_c0_g1_i1	1923	1664.17	210.348	2.44984
TRINITY_DN37048_c0_g1_i2	1876	1617.17	179.652	2.15314
TRINITY_DN37084_c0_g1_i1	2551	2292.17	263	2.22385
TRINITY_DN37084_c0_g1_i2	2608	2349.17	0	0
TRINITY_DN37084_c1_g1_i1	331	95.8012	2	0.404628
TRINITY_DN37032_c0_g1_i1	1153	894.17	127	2.75284
TRINITY_DN37032_c1_g1_i1	1460	1201.17	690	11.1338
TRINITY_DN37076_c0_g1_i1	2312	2053.17	472.275	4.45828
TRINITY_DN37076_c0_g1_i2	2213	1954.17	2117.04	20.9973
TRINITY_DN37076_c0_g1_i3	1027	768.17	151.685	3.82721
TRINITY_DN37092_c0_g1_i1	1602	1343.17	1442.87	20.8206
TRINITY_DN37092_c0_g1_i2	1450	1191.17	401.133	6.52697
TRINITY_DN37059_c0_g1_i1	311	81.5006	351.665	83.6307
TRINITY_DN37059_c0_g2_i1	545	288.103	75.6997	5.09265
TRINITY_DN37059_c0_g2_i2	1452	1193.17	1446.64	23.4992
TRINITY_DN37070_c0_g1_i1	1448	1189.17	368	5.99792
TRINITY_DN37070_c0_g2_i1	289	66.5194	6	1.74824
TRINITY_DN37070_c0_g3_i1	289	66.5194	7	2.03961
TRINITY_DN37070_c2_g1_i1	305	77.3841	49	12.2727
TRINITY_DN37070_c2_g2_i1	377	132.862	250.654	36.5654
TRINITY_DN37070_c3_g1_i1	775	516.17	151.702	5.69633
TRINITY_DN37070_c3_g1_i2	774	515.17	64.2981	2.41905
TRINITY_DN37062_c0_g1_i1	2394	2135.17	1891	17.1655
TRINITY_DN37054_c0_g1_i1	1518	1259.17	439.31	6.76214
TRINITY_DN37054_c0_g1_i2	1293	1034.17	121.056	2.26877
TRINITY_DN37054_c0_g1_i3	1465	1206.17	50.6342	0.81364
TRINITY_DN37009_c0_g1_i1	324	90.9587	0	0
TRINITY_DN37009_c0_g2_i1	1532	1273.17	185.251	2.82014
TRINITY_DN37009_c0_g2_i2	1438	1179.17	131.749	2.16555
TRINITY_DN37009_c0_g3_i1	323	90.1314	0	0
TRINITY_DN37058_c0_g1_i1	2141	1882.17	1400	14.4167
TRINITY_DN37016_c0_g1_i1	2331	2072.17	233	2.17935
TRINITY_DN85117_c0_g1_i1	230	35.917	3	1.6189
TRINITY_DN85181_c0_g1_i1	289	66.5194	2	0.582746
TRINITY_DN85108_c0_g1_i1	286	64.5455	3	0.90085
TRINITY_DN85189_c0_g1_i1	264	51.3927	11	4.14847
TRINITY_DN85119_c0_g1_i1	227	34.7983	6	3.34188
TRINITY_DN85151_c0_g1_i1	227	34.7983	2	1.11396
TRINITY_DN85127_c0_g1_i1	227	34.7983	6	3.34188
TRINITY_DN85182_c0_g1_i1	243	41.4389	3	1.40317
TRINITY_DN85144_c0_g1_i1	209	28.328	8	5.47357
TRINITY_DN85133_c0_g1_i1	336	99.8073	5	0.970968
TRINITY_DN85154_c0_g1_i1	203	26.0504	2	1.48803
TRINITY_DN85184_c0_g1_i1	265	51.9439	2	0.746264
TRINITY_DN85139_c0_g1_i1	236	38.5152	3	1.50968
TRINITY_DN85122_c0_g1_i1	216	30.8955	11	6.90072
TRINITY_DN85180_c0_g1_i1	239	39.9468	3	1.45558
TRINITY_DN85140_c0_g1_i1	259	48.8319	6	2.38147
TRINITY_DN85109_c0_g1_i1	214	30.1001	3	1.93175
TRINITY_DN85116_c0_g1_i1	328	93.7651	11	2.27378
TRINITY_DN85141_c0_g1_i1	220	32.3213	9	5.39698
TRINITY_DN85197_c0_g1_i1	256	47.3382	3	1.22831
TRINITY_DN85148_c0_g1_i1	267	53.1756	4	1.45796
TRINITY_DN85157_c0_g1_i1	205	26.7935	2	1.44676
TRINITY_DN85168_c0_g1_i1	260	49.2857	3	1.17977
TRINITY_DN85146_c0_g1_i1	281	61.1198	12	3.80536
TRINITY_DN85118_c0_g1_i1	217	31.2414	3	1.86118
TRINITY_DN85196_c0_g1_i1	221	32.6904	13	7.70762
TRINITY_DN85120_c0_g1_i1	330	95.0459	3	0.611766
TRINITY_DN85102_c0_g1_i1	274	57.1942	3	1.01664
TRINITY_DN85191_c0_g1_i1	239	39.9468	3	1.45558
TRINITY_DN85101_c0_g1_i1	383	138.008	4	0.561765
TRINITY_DN85130_c0_g1_i1	261	49.9045	15	5.82571
TRINITY_DN85100_c0_g1_i1	305	77.3841	6	1.50278
TRINITY_DN85174_c0_g1_i1	218	31.5255	7	4.30362
TRINITY_DN85188_c0_g1_i1	278	59.33	7	2.28676
TRINITY_DN85114_c0_g1_i1	227	34.7983	3	1.67094
TRINITY_DN85186_c0_g1_i1	276	58.3625	6	1.99257
TRINITY_DN85138_c0_g1_i1	222	33.1118	5	2.92674
TRINITY_DN85187_c0_g1_i1	216	30.8955	5	3.13669
TRINITY_DN85149_c0_g1_i1	257	47.8165	6	2.43204
TRINITY_DN85194_c0_g1_i1	224	33.731	6	3.44762
TRINITY_DN85178_c0_g1_i1	237	39.0326	2	0.993116
TRINITY_DN85152_c0_g1_i1	250	44.3854	2	0.873347
TRINITY_DN85185_c0_g1_i1	383	138.008	6	0.842647
TRINITY_DN85175_c0_g1_i1	230	35.917	7	3.77742
TRINITY_DN85124_c0_g1_i1	262	50.4307	8	3.07462
TRINITY_DN85192_c0_g1_i1	254	46.2412	2	0.838298
TRINITY_DN85137_c0_g1_i1	364	122.028	5	0.794161
TRINITY_DN85142_c0_g1_i1	212	29.2839	7	4.63304
TRINITY_DN85171_c0_g1_i1	211	28.9845	6	4.0122
TRINITY_DN85123_c0_g1_i1	234	37.6038	13.5659	6.99218
TRINITY_DN85115_c0_g1_i1	269	54.2518	2	0.714517
TRINITY_DN85159_c0_g1_i1	211	28.9845	2	1.3374
TRINITY_DN85173_c0_g1_i1	254	46.2412	2	0.838298
TRINITY_DN85163_c0_g1_i1	229	35.6388	12	6.52613
TRINITY_DN85172_c0_g1_i1	362	120.466	14	2.25248
TRINITY_DN85183_c0_g1_i1	350	110.729	4	0.700156
TRINITY_DN85176_c0_g1_i1	231	36.3443	3	1.59986
TRINITY_DN85128_c0_g1_i1	226	34.4612	2	1.12486
TRINITY_DN85113_c0_g1_i1	329	94.4447	4.54074	0.931849
TRINITY_DN85113_c0_g2_i1	332	96.5441	29.7749	5.97753
TRINITY_DN85147_c0_g1_i1	219	31.848	5	3.04288
TRINITY_DN85158_c0_g1_i1	227	34.7983	2	1.11396
TRINITY_DN85143_c0_g1_i1	234	37.6038	0	0
TRINITY_DN85111_c0_g1_i1	269	54.2518	5	1.78629
TRINITY_DN85126_c0_g1_i1	234	37.6038	2	1.03085
TRINITY_DN85125_c0_g1_i1	211	28.9845	6	4.0122
TRINITY_DN85136_c0_g1_i1	237	39.0326	3	1.48967
TRINITY_DN85161_c0_g1_i1	376	132.005	4	0.587309
TRINITY_DN85199_c0_g1_i1	240	40.3367	9	4.32454
TRINITY_DN85150_c0_g1_i1	201	25.2564	0	0
TRINITY_DN85150_c1_g1_i1	254	46.2412	4	1.6766
TRINITY_DN85160_c0_g1_i1	306	78.0688	4	0.99307
TRINITY_DN85195_c0_g1_i1	206	27.1276	19	13.575
TRINITY_DN85164_c0_g1_i1	218	31.5255	2	1.22961
TRINITY_DN85132_c0_g1_i1	475	220.979	11	0.964801
TRINITY_DN85121_c0_g1_i1	439	187.381	10.0004	1.0344
TRINITY_DN85177_c0_g1_i1	275	57.749	4	1.3425
TRINITY_DN85166_c0_g1_i1	336	99.8073	7	1.35936
TRINITY_DN85198_c0_g1_i1	229	35.6388	0	0
TRINITY_DN85129_c0_g1_i1	231	36.3443	3	1.59986
TRINITY_DN85153_c0_g1_i1	258	48.287	12	4.81668
TRINITY_DN85156_c0_g1_i1	220	32.3213	5	2.99832
TRINITY_DN85106_c0_g1_i1	208	27.9568	5	3.46641
TRINITY_DN85155_c0_g1_i1	274	57.1942	8	2.71104
TRINITY_DN85103_c0_g1_i1	215	30.5877	6	3.80191
TRINITY_DN85105_c0_g1_i1	308	79.4438	6	1.46382
TRINITY_DN85167_c0_g1_i1	207	27.4911	2	1.41005
TRINITY_DN85110_c0_g1_i1	210	28.6735	2	1.35191
TRINITY_DN85104_c1_g1_i1	234	37.6038	3	1.54627
TRINITY_DN85131_c0_g1_i1	204	26.2508	3	2.21501
TRINITY_DN85169_c0_g1_i1	216	30.8955	2	1.25468
TRINITY_DN85170_c0_g1_i1	262	50.4307	5	1.92164
TRINITY_DN85179_c0_g1_i1	306	78.0688	3	0.744802
TRINITY_DN85135_c0_g1_i1	281	61.1198	4	1.26845
TRINITY_DN85162_c0_g1_i1	240	40.3367	8	3.84403
TRINITY_DN85193_c0_g1_i1	276	58.3625	4	1.32838
TRINITY_DN85145_c0_g1_i1	283	62.4304	2	0.620914
TRINITY_DN85107_c0_g1_i1	246	42.6637	3	1.36289
TRINITY_DN85190_c0_g1_i1	237	39.0326	2	0.993116
TRINITY_DN85165_c0_g1_i1	269	54.2518	3	1.07178
TRINITY_DN59982_c0_g1_i1	382	137.125	13	1.83748
TRINITY_DN59951_c0_g1_i1	484	229.45	31	2.61861
TRINITY_DN59925_c0_g1_i1	280	60.5707	7	2.23992
TRINITY_DN59986_c0_g1_i1	247	43.1508	2	0.898336
TRINITY_DN59917_c0_g1_i1	261	49.9045	3	1.16514
TRINITY_DN59926_c0_g1_i1	234	37.6038	3	1.54627
TRINITY_DN59907_c0_g1_i1	892	633.17	18	0.550997
TRINITY_DN59999_c0_g1_i1	331	95.8012	0	0
TRINITY_DN59983_c0_g1_i1	691	432.443	47	2.10652
TRINITY_DN59914_c0_g1_i1	679	420.443	40	1.84395
TRINITY_DN59929_c0_g1_i1	254	46.2412	4	1.6766
TRINITY_DN59945_c0_g1_i1	287	65.2495	10	2.97043
TRINITY_DN59984_c0_g1_i1	279	59.9425	8	2.58674
TRINITY_DN59916_c0_g1_i1	589	331.335	67	3.91927
TRINITY_DN59991_c0_g1_i1	307	78.7322	5	1.23088
TRINITY_DN59931_c0_g1_i1	572	314.685	29	1.78616
TRINITY_DN59949_c0_g1_i1	259	48.8319	0	0
TRINITY_DN59944_c0_g1_i1	249	44.01	4	1.76159
TRINITY_DN59943_c0_g1_i1	249	44.01	5	2.20199
TRINITY_DN59923_c0_g1_i1	244	41.8101	8	3.70856
TRINITY_DN59952_c0_g1_i1	496	240.764	14	1.12703
TRINITY_DN59969_c0_g1_i1	284	63.1488	8	2.4554
TRINITY_DN59980_c0_g1_i1	611	353.231	18	0.987669
TRINITY_DN59994_c0_g1_i1	235	37.9974	2	1.02017
TRINITY_DN59957_c0_g1_i1	223	33.4889	4	2.31503
TRINITY_DN59910_c0_g1_i1	326	92.4578	8	1.67704
TRINITY_DN59940_c0_g1_i1	290	67.2101	6	1.73027
TRINITY_DN59903_c0_g1_i1	1245	986.17	56.4	1.10847
TRINITY_DN59903_c0_g2_i1	1245	986.17	37.6	0.738981
TRINITY_DN59989_c0_g1_i1	272	55.9259	2	0.69313
TRINITY_DN59960_c0_g1_i1	268	53.6637	4	1.4447
TRINITY_DN59947_c0_g1_i1	248	43.6382	6	2.66491
TRINITY_DN59947_c0_g2_i1	249	44.01	13	5.72518
TRINITY_DN59933_c0_g1_i1	221	32.6904	3	1.77868
TRINITY_DN59973_c0_g1_i1	231	36.3443	2	1.06657
TRINITY_DN59977_c0_g1_i1	380	135.403	11	1.57457
TRINITY_DN59966_c0_g1_i1	441	189.207	8.07851	0.827545
TRINITY_DN59966_c0_g2_i1	309	80.0841	2.92149	0.707057
TRINITY_DN59921_c0_g1_i1	1084	825.17	603	14.1635
TRINITY_DN59956_c0_g1_i1	322	89.4103	10	2.16775
TRINITY_DN59993_c0_g1_i1	245	42.1769	9	4.13585
TRINITY_DN59987_c0_g1_i1	223	33.4889	5	2.89379
TRINITY_DN59909_c0_g1_i1	343	105.294	19	3.49741
TRINITY_DN59967_c0_g1_i1	261	49.9045	4	1.55352
TRINITY_DN59932_c0_g1_i1	272	55.9259	6	2.07939
TRINITY_DN59978_c0_g1_i1	271	55.3574	7	2.45086
TRINITY_DN59992_c0_g1_i1	266	52.5272	2	0.737977
TRINITY_DN59905_c0_g1_i1	257	47.8165	0	0
TRINITY_DN59905_c0_g2_i1	244	41.8101	0	0
TRINITY_DN59905_c0_g3_i1	281	61.1198	0	0
TRINITY_DN59905_c0_g4_i1	235	37.9974	0	0
TRINITY_DN59905_c1_g1_i1	230	35.917	12	6.47558
TRINITY_DN59904_c0_g1_i1	257	47.8165	4	1.62136
TRINITY_DN59963_c0_g1_i1	330	95.0459	10	2.03922
TRINITY_DN59935_c0_g1_i1	234	37.6038	1	0.515425
TRINITY_DN59962_c0_g1_i1	246	42.6637	2	0.908592
TRINITY_DN59996_c0_g1_i1	249	44.01	5	2.20199
TRINITY_DN59970_c0_g1_i1	380	135.403	9	1.28829
TRINITY_DN59954_c0_g1_i1	359	117.965	5	0.821513
TRINITY_DN59965_c0_g1_i1	278	59.33	9.26035	3.02517
TRINITY_DN59958_c0_g1_i1	270	54.8219	3	1.06063
TRINITY_DN59975_c0_g1_i1	233	37.2137	14	7.29159
TRINITY_DN59985_c0_g1_i1	407	158.799	18	2.19696
TRINITY_DN59908_c0_g1_i1	344	106.138	4	0.730442
TRINITY_DN59908_c0_g2_i1	212	29.2839	3	1.98559
TRINITY_DN59939_c0_g1_i1	265	51.9439	7	2.61193
TRINITY_DN59950_c0_g1_i1	229	35.6388	3	1.63153
TRINITY_DN59901_c0_g1_i1	244	41.8101	6	2.78142
TRINITY_DN59902_c0_g1_i1	263	50.8742	3	1.14293
TRINITY_DN59976_c0_g1_i1	335	98.9563	9	1.76277
TRINITY_DN59990_c0_g1_i1	478	223.889	18	1.55825
TRINITY_DN59918_c0_g1_i1	312	82.1662	4	0.943547
TRINITY_DN59981_c0_g1_i1	339	102.169	9	1.70734
TRINITY_DN59953_c0_g1_i1	1453	1194.17	0	0
TRINITY_DN59953_c0_g2_i1	1487	1228.17	71	1.12046
TRINITY_DN59906_c0_g1_i1	375	131.246	30	4.43028
TRINITY_DN59974_c0_g1_i1	376	132.005	11	1.6151
TRINITY_DN59946_c0_g1_i1	249	44.01	11	4.84438
TRINITY_DN59979_c0_g1_i1	249	44.01	3	1.3212
TRINITY_DN59972_c0_g1_i1	233	37.2137	8	4.16662
TRINITY_DN59941_c0_g1_i1	212	29.2839	3	1.98559
TRINITY_DN59961_c0_g1_i1	219	31.848	3	1.82573
TRINITY_DN59938_c0_g1_i1	226	34.4612	2	1.12486
TRINITY_DN59913_c0_g1_i1	547	290.103	11	0.734916
TRINITY_DN59928_c0_g1_i1	242	41.1587	7	3.29635
TRINITY_DN59964_c0_g1_i1	262	50.4307	4	1.53731
TRINITY_DN59927_c0_g1_i1	291	67.8535	9	2.5708
TRINITY_DN59988_c0_g1_i1	304	76.7768	5	1.26223
TRINITY_DN59912_c0_g1_i1	328	93.7651	28	5.78781
TRINITY_DN59995_c0_g1_i1	226	34.4612	2	1.12486
TRINITY_DN59924_c0_g1_i1	208	27.9568	3	2.07985
TRINITY_DN59998_c0_g1_i1	428	177.226	13	1.42172
TRINITY_DN59937_c0_g1_i1	251	44.838	4	1.72906
TRINITY_DN59959_c0_g1_i1	243	41.4389	5	2.33862
TRINITY_DN59936_c0_g1_i1	243	41.4389	3	1.40317
TRINITY_DN59968_c0_g1_i1	340	102.958	3	0.564752
TRINITY_DN59911_c0_g1_i1	552	294.955	13	0.854249
TRINITY_DN59922_c0_g1_i1	285	63.7948	6	1.8229
TRINITY_DN59955_c0_g1_i1	285	63.7948	7	2.12672
TRINITY_DN59920_c0_g1_i1	244	41.8101	3	1.39071
TRINITY_DN59930_c0_g1_i1	268	53.6637	3	1.08352
TRINITY_DN59971_c0_g1_i1	496	240.764	16	1.28803
TRINITY_DN59900_c0_g1_i1	232	36.8002	4	2.10672
TRINITY_DN59942_c0_g1_i1	241	40.7897	2	0.950334
TRINITY_DN59948_c0_g1_i1	242	41.1587	3	1.41272
TRINITY_DN59915_c0_g1_i1	211	28.9845	5	3.3435
TRINITY_DN59997_c0_g1_i1	296	71.3742	6	1.62932
TRINITY_DN17287_c0_g1_i1	316	84.9397	5	1.14092
TRINITY_DN17287_c0_g2_i1	316	84.9397	16	3.65095
TRINITY_DN17266_c0_g1_i1	266	52.5272	0	0
TRINITY_DN17266_c0_g2_i1	454	201.488	7.58333	0.72947
TRINITY_DN17266_c0_g3_i1	454	201.488	5.41667	0.52105
TRINITY_DN17201_c0_g1_i1	284	63.1488	0	0
TRINITY_DN17201_c0_g2_i1	284	63.1488	4	1.2277
TRINITY_DN17201_c0_g3_i1	284	63.1488	9	2.76232
TRINITY_DN17275_c0_g1_i1	546	289.103	28	1.87717
TRINITY_DN17255_c0_g1_i1	1032	773.17	115.96	2.90691
TRINITY_DN17255_c0_g2_i1	1089	830.17	56.0397	1.30835
TRINITY_DN17264_c0_g1_i1	472	218.314	38	3.37365
TRINITY_DN17264_c1_g1_i1	290	67.2101	5.37939	1.5513
TRINITY_DN17295_c0_g1_i1	202	25.6452	0	0
TRINITY_DN17295_c0_g2_i1	309	80.0841	1	0.24202
TRINITY_DN17295_c0_g2_i2	309	80.0841	7	1.69414
TRINITY_DN17204_c0_g1_i1	339	102.169	4	0.758816
TRINITY_DN17272_c0_g1_i1	201	25.2564	0	0
TRINITY_DN17217_c0_g1_i1	231	36.3443	0	0
TRINITY_DN17217_c0_g2_i1	359	117.965	3	0.492908
TRINITY_DN17217_c1_g1_i1	216	30.8955	4	2.50935
TRINITY_DN17200_c0_g1_i1	537	280.39	6.7961	0.469781
TRINITY_DN17200_c0_g2_i1	326	92.4578	6.2039	1.30052
TRINITY_DN17290_c0_g1_i1	404	156.195	15	1.86132
TRINITY_DN17254_c0_g1_i1	265	51.9439	5.29642	1.97627
TRINITY_DN17254_c0_g2_i1	420	170.179	3.70358	0.421807
TRINITY_DN17256_c0_g1_i1	264	51.3927	15.7731	5.94858
TRINITY_DN17256_c0_g1_i2	262	50.4307	0	0
TRINITY_DN17256_c0_g2_i1	218	31.5255	0.000122063	7.50446e-05
TRINITY_DN17256_c0_g3_i1	217	31.2414	1.22676	0.761072
TRINITY_DN17210_c0_g1_i1	500	244.665	36	2.85185
TRINITY_DN17265_c0_g1_i1	423	172.823	9	1.00934
TRINITY_DN17244_c0_g1_i1	453	200.509	19.547	1.88948
TRINITY_DN17244_c0_g1_i2	585	327.335	31.453	1.86238
TRINITY_DN17205_c0_g1_i1	240	40.3367	10	4.80504
TRINITY_DN17202_c0_g1_i1	436	184.649	13	1.36456
TRINITY_DN17292_c0_g1_i1	569	311.685	207	12.8722
TRINITY_DN17215_c0_g1_i1	1229	970.17	39	0.779137
TRINITY_DN17237_c0_g1_i1	384	138.83	9	1.25648
TRINITY_DN17224_c0_g1_i1	517	261.261	27.1424	2.01359
TRINITY_DN17224_c0_g2_i1	516	260.261	37.3446	2.78109
TRINITY_DN17224_c0_g3_i1	515	259.261	17.513	1.30924
TRINITY_DN17216_c0_g1_i1	655	396.524	20	0.977591
TRINITY_DN17238_c0_g1_i1	212	29.2839	2	1.32373
TRINITY_DN17232_c0_g1_i1	402	154.44	18	2.25897
TRINITY_DN17227_c0_g1_i1	530	273.697	28	1.98283
TRINITY_DN17273_c0_g1_i1	635	376.793	54	2.77772
TRINITY_DN17273_c0_g2_i1	233	37.2137	4	2.08331
TRINITY_DN17229_c0_g1_i1	495	239.764	9	0.727539
TRINITY_DN17229_c0_g2_i1	314	83.4227	7	1.62634
TRINITY_DN17285_c0_g1_i1	343	105.294	7	1.28852
TRINITY_DN17285_c0_g2_i1	387	141.351	5	0.685596
TRINITY_DN17268_c0_g1_i1	671	412.443	40.1692	1.88767
TRINITY_DN17226_c0_g1_i1	335	98.9563	4	0.783455
TRINITY_DN17278_c0_g1_i1	276	58.3625	24	7.97029
TRINITY_DN17239_c0_g1_i1	464	210.729	23.4783	2.15943
TRINITY_DN17239_c0_g2_i1	464	210.729	3.52174	0.323915
TRINITY_DN17277_c0_g1_i1	414	164.771	3.31686	0.390162
TRINITY_DN17277_c0_g2_i1	505	249.541	26.6831	2.07249
TRINITY_DN17261_c0_g1_i1	411	162.129	6.29777	0.752877
TRINITY_DN17261_c0_g1_i2	391	144.683	11.7022	1.56764
TRINITY_DN17250_c0_g1_i1	516	260.261	96	7.14922
TRINITY_DN17250_c0_g2_i1	445	192.972	0	0
TRINITY_DN17245_c0_g1_i1	431	179.969	7	0.753874
TRINITY_DN17245_c0_g2_i1	227	34.7983	7	3.89886
TRINITY_DN17214_c0_g1_i1	231	36.3443	0	0
TRINITY_DN17243_c0_g1_i1	289	66.5194	0	0
TRINITY_DN17243_c0_g1_i2	318	86.4399	2	0.448449
TRINITY_DN17281_c0_g1_i1	570	312.685	26	1.61162
TRINITY_DN17276_c0_g1_i1	548	291.103	6.57458	0.437742
TRINITY_DN17276_c0_g2_i1	411	162.129	15.7899	1.88762
TRINITY_DN17276_c0_g3_i1	546	289.103	2.63557	0.176693
TRINITY_DN17263_c0_g1_i1	270	54.8219	6	2.12126
TRINITY_DN17249_c0_g1_i1	360	118.795	8.22863	1.34253
TRINITY_DN17249_c0_g2_i1	647	388.524	39.7714	1.98404
TRINITY_DN17212_c0_g1_i1	269	54.2518	7	2.50081
TRINITY_DN17271_c0_g1_i1	329	94.4447	2	0.41044
TRINITY_DN17271_c0_g2_i1	329	94.4447	6	1.23132
TRINITY_DN17248_c0_g1_i1	416	166.633	5	0.581576
TRINITY_DN17248_c0_g2_i1	261	49.9045	6	2.33028
TRINITY_DN17207_c0_g1_i1	319	87.2718	18	3.99757
TRINITY_DN17207_c0_g2_i1	342	104.449	0	0
TRINITY_DN17207_c0_g3_i1	319	87.2718	3	0.666261
TRINITY_DN17235_c0_g1_i1	230	35.917	2.79478	1.50815
TRINITY_DN17235_c0_g2_i1	229	35.6388	4.20522	2.28698
TRINITY_DN17299_c0_g1_i1	373	129.514	2	0.299304
TRINITY_DN17299_c0_g2_i1	372	128.639	3.21551	0.484477
TRINITY_DN17299_c0_g3_i1	373	129.514	11.7845	1.76357
TRINITY_DN17293_c0_g1_i1	409	160.482	8.01079	0.967489
TRINITY_DN17293_c0_g2_i1	583	325.335	7.98921	0.47596
TRINITY_DN17282_c0_g1_i1	373	129.514	5.58824	0.836289
TRINITY_DN17282_c0_g2_i1	373	129.514	13.4118	2.00709
TRINITY_DN17208_c0_g1_i1	326	92.4578	3	0.62889
TRINITY_DN17208_c0_g2_i1	519	263.235	16	1.17808
TRINITY_DN17220_c1_g1_i1	235	37.9974	12.3504	6.29976
TRINITY_DN17220_c1_g2_i1	297	72.0148	26.374	7.09825
TRINITY_DN17267_c0_g1_i1	509	253.338	11	0.841567
TRINITY_DN17294_c0_g1_i1	613	355.231	22	1.20035
TRINITY_DN17294_c0_g2_i1	218	31.5255	0	0
TRINITY_DN17294_c0_g3_i1	236	38.5152	2	1.00646
TRINITY_DN17213_c0_g1_i1	493	237.908	15	1.22202
TRINITY_DN17247_c0_g1_i1	217	31.2414	0	0
TRINITY_DN17247_c1_g1_i1	223	33.4889	0	0
TRINITY_DN17283_c0_g1_i1	438	186.535	443	46.03
TRINITY_DN17262_c0_g1_i1	258	48.287	4	1.60556
TRINITY_DN17242_c0_g1_i1	296	71.3742	6.18528	1.67964
TRINITY_DN17242_c0_g2_i1	309	80.0841	38.8147	9.39393
TRINITY_DN17242_c1_g1_i1	299	73.3105	3	0.793144
TRINITY_DN17270_c0_g1_i1	640	381.793	18.75	0.951854
TRINITY_DN17270_c0_g2_i1	640	381.793	11.25	0.571113
TRINITY_DN17221_c0_g1_i1	324	90.9587	21	4.47479
TRINITY_DN17221_c0_g2_i1	234	37.6038	2	1.03085
TRINITY_DN17257_c0_g1_i1	426	175.499	16.3126	1.80155
TRINITY_DN17257_c0_g2_i1	448	195.773	6.68736	0.662064
TRINITY_DN17241_c0_g1_i1	539	282.39	14.6574	1.00601
TRINITY_DN17241_c0_g1_i2	472	218.314	2.34264	0.20798
TRINITY_DN17234_c0_g1_i1	275	57.749	13	4.36311
TRINITY_DN17236_c0_g1_i1	766	507.17	66	2.52224
TRINITY_DN17240_c0_g1_i1	293	69.2263	5	1.3999
TRINITY_DN17298_c0_g1_i1	924	665.17	46	1.34036
TRINITY_DN17222_c0_g1_i1	489	234.123	20	1.6557
TRINITY_DN17209_c0_g1_i1	392	145.591	45	5.99067
TRINITY_DN17259_c0_g1_i1	226	34.4612	7	3.937
TRINITY_DN17269_c0_g1_i1	342	104.449	4.57827	0.84956
TRINITY_DN17269_c0_g2_i1	343	105.294	36.5837	6.73412
TRINITY_DN17291_c0_g1_i1	718	459.217	13	0.548685
TRINITY_DN17231_c0_g1_i1	332	96.5441	9	1.80682
TRINITY_DN17279_c0_g1_i1	303	76.0406	14.2491	3.63194
TRINITY_DN17279_c0_g2_i1	447	194.873	7.75092	0.770902
TRINITY_DN17296_c0_g1_i1	329	94.4447	13	2.66786
TRINITY_DN17280_c0_g1_i1	561	303.716	16	1.02106
TRINITY_DN17260_c0_g1_i1	202	25.6452	3	2.26732
TRINITY_DN17297_c0_g1_i1	206	27.1276	1	0.714473
TRINITY_DN17297_c0_g2_i1	207	27.4911	0	0
TRINITY_DN17233_c0_g1_i1	624	365.905	17.0858	0.905033
TRINITY_DN17233_c0_g2_i1	362	120.466	12.7759	2.05553
TRINITY_DN17233_c0_g3_i1	624	365.905	44.1383	2.338
TRINITY_DN17253_c0_g1_i1	636	377.793	41.8765	2.14839
TRINITY_DN17253_c0_g2_i1	635	376.793	9.12347	0.469304
TRINITY_DN17286_c0_g1_i1	215	30.5877	4	2.53461
TRINITY_DN17211_c0_g1_i1	302	75.2541	5	1.28777
TRINITY_DN17211_c0_g2_i1	302	75.2541	8	2.06042
TRINITY_DN17288_c0_g1_i1	294	69.966	0	0
TRINITY_DN17288_c0_g2_i1	256	47.3382	8	3.27548
TRINITY_DN17288_c0_g3_i1	294	69.966	0	0
TRINITY_DN17218_c0_g1_i1	424	173.733	21	2.34279
TRINITY_DN17218_c0_g2_i1	373	129.514	6	0.897911
TRINITY_DN17218_c0_g1_i2	396	149.107	0	0
TRINITY_DN94643_c0_g1_i1	295	70.7226	5	1.37028
TRINITY_DN94695_c0_g1_i1	227	34.7983	2	1.11396
TRINITY_DN94661_c0_g1_i1	205	26.7935	3	2.17014
TRINITY_DN94623_c0_g1_i1	271	55.3574	3	1.05037
TRINITY_DN94607_c0_g1_i1	255	46.8688	4	1.65414
TRINITY_DN94664_c0_g1_i1	319	87.2718	0	0
TRINITY_DN94652_c0_g1_i1	206	27.1276	3	2.14342
TRINITY_DN94609_c0_g1_i1	222	33.1118	7	4.09744
TRINITY_DN94629_c0_g1_i1	248	43.6382	37	16.4336
TRINITY_DN94672_c0_g1_i1	270	54.8219	6	2.12126
TRINITY_DN94682_c0_g1_i1	211	28.9845	6	4.0122
TRINITY_DN94683_c0_g1_i1	249	44.01	3	1.3212
TRINITY_DN94659_c0_g1_i1	237	39.0326	5	2.48279
TRINITY_DN94636_c0_g1_i1	264	51.3927	16	6.03414
TRINITY_DN94668_c0_g1_i1	307	78.7322	8	1.9694
TRINITY_DN94600_c0_g1_i1	281	61.1198	10	3.17114
TRINITY_DN94698_c0_g1_i1	206	27.1276	2	1.42895
TRINITY_DN94687_c0_g1_i1	270	54.8219	1	0.353543
TRINITY_DN94655_c0_g1_i1	219	31.848	2	1.21715
TRINITY_DN94649_c0_g1_i1	216	30.8955	3	1.88201
TRINITY_DN94669_c0_g1_i1	220	32.3213	2	1.19933
TRINITY_DN94638_c0_g1_i1	225	34.1496	3	1.70268
TRINITY_DN94673_c0_g1_i1	212	29.2839	2	1.32373
TRINITY_DN94697_c0_g1_i1	228	35.2583	2	1.09943
TRINITY_DN94626_c0_g1_i1	262	50.4307	5	1.92164
TRINITY_DN94699_c0_g1_i1	208	27.9568	4	2.77313
TRINITY_DN94678_c0_g1_i1	253	45.7779	1	0.423391
TRINITY_DN94677_c0_g1_i1	310	80.7931	8	1.91917
TRINITY_DN94640_c0_g1_i1	233	37.2137	7	3.64579
TRINITY_DN94619_c0_g1_i1	224	33.731	2	1.14921
TRINITY_DN94648_c0_g1_i1	256	47.3382	2	0.81887
TRINITY_DN94617_c0_g1_i1	254	46.2412	2	0.838298
TRINITY_DN94675_c0_g1_i1	203	26.0504	9	6.69615
TRINITY_DN94604_c0_g1_i1	221	32.6904	0	0
TRINITY_DN94679_c0_g1_i1	235	37.9974	2	1.02017
TRINITY_DN94641_c0_g1_i1	235	37.9974	2	1.02017
TRINITY_DN94654_c0_g1_i1	213	29.613	2	1.30902
TRINITY_DN94658_c0_g1_i1	297	72.0148	4	1.07655
TRINITY_DN94690_c0_g1_i1	271	55.3574	3	1.05037
TRINITY_DN94616_c0_g1_i1	213	29.613	2	1.30902
TRINITY_DN94656_c0_g1_i1	229	35.6388	3	1.63153
TRINITY_DN94667_c0_g1_i1	206	27.1276	3	2.14342
TRINITY_DN94680_c0_g1_i1	250	44.3854	11	4.80341
TRINITY_DN94622_c0_g1_i1	229	35.6388	4	2.17538
TRINITY_DN94674_c0_g1_i1	335	98.9563	4	0.783455
TRINITY_DN94602_c0_g1_i1	208	27.9568	7	4.85298
TRINITY_DN94689_c0_g1_i1	301	74.6112	3	0.779318
TRINITY_DN94614_c0_g1_i1	251	44.838	10	4.32266
TRINITY_DN94646_c0_g1_i1	230	35.917	8	4.31705
TRINITY_DN94644_c0_g1_i1	214	30.1001	3	1.93175
TRINITY_DN94627_c0_g1_i1	238	39.4716	2	0.98207
TRINITY_DN94642_c0_g1_i1	235	37.9974	5	2.55043
TRINITY_DN94685_c0_g1_i1	304	76.7768	16	4.03913
TRINITY_DN94611_c0_g1_i1	229	35.6388	4	2.17538
TRINITY_DN94613_c0_g1_i1	208	27.9568	1	0.693282
TRINITY_DN94633_c0_g1_i1	221	32.6904	6	3.55736
TRINITY_DN94618_c0_g1_i1	295	70.7226	2	0.548111
TRINITY_DN94601_c0_g1_i1	335	98.9563	16	3.13382
TRINITY_DN94632_c0_g1_i1	283	62.4304	8	2.48366
TRINITY_DN94637_c0_g1_i1	231	36.3443	2	1.06657
TRINITY_DN94603_c0_g1_i1	236	38.5152	6	3.01937
TRINITY_DN94639_c0_g1_i1	201	25.2564	9	6.90665
TRINITY_DN94612_c0_g1_i1	202	25.6452	7	5.29041
TRINITY_DN94670_c0_g1_i1	232	36.8002	3	1.58004
TRINITY_DN94621_c0_g1_i1	232	36.8002	4	2.10672
TRINITY_DN94620_c0_g1_i1	243	41.4389	2	0.935447
TRINITY_DN94657_c0_g1_i1	299	73.3105	3	0.793144
TRINITY_DN94605_c0_g1_i1	224	33.731	4	2.29841
TRINITY_DN94665_c0_g1_i1	223	33.4889	4	2.31503
TRINITY_DN94615_c0_g1_i1	204	26.2508	3	2.21501
TRINITY_DN94628_c0_g1_i1	205	26.7935	8	5.78705
TRINITY_DN94630_c0_g1_i1	319	87.2718	4	0.888348
TRINITY_DN94606_c0_g1_i1	261	49.9045	2	0.776761
TRINITY_DN94645_c0_g1_i1	226	34.4612	2	1.12486
TRINITY_DN94696_c0_g1_i1	212	29.2839	2	1.32373
TRINITY_DN94647_c0_g1_i1	250	44.3854	5	2.18337
TRINITY_DN94666_c0_g1_i1	226	34.4612	6	3.37457
TRINITY_DN94608_c0_g1_i1	212	29.2839	2	1.32373
TRINITY_DN94681_c0_g1_i1	235	37.9974	6	3.06051
TRINITY_DN94691_c0_g1_i1	264	51.3927	3	1.1314
TRINITY_DN94688_c0_g1_i1	205	26.7935	2	1.44676
TRINITY_DN94660_c0_g1_i1	232	36.8002	3	1.58004
TRINITY_DN94651_c0_g1_i1	350	110.729	16	2.80063
TRINITY_DN94693_c0_g1_i1	242	41.1587	2	0.941814
TRINITY_DN94653_c0_g1_i1	207	27.4911	3	2.11508
TRINITY_DN94635_c0_g1_i1	392	145.591	9	1.19813
TRINITY_DN94694_c0_g1_i1	250	44.3854	1	0.436673
TRINITY_DN94671_c0_g1_i1	232	36.8002	8	4.21344
TRINITY_DN94610_c0_g1_i1	207	27.4911	7	4.93518
TRINITY_DN94663_c0_g1_i1	267	53.1756	4	1.45796
TRINITY_DN94692_c0_g1_i1	255	46.8688	2	0.827071
TRINITY_DN94676_c0_g1_i1	279	59.9425	7	2.26339
TRINITY_DN94662_c0_g1_i1	235	37.9974	6	3.06051
TRINITY_DN94634_c0_g1_i1	222	33.1118	10.1875	5.96326
TRINITY_DN94624_c0_g1_i1	227	34.7983	2	1.11396
TRINITY_DN94650_c0_g1_i1	260	49.2857	13	5.11234
TRINITY_DN94686_c0_g1_i1	209	28.328	2	1.36839
TRINITY_DN94625_c0_g1_i1	216	30.8955	6	3.76403
TRINITY_DN30372_c0_g1_i1	893	634.17	198	6.05141
TRINITY_DN30347_c0_g1_i1	216	30.8955	1	0.627338
TRINITY_DN30347_c0_g2_i1	401	153.456	0	0
TRINITY_DN30347_c0_g2_i2	248	43.6382	3	1.33245
TRINITY_DN30347_c0_g2_i3	350	110.729	0	0
TRINITY_DN30347_c0_g3_i1	374	130.331	0	0
TRINITY_DN30347_c0_g3_i2	208	27.9568	13	9.01267
TRINITY_DN30317_c0_g1_i1	420	170.179	12	1.3667
TRINITY_DN30316_c0_g1_i1	586	328.335	9.77445	0.576995
TRINITY_DN30316_c0_g2_i1	986	727.17	139.286	3.71251
TRINITY_DN30316_c0_g3_i1	484	229.45	8.94	0.755172
TRINITY_DN30398_c0_g1_i1	1487	1228.17	279	4.40294
TRINITY_DN30375_c0_g1_i1	739	480.17	8.28789	0.334538
TRINITY_DN30375_c0_g1_i2	820	561.17	27.7121	0.957133
TRINITY_DN30375_c0_g2_i1	212	29.2839	0	0
TRINITY_DN30364_c0_g1_i1	544	287.103	13.3081	0.898413
TRINITY_DN30364_c0_g1_i2	704	445.443	15.762	0.685828
TRINITY_DN30364_c0_g1_i3	575	317.527	5.92992	0.361965
TRINITY_DN30337_c0_g1_i1	392	145.591	4	0.532504
TRINITY_DN30337_c0_g2_i1	268	53.6637	0	0
TRINITY_DN30337_c0_g3_i1	480	225.843	7	0.600742
TRINITY_DN30337_c0_g4_i1	351	111.567	0	0
TRINITY_DN30339_c0_g1_i1	639	380.793	34	1.73056
TRINITY_DN30368_c0_g1_i1	599	341.335	36.6554	2.0814
TRINITY_DN30368_c0_g1_i2	597	339.335	73.3446	4.18925
TRINITY_DN30349_c0_g1_i1	519	263.235	0	0
TRINITY_DN30349_c0_g1_i2	1519	1260.17	133	2.04559
TRINITY_DN30349_c1_g1_i1	314	83.4227	9	2.09101
TRINITY_DN30357_c0_g1_i1	294	69.966	0	0
TRINITY_DN30357_c0_g2_i1	1479	1220.17	379	6.02027
TRINITY_DN30333_c0_g1_i1	374	130.331	3.48708	0.518574
TRINITY_DN30333_c0_g2_i1	517	261.261	16.5129	1.22503
TRINITY_DN30345_c0_g1_i1	1052	793.17	91	2.22368
TRINITY_DN30321_c0_g1_i1	2359	2100.17	965	8.90574
TRINITY_DN30351_c0_g1_i1	395	148.265	27	3.52958
TRINITY_DN30351_c0_g2_i1	1544	1285.17	84.0378	1.26739
TRINITY_DN30351_c0_g2_i2	1582	1323.17	69.641	1.02011
TRINITY_DN30351_c0_g2_i3	1026	767.17	266.167	6.72449
TRINITY_DN30351_c0_g2_i4	988	729.17	358.154	9.52003
TRINITY_DN30355_c0_g1_i1	861	602.17	250.876	8.07488
TRINITY_DN30355_c0_g1_i2	649	390.524	21.0514	1.04479
TRINITY_DN30355_c0_g2_i1	998	739.17	132.073	3.46311
TRINITY_DN30335_c0_g1_i1	750	491.17	72	2.84117
TRINITY_DN30342_c0_g1_i1	1137	878.17	105.079	2.31917
TRINITY_DN30342_c0_g2_i1	242	41.1587	6.92132	3.2593
TRINITY_DN30376_c0_g1_i1	1537	1278.17	647	9.81099
TRINITY_DN30354_c0_g1_i1	405	157.113	12.4955	1.54148
TRINITY_DN30354_c0_g2_i1	299	73.3105	10	2.64381
TRINITY_DN30354_c0_g3_i1	1115	856.17	68.5045	1.5508
TRINITY_DN30312_c0_g1_i1	667	408.443	84	3.98607
TRINITY_DN30356_c0_g1_i1	1476	1217.17	479	7.62748
TRINITY_DN30343_c0_g1_i1	1343	1084.17	470.565	8.41238
TRINITY_DN30343_c0_g1_i2	1080	821.17	81.1358	1.91503
TRINITY_DN30343_c0_g1_i3	1254	995.17	48.2997	0.940684
TRINITY_DN30323_c0_g1_i1	553	295.955	543	35.5608
TRINITY_DN30378_c0_g1_i1	1682	1423.17	847	11.5352
TRINITY_DN30344_c0_g1_i1	671	412.443	349	16.4006
TRINITY_DN30328_c0_g1_i1	847	588.17	62.1762	2.04889
TRINITY_DN30328_c0_g1_i2	615	357.159	11.8238	0.641643
TRINITY_DN30315_c0_g1_i1	1100	841.17	113.941	2.62538
TRINITY_DN30315_c0_g1_i2	1178	919.17	63.0591	1.32968
TRINITY_DN30388_c0_g1_i1	531	274.669	47.4101	3.34547
TRINITY_DN30388_c0_g1_i2	1063	804.17	122.791	2.95949
TRINITY_DN30388_c0_g1_i3	2029	1770.17	1412.03	15.4606
TRINITY_DN30388_c0_g1_i4	2187	1928.17	132.767	1.33457
TRINITY_DN30331_c0_g1_i1	1558	1299.17	977.825	14.5879
TRINITY_DN30320_c0_g1_i1	620	362.159	145	7.76007
TRINITY_DN30367_c0_g1_i1	726	467.17	51.9645	2.1559
TRINITY_DN30367_c0_g1_i2	275	57.749	8.98107	3.01426
TRINITY_DN30367_c0_g1_i3	731	472.17	40.0544	1.64418
TRINITY_DN30367_c0_g2_i1	311	81.5006	8	1.90251
TRINITY_DN30391_c0_g1_i1	1954	1695.17	4323	49.4275
TRINITY_DN30326_c0_g1_i1	803	544.17	42.0711	1.49846
TRINITY_DN30326_c0_g2_i1	503	247.591	2.92895	0.229284
TRINITY_DN30397_c0_g1_i1	570	312.685	1041	64.5269
TRINITY_DN30390_c0_g1_i1	1325	1066.17	10904	198.224
TRINITY_DN30384_c0_g1_i1	217	31.2414	2	1.24079
TRINITY_DN30384_c1_g1_i1	457	204.364	41	3.88846
TRINITY_DN30309_c0_g1_i1	638	379.793	1130	57.6672
TRINITY_DN30309_c1_g1_i1	1288	1029.17	182	3.42753
TRINITY_DN30309_c2_g1_i1	261	49.9045	8	3.10704
TRINITY_DN30336_c0_g1_i1	1143	884.17	545.328	11.9542
TRINITY_DN30336_c0_g1_i2	983	724.17	157.672	4.21998
TRINITY_DN30336_c0_g2_i1	258	48.287	3	1.20417
TRINITY_DN30371_c0_g1_i1	471	217.358	50	4.45852
TRINITY_DN30371_c1_g1_i1	279	59.9425	1	0.323342
TRINITY_DN30371_c1_g2_i1	279	59.9425	1	0.323342
TRINITY_DN30371_c1_g3_i1	279	59.9425	0	0
TRINITY_DN30371_c1_g4_i1	240	40.3367	1	0.480504
TRINITY_DN30310_c0_g1_i1	618	360.159	13.3884	0.720495
TRINITY_DN30310_c0_g1_i2	1003	744.17	54.6116	1.42236
TRINITY_DN30322_c0_g1_i1	280	60.5707	14	4.47984
TRINITY_DN30322_c1_g1_i1	1103	844.17	69.722	1.6008
TRINITY_DN30322_c1_g2_i1	490	235.076	33.0934	2.72854
TRINITY_DN30322_c1_g3_i1	489	234.123	64.1847	5.31354
TRINITY_DN30361_c0_g1_i1	981	722.17	235	6.30704
TRINITY_DN30338_c0_g1_i1	1118	859.17	107	2.4138
TRINITY_DN30369_c0_g1_i1	373	129.514	11.8679	1.77606
TRINITY_DN30369_c0_g2_i1	678	419.443	50.1321	2.31654
TRINITY_DN30332_c0_g1_i1	747	488.17	258.115	10.248
TRINITY_DN30332_c0_g1_i2	740	481.17	115.885	4.66794
TRINITY_DN30387_c0_g1_i1	605	347.3	181	10.1011
TRINITY_DN30387_c1_g1_i1	354	113.889	5	0.850913
TRINITY_DN30387_c2_g1_i1	446	193.972	18	1.79858
TRINITY_DN30387_c2_g2_i1	484	229.45	64	5.40615
TRINITY_DN30387_c2_g2_i2	295	70.7226	0	0
TRINITY_DN30314_c0_g1_i1	1010	751.17	55	1.41913
TRINITY_DN30330_c0_g1_i1	588	330.335	35	2.05358
TRINITY_DN30373_c0_g1_i1	708	449.443	144	6.20991
TRINITY_DN30313_c0_g1_i1	932	673.17	118.021	3.39807
TRINITY_DN30313_c0_g1_i2	540	283.39	30	2.0518
TRINITY_DN30346_c0_g1_i1	326	92.4578	0	0
TRINITY_DN30346_c0_g1_i2	419	169.214	34	3.8944
TRINITY_DN30346_c0_g2_i1	203	26.0504	2	1.48803
TRINITY_DN30341_c0_g1_i1	1063	804.17	706	17.0159
TRINITY_DN30399_c0_g1_i1	878	619.17	60	1.87818
TRINITY_DN30327_c0_g1_i1	2201	1942.17	6050	60.3761
TRINITY_DN30352_c0_g1_i1	625	366.905	25	1.32064
TRINITY_DN30352_c1_g1_i1	390	143.821	7	0.943351
TRINITY_DN30380_c0_g1_i1	965	706.17	0	0
TRINITY_DN30380_c0_g2_i1	1496	1237.17	1.79617	0.0281394
TRINITY_DN30380_c0_g3_i1	1496	1237.17	792.148	12.4101
TRINITY_DN30380_c0_g4_i1	945	686.17	0	0
TRINITY_DN30380_c0_g5_i1	1497	1238.17	54.3809	0.851262
TRINITY_DN30380_c0_g6_i1	1496	1237.17	126.675	1.98453
TRINITY_DN30360_c0_g1_i1	1107	848.17	3598	82.2196
TRINITY_DN30389_c0_g1_i1	238	39.4716	10	4.91035
TRINITY_DN30300_c0_g1_i1	544	287.103	29	1.95775
TRINITY_DN30300_c0_g2_i1	539	282.39	53	3.63768
TRINITY_DN30334_c0_g1_i1	1332	1073.17	174.792	3.15682
TRINITY_DN30334_c0_g2_i1	1332	1073.17	248.65	4.49072
TRINITY_DN30334_c0_g3_i1	672	413.443	0	0
TRINITY_DN30334_c0_g4_i1	723	464.17	13.5583	0.566141
TRINITY_DN30325_c0_g1_i1	1123	864.17	216	4.84453
TRINITY_DN30381_c1_g1_i1	328	93.7651	47	9.71524
TRINITY_DN30381_c2_g1_i1	227	34.7983	3.99569	2.22552
TRINITY_DN30381_c2_g1_i2	240	40.3367	5.78035	2.77748
TRINITY_DN30381_c2_g1_i3	203	26.0504	11.4703	8.53412
TRINITY_DN30381_c2_g1_i4	265	51.9439	0	0
TRINITY_DN30381_c2_g1_i5	202	25.6452	6.75362	5.1042
TRINITY_DN30381_c2_g2_i1	244	41.8101	6	2.78142
TRINITY_DN30301_c0_g1_i1	699	440.443	14.1953	0.624671
TRINITY_DN30301_c0_g1_i2	955	696.17	100.805	2.80648
TRINITY_DN30324_c0_g1_i1	829	570.17	991.591	33.7074
TRINITY_DN30382_c0_g1_i1	660	401.524	100	4.82709
TRINITY_DN30393_c0_g1_i1	1508	1249.17	105	1.62916
TRINITY_DN30365_c0_g1_i1	1471	1212.17	2494	39.8777
TRINITY_DN30350_c0_g1_i1	828	569.17	49	1.6686
TRINITY_DN30329_c0_g1_i1	400	152.52	65	8.26005
TRINITY_DN30329_c0_g1_i2	433	181.894	32	3.4098
TRINITY_DN30353_c0_g1_i1	288	65.7815	0	0
TRINITY_DN30353_c0_g2_i1	493	237.908	20	1.62936
TRINITY_DN30308_c0_g1_i1	2493	2234.17	793	6.87946
TRINITY_DN30303_c0_g1_i1	1880	1621.17	4087	48.8622
TRINITY_DN30396_c0_g1_i1	440	188.323	24	2.47004
TRINITY_DN30396_c0_g2_i1	306	78.0688	11	2.73094
TRINITY_DN30396_c0_g3_i1	205	26.7935	2	1.44676
TRINITY_DN30370_c0_g1_i1	1988	1729.17	631	7.07276
TRINITY_DN30305_c0_g1_i1	2078	1819.17	1034.12	11.0178
TRINITY_DN30305_c0_g1_i2	2477	2218.17	637.883	5.5737
TRINITY_DN30305_c0_g2_i1	261	49.9045	0	0
TRINITY_DN30307_c0_g1_i1	643	384.602	121	6.09777
TRINITY_DN30307_c0_g1_i2	797	538.17	176	6.33855
TRINITY_DN30359_c0_g1_i1	1959	1700.17	138	1.5732
TRINITY_DN30302_c0_g1_i1	932	673.17	61	1.75631
TRINITY_DN30363_c0_g1_i1	1304	1045.17	18778	348.225
TRINITY_DN30358_c0_g1_i1	428	177.226	27	2.9528
TRINITY_DN30362_c0_g1_i1	1004	745.17	146.321	3.80582
TRINITY_DN30362_c0_g2_i1	1717	1458.17	111.488	1.48189
TRINITY_DN30362_c0_g2_i2	2148	1889.17	149.03	1.52897
TRINITY_DN30362_c0_g3_i1	952	693.17	227.162	6.35173
TRINITY_DN30318_c0_g1_i1	272	55.9259	0	0
TRINITY_DN30318_c0_g2_i1	207	27.4911	0	0
TRINITY_DN30318_c0_g3_i1	272	55.9259	4	1.38626
TRINITY_DN30318_c0_g4_i1	1875	1616.17	220	2.63835
TRINITY_DN30395_c0_g1_i1	610	352.231	15	0.825394
TRINITY_DN30395_c1_g1_i1	481	226.798	11	0.940051
TRINITY_DN30392_c0_g1_i1	841	582.17	155	5.16035
TRINITY_DN30366_c0_g1_i1	2982	2723.17	2677	19.0533
TRINITY_DN30377_c0_g1_i1	617	359.159	68.5666	3.70018
TRINITY_DN30377_c0_g1_i2	634	375.793	111.433	5.7473
TRINITY_DN30304_c0_g1_i1	695	436.443	34	1.5099
TRINITY_DN30311_c0_g1_i1	657	398.524	899.299	43.7367
TRINITY_DN30311_c0_g2_i1	2697	2438.17	1062.7	8.44781
TRINITY_DN30386_c0_g1_i1	686	427.443	129.189	5.85794
TRINITY_DN30386_c0_g2_i1	1067	808.17	1328.81	31.8682
TRINITY_DN30306_c0_g1_i1	680	421.443	63	2.89734
TRINITY_DN30348_c0_g1_i1	1185	926.17	1343	28.1049
TRINITY_DN30374_c0_g1_i1	2571	2312.17	4636	38.8616
TRINITY_DN30383_c0_g1_i1	595	337.335	15	0.861841
TRINITY_DN30383_c0_g2_i1	438	186.535	20	2.07811
TRINITY_DN30385_c0_g1_i1	726	467.17	96	3.98284
TRINITY_DN30340_c0_g1_i1	1308	1049.17	146	2.69714
TRINITY_DN30340_c0_g2_i1	612	354.231	37	2.02448
TRINITY_DN30319_c0_g1_i1	573	315.59	175	10.7476
TRINITY_DN30394_c0_g1_i1	750	491.17	28.6373	1.13005
TRINITY_DN30394_c0_g2_i1	596	338.335	19.2969	1.10545
TRINITY_DN30394_c0_g3_i1	750	491.17	11.0658	0.436664
TRINITY_DN30379_c0_g1_i1	1022	763.17	25.0232	0.635505
TRINITY_DN30379_c0_g1_i2	1494	1235.17	148.977	2.3377
TRINITY_DN60972_c0_g1_i1	236	38.5152	3	1.50968
TRINITY_DN60906_c0_g1_i1	232	36.8002	4	2.10672
TRINITY_DN60942_c0_g1_i1	256	47.3382	3	1.22831
TRINITY_DN60998_c0_g1_i1	210	28.6735	4	2.70381
TRINITY_DN60917_c0_g1_i1	237	39.0326	7	3.4759
TRINITY_DN60963_c0_g1_i1	326	92.4578	6	1.25778
TRINITY_DN60908_c0_g1_i1	554	296.866	22	1.43635
TRINITY_DN60995_c0_g1_i1	225	34.1496	5	2.8378
TRINITY_DN60980_c0_g1_i1	416	166.633	19	2.20999
TRINITY_DN60948_c0_g1_i1	244	41.8101	9	4.17213
TRINITY_DN60968_c0_g1_i1	245	42.1769	2	0.919078
TRINITY_DN60974_c0_g1_i1	246	42.6637	4	1.81718
TRINITY_DN60934_c0_g1_i1	268	53.6637	6	2.16705
TRINITY_DN60907_c0_g1_i1	247	43.1508	4	1.79667
TRINITY_DN60969_c0_g1_i1	249	44.01	5	2.20199
TRINITY_DN60985_c0_g1_i1	208	27.9568	9	6.23954
TRINITY_DN60983_c0_g1_i1	211	28.9845	7	4.6809
TRINITY_DN60992_c0_g1_i1	226	34.4612	3	1.68728
TRINITY_DN60996_c0_g1_i1	365	122.787	8.83801	1.39508
TRINITY_DN60925_c0_g1_i1	252	45.349	5	2.13698
TRINITY_DN60905_c0_g1_i1	277	58.8805	8	2.63339
TRINITY_DN60920_c0_g1_i1	201	25.2564	2	1.53481
TRINITY_DN60988_c0_g1_i1	379	134.475	4	0.576521
TRINITY_DN60902_c0_g1_i1	378	133.605	6	0.870416
TRINITY_DN60993_c0_g1_i1	209	28.328	4	2.73678
TRINITY_DN60945_c0_g1_i1	339	102.169	13	2.46615
TRINITY_DN60910_c0_g1_i1	414	164.771	3	0.352889
TRINITY_DN60931_c0_g1_i1	676	417.443	63	2.9251
TRINITY_DN60933_c0_g1_i1	245	42.1769	8	3.67631
TRINITY_DN60926_c0_g1_i1	477	222.934	25	2.1735
TRINITY_DN60941_c0_g1_i1	281	61.1198	4	1.26845
TRINITY_DN60999_c0_g1_i1	327	93.1505	6	1.24843
TRINITY_DN60936_c0_g1_i1	319	87.2718	4	0.888348
TRINITY_DN60918_c0_g1_i1	232	36.8002	5.65336	2.97751
TRINITY_DN60994_c0_g1_i1	258	48.287	4	1.60556
TRINITY_DN60946_c0_g1_i1	219	31.848	3	1.82573
TRINITY_DN60951_c0_g1_i1	239	39.9468	5	2.42597
TRINITY_DN60919_c0_g1_i1	223	33.4889	4	2.31503
TRINITY_DN60939_c0_g1_i1	727	468.17	47	1.94577
TRINITY_DN60928_c0_g1_i1	323	90.1314	5	1.0752
TRINITY_DN60964_c0_g1_i1	509	253.338	121.051	9.26114
TRINITY_DN60915_c0_g1_i1	398	150.744	7	0.900028
TRINITY_DN60911_c0_g1_i1	206	27.1276	4	2.85789
TRINITY_DN60989_c0_g1_i1	329	94.4447	5	1.0261
TRINITY_DN60947_c0_g1_i1	210	28.6735	3	2.02786
TRINITY_DN60937_c0_g1_i1	517	261.261	48	3.56093
TRINITY_DN60952_c0_g1_i1	314	83.4227	6	1.394
TRINITY_DN60913_c0_g1_i1	241	40.7897	8	3.80134
TRINITY_DN60923_c0_g1_i1	524	267.941	11	0.795702
TRINITY_DN60970_c0_g1_i1	212	29.2839	2	1.32373
TRINITY_DN60950_c0_g1_i1	223	33.4889	3	1.73627
TRINITY_DN60924_c0_g1_i1	231	36.3443	2	1.06657
TRINITY_DN60997_c0_g1_i1	447	194.873	19	1.88973
TRINITY_DN60943_c0_g1_i1	241	40.7897	2	0.950334
TRINITY_DN60903_c0_g1_i1	233	37.2137	8	4.16662
TRINITY_DN60909_c0_g1_i1	255	46.8688	4	1.65414
TRINITY_DN60944_c0_g1_i1	255	46.8688	2	0.827071
TRINITY_DN60944_c1_g1_i1	214	30.1001	5	3.21958
TRINITY_DN60973_c0_g1_i1	265	51.9439	5	1.86566
TRINITY_DN60967_c0_g1_i1	232	36.8002	5	2.6334
TRINITY_DN60965_c0_g1_i1	596	338.335	14	0.802008
TRINITY_DN60935_c0_g1_i1	214	30.1001	2	1.28783
TRINITY_DN60921_c0_g1_i1	387	141.351	7	0.959834
TRINITY_DN60976_c0_g1_i1	325	91.6872	10	2.11392
TRINITY_DN60979_c0_g1_i1	347	108.531	9	1.60725
TRINITY_DN60916_c0_g1_i1	236	38.5152	4	2.01291
TRINITY_DN60958_c0_g1_i1	446	193.972	7	0.699448
TRINITY_DN60922_c0_g1_i1	313	82.79	3.97727	0.931118
TRINITY_DN60922_c0_g2_i1	280	60.5707	6.02273	1.9272
TRINITY_DN60991_c0_g1_i1	229	35.6388	4	2.17538
TRINITY_DN60957_c0_g1_i1	248	43.6382	8	3.55321
TRINITY_DN60959_c0_g1_i1	269	54.2518	11	3.92984
TRINITY_DN60982_c0_g1_i1	441	189.207	8	0.819502
TRINITY_DN60966_c0_g1_i1	238	39.4716	6	2.94621
TRINITY_DN60986_c0_g1_i1	483	228.659	11	0.932397
TRINITY_DN60927_c0_g1_i1	227	34.7983	4	2.22792
TRINITY_DN60949_c0_g1_i1	339	102.169	5.29225	1.00396
TRINITY_DN60981_c0_g1_i1	207	27.4911	6	4.23015
TRINITY_DN60987_c0_g1_i1	218	31.5255	3	1.84441
TRINITY_DN60955_c0_g1_i1	260	49.2857	4	1.57303
TRINITY_DN60930_c0_g1_i1	220	32.3213	5	2.99832
TRINITY_DN60938_c0_g1_i1	369	126.165	5	0.768121
TRINITY_DN60962_c0_g1_i1	208	27.9568	0	0
TRINITY_DN60977_c0_g1_i1	273	56.5354	7	2.3998
TRINITY_DN60961_c0_g1_i1	478	223.889	21	1.81796
TRINITY_DN60932_c0_g1_i1	254	46.2412	4	1.6766
TRINITY_DN60900_c0_g1_i1	204	26.2508	7	5.16837
TRINITY_DN60956_c0_g1_i1	244	41.8101	3	1.39071
TRINITY_DN60978_c0_g1_i1	537	280.39	7	0.483875
TRINITY_DN60960_c0_g1_i1	347	108.531	13	2.32159
TRINITY_DN60984_c0_g1_i1	456	203.426	27	2.57249
TRINITY_DN60904_c0_g1_i1	255	46.8688	10	4.13536
TRINITY_DN60912_c0_g1_i1	348	109.323	13	2.30478
TRINITY_DN60940_c0_g1_i1	264	51.3927	5	1.88567
TRINITY_DN60914_c0_g1_i1	251	44.838	2	0.864532
TRINITY_DN60953_c0_g1_i1	267	53.1756	10	3.64489
TRINITY_DN60990_c0_g1_i1	252	45.349	5	2.13698
TRINITY_DN60954_c0_g1_i1	211	28.9845	2	1.3374
TRINITY_DN60975_c0_g1_i1	444	192.031	24	2.42235
TRINITY_DN60901_c0_g1_i1	265	51.9439	6	2.23879
TRINITY_DN60929_c0_g1_i1	616	358.159	10	0.541154
TRINITY_DN30529_c0_g1_i1	578	320.367	263.508	15.942
TRINITY_DN30529_c0_g1_i2	573	315.59	154.492	9.48814
TRINITY_DN30578_c0_g1_i1	216	30.8955	4	2.50935
TRINITY_DN30578_c0_g2_i1	396	149.107	29	3.7696
TRINITY_DN30586_c0_g1_i1	536	279.39	17	1.17933
TRINITY_DN30590_c0_g1_i1	674	415.443	88	4.10552
TRINITY_DN30543_c0_g1_i1	740	481.17	65	2.61825
TRINITY_DN30543_c0_g2_i1	250	44.3854	4	1.74669
TRINITY_DN30543_c0_g3_i1	672	413.443	67	3.14092
TRINITY_DN30500_c0_g1_i1	690	431.443	69	3.09972
TRINITY_DN30580_c0_g1_i1	593	335.335	30	1.73396
TRINITY_DN30580_c0_g2_i1	252	45.349	8	3.41916
TRINITY_DN30580_c1_g1_i1	659	400.524	30	1.45174
TRINITY_DN30580_c1_g2_i1	252	45.349	0	0
TRINITY_DN30568_c0_g1_i1	518	262.235	47	3.4738
TRINITY_DN30532_c0_g1_i1	547	290.103	20	1.33621
TRINITY_DN30565_c0_g1_i1	794	535.17	96	3.47677
TRINITY_DN30565_c0_g1_i2	794	535.17	171	6.193
TRINITY_DN30526_c0_g1_i1	2033	1774.17	522.195	5.70472
TRINITY_DN30526_c0_g1_i2	1826	1567.17	494.805	6.11949
TRINITY_DN30508_c0_g1_i1	2879	2620.17	4810.36	35.5832
TRINITY_DN30508_c0_g2_i1	453	200.509	43.6359	4.21801
TRINITY_DN30502_c0_g1_i1	347	108.531	14	2.50017
TRINITY_DN30502_c0_g2_i1	343	105.294	16	2.94519
TRINITY_DN30561_c0_g1_i1	940	681.17	63.285	1.8007
TRINITY_DN30561_c0_g2_i1	925	666.17	509.715	14.8299
TRINITY_DN30561_c1_g1_i1	555	297.806	328	21.347
TRINITY_DN30561_c2_g1_i1	776	517.17	69	2.58591
TRINITY_DN30561_c3_g1_i1	209	28.328	11	7.52616
TRINITY_DN30561_c4_g1_i1	227	34.7983	2.06669	1.1511
TRINITY_DN30511_c0_g1_i1	766	507.17	60.008	2.29325
TRINITY_DN30588_c0_g1_i1	747	488.17	125	4.9629
TRINITY_DN30554_c0_g1_i1	253	45.7779	0	0
TRINITY_DN30554_c0_g2_i1	426	175.499	20	2.20878
TRINITY_DN30507_c0_g1_i1	1812	1553.17	259.066	3.23287
TRINITY_DN30507_c0_g1_i2	622	364.014	182.934	9.74033
TRINITY_DN30574_c0_g1_i1	254	46.2412	0	0
TRINITY_DN30574_c0_g2_i1	255	46.8688	7	2.89475
TRINITY_DN30574_c0_g3_i1	403	155.277	12	1.49786
TRINITY_DN30574_c0_g4_i1	211	28.9845	0	0
TRINITY_DN30525_c0_g1_i1	787	528.17	3004	110.236
TRINITY_DN30536_c0_g1_i1	2997	2738.17	2952	20.8955
TRINITY_DN30566_c0_g1_i1	385	139.711	3.21082	0.445432
TRINITY_DN30566_c0_g2_i1	385	139.711	27.25	3.78035
TRINITY_DN30566_c0_g3_i1	351	111.567	5	0.868619
TRINITY_DN30566_c0_g4_i1	357	116.354	26.6758	4.4436
TRINITY_DN30566_c0_g4_i2	332	96.5441	3.86341	0.775608
TRINITY_DN30539_c0_g1_i1	1623	1364.17	139	1.97489
TRINITY_DN30575_c0_g1_i1	751	492.17	49	1.92965
TRINITY_DN30552_c0_g1_i1	625	366.905	26.2992	1.38927
TRINITY_DN30552_c0_g1_i2	1026	767.17	390.701	9.87074
TRINITY_DN30524_c0_g1_i1	377	132.862	14.1195	2.05974
TRINITY_DN30524_c0_g2_i1	226	34.4612	2.88052	1.62009
TRINITY_DN30542_c0_g1_i1	376	132.005	9	1.32144
TRINITY_DN30542_c0_g2_i1	1148	889.17	226.305	4.93294
TRINITY_DN30542_c0_g2_i2	1025	766.17	11.695	0.295851
TRINITY_DN30542_c0_g3_i1	346	107.775	0	0
TRINITY_DN30581_c0_g1_i1	643	384.602	23	1.15908
TRINITY_DN30581_c0_g2_i1	565	307.685	10	0.629928
TRINITY_DN30581_c0_g3_i1	287	65.2495	0	0
TRINITY_DN30581_c0_g4_i1	406	157.981	12	1.47222
TRINITY_DN30581_c0_g5_i1	834	575.17	71	2.39254
TRINITY_DN30501_c0_g1_i1	1168	909.17	71.8067	1.53079
TRINITY_DN30501_c0_g1_i2	1083	824.17	283.193	6.65983
TRINITY_DN30583_c0_g1_i1	261	49.9045	0	0
TRINITY_DN30583_c0_g2_i1	263	50.8742	0	0
TRINITY_DN30583_c0_g3_i1	617	359.159	0	0
TRINITY_DN30583_c0_g4_i1	213	29.613	1	0.654508
TRINITY_DN30583_c0_g5_i1	213	29.613	1	0.654508
TRINITY_DN30583_c0_g6_i1	439	187.381	31	3.20651
TRINITY_DN30583_c0_g6_i2	398	150.744	17	2.18578
TRINITY_DN30583_c0_g7_i1	259	48.8319	0	0
TRINITY_DN30569_c0_g1_i1	868	609.17	52	1.65448
TRINITY_DN30538_c0_g1_i1	275	57.749	4	1.3425
TRINITY_DN30538_c0_g2_i1	520	264.102	41.1717	3.02151
TRINITY_DN30538_c0_g2_i2	525	268.806	8.82831	0.636555
TRINITY_DN30503_c0_g1_i1	563	305.716	57	3.61372
TRINITY_DN30506_c0_g1_i1	1189	930.17	1964	40.9238
TRINITY_DN30594_c0_g1_i1	510	254.338	302.796	23.0747
TRINITY_DN30594_c0_g2_i1	509	253.338	21.2039	1.62222
TRINITY_DN30594_c1_g1_i1	1754	1495.17	2468	31.9928
TRINITY_DN30556_c0_g1_i1	1226	967.17	83	1.66331
TRINITY_DN30582_c0_g1_i1	266	52.5272	5	1.84494
TRINITY_DN30582_c0_g2_i1	724	465.17	7.6129	0.317202
TRINITY_DN30582_c0_g2_i2	811	552.17	42.8409	1.50377
TRINITY_DN30519_c0_g1_i1	213	29.613	7	4.58156
TRINITY_DN30519_c0_g2_i1	439	187.381	20	2.06872
TRINITY_DN30519_c0_g3_i1	207	27.4911	0	0
TRINITY_DN30541_c0_g1_i1	297	72.0148	10.6249	2.85955
TRINITY_DN30541_c0_g2_i1	366	123.518	30.3751	4.76633
TRINITY_DN30541_c0_g3_i1	268	53.6637	4	1.4447
TRINITY_DN30584_c0_g1_i1	549	292.103	67	4.44566
TRINITY_DN30509_c0_g1_i1	355	114.661	10	1.69037
TRINITY_DN30509_c0_g2_i1	351	111.567	5	0.868619
TRINITY_DN30534_c0_g1_i1	648	389.524	50.6058	2.51804
TRINITY_DN30534_c0_g1_i2	642	383.602	12.3942	0.626229
TRINITY_DN30591_c0_g1_i1	934	675.17	2199	63.1261
TRINITY_DN30514_c0_g1_i1	536	279.39	19	1.31808
TRINITY_DN30535_c0_g1_i1	1324	1065.17	83	1.51028
TRINITY_DN30545_c0_g1_i1	786	527.17	10.3091	0.379024
TRINITY_DN30545_c0_g2_i1	786	527.17	52.6909	1.93723
TRINITY_DN30530_c0_g1_i1	450	197.672	58	5.68695
TRINITY_DN30516_c0_g1_i1	2445	2186.17	19303	171.135
TRINITY_DN30597_c0_g1_i1	649	390.524	290	14.3929
TRINITY_DN30567_c0_g1_i1	900	641.17	149.229	4.51106
TRINITY_DN30567_c0_g2_i1	485	230.287	0	0
TRINITY_DN30567_c0_g3_i1	315	84.1666	5.84901	1.34691
TRINITY_DN30567_c0_g4_i1	426	175.499	1.92154	0.212214
TRINITY_DN30555_c0_g1_i1	1158	899.17	93	2.00465
TRINITY_DN30596_c0_g1_i1	708	449.443	15.0597	0.649439
TRINITY_DN30596_c0_g2_i1	654	395.524	12.9403	0.634116
TRINITY_DN30571_c0_g1_i1	2174	1915.17	240	2.42885
TRINITY_DN30564_c0_g1_i1	232	36.8002	1	0.526679
TRINITY_DN30564_c0_g2_i1	268	53.6637	5	1.80587
TRINITY_DN30564_c0_g3_i1	553	295.955	8	0.523915
TRINITY_DN30564_c0_g4_i1	477	222.934	19	1.65186
TRINITY_DN30518_c0_g1_i1	269	54.2518	0	0
TRINITY_DN30518_c0_g2_i1	214	30.1001	0	0
TRINITY_DN30518_c1_g1_i1	1087	828.17	42189	987.363
TRINITY_DN30558_c0_g1_i1	617	359.159	328.116	17.7067
TRINITY_DN30558_c0_g1_i2	553	295.955	77.8842	5.10059
TRINITY_DN30537_c0_g1_i1	753	494.17	203.478	7.98065
TRINITY_DN30537_c0_g2_i1	2091	1832.17	387.522	4.09947
TRINITY_DN30548_c0_g1_i1	1531	1272.17	72.7811	1.10884
TRINITY_DN30548_c0_g1_i2	1430	1171.17	26.2189	0.433902
TRINITY_DN30570_c0_g1_i1	2557	2298.17	2714	22.8889
TRINITY_DN30599_c0_g1_i1	1514	1255.17	1025	15.8277
TRINITY_DN30520_c0_g1_i1	999	740.17	1943.99	50.9049
TRINITY_DN30520_c0_g1_i2	2035	1776.17	577.011	6.29646
TRINITY_DN30540_c0_g1_i1	606	348.3	21	1.16859
TRINITY_DN30531_c0_g1_i1	586	328.335	6.46423	0.38159
TRINITY_DN30531_c0_g2_i1	1474	1215.17	335.536	5.35179
TRINITY_DN30515_c0_g1_i1	729	470.17	70	2.88563
TRINITY_DN30517_c0_g1_i1	1927	1668.17	122.883	1.42774
TRINITY_DN30517_c0_g1_i2	847	588.17	32.1166	1.05834
TRINITY_DN30546_c0_g1_i1	2519	2260.17	1418	12.16
TRINITY_DN30546_c0_g1_i2	2507	2248.17	2.32838e-05	2.00734e-07
TRINITY_DN30528_c0_g1_i1	370	127	5.22628	0.797605
TRINITY_DN30528_c0_g2_i1	500	244.665	22.7737	1.80409
TRINITY_DN30559_c0_g1_i1	1679	1420.17	150	2.04714
TRINITY_DN30523_c0_g1_i1	1335	1076.17	133	2.39534
TRINITY_DN30512_c0_g1_i1	1548	1289.17	982	14.7638
TRINITY_DN30510_c0_g1_i1	965	706.17	374	10.265
TRINITY_DN30513_c0_g1_i1	1065	806.17	198	4.76031
TRINITY_DN30527_c0_g1_i1	365	122.787	7	1.10495
TRINITY_DN30527_c0_g2_i1	574	316.558	40.4853	2.47879
TRINITY_DN30527_c0_g2_i2	500	244.665	16.4382	1.30221
TRINITY_DN30527_c0_g2_i3	518	262.235	6.36755	0.470629
TRINITY_DN30527_c0_g2_i4	811	552.17	37.709	1.32364
TRINITY_DN30547_c0_g1_i1	1078	819.17	73.3328	1.73509
TRINITY_DN30547_c0_g1_i2	1027	768.17	66.1545	1.66916
TRINITY_DN30547_c0_g1_i3	644	385.602	160.037	8.0441
TRINITY_DN30547_c0_g1_i4	986	727.17	49.476	1.31873
TRINITY_DN30547_c0_g2_i1	204	26.2508	0	0
TRINITY_DN30521_c0_g1_i1	308	79.4438	6.33333	1.54515
TRINITY_DN30521_c0_g2_i1	308	79.4438	12.6667	3.09029
TRINITY_DN30563_c0_g1_i1	544	287.103	60.0027	4.0507
TRINITY_DN30522_c0_g1_i1	1855	1596.17	240	2.91427
TRINITY_DN30522_c0_g1_i2	1031	772.17	276	6.92776
TRINITY_DN30549_c0_g1_i1	746	487.17	422	16.7892
TRINITY_DN30560_c0_g1_i1	885	626.17	62.4477	1.93295
TRINITY_DN30560_c0_g1_i2	908	649.17	93.5523	2.79314
TRINITY_DN30589_c0_g1_i1	307	78.7322	8	1.9694
TRINITY_DN30577_c0_g1_i1	255	46.8688	3	1.24061
TRINITY_DN30577_c0_g2_i1	314	83.4227	3.1511	0.732108
TRINITY_DN30577_c0_g3_i1	340	102.958	21.8489	4.11307
TRINITY_DN30577_c0_g3_i2	273	56.5354	7	2.3998
TRINITY_DN30557_c0_g1_i1	1593	1334.17	17415.7	253.003
TRINITY_DN30562_c0_g1_i1	505	249.541	17	1.3204
TRINITY_DN30562_c0_g2_i1	485	230.287	11	0.925805
TRINITY_DN30562_c0_g2_i2	690	431.443	0	0
TRINITY_DN30562_c1_g1_i1	243	41.4389	5	2.33862
TRINITY_DN30562_c1_g1_i2	935	676.17	24	0.687943
TRINITY_DN30562_c1_g2_i1	461	207.899	0	0
TRINITY_DN30598_c0_g1_i1	1265	1006.17	101.521	1.95562
TRINITY_DN30598_c0_g1_i2	1308	1049.17	20.4785	0.378312
TRINITY_DN30598_c0_g2_i1	252	45.349	9	3.84656
TRINITY_DN30551_c0_g1_i1	963	704.17	102	2.8075
TRINITY_DN30533_c0_g1_i1	2587	2328.17	158.023	1.31553
TRINITY_DN30533_c0_g1_i2	2324	2065.17	1158.93	10.8767
TRINITY_DN30572_c0_g1_i1	1874	1615.17	931.153	11.1738
TRINITY_DN30553_c0_g1_i1	342	104.449	17	3.15458
TRINITY_DN30553_c0_g2_i1	1152	893.17	110.613	2.40033
TRINITY_DN30553_c0_g2_i2	1077	818.17	60.3867	1.43052
TRINITY_DN30573_c0_g1_i1	2311	2052.17	216	2.04003
TRINITY_DN30587_c0_g1_i1	1399	1140.17	1139.18	19.3651
TRINITY_DN30587_c0_g1_i2	427	176.317	40.6887	4.47277
TRINITY_DN30593_c0_g1_i1	243	41.4389	10	4.67723
TRINITY_DN30593_c0_g2_i1	612	354.231	80.0859	4.38195
TRINITY_DN30593_c0_g2_i2	379	134.475	7.9993	1.15294
TRINITY_DN30593_c0_g3_i1	396	149.107	6.91476	0.898824
TRINITY_DN30585_c0_g1_i1	1634	1375.17	554.625	7.817
TRINITY_DN30585_c0_g1_i2	1721	1462.17	126.996	1.6834
TRINITY_DN30585_c0_g1_i3	859	600.17	90.3793	2.91872
TRINITY_DN30579_c0_g1_i1	601	343.335	6	0.338712
TRINITY_DN30579_c0_g2_i1	601	343.335	6	0.338712
TRINITY_DN30592_c0_g1_i1	804	545.17	73.0334	2.59649
TRINITY_DN30504_c0_g1_i1	1075	816.17	601	14.2722
TRINITY_DN30550_c0_g1_i1	813	554.17	59	2.06351
TRINITY_DN30550_c0_g2_i1	258	48.287	0	0
TRINITY_DN30576_c0_g1_i1	907	648.17	43.1641	1.29071
TRINITY_DN30576_c0_g1_i2	768	509.17	43.6968	1.66335
TRINITY_DN30576_c0_g1_i3	641	382.602	16.1391	0.817579
TRINITY_DN30595_c0_g1_i1	279	59.9425	1	0.323342
TRINITY_DN30595_c1_g1_i1	552	294.955	27	1.77421
TRINITY_DN30595_c2_g1_i1	227	34.7983	3	1.67094
TRINITY_DN30544_c0_g1_i1	227	34.7983	8	4.45584
TRINITY_DN30544_c0_g2_i1	227	34.7983	2.5285	1.40832
TRINITY_DN73598_c0_g1_i1	325	91.6872	8	1.69114
TRINITY_DN73543_c0_g1_i1	274	57.1942	2	0.677759
TRINITY_DN73530_c0_g1_i1	260	49.2857	5	1.96628
TRINITY_DN73511_c0_g1_i1	475	220.979	12	1.05251
TRINITY_DN73534_c0_g1_i1	231	36.3443	2	1.06657
TRINITY_DN73586_c0_g1_i1	277	58.8805	6	1.97504
TRINITY_DN73525_c0_g1_i1	245	42.1769	14	6.43355
TRINITY_DN73500_c0_g1_i1	220	32.3213	6	3.59799
TRINITY_DN73588_c0_g1_i1	260	49.2857	7	2.7528
TRINITY_DN73510_c0_g1_i1	261	49.9045	2	0.776761
TRINITY_DN73599_c0_g1_i1	206	27.1276	14	10.0026
TRINITY_DN73591_c0_g1_i1	243	41.4389	4	1.87089
TRINITY_DN73578_c0_g1_i1	253	45.7779	3	1.27017
TRINITY_DN73507_c0_g1_i1	397	149.966	9	1.16318
TRINITY_DN73562_c0_g1_i1	254	46.2412	5	2.09574
TRINITY_DN73574_c0_g1_i1	271	55.3574	3	1.05037
TRINITY_DN73527_c0_g1_i1	327	93.1505	5	1.04036
TRINITY_DN73577_c0_g1_i1	368	125.288	44	6.80678
TRINITY_DN73592_c0_g1_i1	204	26.2508	2	1.47668
TRINITY_DN73550_c0_g1_i1	247	43.1508	2	0.898336
TRINITY_DN73532_c0_g1_i1	244	41.8101	7	3.24499
TRINITY_DN73554_c0_g1_i1	226	34.4612	4	2.24971
TRINITY_DN73546_c0_g1_i1	261	49.9045	3	1.16514
TRINITY_DN73505_c0_g1_i1	260	49.2857	3	1.17977
TRINITY_DN73536_c0_g1_i1	229	35.6388	11	5.98229
TRINITY_DN73567_c0_g1_i1	253	45.7779	2	0.846782
TRINITY_DN73585_c0_g1_i1	422	172.055	12	1.3518
TRINITY_DN73576_c0_g1_i1	303	76.0406	7	1.78422
TRINITY_DN73570_c0_g1_i1	260	49.2857	4	1.57303
TRINITY_DN73501_c0_g1_i1	382	137.125	28	3.95765
TRINITY_DN73558_c0_g1_i1	274	57.1942	5	1.6944
TRINITY_DN73544_c0_g1_i1	373	129.514	9	1.34687
TRINITY_DN73568_c0_g1_i1	230	35.917	5	2.69816
TRINITY_DN73540_c0_g1_i1	307	78.7322	4	0.984702
TRINITY_DN73514_c0_g1_i1	252	45.349	3	1.28219
TRINITY_DN73506_c0_g1_i1	317	85.7218	2	0.452206
TRINITY_DN73587_c0_g1_i1	346	107.775	6	1.07902
TRINITY_DN73582_c0_g1_i1	236	38.5152	6	3.01937
TRINITY_DN73575_c0_g1_i1	303	76.0406	2	0.509778
TRINITY_DN73515_c0_g1_i1	255	46.8688	3	1.24061
TRINITY_DN73518_c0_g1_i1	405	157.113	10	1.23363
TRINITY_DN73553_c0_g1_i1	287	65.2495	11	3.26748
TRINITY_DN73593_c0_g1_i1	238	39.4716	4	1.96414
TRINITY_DN73572_c0_g1_i1	304	76.7768	11	2.7769
TRINITY_DN73589_c0_g1_i1	246	42.6637	5	2.27148
TRINITY_DN73533_c0_g1_i1	232	36.8002	6	3.16008
TRINITY_DN73566_c0_g1_i1	217	31.2414	4	2.48157
TRINITY_DN73517_c0_g1_i1	207	27.4911	8	5.64021
TRINITY_DN73557_c0_g1_i1	208	27.9568	7	4.85298
TRINITY_DN73516_c0_g1_i1	318	86.4399	8	1.7938
TRINITY_DN73555_c0_g1_i1	207	27.4911	2	1.41005
TRINITY_DN73579_c0_g1_i1	221	32.6904	3	1.77868
TRINITY_DN73581_c0_g1_i1	306	78.0688	4	0.99307
TRINITY_DN73580_c0_g1_i1	258	48.287	3	1.20417
TRINITY_DN73512_c0_g1_i1	213	29.613	3	1.96352
TRINITY_DN73583_c0_g1_i1	213	29.613	2	1.30902
TRINITY_DN73563_c0_g1_i1	277	58.8805	5.48956	1.80702
TRINITY_DN73571_c0_g1_i1	278	59.33	11	3.59348
TRINITY_DN73502_c0_g1_i1	296	71.3742	8	2.17243
TRINITY_DN73549_c0_g1_i1	265	51.9439	2	0.746264
TRINITY_DN73584_c0_g1_i1	372	128.639	1	0.150669
TRINITY_DN73523_c0_g1_i1	282	61.7978	4	1.25454
TRINITY_DN73590_c0_g1_i1	215	30.5877	5	3.16826
TRINITY_DN73522_c0_g1_i1	433	181.894	5	0.532782
TRINITY_DN73503_c0_g1_i1	267	53.1756	2	0.728978
TRINITY_DN73548_c0_g1_i1	260	49.2857	9	3.53931
TRINITY_DN73508_c0_g1_i1	224	33.731	4	2.29841
TRINITY_DN73509_c0_g1_i1	237	39.0326	6	2.97935
TRINITY_DN73596_c0_g1_i1	216	30.8955	0	0
TRINITY_DN73521_c0_g1_i1	278	59.33	7	2.28676
TRINITY_DN73524_c0_g1_i1	384	138.83	18	2.51296
TRINITY_DN73520_c0_g1_i1	232	36.8002	4	2.10672
TRINITY_DN73537_c0_g1_i1	321	88.6772	8	1.74854
TRINITY_DN73528_c0_g1_i1	230	35.917	4	2.15853
TRINITY_DN73526_c0_g1_i1	264	51.3927	6	2.2628
TRINITY_DN73564_c0_g1_i1	442	190.09	8	0.815694
TRINITY_DN73560_c0_g1_i1	248	43.6382	2	0.888302
TRINITY_DN73573_c0_g1_i1	257	47.8165	12	4.86408
TRINITY_DN73547_c0_g1_i1	403	155.277	5	0.624107
TRINITY_DN73531_c0_g1_i1	218	31.5255	4	2.45921
TRINITY_DN73565_c0_g1_i1	762	503.17	26	1.00151
TRINITY_DN73594_c0_g1_i1	213	29.613	3	1.96352
TRINITY_DN73519_c0_g1_i1	452	199.631	20	1.94177
TRINITY_DN73504_c0_g1_i1	269	54.2518	3	1.07178
TRINITY_DN73545_c0_g1_i1	235	37.9974	4	2.04034
TRINITY_DN73535_c0_g1_i1	233	37.2137	4	2.08331
TRINITY_DN73552_c0_g1_i1	475	220.979	42	3.68379
TRINITY_DN73539_c0_g1_i1	268	53.6637	7	2.52822
TRINITY_DN73595_c0_g1_i1	217	31.2414	5	3.10197
TRINITY_DN73538_c0_g1_i1	273	56.5354	2	0.685657
TRINITY_DN73529_c0_g1_i1	329	94.4447	10	2.0522
TRINITY_DN73556_c0_g1_i1	216	30.8955	4	2.50935
TRINITY_DN73541_c0_g1_i1	214	30.1001	2	1.28783
TRINITY_DN73569_c0_g1_i1	693	434.443	28	1.24917
TRINITY_DN73597_c0_g1_i1	246	42.6637	9	4.08866
TRINITY_DN73542_c0_g1_i1	299	73.3105	15	3.96572
TRINITY_DN73551_c0_g1_i1	412	163.061	21	2.49613
TRINITY_DN73559_c0_g1_i1	307	78.7322	6	1.47705
TRINITY_DN73561_c0_g1_i1	420	170.179	6	0.68335
TRINITY_DN82717_c0_g1_i1	247	43.1508	3	1.3475
TRINITY_DN82707_c0_g1_i1	236	38.5152	5	2.51614
TRINITY_DN82760_c0_g1_i1	226	34.4612	2	1.12486
TRINITY_DN82757_c0_g1_i1	224	33.731	2	1.14921
TRINITY_DN82784_c0_g1_i1	370	127	16	2.44183
TRINITY_DN82765_c0_g1_i1	224	33.731	4	2.29841
TRINITY_DN82787_c0_g1_i1	242	41.1587	6	2.82544
TRINITY_DN82770_c0_g1_i1	315	84.1666	3	0.690842
TRINITY_DN82777_c0_g1_i1	321	88.6772	20	4.37135
TRINITY_DN82752_c0_g1_i1	246	42.6637	8	3.63437
TRINITY_DN82774_c0_g1_i1	375	131.246	8	1.18141
TRINITY_DN82725_c0_g1_i1	209	28.328	2	1.36839
TRINITY_DN82790_c0_g1_i1	220	32.3213	6	3.59799
TRINITY_DN82794_c0_g1_i1	226	34.4612	4	2.24971
TRINITY_DN82735_c0_g1_i1	262	50.4307	3	1.15298
TRINITY_DN82763_c0_g1_i1	209	28.328	7	4.78937
TRINITY_DN82767_c0_g1_i1	245	42.1769	5	2.2977
TRINITY_DN82731_c0_g1_i1	343	105.294	8	1.47259
TRINITY_DN82705_c0_g1_i1	367	124.451	10	1.5574
TRINITY_DN82764_c0_g1_i1	305	77.3841	7	1.75325
TRINITY_DN82721_c0_g1_i1	308	79.4438	1	0.24397
TRINITY_DN82746_c0_g1_i1	312	82.1662	7	1.65121
TRINITY_DN82702_c0_g1_i1	295	70.7226	4	1.09622
TRINITY_DN82724_c0_g1_i1	217	31.2414	3	1.86118
TRINITY_DN82772_c0_g1_i1	269	54.2518	4	1.42903
TRINITY_DN82726_c0_g1_i1	275	57.749	4	1.3425
TRINITY_DN82788_c0_g1_i1	233	37.2137	4	2.08331
TRINITY_DN82780_c0_g1_i1	275	57.749	4	1.3425
TRINITY_DN82750_c0_g1_i1	348	109.323	2	0.354582
TRINITY_DN82776_c0_g1_i1	208	27.9568	2	1.38656
TRINITY_DN82793_c0_g1_i1	219	31.848	6	3.65145
TRINITY_DN82716_c0_g1_i1	279	59.9425	12	3.8801
TRINITY_DN82704_c0_g1_i1	222	33.1118	3	1.75604
TRINITY_DN82754_c0_g1_i1	244	41.8101	4	1.85428
TRINITY_DN82737_c0_g1_i1	260	49.2857	5	1.96628
TRINITY_DN82759_c0_g1_i1	366	123.518	7	1.09841
TRINITY_DN82748_c0_g1_i1	372	128.639	17	2.56137
TRINITY_DN82785_c0_g1_i1	208	27.9568	1	0.693282
TRINITY_DN82708_c0_g1_i1	239	39.9468	3	1.45558
TRINITY_DN82762_c0_g1_i1	201	25.2564	2	1.53481
TRINITY_DN82711_c0_g1_i1	238	39.4716	4	1.96414
TRINITY_DN82775_c0_g1_i1	332	96.5441	20	4.01515
TRINITY_DN82718_c0_g1_i1	240	40.3367	3	1.44151
TRINITY_DN82743_c0_g1_i1	278	59.33	4	1.30672
TRINITY_DN82771_c0_g1_i1	232	36.8002	4	2.10672
TRINITY_DN82740_c0_g1_i1	252	45.349	5	2.13698
TRINITY_DN82786_c0_g1_i1	407	158.799	13	1.5867
TRINITY_DN82722_c0_g1_i1	365	122.787	17	2.68345
TRINITY_DN82778_c0_g1_i1	297	72.0148	2	0.538276
TRINITY_DN82729_c0_g1_i1	242	41.1587	2	0.941814
TRINITY_DN82734_c0_g1_i1	251	44.838	10	4.32266
TRINITY_DN82798_c0_g1_i1	256	47.3382	2	0.81887
TRINITY_DN82768_c0_g1_i1	211	28.9845	4	2.6748
TRINITY_DN82779_c0_g1_i1	343	105.294	6	1.10445
TRINITY_DN82720_c0_g1_i1	209	28.328	2	1.36839
TRINITY_DN82719_c0_g1_i1	249	44.01	6	2.64239
TRINITY_DN82700_c0_g1_i1	227	34.7983	5	2.7849
TRINITY_DN82783_c0_g1_i1	261	49.9045	1	0.388381
TRINITY_DN82749_c0_g1_i1	268	53.6637	2	0.722348
TRINITY_DN82799_c0_g1_i1	269	54.2518	6	2.14355
TRINITY_DN82723_c0_g1_i1	253	45.7779	0	0
TRINITY_DN82723_c0_g2_i1	435	183.687	17	1.79378
TRINITY_DN82706_c0_g1_i1	311	81.5006	3.75	0.8918
TRINITY_DN82706_c0_g2_i1	311	81.5006	6.25	1.48633
TRINITY_DN82761_c0_g1_i1	243	41.4389	5	2.33862
TRINITY_DN82745_c0_g1_i1	323	90.1314	8	1.72033
TRINITY_DN82727_c0_g1_i1	396	149.107	26	3.37964
TRINITY_DN82747_c0_g1_i1	208	27.9568	4	2.77313
TRINITY_DN82738_c0_g1_i1	231	36.3443	7	3.73301
TRINITY_DN82796_c0_g1_i1	218	31.5255	7	4.30362
TRINITY_DN82755_c0_g1_i1	256	47.3382	3	1.22831
TRINITY_DN82782_c0_g1_i1	219	31.848	6	3.65145
TRINITY_DN82715_c0_g1_i1	373	129.514	10	1.49652
TRINITY_DN82769_c0_g1_i1	217	31.2414	2	1.24079
TRINITY_DN82741_c0_g1_i1	261	49.9045	5	1.9419
TRINITY_DN82766_c0_g1_i1	636	377.793	22	1.12867
TRINITY_DN82791_c0_g1_i1	213	29.613	5	3.27254
TRINITY_DN82781_c0_g1_i1	274	57.1942	4	1.35552
TRINITY_DN82781_c1_g1_i1	690	431.443	10	0.449235
TRINITY_DN82730_c0_g1_i1	263	50.8742	0	0
TRINITY_DN82732_c0_g1_i1	210	28.6735	3	2.02786
TRINITY_DN82710_c0_g1_i1	271	55.3574	3	1.05037
TRINITY_DN82773_c0_g1_i1	246	42.6637	6	2.72578
TRINITY_DN82753_c0_g1_i1	206	27.1276	2	1.42895
TRINITY_DN82712_c0_g1_i1	250	44.3854	2	0.873347
TRINITY_DN82733_c0_g1_i1	260	49.2857	2	0.786513
TRINITY_DN82756_c0_g1_i1	256	47.3382	7	2.86605
TRINITY_DN82792_c0_g1_i1	206	27.1276	5	3.57237
TRINITY_DN82751_c0_g1_i1	226	34.4612	4	2.24971
TRINITY_DN82703_c0_g1_i1	311	81.5006	12	2.85376
TRINITY_DN82739_c0_g1_i1	281	61.1198	7	2.2198
TRINITY_DN82795_c0_g1_i1	253	45.7779	3	1.27017
TRINITY_DN82713_c0_g1_i1	233	37.2137	5	2.60414
TRINITY_DN82797_c0_g1_i1	473	219.158	24	2.12251
TRINITY_DN82744_c0_g1_i1	304	76.7768	18	4.54402
TRINITY_DN82709_c0_g1_i1	233	37.2137	3	1.56248
TRINITY_DN82758_c0_g1_i1	280	60.5707	2	0.639977
TRINITY_DN82736_c0_g1_i1	395	148.265	7	0.915078
TRINITY_DN82701_c0_g1_i1	210	28.6735	7	4.73167
TRINITY_DN82714_c0_g1_i1	293	69.2263	5	1.3999
TRINITY_DN82789_c0_g1_i1	468	214.578	13	1.17424
TRINITY_DN33307_c0_g1_i1	1393	1134.17	207	3.53744
TRINITY_DN33315_c0_g1_i1	1145	886.17	555	12.1387
TRINITY_DN33325_c0_g1_i1	741	482.17	305	12.2602
TRINITY_DN33306_c0_g1_i1	301	74.6112	23	5.97477
TRINITY_DN33306_c0_g1_i2	386	140.606	15.4495	2.12965
TRINITY_DN33397_c0_g1_i1	929	670.17	244.339	7.06651
TRINITY_DN33397_c0_g1_i2	1781	1522.17	572.661	7.29174
TRINITY_DN33354_c0_g1_i1	459	206.238	36	3.38323
TRINITY_DN33321_c0_g1_i1	973	714.17	193	5.23785
TRINITY_DN33358_c0_g1_i1	805	546.17	38	1.34851
TRINITY_DN33358_c0_g2_i1	202	25.6452	2	1.51154
TRINITY_DN33358_c0_g3_i1	349	110.088	8	1.40847
TRINITY_DN33358_c0_g3_i2	469	215.49	7	0.629604
TRINITY_DN33355_c0_g1_i1	850	591.17	174	5.70471
TRINITY_DN33355_c0_g2_i1	282	61.7978	4	1.25454
TRINITY_DN33359_c0_g1_i1	1737	1478.17	62.8692	0.824348
TRINITY_DN33359_c0_g1_i2	1602	1343.17	54.5295	0.786861
TRINITY_DN33359_c0_g1_i3	460	207.217	12.6013	1.17866
TRINITY_DN33314_c1_g1_i1	1064	805.17	46	1.1073
TRINITY_DN33314_c2_g1_i1	291	67.8535	22.4955	6.42571
TRINITY_DN33314_c2_g2_i1	290	67.2101	4.50448	1.299
TRINITY_DN33319_c0_g1_i1	1019	760.17	64	1.6318
TRINITY_DN33372_c0_g1_i1	610	352.231	90.6753	4.98953
TRINITY_DN33335_c0_g1_i1	452	199.631	127.531	12.3818
TRINITY_DN33335_c0_g2_i1	463	209.75	117	10.8114
TRINITY_DN33335_c0_g3_i1	235	37.9974	13.2093	6.73786
TRINITY_DN33335_c0_g3_i2	1809	1550.17	337.26	4.2168
TRINITY_DN33338_c0_g1_i1	213	29.613	0	0
TRINITY_DN33338_c1_g1_i1	663	404.524	60	2.87477
TRINITY_DN33338_c1_g2_i1	634	375.793	12	0.618913
TRINITY_DN33375_c0_g1_i1	907	648.17	144	4.30596
TRINITY_DN33375_c1_g1_i1	278	59.33	2	0.65336
TRINITY_DN33328_c0_g1_i1	2848	2589.17	5177	38.7538
TRINITY_DN33328_c0_g2_i1	217	31.2414	0	0
TRINITY_DN33339_c0_g1_i1	231	36.3443	22.6883	12.0994
TRINITY_DN33339_c0_g2_i1	479	224.866	6.05504	0.521903
TRINITY_DN33339_c0_g3_i1	352	112.367	4	0.689949
TRINITY_DN33339_c0_g3_i2	471	217.358	40.2567	3.58971
TRINITY_DN33347_c0_g1_i1	1699	1440.17	2426	32.6493
TRINITY_DN33388_c0_g1_i1	3063	2804.17	646	4.46504
TRINITY_DN33381_c0_g1_i1	1066	807.17	103	2.47326
TRINITY_DN33370_c0_g1_i1	1394	1135.17	164	2.80014
TRINITY_DN33327_c0_g1_i1	303	76.0406	16	4.07823
TRINITY_DN33327_c0_g1_i2	597	339.335	43	2.45605
TRINITY_DN33342_c0_g1_i1	1132	873.17	180	3.9955
TRINITY_DN33364_c0_g1_i1	1079	820.17	509	12.0285
TRINITY_DN33365_c0_g1_i1	558	300.776	126	8.1194
TRINITY_DN33373_c0_g1_i1	937	678.17	657	18.7769
TRINITY_DN33334_c0_g1_i1	499	243.715	218	17.3369
TRINITY_DN33356_c0_g1_i1	1595	1336.17	615	8.92094
TRINITY_DN33356_c0_g2_i1	203	26.0504	2	1.48803
TRINITY_DN33356_c0_g3_i1	295	70.7226	6	1.64433
TRINITY_DN33348_c0_g1_i1	223	33.4889	0	0
TRINITY_DN33348_c0_g1_i2	238	39.4716	5	2.45518
TRINITY_DN33348_c0_g2_i1	533	276.614	64	4.48439
TRINITY_DN33399_c0_g1_i1	282	61.7978	0	0
TRINITY_DN33399_c0_g2_i1	612	354.231	32	1.7509
TRINITY_DN33399_c0_g2_i2	524	267.941	34	2.45944
TRINITY_DN33374_c0_g1_i1	1259	1000.17	51	0.98831
TRINITY_DN33357_c0_g1_i1	1043	784.17	597.46	14.7671
TRINITY_DN33357_c0_g2_i1	698	439.443	73.5403	3.24354
TRINITY_DN33396_c0_g1_i1	794	535.17	104	3.7665
TRINITY_DN33396_c0_g2_i1	898	639.17	747	22.6517
TRINITY_DN33336_c0_g1_i1	1432	1173.17	378	6.24493
TRINITY_DN33304_c0_g1_i1	2011	1752.17	65.6371	0.726056
TRINITY_DN33304_c0_g1_i2	1050	791.17	10.9429	0.268078
TRINITY_DN33304_c0_g1_i3	1968	1709.17	475.421	5.39125
TRINITY_DN33304_c0_g1_i4	2993	2734.17	163.841	1.16143
TRINITY_DN33309_c0_g1_i1	1066	807.17	94	2.25715
TRINITY_DN33311_c1_g1_i1	265	51.9439	0	0
TRINITY_DN33386_c0_g1_i1	2469	2210.17	173	1.51711
TRINITY_DN33368_c0_g1_i1	2813	2554.17	443	3.36164
TRINITY_DN33387_c0_g1_i1	211	28.9845	3.99989	2.67473
TRINITY_DN33387_c0_g2_i1	212	29.2839	0.000114299	7.56501e-05
TRINITY_DN33387_c0_g3_i1	419	169.214	7.34547	0.841358
TRINITY_DN33387_c0_g3_i2	403	155.277	38.6545	4.82492
TRINITY_DN33377_c0_g1_i1	229	35.6388	0	0
TRINITY_DN33377_c0_g2_i1	244	41.8101	2	0.927141
TRINITY_DN33377_c0_g3_i1	245	42.1769	7	3.21677
TRINITY_DN33377_c0_g4_i1	229	35.6388	0	0
TRINITY_DN33377_c1_g1_i1	1169	910.17	3621	77.1086
TRINITY_DN33379_c0_g1_i1	633	374.793	17	0.879133
TRINITY_DN33379_c0_g2_i1	403	155.277	4	0.499286
TRINITY_DN33398_c0_g1_i1	474	220.091	20.4132	1.79765
TRINITY_DN33398_c0_g2_i1	414	164.771	43.5868	5.12711
TRINITY_DN33301_c0_g1_i1	1605	1346.17	806.397	11.6104
TRINITY_DN33301_c0_g1_i2	2125	1866.17	924.603	9.60287
TRINITY_DN33389_c0_g1_i1	661	402.524	8.46323	0.407513
TRINITY_DN33389_c0_g2_i1	1465	1206.17	1507.54	24.2246
TRINITY_DN33353_c0_g1_i1	1128	869.17	225	5.01735
TRINITY_DN33353_c0_g2_i1	214	30.1001	4	2.57566
TRINITY_DN33323_c0_g1_i1	2201	1942.17	1457	14.5402
TRINITY_DN33360_c0_g1_i1	1654	1395.17	359	4.98729
TRINITY_DN33310_c1_g1_i1	242	41.1587	5	2.35454
TRINITY_DN33310_c1_g2_i1	370	127	14.2345	2.17239
TRINITY_DN33310_c1_g3_i1	435	183.687	12.7655	1.34696
TRINITY_DN33310_c1_g4_i1	506	250.415	37	2.86377
TRINITY_DN33326_c0_g1_i1	1774	1515.17	612	7.82865
TRINITY_DN33318_c0_g1_i1	427	176.317	77.743	8.54602
TRINITY_DN33318_c0_g1_i2	334	98.1384	241.764	47.7474
TRINITY_DN33318_c2_g1_i1	1585	1326.17	2089	30.5307
TRINITY_DN33393_c0_g1_i1	1313	1054.17	211.667	3.89171
TRINITY_DN33393_c0_g1_i2	2119	1860.17	272.333	2.83755
TRINITY_DN33308_c0_g1_i1	748	489.17	389	15.413
TRINITY_DN33308_c1_g1_i1	1072	813.17	129	3.07472
TRINITY_DN33331_c0_g1_i1	517	261.261	29.4087	2.18171
TRINITY_DN33331_c0_g2_i1	446	193.972	31.5913	3.15664
TRINITY_DN33331_c0_g3_i1	231	36.3443	0	0
TRINITY_DN33331_c0_g4_i1	214	30.1001	0	0
TRINITY_DN33371_c0_g1_i1	1757	1498.17	604.615	7.82195
TRINITY_DN33371_c0_g1_i2	637	378.793	206.385	10.5602
TRINITY_DN33366_c0_g1_i1	915	656.17	44.85	1.32478
TRINITY_DN33366_c0_g1_i2	999	740.17	23.15	0.606202
TRINITY_DN33378_c0_g1_i1	1551	1292.17	1318	19.7694
TRINITY_DN33340_c0_g1_i1	1245	986.17	8.40173	0.165125
TRINITY_DN33340_c0_g2_i1	2757	2498.17	476.744	3.69879
TRINITY_DN33340_c0_g2_i2	1741	1482.17	1062.62	13.8956
TRINITY_DN33303_c0_g1_i1	2085	1826.17	14943	158.597
TRINITY_DN33363_c0_g1_i1	390	143.821	26	3.50387
TRINITY_DN33363_c0_g1_i2	674	415.443	34	1.58622
TRINITY_DN33380_c0_g1_i1	667	408.443	85	4.03352
TRINITY_DN33390_c0_g1_i1	842	583.17	93	3.0909
TRINITY_DN33367_c0_g1_i1	495	239.764	150.862	12.1953
TRINITY_DN33367_c0_g1_i2	1738	1479.17	149.138	1.95419
TRINITY_DN33395_c0_g1_i1	689	430.443	8.01864	0.361062
TRINITY_DN33395_c0_g1_i2	1540	1281.17	157.981	2.38999
TRINITY_DN33351_c0_g1_i1	283	62.4304	2	0.620914
TRINITY_DN33351_c0_g2_i1	874	615.17	126	3.96983
TRINITY_DN33300_c0_g1_i1	404	156.195	14	1.73723
TRINITY_DN33300_c0_g1_i2	570	312.685	24	1.48765
TRINITY_DN33362_c0_g1_i1	1084	825.17	1510	35.4675
TRINITY_DN33392_c0_g1_i1	449	196.713	26	2.56176
TRINITY_DN33392_c0_g1_i2	425	174.571	13	1.44334
TRINITY_DN33329_c0_g1_i1	1699	1440.17	704	9.47449
TRINITY_DN33391_c0_g1_i1	709	450.353	2471	106.345
TRINITY_DN33391_c1_g1_i1	488	233.147	76	6.31802
TRINITY_DN33391_c2_g1_i1	381	136.286	272	38.6824
TRINITY_DN33346_c1_g1_i1	1360	1101.17	1141	20.083
TRINITY_DN33346_c2_g1_i1	247	43.1508	2	0.898336
TRINITY_DN33346_c2_g2_i1	681	422.443	0	0
TRINITY_DN33346_c2_g3_i1	300	73.8993	15	3.93413
TRINITY_DN33346_c2_g4_i1	961	702.17	68	1.877
TRINITY_DN33346_c3_g1_i1	247	43.1508	3	1.3475
TRINITY_DN33320_c0_g1_i1	323	90.1314	11	2.36545
TRINITY_DN33320_c0_g1_i2	304	76.7768	0	0
TRINITY_DN33320_c0_g2_i1	279	59.9425	0	0
TRINITY_DN33320_c0_g3_i1	1303	1044.17	0	0
TRINITY_DN33320_c0_g3_i2	1252	993.17	132	2.57601
TRINITY_DN33361_c0_g1_i1	2356	2097.17	489.637	4.5252
TRINITY_DN33361_c0_g1_i2	2195	1936.17	1260.36	12.6168
TRINITY_DN33305_c0_g1_i1	1447	1188.17	694	11.3208
TRINITY_DN33369_c0_g1_i1	1748	1489.17	443.905	5.77754
TRINITY_DN33369_c0_g1_i2	2460	2201.17	822.095	7.23878
TRINITY_DN33383_c0_g1_i1	807	548.17	50.3456	1.78009
TRINITY_DN33383_c0_g1_i2	1384	1125.17	24.9023	0.428961
TRINITY_DN33383_c0_g1_i3	1730	1471.17	66.7521	0.879426
TRINITY_DN33383_c0_g1_i4	276	58.3625	7	2.32467
TRINITY_DN33332_c0_g1_i1	1387	1128.17	376	6.45967
TRINITY_DN33333_c0_g1_i1	928	669.17	340	9.8478
TRINITY_DN33333_c0_g2_i1	310	80.7931	23	5.5176
TRINITY_DN33352_c0_g1_i1	1375	1116.17	188	3.26456
TRINITY_DN33302_c0_g1_i1	1150	891.17	531	11.5486
TRINITY_DN33312_c0_g1_i1	756	497.17	151	5.88666
TRINITY_DN33322_c0_g1_i1	335	98.9563	13	2.54623
TRINITY_DN33322_c1_g1_i1	250	44.3854	18	7.86012
TRINITY_DN33322_c1_g2_i1	1117	858.17	84	1.89716
TRINITY_DN33385_c0_g1_i1	1714	1455.17	147	1.95795
TRINITY_DN33349_c0_g1_i1	659	400.524	100.256	4.85153
TRINITY_DN33349_c0_g1_i2	675	416.443	129.744	6.03849
TRINITY_DN33341_c0_g1_i1	666	407.443	188.542	8.96888
TRINITY_DN33341_c0_g1_i2	1509	1250.17	687.458	10.658
TRINITY_DN33345_c0_g1_i1	1934	1675.17	360	4.16525
TRINITY_DN33376_c0_g1_i1	532	275.642	11.0817	0.779219
TRINITY_DN33376_c0_g1_i2	1012	753.17	281.389	7.2412
TRINITY_DN33376_c0_g1_i3	3177	2918.17	421.533	2.79974
TRINITY_DN33376_c0_g1_i4	631	372.868	24.6999	1.28392
TRINITY_DN33376_c0_g1_i5	3276	3017.17	449.297	2.88623
TRINITY_DN33376_c1_g1_i1	265	51.9439	3	1.1194
TRINITY_DN33317_c0_g1_i1	2193	1934.17	3654	36.616
TRINITY_DN33313_c0_g1_i1	726	467.17	54	2.24035
TRINITY_DN33313_c0_g1_i2	720	461.217	34	1.4288
TRINITY_DN33324_c0_g1_i1	956	697.17	962	26.7444
TRINITY_DN33350_c0_g1_i1	385	139.711	16.251	2.25448
TRINITY_DN33350_c0_g2_i1	815	556.17	63.2454	2.20403
TRINITY_DN33384_c0_g1_i1	675	416.443	203	9.44795
TRINITY_DN33344_c0_g1_i1	890	631.17	488	14.9855
TRINITY_DN33394_c0_g1_i1	1013	754.17	99	2.54427
TRINITY_DN33343_c0_g1_i1	711	452.353	8.85902	0.379582
TRINITY_DN33343_c0_g1_i2	980	721.17	10.0194	0.269279
TRINITY_DN33343_c0_g1_i3	915	656.17	11.9619	0.353331
TRINITY_DN33343_c0_g1_i4	501	245.616	16.1886	1.27747
TRINITY_DN33343_c0_g2_i1	738	479.17	5.97096	0.241519
TRINITY_DN33337_c0_g1_i1	793	534.17	141	5.11607
TRINITY_DN33382_c0_g1_i1	343	105.294	2	0.368149
TRINITY_DN33382_c1_g1_i1	1219	960.17	634.542	12.8088
TRINITY_DN33382_c1_g2_i1	597	339.335	4.71884	0.269528
TRINITY_DN33382_c1_g2_i2	848	589.17	115.739	3.80748
TRINITY_DN33330_c0_g1_i1	3178	2919.17	1702.15	11.3015
TRINITY_DN33330_c0_g2_i1	737	478.17	7.84876	0.318138
TRINITY_DN33316_c0_g1_i1	752	493.17	63	2.47594
TRINITY_DN51072_c0_g1_i1	242	41.1587	8	3.76726
TRINITY_DN51038_c0_g1_i1	246	42.6637	5	2.27148
TRINITY_DN51037_c0_g1_i1	271	55.3574	2	0.700247
TRINITY_DN51042_c0_g1_i1	225	34.1496	17	9.64852
TRINITY_DN51070_c0_g1_i1	252	45.349	2	0.85479
TRINITY_DN51076_c0_g1_i1	441	189.207	8	0.819502
TRINITY_DN51039_c0_g1_i1	256	47.3382	11	4.50379
TRINITY_DN51080_c0_g1_i1	317	85.7218	6	1.35662
TRINITY_DN51092_c0_g1_i1	235	37.9974	2	1.02017
TRINITY_DN51073_c0_g1_i1	815	556.17	3624	126.292
TRINITY_DN51001_c0_g1_i1	264	51.3927	1	0.377134
TRINITY_DN51098_c0_g1_i1	261	49.9045	3	1.16514
TRINITY_DN51026_c0_g1_i1	436	184.649	11	1.15463
TRINITY_DN51079_c0_g1_i1	214	30.1001	2	1.28783
TRINITY_DN51054_c0_g1_i1	276	58.3625	3	0.996287
TRINITY_DN51099_c0_g1_i1	236	38.5152	7	3.52259
TRINITY_DN51017_c0_g1_i1	242	41.1587	6	2.82544
TRINITY_DN51009_c0_g1_i1	271	55.3574	5	1.75062
TRINITY_DN51004_c0_g1_i1	242	41.1587	16	7.53451
TRINITY_DN51022_c0_g1_i1	266	52.5272	5	1.84494
TRINITY_DN51088_c0_g1_i1	251	44.838	7	3.02586
TRINITY_DN51065_c0_g1_i1	241	40.7897	8	3.80134
TRINITY_DN51029_c0_g1_i1	278	59.33	3	0.98004
TRINITY_DN51016_c0_g1_i1	303	76.0406	17	4.33312
TRINITY_DN51011_c0_g1_i1	273	56.5354	18	6.17091
TRINITY_DN51061_c0_g1_i1	452	199.631	12	1.16506
TRINITY_DN51014_c0_g1_i1	325	91.6872	8	1.69114
TRINITY_DN51015_c0_g1_i1	210	28.6735	7	4.73167
TRINITY_DN51050_c0_g1_i1	435	183.687	26	2.74342
TRINITY_DN51093_c0_g1_i1	904	645.17	46	1.38191
TRINITY_DN51069_c0_g1_i1	950	691.17	29	0.813224
TRINITY_DN51096_c0_g1_i1	269	54.2518	7	2.50081
TRINITY_DN51005_c0_g1_i1	360	118.795	21	3.42623
TRINITY_DN51036_c0_g1_i1	224	33.731	4	2.29841
TRINITY_DN51053_c0_g1_i1	499	243.715	32	2.54487
TRINITY_DN51006_c0_g1_i1	582	324.367	16	0.956049
TRINITY_DN51082_c0_g1_i1	278	59.33	6	1.96008
TRINITY_DN51056_c0_g1_i1	224	33.731	15	8.61905
TRINITY_DN51059_c0_g1_i1	317	85.7218	10	2.26103
TRINITY_DN51031_c0_g1_i1	551	294.073	135	8.89765
TRINITY_DN51033_c0_g1_i1	291	67.8535	7	1.99951
TRINITY_DN51040_c0_g1_i1	204	26.2508	2	1.47668
TRINITY_DN51060_c0_g1_i1	206	27.1276	0	0
TRINITY_DN51007_c0_g1_i1	234	37.6038	2	1.03085
TRINITY_DN51084_c0_g1_i1	216	30.8955	4	2.50935
TRINITY_DN51091_c0_g1_i1	424	173.733	8	0.892493
TRINITY_DN51062_c0_g1_i1	220	32.3213	5	2.99832
TRINITY_DN51055_c0_g1_i1	218	31.5255	5	3.07401
TRINITY_DN51071_c0_g1_i1	227	34.7983	7	3.89886
TRINITY_DN51000_c0_g1_i1	260	49.2857	3	1.17977
TRINITY_DN51025_c0_g1_i1	250	44.3854	63	27.5104
TRINITY_DN51074_c0_g1_i1	299	73.3105	5	1.32191
TRINITY_DN51047_c0_g1_i1	231	36.3443	3	1.59986
TRINITY_DN51013_c0_g1_i1	406	157.981	6	0.736111
TRINITY_DN51027_c0_g1_i1	258	48.287	5	2.00695
TRINITY_DN51020_c0_g1_i1	255	46.8688	9	3.72182
TRINITY_DN51030_c0_g1_i1	271	55.3574	5	1.75062
TRINITY_DN51035_c0_g1_i1	237	39.0326	3	1.48967
TRINITY_DN51010_c0_g1_i1	219	31.848	3	1.82573
TRINITY_DN51058_c0_g1_i1	364	122.028	9	1.42949
TRINITY_DN51003_c0_g1_i1	274	57.1942	3	1.01664
TRINITY_DN51063_c0_g1_i1	244	41.8101	4	1.85428
TRINITY_DN51041_c0_g1_i1	223	33.4889	3	1.73627
TRINITY_DN51008_c0_g1_i1	259	48.8319	5	1.98456
TRINITY_DN51085_c0_g1_i1	202	25.6452	0	0
TRINITY_DN51048_c0_g1_i1	261	49.9045	10	3.88381
TRINITY_DN51052_c0_g1_i1	297	72.0148	6	1.61483
TRINITY_DN51012_c0_g1_i1	215	30.5877	4	2.53461
TRINITY_DN51068_c0_g1_i1	268	53.6637	8.36938	3.0228
TRINITY_DN51090_c0_g1_i1	219	31.848	2	1.21715
TRINITY_DN51064_c0_g1_i1	213	29.613	2	1.30902
TRINITY_DN51066_c0_g1_i1	232	36.8002	6	3.16008
TRINITY_DN51083_c0_g1_i1	248	43.6382	4	1.7766
TRINITY_DN51002_c0_g1_i1	209	28.328	6	4.10518
TRINITY_DN51095_c0_g1_i1	263	50.8742	6	2.28587
TRINITY_DN51024_c0_g1_i1	237	39.0326	3	1.48967
TRINITY_DN51044_c0_g1_i1	380	135.403	27	3.86486
TRINITY_DN51046_c0_g1_i1	358	117.212	7	1.15751
TRINITY_DN51097_c0_g1_i1	332	96.5441	11	2.20833
TRINITY_DN51028_c0_g1_i1	277	58.8805	2	0.658348
TRINITY_DN51081_c0_g1_i1	268	53.6637	4	1.4447
TRINITY_DN51051_c0_g1_i1	244	41.8101	3	1.39071
TRINITY_DN51018_c0_g1_i1	241	40.7897	4	1.90067
TRINITY_DN51043_c0_g1_i1	397	149.966	10	1.29243
TRINITY_DN51045_c0_g1_i1	338	101.403	15	2.86707
TRINITY_DN51075_c0_g1_i1	365	122.787	6	0.947101
TRINITY_DN51078_c0_g1_i1	346	107.775	6	1.07902
TRINITY_DN51019_c0_g1_i1	283	62.4304	17	5.27777
TRINITY_DN51049_c0_g1_i1	501	245.616	23	1.81497
TRINITY_DN51057_c0_g1_i1	272	55.9259	3	1.03969
TRINITY_DN51077_c0_g1_i1	233	37.2137	3	1.56248
TRINITY_DN51032_c0_g1_i1	333	97.308	12	2.39017
TRINITY_DN51067_c0_g1_i1	239	39.9468	8	3.88155
TRINITY_DN51034_c0_g1_i1	266	52.5272	4	1.47595
TRINITY_DN51023_c0_g1_i1	249	44.01	1	0.440399
TRINITY_DN51021_c0_g1_i1	288	65.7815	10	2.94641
TRINITY_DN51086_c0_g1_i1	202	25.6452	3	2.26732
TRINITY_DN51094_c0_g1_i1	420	170.179	10	1.13892
TRINITY_DN51087_c0_g1_i1	499	243.715	11	0.874799
TRINITY_DN51089_c0_g1_i1	231	36.3443	7	3.73301
TRINITY_DN24541_c0_g1_i1	290	67.2101	12.136	3.49977
TRINITY_DN24541_c0_g1_i2	286	64.5455	8.86398	2.66171
TRINITY_DN24534_c0_g1_i1	269	54.2518	0	0
TRINITY_DN24534_c0_g2_i1	716	457.217	32	1.35652
TRINITY_DN24596_c0_g1_i1	336	99.8073	10.6283	2.06394
TRINITY_DN24596_c0_g2_i1	252	45.349	2.42247	1.03535
TRINITY_DN24596_c0_g3_i1	294	69.966	1.94925	0.53998
TRINITY_DN24595_c0_g1_i1	509	253.338	10	0.765061
TRINITY_DN24566_c0_g1_i1	436	184.649	31	3.25396
TRINITY_DN24550_c0_g1_i1	260	49.2857	0	0
TRINITY_DN24550_c0_g2_i1	260	49.2857	0	0
TRINITY_DN24550_c1_g1_i1	229	35.6388	3	1.63153
TRINITY_DN24506_c0_g1_i1	551	294.073	15	0.988627
TRINITY_DN24506_c0_g2_i1	380	135.403	20	2.86286
TRINITY_DN24597_c0_g1_i1	407	158.799	6	0.732321
TRINITY_DN24597_c0_g2_i1	213	29.613	0	0
TRINITY_DN24525_c0_g1_i1	218	31.5255	11.61	7.13788
TRINITY_DN24525_c0_g2_i1	205	26.7935	39.2797	28.4142
TRINITY_DN24516_c0_g1_i1	273	56.5354	4	1.37131
TRINITY_DN24516_c0_g1_i2	335	98.9563	7	1.37105
TRINITY_DN24536_c0_g1_i1	784	525.17	31.4993	1.16251
TRINITY_DN24536_c0_g1_i2	325	91.6872	7.50067	1.58558
TRINITY_DN24536_c1_g1_i1	355	114.661	2	0.338075
TRINITY_DN24536_c1_g2_i1	291	67.8535	4	1.14258
TRINITY_DN24536_c1_g3_i1	323	90.1314	10	2.15041
TRINITY_DN24577_c0_g1_i1	688	429.443	26	1.17345
TRINITY_DN24514_c0_g1_i1	222	33.1118	22	12.8777
TRINITY_DN24527_c0_g1_i1	478	223.889	24.0349	2.08069
TRINITY_DN24527_c0_g2_i1	490	235.076	29.9818	2.47199
TRINITY_DN24505_c0_g1_i1	318	86.4399	5	1.12112
TRINITY_DN24505_c0_g2_i1	318	86.4399	3	0.672673
TRINITY_DN24505_c1_g1_i1	489	234.123	26	2.15241
TRINITY_DN24507_c0_g1_i1	434	182.819	16	1.69628
TRINITY_DN24532_c0_g1_i1	282	61.7978	1	0.313635
TRINITY_DN24532_c0_g2_i1	237	39.0326	12	5.95869
TRINITY_DN24587_c0_g1_i1	426	175.499	8.03623	0.887515
TRINITY_DN24587_c0_g2_i1	343	105.294	13	2.39297
TRINITY_DN24510_c0_g1_i1	619	361.159	64	3.43462
TRINITY_DN24588_c0_g1_i1	223	33.4889	0	0
TRINITY_DN24588_c0_g2_i1	206	27.1276	0	0
TRINITY_DN24578_c0_g1_i1	1424	1165.17	113	1.87969
TRINITY_DN24554_c0_g1_i1	278	59.33	5.60236	1.83018
TRINITY_DN24554_c0_g2_i1	666	407.443	25.3976	1.20816
TRINITY_DN24517_c0_g1_i1	290	67.2101	7.39063	2.1313
TRINITY_DN24517_c0_g2_i1	605	347.3	89.6094	5.00087
TRINITY_DN24543_c0_g1_i1	275	57.749	9	3.02062
TRINITY_DN24543_c0_g2_i1	250	44.3854	4	1.74669
TRINITY_DN24543_c1_g1_i1	239	39.9468	1	0.485193
TRINITY_DN24504_c0_g1_i1	273	56.5354	0	0
TRINITY_DN24504_c0_g2_i1	390	143.821	2	0.269529
TRINITY_DN24504_c0_g3_i1	269	54.2518	0	0
TRINITY_DN24504_c0_g4_i1	326	92.4578	14.7824	3.09884
TRINITY_DN24571_c0_g1_i1	271	55.3574	8	2.80099
TRINITY_DN24573_c0_g1_i1	494	238.788	14	1.13635
TRINITY_DN24537_c0_g1_i1	338	101.403	8	1.52911
TRINITY_DN24537_c0_g2_i1	328	93.7651	3	0.620122
TRINITY_DN24538_c0_g1_i1	469	215.49	15	1.34915
TRINITY_DN24538_c1_g1_i1	203	26.0504	8	5.95213
TRINITY_DN24538_c1_g2_i1	240	40.3367	0	0
TRINITY_DN24540_c0_g1_i1	229	35.6388	3.42289	1.86152
TRINITY_DN24540_c0_g2_i1	229	35.6388	4.55174	2.47544
TRINITY_DN24540_c0_g3_i1	229	35.6388	18.0254	9.80299
TRINITY_DN24586_c0_g1_i1	904	645.17	71	2.13295
TRINITY_DN24575_c0_g1_i1	315	84.1666	12.6667	2.91689
TRINITY_DN24575_c0_g2_i1	315	84.1666	6.33333	1.45844
TRINITY_DN24589_c0_g1_i1	414	164.771	29	3.41126
TRINITY_DN24589_c0_g2_i1	472	218.314	20	1.7756
TRINITY_DN24549_c0_g1_i1	1005	746.17	120	3.11703
TRINITY_DN24563_c0_g1_i1	582	324.367	18	1.07555
TRINITY_DN24530_c0_g1_i1	253	45.7779	0	0
TRINITY_DN24530_c0_g2_i1	333	97.308	2	0.398362
TRINITY_DN24530_c0_g2_i2	285	63.7948	4	1.21527
TRINITY_DN24500_c0_g1_i1	359	117.965	6.22461	1.02272
TRINITY_DN24500_c0_g2_i1	687	428.443	32.7754	1.4827
TRINITY_DN24501_c0_g1_i1	443	191.09	23.0601	2.33894
TRINITY_DN24501_c0_g1_i2	597	339.335	74.9399	4.28038
TRINITY_DN24556_c0_g1_i1	772	513.17	42	1.5863
TRINITY_DN24582_c0_g1_i1	1279	1020.17	111.117	2.11107
TRINITY_DN24582_c0_g2_i1	811	552.17	22.8834	0.803239
TRINITY_DN24508_c0_g1_i1	703	444.443	44	1.91882
TRINITY_DN24594_c0_g1_i1	431	179.969	9.36196	1.00825
TRINITY_DN24594_c0_g2_i1	560	302.776	25.9867	1.66351
TRINITY_DN24594_c0_g2_i2	515	259.261	15.6513	1.17007
TRINITY_DN24533_c0_g1_i1	274	57.1942	3	1.01664
TRINITY_DN24533_c0_g2_i1	273	56.5354	6	2.05697
TRINITY_DN24533_c0_g3_i1	272	55.9259	8	2.77252
TRINITY_DN24585_c0_g1_i1	475	220.979	37	3.24524
TRINITY_DN24576_c0_g1_i1	256	47.3382	3	1.22831
TRINITY_DN24576_c0_g2_i1	256	47.3382	0	0
TRINITY_DN24570_c0_g1_i1	217	31.2414	2	1.24079
TRINITY_DN24570_c0_g2_i1	256	47.3382	11	4.50379
TRINITY_DN24570_c0_g2_i2	254	46.2412	1	0.419149
TRINITY_DN24502_c0_g1_i1	345	106.885	10	1.81335
TRINITY_DN24502_c0_g2_i1	345	106.885	4	0.72534
TRINITY_DN24502_c1_g1_i1	260	49.2857	7	2.7528
TRINITY_DN24580_c0_g1_i1	1087	828.17	76	1.77865
TRINITY_DN24531_c0_g1_i1	696	437.443	50	2.21537
TRINITY_DN24531_c0_g2_i1	221	32.6904	6	3.55736
TRINITY_DN24531_c1_g1_i1	214	30.1001	3	1.93175
TRINITY_DN24559_c0_g1_i1	536	279.39	10.1753	0.705886
TRINITY_DN24559_c0_g2_i1	672	413.443	31.8247	1.49192
TRINITY_DN24512_c0_g1_i1	380	135.403	18.256	2.61321
TRINITY_DN24512_c0_g1_i2	527	270.806	3.74405	0.267966
TRINITY_DN24552_c0_g1_i1	515	259.261	7	0.523308
TRINITY_DN24552_c0_g2_i1	333	97.308	1	0.199181
TRINITY_DN24526_c0_g1_i1	320	88.0813	15	3.30069
TRINITY_DN24526_c0_g2_i1	320	88.0813	0	0
TRINITY_DN24523_c0_g1_i1	849	590.17	7.506	0.246506
TRINITY_DN24523_c0_g2_i1	538	281.39	3.494	0.240665
TRINITY_DN24590_c0_g1_i1	927	668.17	55	1.59541
TRINITY_DN24568_c0_g1_i1	573	315.59	269	16.5206
TRINITY_DN24584_c0_g1_i1	1993	1734.17	970.419	10.8459
TRINITY_DN24584_c0_g1_i2	2008	1749.17	452.581	5.01489
TRINITY_DN24553_c0_g1_i1	422	172.055	19	2.14035
TRINITY_DN24553_c0_g2_i1	204	26.2508	1	0.738338
TRINITY_DN24572_c0_g1_i1	616	358.159	52	2.814
TRINITY_DN24592_c0_g1_i1	658	399.524	68	3.29885
TRINITY_DN24592_c1_g1_i1	399	151.616	15	1.91753
TRINITY_DN24513_c0_g1_i1	228	35.2583	0	0
TRINITY_DN24513_c0_g2_i1	360	118.795	0.99957	0.163084
TRINITY_DN24513_c0_g3_i1	361	119.703	0.00042954	6.95496e-05
TRINITY_DN24583_c0_g1_i1	432	180.969	0	0
TRINITY_DN24583_c0_g2_i1	661	402.524	3.90457	0.188009
TRINITY_DN24583_c0_g3_i1	660	401.524	41.0954	1.98371
TRINITY_DN24547_c0_g1_i1	212	29.2839	5	3.30931
TRINITY_DN24547_c0_g2_i1	331	95.8012	9	1.82083
TRINITY_DN24515_c0_g1_i1	275	57.749	45.3335	15.215
TRINITY_DN24515_c0_g2_i1	768	509.17	49.7505	1.89379
TRINITY_DN24515_c0_g2_i2	1134	875.17	41.916	0.928292
TRINITY_DN24591_c0_g1_i1	1217	958.17	516.729	10.4524
TRINITY_DN24591_c0_g1_i2	1740	1481.17	317.271	4.15166
TRINITY_DN24546_c0_g1_i1	404	156.195	8	0.992701
TRINITY_DN24546_c0_g2_i1	249	44.01	0	0
TRINITY_DN24557_c0_g1_i1	364	122.028	50.7213	8.05617
TRINITY_DN24557_c0_g2_i1	1604	1345.17	1039.28	14.9745
TRINITY_DN24561_c0_g1_i1	515	259.261	24.5104	1.83236
TRINITY_DN24555_c0_g1_i1	431	179.969	30	3.23089
TRINITY_DN24544_c0_g1_i1	1606	1347.17	67	0.963939
TRINITY_DN24545_c0_g1_i1	711	452.353	57	2.44227
TRINITY_DN24551_c0_g1_i1	652	393.524	3092	152.288
TRINITY_DN24503_c0_g1_i1	222	33.1118	17.5663	10.2824
TRINITY_DN24503_c0_g2_i1	293	69.2263	10.4337	2.92121
TRINITY_DN24560_c0_g1_i1	359	117.965	6	0.985815
TRINITY_DN24562_c0_g1_i1	470	216.468	37	3.31287
TRINITY_DN24529_c0_g1_i1	1322	1063.17	4034	73.5411
TRINITY_DN24567_c0_g1_i1	201	25.2564	2.02437	1.55351
TRINITY_DN24511_c0_g1_i1	282	61.7978	3.22503	1.01148
TRINITY_DN24511_c0_g2_i1	284	63.1488	4.77497	1.46556
TRINITY_DN24539_c0_g1_i1	1002	743.17	472	12.3098
TRINITY_DN24528_c0_g1_i1	874	615.17	47	1.48081
TRINITY_DN24542_c0_g1_i1	284	63.1488	2	0.61385
TRINITY_DN24542_c0_g2_i1	258	48.287	2	0.80278
TRINITY_DN24522_c0_g1_i1	256	47.3382	0	0
TRINITY_DN24522_c0_g1_i2	369	126.165	10	1.53624
TRINITY_DN24522_c0_g2_i1	368	125.288	4	0.618798
TRINITY_DN24574_c0_g1_i1	555	297.806	21	1.36673
TRINITY_DN24574_c0_g2_i1	322	89.4103	13	2.81808
TRINITY_DN24509_c0_g1_i1	525	268.806	28.6634	2.06674
TRINITY_DN24509_c0_g2_i1	541	284.304	19.3366	1.31824
TRINITY_DN24579_c0_g1_i1	931	672.17	32.7725	0.944989
TRINITY_DN24579_c0_g2_i1	277	58.8805	5.22754	1.72077
TRINITY_DN24535_c0_g1_i1	654	395.524	85.5433	4.19189
TRINITY_DN24535_c0_g1_i2	397	149.966	51.4567	6.6504
TRINITY_DN24521_c0_g1_i1	448	195.773	19	1.88104
TRINITY_DN24520_c0_g1_i1	306	78.0688	4	0.99307
TRINITY_DN24520_c0_g2_i1	306	78.0688	0	0
TRINITY_DN24599_c0_g1_i1	703	444.443	24	1.04663
TRINITY_DN24599_c0_g1_i2	463	209.75	9	0.831644
TRINITY_DN24524_c0_g1_i1	459	206.238	35	3.28925
TRINITY_DN24524_c1_g1_i1	326	92.4578	9	1.88667
TRINITY_DN24581_c0_g1_i1	541	284.304	51	3.47684
TRINITY_DN24565_c0_g1_i1	450	197.672	21	2.05907
TRINITY_DN24564_c0_g1_i1	386	140.606	22	3.0326
TRINITY_DN24564_c0_g2_i1	397	149.966	7	0.904698
TRINITY_DN24564_c1_g1_i1	404	156.195	11	1.36496
TRINITY_DN24593_c0_g1_i1	902	643.17	168	5.06268
TRINITY_DN24548_c0_g1_i1	306	78.0688	5	1.24134
TRINITY_DN24558_c0_g1_i1	358	117.212	16.5706	2.74009
TRINITY_DN24558_c0_g2_i1	201	25.2564	3.42941	2.63175
TRINITY_DN38897_c0_g1_i1	436	184.649	170.609	17.9082
TRINITY_DN38869_c0_g1_i1	373	129.514	6	0.897911
TRINITY_DN38869_c0_g2_i1	2722	2463.17	927	7.29428
TRINITY_DN38816_c0_g1_i1	1772	1513.17	427.426	5.47482
TRINITY_DN38816_c0_g1_i2	2220	1961.17	350.574	3.46467
TRINITY_DN38886_c0_g1_i1	570	312.685	29	1.79758
TRINITY_DN38886_c0_g1_i2	570	312.685	70.0782	4.34384
TRINITY_DN38886_c0_g1_i3	1776	1517.17	195.922	2.50291
TRINITY_DN38887_c0_g1_i1	2205	1946.17	686	6.83188
TRINITY_DN38825_c0_g1_i1	1876	1617.17	354	4.24272
TRINITY_DN38832_c0_g1_i1	2207	1948.17	287	2.8553
TRINITY_DN38805_c0_g1_i1	1901	1642.17	152.971	1.80547
TRINITY_DN38805_c0_g1_i2	1782	1523.17	78.0286	0.992893
TRINITY_DN38844_c0_g1_i1	220	32.3213	2	1.19933
TRINITY_DN38844_c1_g1_i1	1150	891.17	349.794	7.60761
TRINITY_DN38844_c1_g1_i2	323	90.1314	9.2065	1.97977
TRINITY_DN38827_c0_g1_i1	3698	3439.17	586.05	3.30277
TRINITY_DN38827_c0_g1_i2	3377	3118.17	106.95	0.664782
TRINITY_DN38895_c0_g1_i1	2362	2103.17	375	3.45584
TRINITY_DN38896_c0_g1_i1	277	58.8805	6	1.97504
TRINITY_DN38896_c1_g1_i1	2227	1968.17	961.002	9.46366
TRINITY_DN38896_c1_g1_i2	2039	1780.17	484.998	5.2805
TRINITY_DN38873_c0_g1_i1	213	29.613	0	0
TRINITY_DN38873_c0_g2_i1	1013	754.17	242	6.21932
TRINITY_DN38813_c0_g1_i1	1952	1693.17	431	4.93371
TRINITY_DN38808_c0_g1_i1	1763	1504.17	355.514	4.58097
TRINITY_DN38808_c0_g2_i1	265	51.9439	2	0.746264
TRINITY_DN38808_c0_g3_i1	300	73.8993	13.4856	3.53693
TRINITY_DN38856_c0_g1_i1	2015	1756.17	157.241	1.73539
TRINITY_DN38856_c0_g1_i2	2234	1975.17	171.759	1.68543
TRINITY_DN38802_c0_g1_i1	1095	836.17	341.295	7.91102
TRINITY_DN38802_c0_g1_i2	3351	3092.17	365.705	2.29226
[truncated: 124,145 more rows]
