# Supplementary material for: Unveiling the Bioactive Potential of the Invasive Jellyfish Phyllorhiza punctata Through Integrative Transcriptomic and Proteomic Analyses
Source: Biomolecules. 2025 Aug 4;15(8):1121. doi: 10.3390/biom15081121 (PMC12383608; doi:10.3390/biom15081121)
Supplement: Supplementary file 1 [file biomolecules-15-01121-s001.zip › Suplementary Material/FileS2.fasta]

>TR|I3VAS1|I3VAS1_AURAU TOXIN TX1 OS=AURELIA AURITA OX=6145 GN=TX1 PE=2 SV=1
---MKLL-------LKGAYLLFLVSFVLSD----------DVPTDEEVDEAFRELDRQLN
----DRAELKQMIQ-----EVKDEVKKGP---DYAKNALGMAK-------ALSTAVPKLK
SDNPLTIAEGALSLISGIAENF--PGGMVVATIASLVSSVIGIFTPRKAS------NAIK
DTMEEVIKESSDQDLADSIEAFRSKLTLIMGYIQEK--KKQELDRNDVEYLIDQIPSHIG
GEQFSLLGSRIHRRAKASSTSEGERGYQFCVMYAQLAAYRTLVIKDLAILFRKA-EDADE
-ASAYENVDSQLG---FEHGQR-----LKFLNAPKPEQAGTVVHYY--PPGHSAGSKYLK
NFLKKYGGG-----------DPPVWLPTS-------------------------------
--YMMISVEWPNWH------LYFKAHDTGGPNSGSS----------------------TY
YLAFQQSYTKSNEK--------------MHFGLRGDGYWTL-KIGSRY-ASVEKPSAPHW
--LVGNSRFD--------------------------------------------------
-------------TNNQNGHFVVIQYP----------GTDILTVSCRK---WPSTF-LSG
EGGKFSV--------------------------------------ILKQGNS--------
--------------------------------------GKPVQWYADECKKTSKSESTPW
GGYYCGDYTPKPTRRSFE
>XP_065070484.1 TOXIN CFTX-A-LIKE [RHOPILEMA ESCULENTUM]
-----------------------------------------MVTDDEADAAFAELETLLA
----DKQDIKNLLQ-----EIKAEVTKKP---EHAKNVYSMAK-------TLAGAVPKLK
SDQGLTVAEGALAVIAGITEFFPPPAGLVISSLASLVSSILGFVTPAKTD------KAIK
DAMREVLNEARDKDLKIQIDGYRNKLTAIMRYLEPK--KQQSLNSDDVSNIVSHVPSHTG
VRDLSKLEGYIKERAVSSKSSEAKQAYKFCVLYVQIATFRDTVLQEAITLFRRA-GDEDE
-AASFENV--KLGNKDFYQGA------LQFLHQPAPEQAGAVVYYH--PPGHSNDSRLIH
TFMKVSGIP-----------EPAVWIPSK-------------------------------
--YVLLSVKWPTYH------I-------GRPIKKSKF---------------NTVKRYKN
YISFETGTPTNETK--------------TQFIKRSDGYWEL-KLRGGY-IYVDSAESPYY
--TKVTRTPP--------------------------------------------------
-------------NDNELGHFVVIKYH----------RKNIVTISCRK---WHDKF-FNG
ADNVFSV--------------------------------------VLKDGNT--------
--------------------------------------DNGVQFNLHDCLK-KKDEDPGW
NWYYCPKYEQ--------
>tr|A0A165TKZ8|A0A165TKZ8_9CNID TX-1 OS=Chrysaora fuscescens OX=880219 PE=2 SV=1
---MKLA-------I--TLWLFLVGIHASQ----------GTVTDAEVEAAFDELEKMLT
----NNQNIIDKINGAK-ADIIKETTKGP---AKKARLLGMAK-------ALNLAVPKLK
SSDSAEVAQGVLNVVAGIAEFV--PGGVFVASFMSIISSIIGLVSGTKAD------NTIR
DIVSAAVRESADEEMEGKAAASRAELTAAMQYLLSK--HDKELDADDVTRMTTQIRVTTG
IGILEMLANRIKHRSKSTNKAEQQQCYNFCLLYAQIASIRDMIMIDLIYQLRRA-GDNDE
-ADGYENV--KLNNINAYRRT------LQFLNDPEPAQAGVVHLYH--PPGHSTTAKYIH
DFMKMAKVA-----------PATAYLSAS-------------------------------
--YNLRSVKWPQWR------VYA-----------------------------------GS
YMEFSKNVAPFRTW--------------MDFTKRDDGYWRI-S-KAKYRMVVTEKY-PKY
--VTVKESVP--------------------------------------------------
-------------DNNERSHFVVMRYA----------GSQIVTISCRK---WPEKF-WKG
ESGTEYL--------------------------------------VLRDGFT--------
--------------------------------------GDDTQLTMAPSPRVDTDYNIIE
G-----------------
>tr|I3VAS2|I3VAS2_AURAU Toxin TX2 (Fragment) OS=Aurelia aurita OX=6145 GN=TX2 PE=2 SV=1
---MALK-------L---LFLLLLTFLVTN----------GNVTDQELDDAFNELERQLN
----YKQEVKDLIK-----EIKDEVTKKP---DITARTLGMAK-------ALNLAVPKFQ
TGRSVDIAQGILNVVSGIAENL--PFGQFIAPIASLISSIIGIISGAKAE------ATMR
DVIQEVVRQESGHVLSSAAAASRQELTAAFSYITSK--HKQTLDKHDVTRMVSQVPVTTG
VGILALLESRIQNRATTTVESEAKQCFRFCVLYAQIASFRDMVISDLIYQIRRA-GDNDE
-AHSYEIA--KAGFINRYKLA------LQFLNHPKPEQAGVVHLFR--PVGHSAESKYLQ
AFMKMSGVA-----------PIQKMGRSA-------------------------------
--HILQDVKSPKYH------AFLHN---------------------------------SG
FVRLSMGLVIKSQL--------------VTFIPRSDGYWNL-KLKGKW-LWINDGYDTSY
--VAAKSSEP--------------------------------------------------
-------------D--QRGQFVVVTYP-----------NNIVTIANRK---WPNKF-WKD
ESGSYYV--------------------------------------RVRDGSS--------
--------------------------------------GVDTRFRLRPCNDRGTGGRCFN
N-----------------
>sp|A7L035|JTX11_CHIFL Toxin CfTX-1 OS=Chironex fleckeri OX=45396 PE=1 SV=1
MVKMLF--------F--AFLPLLF--MTGI------------AAESTISSGLNSLKTKID
AKMPSGKQLFDKVV-----EMQKQIDAKFSNDDERAKVMGAIG-------SLSTAVGKFQ
SGDPAKIASGCLDILVGISSVLKD--FAKFSPIFSILSLVVGLFSGTKAE------ESVG
SVVKKAVQEQSDQELQEALYGVKREYAVSKAFLDGVRNETSDLSPTEVSALAANVPIYQG
VRFIAMVVQRIKYIKPKTE-SEIKRMLTMLELFTDLCSLRDLILLDLYQLVATP-GHSPN
IASGIKEV-SNLGREEYKKVF------EDLLKNDDKETYLFLSYLY--PREKNEQSRKIF
NFFDLMKVKY---------DDRLKQDLTGV------------------------------
--KIFSNVHWPNYF------MCSSN----------------------------------D
YLALICTKPYG-S---------------LKLDKLNDGYYSI-------------------
---KTTQHDPKICHRYG-----------------NYIL----------------------
---------FTHKRNDDLEKFNFVPVKL--------EKREIYLLSSKE---SPNKFAYVP
QNADGAL--------------------------------------FFVDGIPSKVG----
-------------------------------------YGNQGYFTLVE------------
------------------
>sp|P58762|JTX1A_CHIQU Toxin CqTX-A OS=Chiropsoides quadrigatus OX=130731 PE=1 SV=1
MANMLY--------F--SLLALLF--MTGI------------ASEGTISSGLASLKAKID
AKRPSGKQLFDKVA-----NMQKQIEEKFSNDDERAKVMGAIG-------SLSTAVGKFQ
SGDPAKIASGCLDILVGISSVLKD--FAKFSPIFSILSMVVGLFSGTKAE------ESVG
SVVKKVVQEQSDQELQEALYGVKREYAVSKAFLDGVRNETSDLSPTEVSALGANVPVYQG
VRFIAMVVQRIKNRKPRTE-SEIKRVLSMLELFTDLCSLRDLILLDLYQLVATP-GHSPN
IASGIKEV-SNLGREEYKKVF------EDLLKTNDKETYLFLSYLY--PRERNEQSQKIF
KFFDLMKVKY---------DDRLKQDLTGI------------------------------
--QVFSSLHWPNYF------LCSSK----------------------------------D
YLALICTKPYG-S---------------LRLDKLNDGFYSI-------------------
---KTTQSNPKVCHRYG-----------------EYIL----------------------
---------FTHDRNDDLEKFNFVPVKL--------GERKIYLLSSKA---SPNKFAYVP
KTAKGDL--------------------------------------FFVDGIPSQLG----
-------------------------------------YGNQGYFTLATDENEQT------
------------------
>sp|A7L036|JTX12_CHIFL Toxin CfTX-2 OS=Chironex fleckeri OX=45396 PE=1 SV=1
---MIL--------V--SLLPLLF--MTGI------------ASESTISSGLASLKAKID
IKKPTGKQLFDKVK-----SMEQALENKFSDDDERAKVMGAIG-------SLGTAIGKFQ
SGDPASIASGCLDILVGISSVLKD--FAKFSPVFSILSLVVGLFSGTKAE------ESVS
SVVTKAIQEQSDQELQEALYGVKREFAVSKAFLDGVRNEESDLRPTEVSALAANIPVYQG
VRFIAMVVQRIKYIKPKTE-SEIKRMLTMLELFTDLCSIRDLILLDLHQLIATP-GHSPN
IASGIKEV-TSLGREEYQRVF------EDLLKTDDEETFLFLSYLY--PKEKNEQSRKIF
KFFDLIEVKY---------DDRFKLDLSGG------------------------------
--QALSTLQWPNYY------LCPHN----------------------------------D
YLANNCHDLRV-G---------------LKLEKLSDGFYTI-------------------
---KTYGRDPRTCYWTD-----------------DYVK----------------------
---------ISSTSNGELEKFSFVPVQV--------KGQKAYLLSTKK---WPHNFAYSQ
KTANGLL--------------------------------------SILKDVPSKLG----
-------------------------------------YGNQGFFTISTYSNPKNRHA---
------------------
>sp|Q9GNN8|JTX2A_CARAL Toxin CaTX-A OS=Carybdea alata OX=1193083 PE=1 SV=1
---MS-----RGYSL--HLVLFLV--LSTAFPSQARLSRYRRSAADAVSTDIDGIIGQLN
DLGTDTKRLKEALQ-----GVQEAVKKEPA--TTIAKVSTIVG-------SVGGSLSKFK
SGDPFDVASGCLDIIASVATTFGGPYGIAIGAVASLISSILSLFSGNSMG------SAIK
QVIDDAFKKYRDQELEDNVKGAKRTFNAVITFVNSVS-KTENLTEVHLDSVRDAVRVDAF
TNMLGVLESRINRGSVSTDNNEAMRTINFIFLYLQLSVMRETLLTQVILLYKRAGGAYDE
LALSLSLT-SDQNKEATRETV-------TFLHQMETKYSLCGSYYY--PIDHSKAAIGIL
KLTKFFGVP-----------DPARYTFDGL------------------------------
-YYRMQNRAWNRYS------ICKESYA-------------------------------GN
HMFRGCKDSSYHG---------------IRIKKLENGYHTI-TLRSKA-MYVTKHAQGWG
--WGTADEDP--------------------------------------------------
---------------GEQGYFTFIPLT-----------NGFYMVSTKK---WPDYFVYME
SSAHGYI--------------------------------------RSWHYNP--------
--------------------------------------DPQGQWKIL-------------
------------------
>sp|T1PQV6|JTX2B_CHIFL Toxin CfTX-B OS=Chironex fleckeri OX=45396 PE=1 SV=1
---MDPRISSRLRAL--ALLVFV---ISITDGIPNRAKR----SSSEINAEIDGLIQQLT
TVDADTKGIQETLT-----ELKTTVSANP---SRISQVSAVVK-------SVGSSLAKFK
TGDPYNIVSGCLDILSSIATTYNGPYGVGLGAVASLLSSVIGLFAQDGFK------NSLK
SIVDEAFKRYRDEELQGQLKGASRTFNDVIGTLKNLTDKDTAVTDLEFSLATSSVSVSQF
SNMLGIIESRINTGSTTTDLAEAKRTVDFIFLYLELAVMRETLLTQLILFTKKL-GKFEN
YANGISAS-IDANKQAVHDTI-------LFLHQMEPKNAVCGAYYY--PVHHSDVSEGIF
TFTRYFGLP-----------DPPRNTFQGV------------------------------
--YRVENRYWPAWH------ICKESYM-------------------------------GN
HMFRGCSYIKSAG---------------VHISALDNGYLKL-NLKGKN-MYITKHAQGWA
--WGTADNDP--------------------------------------------------
---------------GEQGYFIFVPLK-----------SGYYMISTKK---WPNYFVYME
SSASGYI--------------------------------------RSWHNNP--------
--------------------------------------GLQGHWKLT-------------
------------------
>tr|W0K4S7|W0K4S7_CHIFL TX-like toxin (Fragment) OS=Chironex fleckeri OX=45396 PE=2 SV=1
--------------------------------IPNRAKR----SSSEINAEIDGLIQQLT
TVNADTKGIQETLT-----ELKTTVSANP---SRISQVSAVVK-------SVGSSLAKFK
TGDPYNIVSGCLDTLSSIATTYNGPYGVGLGAVASLLSSVIGLFAQDGFK------NSLK
SIVDEAFKRYRDEELQGQLKGASRTFNDVIGTLKNLTDKDTAVTDLEFSLATSSVSVSQF
SNMLGIIESRINTGSTTTDLAEAKRTVDFIFLYLELAVMRETLLTQLILFTKKL-GKFEN
YANGISAS-IDANKQAVHDTI-------LFLHQMEPKNVVCGAYYY--PVHHSD------
------------------------------------------------------------
-----ENK----------------------------------------------------
-----------------------------DISSL--------------------------
------------------------------------------------------------
--------------------FL--------------------------------------
------------------------------------------------------------
------------------------------------------------------------
------------------
>sp|T1PRE3|JTX2A_CHIFL Toxin CfTX-A OS=Chironex fleckeri OX=45396 PE=1 SV=1
---MD---------Y--AFIVFLVCFVSGTLGNRRRAKR----DVDEVTSGINQLVNQLN
NVQQDTAAIKSALE-----ELKTEVSASP---STVSQVSEVVN-------TVGSSLTKFT
SGDAFNIVSGCLDLLSTVASTFGGPYGIAISAVISLVSSILSLFAGDGFD------SATR
KVIEEAFKTHRDQELRDSVNGARRTFNDVIAFLKGAS-KHGNVTEQELEVISKGVPLTKL
SDTLGILESRINRGSTSTDAAEAERTVEFIFLYLQLATMRDTLITNFILILKQV-PAADT
YANAVSIS-LDANKESVRETI-------DFLHNMEAKNAVCGAYYY--PIYHSEMTKSIL
SFAKFFGLP-----------DPPRNTFGGV------------------------------
--YRVQNRYWPTWY------ICKESYM-------------------------------GN
HMFRGCSNVRSPS---------------VQIRALENGYQKI-NLRGKN-MYITKHAQGWA
--WGTADNDP--------------------------------------------------
---------------GEQGYFVFVPLK-----------SGYYMISTKK---WPNYFVYME
SSASGYI--------------------------------------RSWNHNP--------
--------------------------------------GLQGHWRIL-------------
------------------
>sp|Q9GV72|JTX21_CARRA Toxin CrTX-A OS=Carybdea rastonii OX=78582 PE=1 SV=1
---MI---------L--KHLPWLF--IVLAITSAKHGKR------SDVNSLLTKVETALK
EASGSNEAALEALE-----GLKGEIQTKP---DRVGQATKILG-------SVGSALGKLN
SGDATKIISGCLDIVAGIATTFGGPVGMGIGAVASFVSSILSLFTGSSAK------NSVA
AVIDRALSKHRDEAIQRHAAGAKRDFAESSAFIQVMK-QQSNLTDSDLSIIAANVPVYKF
SNFIGQLESRISQGAATTSLSDAKRAVDFILLYCQLVVMRETLLVDLAILYRK--GNAEH
VASAVENA-NRVNKELAADTL-------DFLHKLIPEQALIGAVYH--PISASETSKAIL
NYTKYFGVP-----------DVPRPIGNRR------------------------------
--YKFTNSYWNTYS------ICSEAYM-------------------------------GN
YMFRGCSNVRNPN---------------IRVSKMSDGFYTMENSDRRK-LYITKHDQGWG
--WGTLDEDP--------------------------------------------------
---------------GDQGHMRFIPLR-----------HGKYMVSSKR---WPNWFMYME
SSASGYI--------------------------------------RSWENNP--------
--------------------------------------GPQGHWSIT-------------
------------------
>tr|D2DRC0|D2DRC0_9CNID Cytotoxin A isoform 1 (Fragment) OS=Malo kingi OX=500532 PE=2 SV=1
CKRVTSG-------L--VFCLLLVNLLCSA----------DAETKESPEQVIENLDNKLN
EEKPGEKQVKSKLK-----QLKDSLGQYSSDKENQDKVINFIG-------KISSSIDDIK
SDRPMTAISGYLTIMGDIISLVPG--LEGLTKLFELTTAIFGLFTETKLQ------RSME
NVVQDALEHHRGKELEHEAAGTKKLFEISKVFLDGVRRDSSPLAGSEISALSANFPISTG
VKFIGTLGNYLKELSPKTQ-PQTQQAVKLIQAYCQLCSLRLMLLTDLFTTVSAA-GNSPH
IANGIKGV-IAITEREFKVPL------LSVIRNDDEKLFPLLAALY--PKKKHPV---IF
KTFKILKVP-----------DIPR------------------------------------
----YEESYQSTWY------V-KNAYR-------------------------------LW
YLEGKRINTRTDGKC---YLYGVTEKVPVTFTPRGNGYYKL-VSDSGN-IGYVSGDTGY-
----CESYDP--------------------------------------------------
--------------GSSRSNFFPIPVNV--------GGTKSFLLTTQN---TAPLFLYM-
-STSGKV--------------------------------------YVHEYVP--------
--------------------------------------GDKTYHWVVSYK----------
------------------
>tr|D2DRC1|D2DRC1_9CNID Cytotoxin A isoform 2 (Fragment) OS=Malo kingi OX=500532 PE=2 SV=1
-KRVTSG-------L--VFCLLLVNLLCS-------------ETKESPEQVIENLDNKLN
EEKPGEKQVKSKLK-----QLKDSLGQYSSDKENQDKVINFIG-------KISSSIDDIK
SDRPMTAISGYLTIMGDIISLVPG--LEGLTKLFELTTAIFGLFTETKLQ------RSME
NVVQDALEHHRGKELEHEAAGTKKLFEISKVFLDGVRRDSSPLAGSEISALSANFPISTG
VKFIGTLGNYLKELSPKTQ-PQTQQAVKLIQAYCQLCSLRLMLLTDLFTTVSAA-GNSPH
IANGIKGV-IAITEREFKVPL------LSVIRNDDEKLFPLLAALY--PKKKHPV---IF
KTFKILKVP-----------DIPR------------------------------------
----YEESYQSTWY------V-KNAYR-------------------------------LW
YLEGKRINTRTDGKC---YLYGVTEKVPVTFTPRGNGYYKL-VSDSGN-IGYVSGDTGY-
----CESYDP--------------------------------------------------
--------------GSSRSNFFPIPVNV--------GGTKSFLLTTQN---TAPLFLYM-
-STSGKV--------------------------------------YVHEYVP--------
--------------------------------------GDKTYHWVVSYK----------
------------------
>DAC80636.1 TPA_exp: toxin a [Cassiopea xamachana]
------------------------------------------------------------
--------MKDVLD-----EFTDE------------QLFKRMN-------SFVTTLGKIH
G----------------------------------------GIVASRKLS------SDV-
--------------------------------------EGNDLTEGDITQLHTMIDLFST
DTLLGDVKQNIADEIISEKVSDANRALKTINVYCKLNIVVELVLVEFINYIKEE-GPENN
KLPTFYHSFMSTTRKNDKEYL-------GFLHLPEVTEALVAAIYQNAPEKYPELRQYIE
S-IKVAPIP-----------ESGLEEGKT-------------------------------
--IYLTPKKWPKWH------FYLSS--------------------------------ESH
SLIYGSTNTNDQNK--------------FILKKASSG-----EEGREW-MIENKYYPNYF
--ISARKFES--CLPLKHPD------------EVDYVEGLTMSYINRIKRNCGTQCLANG
KCSGCYSNCYSTFKIGRLRNLVSINYVWRFTKLKSSGRCLYYFISATQENFGPGYTLFMK
DSNNANA--------------------------------------YLKYGNP--------
--------------------------------------KEKGMFKLVKNSCK--------
------------------
>sp|Q06117|CR3BB_BACTU Pesticidal crystal protein Cry3Bb OS=Bacillus thuringiensis OX=1428 GN=cry3Bb PE=1 SV=1
----------------------------------------------------------MN
---PNNRSEHDTIKVTPNSELQTNHNQYPLA-DNPNSTLEELNYKEFLRMTEDSSTEVLD
NSTVKDAVGTGISVVGQILGVVGVPFA---GALTSFYQSFLNTIWPSDADPWKAFMAQVE
VLIDKKIEEYAKSKALAELQGLQNNFEDYVNALNSW--KKTPLS------LRSKRSQDRI
RELFSQAESHFRNSMPSFAVSKFE--VLFLPTYAQAANTHLLLLKDAQVFGEEW-GYSSE
DVAEFYHRQLKLTQQYTDHCVNWYNVGLNGLRGSTYDAWVKFNRFR------REMTLTVL
DLIVLFPFYDIRLYSKGVKTELTRDIFTDPIFSLNTLQEYGPTFLSIENSIRKPHLFDYL
QGIEFHTRLQPGYFGKDSFNYWSGNYVETRPSIGSSKTITSPFYGDKSTEPVQKLSFDGQ
KVYRTIANTDVAAWPNGKVYLGVTK---VDFSQYDDQ-----KNETSTQTYDSKRNNGHV
SAQDSIDQLP--------PETTDEPLEKAYSHQLNYAE----------------------
----CFL------MQDRRGTIPFFTWTHR-------SVDFFNTIDAEKITQLPVVKAYAL
SSGASIIEGPGFTGGNLLFLKESSNSIAKFKVTLNSAALLQRYRVRIRYASTTNLRLFVQ
NSNNDFLVIYINKTMNKDDDLTYQTFDLATTNSNMGFSGDKNELIIGAESFVSNEK----
--IYIDKIEFIPVQL---
>sp|P0A379|CR3AA_BACTT Pesticidal crystal protein Cry3Aa OS=Bacillus thuringiensis subsp. tenebrionis OX=1444 GN=cry3Aa PE=1 SV=1
----------------------------------------------------------MN
---PNNRSEHDTIKTTENNEVPTNHVQYPLA-ETPNPTLEDLNYKEFLRMTADNNTEALD
SSTTKDVIQKGISVVGDLLGVVGFPFG---GALVSFYTNFLNTIWPSE-DPWKAFMEQVE
ALMDQKIADYAKNKALAELQGLQNNVEDYVSALSSW--QKNPVS------SRNPHSQGRI
RELFSQAESHFRNSMPSFAISGYE--VLFLTTYAQAANTHLFLLKDAQIYGEEW-GYEKE
DIAEFYKRQLKLTQEYTDHCVKWYNVGLDKLRGSSYESWVNFNRYR------REMTLTVL
DLIALFPLYDVRLYPKEVKTELTRDVLTDPIVGVNNLRGYGTTFSNIENYIRKPHLFDYL
HRIQFHTRFQPGYYGNDSFNYWSGNYVSTRPSIGSNDIITSPFYGNKSSEPVQNLEFNGE
KVYRAVANTNLAVWPSA-VYSGVTK---VEFSQYNDQ-----TDEASTQTYDSKRNVGAV
S-WDSIDQLP--------PETTDEPLEKGYSHQLNYVM----------------------
----CFL------MQGSRGTIPVLTWTHK-------SVDFFNMIDSKKITQLPLVKAYKL
QSGASVVAGPRFTGGDIIQCTENG-SAATIYVTPD-VSYSQKYRARIHYASTSQITFTLS
LDGAPFNQYYFDKTINKGDTLTYNSFNLASFSTPFELSG--NNLQIGVTGLSAGDK----
--VYIDKIEFIPVN----
