# Supplementary material for: Unveiling the Bioactive Potential of the Invasive Jellyfish Phyllorhiza punctata Through Integrative Transcriptomic and Proteomic Analyses
Source: Biomolecules. 2025 Aug 4;15(8):1121. doi: 10.3390/biom15081121 (PMC12383608; doi:10.3390/biom15081121)
Supplement: Supplementary file 1 [file biomolecules-15-01121-s001.zip › Suplementary Material/FileS3/Alphafold2/172_10448_relaxed_rank_001_alphafold2_ptm_model_3_seed_000.pdb]

ATOM      1  N   ASN A   1       5.466   9.084 -11.735  1.00 76.00           N  
ATOM      2  H   ASN A   1       5.881   9.802 -11.159  1.00 76.00           H  
ATOM      3  H2  ASN A   1       5.733   9.230 -12.698  1.00 76.00           H  
ATOM      4  H3  ASN A   1       5.811   8.187 -11.424  1.00 76.00           H  
ATOM      5  CA  ASN A   1       3.995   9.107 -11.603  1.00 76.00           C  
ATOM      6  HA  ASN A   1       3.609  10.078 -11.916  1.00 76.00           H  
ATOM      7  C   ASN A   1       3.624   8.936 -10.138  1.00 76.00           C  
ATOM      8  CB  ASN A   1       3.330   8.033 -12.495  1.00 76.00           C  
ATOM      9  HB2 ASN A   1       3.995   7.185 -12.658  1.00 76.00           H  
ATOM     10  HB3 ASN A   1       2.421   7.659 -12.024  1.00 76.00           H  
ATOM     11  O   ASN A   1       3.451   7.810  -9.705  1.00 76.00           O  
ATOM     12  CG  ASN A   1       2.902   8.659 -13.809  1.00 76.00           C  
ATOM     13  ND2 ASN A   1       3.347   8.181 -14.950  1.00 76.00           N  
ATOM     14 HD21 ASN A   1       2.986   8.630 -15.780  1.00 76.00           H  
ATOM     15 HD22 ASN A   1       3.818   7.290 -15.018  1.00 76.00           H  
ATOM     16  OD1 ASN A   1       2.212   9.656 -13.798  1.00 76.00           O  
ATOM     17  N   GLY A   2       3.551  10.039  -9.388  1.00 78.62           N  
ATOM     18  H   GLY A   2       3.674  10.944  -9.819  1.00 78.62           H  
ATOM     19  CA  GLY A   2       3.054  10.053  -8.006  1.00 78.62           C  
ATOM     20  HA2 GLY A   2       2.266   9.308  -7.898  1.00 78.62           H  
ATOM     21  HA3 GLY A   2       2.607  11.025  -7.794  1.00 78.62           H  
ATOM     22  C   GLY A   2       4.110   9.751  -6.944  1.00 78.62           C  
ATOM     23  O   GLY A   2       4.480   8.603  -6.738  1.00 78.62           O  
ATOM     24  N   LEU A   3       4.578  10.791  -6.252  1.00 83.62           N  
ATOM     25  H   LEU A   3       4.200  11.707  -6.448  1.00 83.62           H  
ATOM     26  CA  LEU A   3       5.221  10.634  -4.949  1.00 83.62           C  
ATOM     27  HA  LEU A   3       5.831   9.731  -4.932  1.00 83.62           H  
ATOM     28  C   LEU A   3       4.095  10.477  -3.922  1.00 83.62           C  
ATOM     29  CB  LEU A   3       6.108  11.859  -4.646  1.00 83.62           C  
ATOM     30  HB2 LEU A   3       6.474  11.778  -3.622  1.00 83.62           H  
ATOM     31  HB3 LEU A   3       5.489  12.755  -4.699  1.00 83.62           H  
ATOM     32  O   LEU A   3       3.261  11.370  -3.785  1.00 83.62           O  
ATOM     33  CG  LEU A   3       7.315  12.034  -5.587  1.00 83.62           C  
ATOM     34  HG  LEU A   3       6.971  12.048  -6.622  1.00 83.62           H  
ATOM     35  CD1 LEU A   3       8.009  13.366  -5.304  1.00 83.62           C  
ATOM     36 HD11 LEU A   3       8.373  13.387  -4.277  1.00 83.62           H  
ATOM     37 HD12 LEU A   3       8.851  13.499  -5.983  1.00 83.62           H  
ATOM     38 HD13 LEU A   3       7.308  14.188  -5.449  1.00 83.62           H  
ATOM     39  CD2 LEU A   3       8.341  10.911  -5.426  1.00 83.62           C  
ATOM     40 HD21 LEU A   3       8.671  10.855  -4.388  1.00 83.62           H  
ATOM     41 HD22 LEU A   3       7.906   9.956  -5.717  1.00 83.62           H  
ATOM     42 HD23 LEU A   3       9.205  11.106  -6.062  1.00 83.62           H  
ATOM     43  N   SER A   4       4.023   9.332  -3.249  1.00 81.19           N  
ATOM     44  H   SER A   4       4.673   8.587  -3.454  1.00 81.19           H  
ATOM     45  CA  SER A   4       3.046   9.117  -2.182  1.00 81.19           C  
ATOM     46  HA  SER A   4       2.079   9.514  -2.492  1.00 81.19           H  
ATOM     47  C   SER A   4       3.499   9.861  -0.931  1.00 81.19           C  
ATOM     48  CB  SER A   4       2.870   7.624  -1.894  1.00 81.19           C  
ATOM     49  HB2 SER A   4       2.143   7.486  -1.094  1.00 81.19           H  
ATOM     50  HB3 SER A   4       3.823   7.199  -1.581  1.00 81.19           H  
ATOM     51  O   SER A   4       4.522   9.525  -0.338  1.00 81.19           O  
ATOM     52  OG  SER A   4       2.426   6.960  -3.063  1.00 81.19           O  
ATOM     53  HG  SER A   4       1.492   7.141  -3.195  1.00 81.19           H  
ATOM     54  N   VAL A   5       2.736  10.876  -0.531  1.00 83.12           N  
ATOM     55  H   VAL A   5       1.941  11.140  -1.096  1.00 83.12           H  
ATOM     56  CA  VAL A   5       2.911  11.542   0.761  1.00 83.12           C  
ATOM     57  HA  VAL A   5       3.975  11.674   0.957  1.00 83.12           H  
ATOM     58  C   VAL A   5       2.335  10.614   1.826  1.00 83.12           C  
ATOM     59  CB  VAL A   5       2.258  12.938   0.768  1.00 83.12           C  
ATOM     60  HB  VAL A   5       1.190  12.841   0.574  1.00 83.12           H  
ATOM     61  O   VAL A   5       1.119  10.451   1.932  1.00 83.12           O  
ATOM     62  CG1 VAL A   5       2.456  13.643   2.115  1.00 83.12           C  
ATOM     63 HG11 VAL A   5       3.518  13.739   2.342  1.00 83.12           H  
ATOM     64 HG12 VAL A   5       2.006  14.635   2.087  1.00 83.12           H  
ATOM     65 HG13 VAL A   5       1.976  13.078   2.914  1.00 83.12           H  
ATOM     66  CG2 VAL A   5       2.871  13.828  -0.324  1.00 83.12           C  
ATOM     67 HG21 VAL A   5       2.418  14.819  -0.286  1.00 83.12           H  
ATOM     68 HG22 VAL A   5       3.946  13.922  -0.170  1.00 83.12           H  
ATOM     69 HG23 VAL A   5       2.686  13.406  -1.312  1.00 83.12           H  
ATOM     70  N   VAL A   6       3.217   9.942   2.563  1.00 79.56           N  
ATOM     71  H   VAL A   6       4.201  10.097   2.397  1.00 79.56           H  
ATOM     72  CA  VAL A   6       2.836   9.144   3.728  1.00 79.56           C  
ATOM     73  HA  VAL A   6       1.878   8.661   3.537  1.00 79.56           H  
ATOM     74  C   VAL A   6       2.680  10.075   4.914  1.00 79.56           C  
ATOM     75  CB  VAL A   6       3.866   8.039   4.039  1.00 79.56           C  
ATOM     76  HB  VAL A   6       4.869   8.465   4.031  1.00 79.56           H  
ATOM     77  O   VAL A   6       3.663  10.652   5.362  1.00 79.56           O  
ATOM     78  CG1 VAL A   6       3.632   7.368   5.403  1.00 79.56           C  
ATOM     79 HG11 VAL A   6       3.815   8.076   6.212  1.00 79.56           H  
ATOM     80 HG12 VAL A   6       4.327   6.538   5.530  1.00 79.56           H  
ATOM     81 HG13 VAL A   6       2.610   6.995   5.471  1.00 79.56           H  
ATOM     82  CG2 VAL A   6       3.789   6.942   2.970  1.00 79.56           C  
ATOM     83 HG21 VAL A   6       4.558   6.193   3.159  1.00 79.56           H  
ATOM     84 HG22 VAL A   6       2.808   6.465   2.986  1.00 79.56           H  
ATOM     85 HG23 VAL A   6       3.966   7.372   1.985  1.00 79.56           H  
ATOM     86  N   GLY A   7       1.458  10.107   5.441  1.00 74.94           N  
ATOM     87  H   GLY A   7       0.709   9.697   4.901  1.00 74.94           H  
ATOM     88  CA  GLY A   7       1.182  10.464   6.825  1.00 74.94           C  
ATOM     89  HA2 GLY A   7       0.183  10.113   7.083  1.00 74.94           H  
ATOM     90  HA3 GLY A   7       1.893   9.955   7.476  1.00 74.94           H  
ATOM     91  C   GLY A   7       1.278  11.950   7.136  1.00 74.94           C  
ATOM     92  O   GLY A   7       2.061  12.692   6.560  1.00 74.94           O  
ATOM     93  N   LYS A   8       0.410  12.374   8.045  1.00 73.38           N  
ATOM     94  H   LYS A   8      -0.116  11.664   8.533  1.00 73.38           H  
ATOM     95  CA  LYS A   8       0.462  13.689   8.674  1.00 73.38           C  
ATOM     96  HA  LYS A   8       0.417  14.470   7.915  1.00 73.38           H  
ATOM     97  C   LYS A   8       1.781  13.904   9.417  1.00 73.38           C  
ATOM     98  CB  LYS A   8      -0.743  13.764   9.611  1.00 73.38           C  
ATOM     99  HB2 LYS A   8      -1.644  13.591   9.024  1.00 73.38           H  
ATOM    100  HB3 LYS A   8      -0.655  12.978  10.362  1.00 73.38           H  
ATOM    101  O   LYS A   8       2.288  12.904   9.970  1.00 73.38           O  
ATOM    102  CG  LYS A   8      -0.863  15.113  10.319  1.00 73.38           C  
ATOM    103  HG2 LYS A   8      -0.870  15.914   9.580  1.00 73.38           H  
ATOM    104  HG3 LYS A   8      -0.024  15.254  11.000  1.00 73.38           H  
ATOM    105  CD  LYS A   8      -2.165  15.131  11.116  1.00 73.38           C  
ATOM    106  HD2 LYS A   8      -2.149  14.327  11.851  1.00 73.38           H  
ATOM    107  HD3 LYS A   8      -3.003  14.988  10.434  1.00 73.38           H  
ATOM    108  CE  LYS A   8      -2.294  16.479  11.821  1.00 73.38           C  
ATOM    109  HE2 LYS A   8      -2.200  17.268  11.075  1.00 73.38           H  
ATOM    110  HE3 LYS A   8      -1.463  16.583  12.519  1.00 73.38           H  
ATOM    111  NZ  LYS A   8      -3.592  16.586  12.528  1.00 73.38           N  
ATOM    112  HZ1 LYS A   8      -3.663  15.858  13.224  1.00 73.38           H  
ATOM    113  HZ2 LYS A   8      -4.354  16.491  11.872  1.00 73.38           H  
ATOM    114  HZ3 LYS A   8      -3.663  17.482  12.988  1.00 73.38           H  
ATOM    115  OXT LYS A   8       2.152  15.092   9.503  1.00 73.38           O  
TER     116      LYS A   8                                                       
END
