# Supplementary material for: Unveiling the Bioactive Potential of the Invasive Jellyfish Phyllorhiza punctata Through Integrative Transcriptomic and Proteomic Analyses
Source: Biomolecules. 2025 Aug 4;15(8):1121. doi: 10.3390/biom15081121 (PMC12383608; doi:10.3390/biom15081121)
Supplement: Supplementary file 1 [file biomolecules-15-01121-s001.zip › Suplementary Material/FileS3/Alphafold2/231_13770_relaxed_rank_001_alphafold2_ptm_model_4_seed_000.pdb]

ATOM      1  N   THR A   1     -12.317  -1.855  13.364  1.00 60.16           N  
ATOM      2  H   THR A   1     -11.810  -2.563  13.875  1.00 60.16           H  
ATOM      3  H2  THR A   1     -12.812  -1.278  14.028  1.00 60.16           H  
ATOM      4  H3  THR A   1     -12.960  -2.304  12.728  1.00 60.16           H  
ATOM      5  CA  THR A   1     -11.318  -1.055  12.630  1.00 60.16           C  
ATOM      6  HA  THR A   1     -11.793  -0.244  12.079  1.00 60.16           H  
ATOM      7  C   THR A   1     -10.659  -1.990  11.649  1.00 60.16           C  
ATOM      8  CB  THR A   1     -10.292  -0.469  13.601  1.00 60.16           C  
ATOM      9  HB  THR A   1      -9.388  -0.171  13.070  1.00 60.16           H  
ATOM     10  O   THR A   1     -10.198  -3.046  12.059  1.00 60.16           O  
ATOM     11  CG2 THR A   1     -10.892   0.727  14.337  1.00 60.16           C  
ATOM     12 HG21 THR A   1     -10.139   1.153  15.000  1.00 60.16           H  
ATOM     13 HG22 THR A   1     -11.186   1.495  13.621  1.00 60.16           H  
ATOM     14 HG23 THR A   1     -11.755   0.431  14.934  1.00 60.16           H  
ATOM     15  OG1 THR A   1      -9.998  -1.426  14.586  1.00 60.16           O  
ATOM     16  HG1 THR A   1      -9.106  -1.264  14.902  1.00 60.16           H  
ATOM     17  N   LEU A   2     -10.774  -1.718  10.351  1.00 70.19           N  
ATOM     18  H   LEU A   2     -11.099  -0.814  10.038  1.00 70.19           H  
ATOM     19  CA  LEU A   2     -10.223  -2.611   9.332  1.00 70.19           C  
ATOM     20  HA  LEU A   2     -10.707  -3.582   9.436  1.00 70.19           H  
ATOM     21  C   LEU A   2      -8.707  -2.749   9.585  1.00 70.19           C  
ATOM     22  CB  LEU A   2     -10.546  -2.007   7.953  1.00 70.19           C  
ATOM     23  HB2 LEU A   2     -11.565  -1.621   7.958  1.00 70.19           H  
ATOM     24  HB3 LEU A   2      -9.876  -1.163   7.787  1.00 70.19           H  
ATOM     25  O   LEU A   2      -8.081  -1.722   9.851  1.00 70.19           O  
ATOM     26  CG  LEU A   2     -10.420  -2.980   6.769  1.00 70.19           C  
ATOM     27  HG  LEU A   2      -9.448  -3.473   6.798  1.00 70.19           H  
ATOM     28  CD1 LEU A   2     -11.533  -4.034   6.781  1.00 70.19           C  
ATOM     29 HD11 LEU A   2     -12.510  -3.553   6.730  1.00 70.19           H  
ATOM     30 HD12 LEU A   2     -11.479  -4.649   7.679  1.00 70.19           H  
ATOM     31 HD13 LEU A   2     -11.418  -4.688   5.917  1.00 70.19           H  
ATOM     32  CD2 LEU A   2     -10.541  -2.194   5.463  1.00 70.19           C  
ATOM     33 HD21 LEU A   2      -9.743  -1.454   5.406  1.00 70.19           H  
ATOM     34 HD22 LEU A   2     -11.507  -1.692   5.406  1.00 70.19           H  
ATOM     35 HD23 LEU A   2     -10.436  -2.873   4.617  1.00 70.19           H  
ATOM     36  N   PRO A   3      -8.127  -3.963   9.595  1.00 75.75           N  
ATOM     37  CA  PRO A   3      -6.692  -4.115   9.787  1.00 75.75           C  
ATOM     38  HA  PRO A   3      -6.405  -3.714  10.759  1.00 75.75           H  
ATOM     39  C   PRO A   3      -5.970  -3.333   8.688  1.00 75.75           C  
ATOM     40  CB  PRO A   3      -6.410  -5.621   9.762  1.00 75.75           C  
ATOM     41  HB2 PRO A   3      -5.479  -5.857   9.247  1.00 75.75           H  
ATOM     42  HB3 PRO A   3      -6.377  -5.996  10.785  1.00 75.75           H  
ATOM     43  O   PRO A   3      -6.216  -3.552   7.502  1.00 75.75           O  
ATOM     44  CG  PRO A   3      -7.620  -6.217   9.044  1.00 75.75           C  
ATOM     45  HG2 PRO A   3      -7.839  -7.227   9.390  1.00 75.75           H  
ATOM     46  HG3 PRO A   3      -7.438  -6.214   7.969  1.00 75.75           H  
ATOM     47  CD  PRO A   3      -8.757  -5.250   9.367  1.00 75.75           C  
ATOM     48  HD2 PRO A   3      -9.454  -5.218   8.531  1.00 75.75           H  
ATOM     49  HD3 PRO A   3      -9.266  -5.568  10.277  1.00 75.75           H  
ATOM     50  N   GLY A   4      -5.143  -2.375   9.105  1.00 79.31           N  
ATOM     51  H   GLY A   4      -5.042  -2.209  10.096  1.00 79.31           H  
ATOM     52  CA  GLY A   4      -4.346  -1.558   8.206  1.00 79.31           C  
ATOM     53  HA2 GLY A   4      -4.999  -0.944   7.586  1.00 79.31           H  
ATOM     54  HA3 GLY A   4      -3.703  -0.902   8.793  1.00 79.31           H  
ATOM     55  C   GLY A   4      -3.462  -2.432   7.324  1.00 79.31           C  
ATOM     56  O   GLY A   4      -2.859  -3.401   7.791  1.00 79.31           O  
ATOM     57  N   ILE A   5      -3.411  -2.124   6.033  1.00 83.38           N  
ATOM     58  H   ILE A   5      -3.856  -1.264   5.746  1.00 83.38           H  
ATOM     59  CA  ILE A   5      -2.521  -2.805   5.093  1.00 83.38           C  
ATOM     60  HA  ILE A   5      -2.394  -3.834   5.430  1.00 83.38           H  
ATOM     61  C   ILE A   5      -1.158  -2.128   5.190  1.00 83.38           C  
ATOM     62  CB  ILE A   5      -3.059  -2.849   3.637  1.00 83.38           C  
ATOM     63  HB  ILE A   5      -2.264  -2.513   2.971  1.00 83.38           H  
ATOM     64  O   ILE A   5      -0.969  -1.002   4.733  1.00 83.38           O  
ATOM     65  CG1 ILE A   5      -4.282  -1.931   3.402  1.00 83.38           C  
ATOM     66 HG12 ILE A   5      -5.145  -2.319   3.942  1.00 83.38           H  
ATOM     67 HG13 ILE A   5      -4.052  -0.937   3.786  1.00 83.38           H  
ATOM     68  CG2 ILE A   5      -3.364  -4.310   3.258  1.00 83.38           C  
ATOM     69 HG21 ILE A   5      -4.178  -4.690   3.876  1.00 83.38           H  
ATOM     70 HG22 ILE A   5      -3.643  -4.381   2.207  1.00 83.38           H  
ATOM     71 HG23 ILE A   5      -2.478  -4.925   3.413  1.00 83.38           H  
ATOM     72  CD1 ILE A   5      -4.657  -1.754   1.928  1.00 83.38           C  
ATOM     73 HD11 ILE A   5      -3.794  -1.397   1.366  1.00 83.38           H  
ATOM     74 HD12 ILE A   5      -5.005  -2.697   1.507  1.00 83.38           H  
ATOM     75 HD13 ILE A   5      -5.460  -1.022   1.847  1.00 83.38           H  
ATOM     76  N   CYS A   6      -0.198  -2.814   5.802  1.00 79.44           N  
ATOM     77  H   CYS A   6      -0.435  -3.692   6.242  1.00 79.44           H  
ATOM     78  CA  CYS A   6       1.190  -2.378   5.806  1.00 79.44           C  
ATOM     79  HA  CYS A   6       1.231  -1.291   5.870  1.00 79.44           H  
ATOM     80  C   CYS A   6       1.860  -2.824   4.503  1.00 79.44           C  
ATOM     81  CB  CYS A   6       1.910  -2.950   7.031  1.00 79.44           C  
ATOM     82  HB2 CYS A   6       2.937  -2.587   7.040  1.00 79.44           H  
ATOM     83  HB3 CYS A   6       1.946  -4.034   6.921  1.00 79.44           H  
ATOM     84  O   CYS A   6       1.903  -4.016   4.193  1.00 79.44           O  
ATOM     85  SG  CYS A   6       1.158  -2.592   8.645  1.00 79.44           S  
ATOM     86  N   SER A   7       2.420  -1.881   3.750  1.00 79.94           N  
ATOM     87  H   SER A   7       2.306  -0.910   4.005  1.00 79.94           H  
ATOM     88  CA  SER A   7       3.227  -2.213   2.576  1.00 79.94           C  
ATOM     89  HA  SER A   7       2.706  -2.970   1.990  1.00 79.94           H  
ATOM     90  C   SER A   7       4.578  -2.771   3.020  1.00 79.94           C  
ATOM     91  CB  SER A   7       3.420  -0.989   1.681  1.00 79.94           C  
ATOM     92  HB2 SER A   7       4.084  -1.245   0.855  1.00 79.94           H  
ATOM     93  HB3 SER A   7       3.863  -0.178   2.259  1.00 79.94           H  
ATOM     94  O   SER A   7       5.360  -2.077   3.679  1.00 79.94           O  
ATOM     95  OG  SER A   7       2.172  -0.574   1.165  1.00 79.94           O  
ATOM     96  HG  SER A   7       2.300   0.210   0.626  1.00 79.94           H  
ATOM     97  N   ALA A   8       4.875  -4.017   2.641  1.00 79.88           N  
ATOM     98  H   ALA A   8       4.180  -4.551   2.139  1.00 79.88           H  
ATOM     99  CA  ALA A   8       6.184  -4.620   2.866  1.00 79.88           C  
ATOM    100  HA  ALA A   8       6.354  -4.679   3.941  1.00 79.88           H  
ATOM    101  C   ALA A   8       7.279  -3.734   2.240  1.00 79.88           C  
ATOM    102  CB  ALA A   8       6.185  -6.046   2.301  1.00 79.88           C  
ATOM    103  HB1 ALA A   8       7.154  -6.512   2.482  1.00 79.88           H  
ATOM    104  HB2 ALA A   8       5.411  -6.639   2.787  1.00 79.88           H  
ATOM    105  HB3 ALA A   8       6.001  -6.021   1.227  1.00 79.88           H  
ATOM    106  O   ALA A   8       7.223  -3.404   1.059  1.00 79.88           O  
ATOM    107  N   GLY A   9       8.244  -3.307   3.057  1.00 83.38           N  
ATOM    108  H   GLY A   9       8.212  -3.602   4.022  1.00 83.38           H  
ATOM    109  CA  GLY A   9       9.365  -2.455   2.640  1.00 83.38           C  
ATOM    110  HA2 GLY A   9       9.581  -2.636   1.587  1.00 83.38           H  
ATOM    111  HA3 GLY A   9      10.250  -2.737   3.209  1.00 83.38           H  
ATOM    112  C   GLY A   9       9.167  -0.944   2.812  1.00 83.38           C  
ATOM    113  O   GLY A   9      10.148  -0.215   2.725  1.00 83.38           O  
ATOM    114  N   SER A  10       7.957  -0.450   3.108  1.00 82.25           N  
ATOM    115  H   SER A  10       7.172  -1.084   3.156  1.00 82.25           H  
ATOM    116  CA  SER A  10       7.721   1.002   3.229  1.00 82.25           C  
ATOM    117  HA  SER A  10       8.438   1.525   2.596  1.00 82.25           H  
ATOM    118  C   SER A  10       7.899   1.555   4.649  1.00 82.25           C  
ATOM    119  CB  SER A  10       6.328   1.355   2.703  1.00 82.25           C  
ATOM    120  HB2 SER A  10       6.195   0.929   1.709  1.00 82.25           H  
ATOM    121  HB3 SER A  10       5.574   0.939   3.372  1.00 82.25           H  
ATOM    122  O   SER A  10       7.998   2.768   4.806  1.00 82.25           O  
ATOM    123  OG  SER A  10       6.172   2.758   2.630  1.00 82.25           O  
ATOM    124  HG  SER A  10       6.727   3.163   3.300  1.00 82.25           H  
ATOM    125  N   GLY A  11       7.868   0.708   5.685  1.00 74.75           N  
ATOM    126  H   GLY A  11       7.793  -0.280   5.486  1.00 74.75           H  
ATOM    127  CA  GLY A  11       7.925   1.135   7.094  1.00 74.75           C  
ATOM    128  HA2 GLY A  11       8.821   1.738   7.244  1.00 74.75           H  
ATOM    129  HA3 GLY A  11       7.996   0.253   7.730  1.00 74.75           H  
ATOM    130  C   GLY A  11       6.722   1.963   7.573  1.00 74.75           C  
ATOM    131  O   GLY A  11       6.704   2.410   8.715  1.00 74.75           O  
ATOM    132  N   VAL A  12       5.711   2.158   6.724  1.00 77.31           N  
ATOM    133  H   VAL A  12       5.790   1.763   5.797  1.00 77.31           H  
ATOM    134  CA  VAL A  12       4.496   2.916   7.026  1.00 77.31           C  
ATOM    135  HA  VAL A  12       4.542   3.280   8.052  1.00 77.31           H  
ATOM    136  C   VAL A  12       3.303   1.977   6.905  1.00 77.31           C  
ATOM    137  CB  VAL A  12       4.358   4.148   6.107  1.00 77.31           C  
ATOM    138  HB  VAL A  12       4.276   3.819   5.071  1.00 77.31           H  
ATOM    139  O   VAL A  12       3.040   1.421   5.838  1.00 77.31           O  
ATOM    140  CG1 VAL A  12       3.113   4.973   6.461  1.00 77.31           C  
ATOM    141 HG11 VAL A  12       3.163   5.304   7.498  1.00 77.31           H  
ATOM    142 HG12 VAL A  12       2.212   4.375   6.323  1.00 77.31           H  
ATOM    143 HG13 VAL A  12       3.050   5.843   5.809  1.00 77.31           H  
ATOM    144  CG2 VAL A  12       5.574   5.079   6.225  1.00 77.31           C  
ATOM    145 HG21 VAL A  12       5.705   5.394   7.260  1.00 77.31           H  
ATOM    146 HG22 VAL A  12       5.437   5.957   5.593  1.00 77.31           H  
ATOM    147 HG23 VAL A  12       6.479   4.567   5.898  1.00 77.31           H  
ATOM    148  N   CYS A  13       2.584   1.810   8.010  1.00 75.69           N  
ATOM    149  H   CYS A  13       2.877   2.293   8.848  1.00 75.69           H  
ATOM    150  CA  CYS A  13       1.251   1.226   8.026  1.00 75.69           C  
ATOM    151  HA  CYS A  13       1.108   0.578   7.162  1.00 75.69           H  
ATOM    152  C   CYS A  13       0.237   2.371   7.960  1.00 75.69           C  
ATOM    153  CB  CYS A  13       1.084   0.386   9.295  1.00 75.69           C  
ATOM    154  HB2 CYS A  13       0.060   0.017   9.341  1.00 75.69           H  
ATOM    155  HB3 CYS A  13       1.236   1.034  10.158  1.00 75.69           H  
ATOM    156  O   CYS A  13       0.391   3.363   8.676  1.00 75.69           O  
ATOM    157  SG  CYS A  13       2.213  -1.028   9.441  1.00 75.69           S  
ATOM    158  N   ARG A  14      -0.771   2.249   7.097  1.00 74.69           N  
ATOM    159  H   ARG A  14      -0.877   1.372   6.609  1.00 74.69           H  
ATOM    160  CA  ARG A  14      -1.995   3.050   7.206  1.00 74.69           C  
ATOM    161  HA  ARG A  14      -1.855   3.876   7.904  1.00 74.69           H  
ATOM    162  C   ARG A  14      -3.086   2.207   7.831  1.00 74.69           C  
ATOM    163  CB  ARG A  14      -2.443   3.602   5.851  1.00 74.69           C  
ATOM    164  HB2 ARG A  14      -2.510   2.793   5.124  1.00 74.69           H  
ATOM    165  HB3 ARG A  14      -3.438   4.027   5.985  1.00 74.69           H  
ATOM    166  O   ARG A  14      -3.138   1.010   7.474  1.00 74.69           O  
ATOM    167  CG  ARG A  14      -1.500   4.695   5.339  1.00 74.69           C  
ATOM    168  HG2 ARG A  14      -1.263   5.377   6.156  1.00 74.69           H  
ATOM    169  HG3 ARG A  14      -0.578   4.247   4.970  1.00 74.69           H  
ATOM    170  CD  ARG A  14      -2.189   5.484   4.222  1.00 74.69           C  
ATOM    171  HD2 ARG A  14      -3.149   5.841   4.594  1.00 74.69           H  
ATOM    172  HD3 ARG A  14      -2.378   4.812   3.384  1.00 74.69           H  
ATOM    173  NE  ARG A  14      -1.357   6.612   3.761  1.00 74.69           N  
ATOM    174  HE  ARG A  14      -0.393   6.388   3.556  1.00 74.69           H  
ATOM    175  NH1 ARG A  14      -2.946   8.273   3.835  1.00 74.69           N  
ATOM    176 HH11 ARG A  14      -3.211   9.238   3.701  1.00 74.69           H  
ATOM    177 HH12 ARG A  14      -3.611   7.603   4.194  1.00 74.69           H  
ATOM    178  NH2 ARG A  14      -0.881   8.749   3.155  1.00 74.69           N  
ATOM    179 HH21 ARG A  14       0.071   8.477   2.957  1.00 74.69           H  
ATOM    180 HH22 ARG A  14      -1.167   9.709   3.031  1.00 74.69           H  
ATOM    181  CZ  ARG A  14      -1.733   7.864   3.590  1.00 74.69           C  
ATOM    182  OXT ARG A  14      -3.838   2.799   8.626  1.00 74.69           O  
TER     183      ARG A  14                                                       
END
