# Supplementary material for: Unveiling the Bioactive Potential of the Invasive Jellyfish Phyllorhiza punctata Through Integrative Transcriptomic and Proteomic Analyses
Source: Biomolecules. 2025 Aug 4;15(8):1121. doi: 10.3390/biom15081121 (PMC12383608; doi:10.3390/biom15081121)
Supplement: Supplementary file 1 [file biomolecules-15-01121-s001.zip › Suplementary Material/FileS3/Alphafold2/240_13873_relaxed_rank_001_alphafold2_ptm_model_1_seed_000.pdb]

ATOM      1  N   VAL A   1      -3.193  -4.897  10.603  1.00 82.31           N  
ATOM      2  H   VAL A   1      -2.874  -5.066  11.547  1.00 82.31           H  
ATOM      3  H2  VAL A   1      -4.191  -4.748  10.637  1.00 82.31           H  
ATOM      4  H3  VAL A   1      -2.728  -4.071  10.254  1.00 82.31           H  
ATOM      5  CA  VAL A   1      -2.867  -6.079   9.765  1.00 82.31           C  
ATOM      6  HA  VAL A   1      -1.789  -6.233   9.812  1.00 82.31           H  
ATOM      7  C   VAL A   1      -3.163  -5.865   8.275  1.00 82.31           C  
ATOM      8  CB  VAL A   1      -3.489  -7.371  10.329  1.00 82.31           C  
ATOM      9  HB  VAL A   1      -4.574  -7.323  10.230  1.00 82.31           H  
ATOM     10  O   VAL A   1      -2.484  -6.471   7.471  1.00 82.31           O  
ATOM     11  CG1 VAL A   1      -2.971  -8.625   9.619  1.00 82.31           C  
ATOM     12 HG11 VAL A   1      -1.882  -8.667   9.651  1.00 82.31           H  
ATOM     13 HG12 VAL A   1      -3.371  -9.520  10.096  1.00 82.31           H  
ATOM     14 HG13 VAL A   1      -3.296  -8.642   8.578  1.00 82.31           H  
ATOM     15  CG2 VAL A   1      -3.131  -7.516  11.819  1.00 82.31           C  
ATOM     16 HG21 VAL A   1      -3.493  -8.476  12.185  1.00 82.31           H  
ATOM     17 HG22 VAL A   1      -3.608  -6.748  12.427  1.00 82.31           H  
ATOM     18 HG23 VAL A   1      -2.050  -7.491  11.959  1.00 82.31           H  
ATOM     19  N   GLY A   2      -4.072  -4.964   7.871  1.00 83.94           N  
ATOM     20  H   GLY A   2      -4.742  -4.569   8.515  1.00 83.94           H  
ATOM     21  CA  GLY A   2      -4.285  -4.661   6.440  1.00 83.94           C  
ATOM     22  HA2 GLY A   2      -4.253  -5.584   5.861  1.00 83.94           H  
ATOM     23  HA3 GLY A   2      -5.280  -4.236   6.314  1.00 83.94           H  
ATOM     24  C   GLY A   2      -3.284  -3.679   5.806  1.00 83.94           C  
ATOM     25  O   GLY A   2      -2.917  -3.852   4.656  1.00 83.94           O  
ATOM     26  N   LEU A   3      -2.803  -2.674   6.551  1.00 88.19           N  
ATOM     27  H   LEU A   3      -3.232  -2.501   7.449  1.00 88.19           H  
ATOM     28  CA  LEU A   3      -1.938  -1.615   5.995  1.00 88.19           C  
ATOM     29  HA  LEU A   3      -2.045  -1.608   4.910  1.00 88.19           H  
ATOM     30  C   LEU A   3      -0.441  -1.823   6.277  1.00 88.19           C  
ATOM     31  CB  LEU A   3      -2.427  -0.262   6.544  1.00 88.19           C  
ATOM     32  HB2 LEU A   3      -3.498  -0.303   6.742  1.00 88.19           H  
ATOM     33  HB3 LEU A   3      -1.922  -0.066   7.490  1.00 88.19           H  
ATOM     34  O   LEU A   3       0.416  -1.448   5.490  1.00 88.19           O  
ATOM     35  CG  LEU A   3      -2.172   0.908   5.577  1.00 88.19           C  
ATOM     36  HG  LEU A   3      -1.159   0.849   5.180  1.00 88.19           H  
ATOM     37  CD1 LEU A   3      -3.179   0.895   4.423  1.00 88.19           C  
ATOM     38 HD11 LEU A   3      -2.985   1.742   3.765  1.00 88.19           H  
ATOM     39 HD12 LEU A   3      -4.199   0.970   4.800  1.00 88.19           H  
ATOM     40 HD13 LEU A   3      -3.076  -0.015   3.831  1.00 88.19           H  
ATOM     41  CD2 LEU A   3      -2.327   2.228   6.329  1.00 88.19           C  
ATOM     42 HD21 LEU A   3      -2.153   3.058   5.645  1.00 88.19           H  
ATOM     43 HD22 LEU A   3      -3.330   2.315   6.746  1.00 88.19           H  
ATOM     44 HD23 LEU A   3      -1.589   2.288   7.130  1.00 88.19           H  
ATOM     45  N   LEU A   4      -0.122  -2.483   7.390  1.00 85.12           N  
ATOM     46  H   LEU A   4      -0.878  -2.771   7.995  1.00 85.12           H  
ATOM     47  CA  LEU A   4       1.257  -2.800   7.785  1.00 85.12           C  
ATOM     48  HA  LEU A   4       1.868  -1.904   7.675  1.00 85.12           H  
ATOM     49  C   LEU A   4       1.915  -3.858   6.880  1.00 85.12           C  
ATOM     50  CB  LEU A   4       1.256  -3.233   9.262  1.00 85.12           C  
ATOM     51  HB2 LEU A   4       0.520  -4.027   9.391  1.00 85.12           H  
ATOM     52  HB3 LEU A   4       2.232  -3.650   9.508  1.00 85.12           H  
ATOM     53  O   LEU A   4       3.125  -4.032   6.932  1.00 85.12           O  
ATOM     54  CG  LEU A   4       0.962  -2.079  10.240  1.00 85.12           C  
ATOM     55  HG  LEU A   4       0.100  -1.511   9.891  1.00 85.12           H  
ATOM     56  CD1 LEU A   4       0.615  -2.642  11.619  1.00 85.12           C  
ATOM     57 HD11 LEU A   4      -0.260  -3.289  11.561  1.00 85.12           H  
ATOM     58 HD12 LEU A   4       1.461  -3.209  12.007  1.00 85.12           H  
ATOM     59 HD13 LEU A   4       0.407  -1.821  12.305  1.00 85.12           H  
ATOM     60  CD2 LEU A   4       2.158  -1.139  10.386  1.00 85.12           C  
ATOM     61 HD21 LEU A   4       3.033  -1.689  10.731  1.00 85.12           H  
ATOM     62 HD22 LEU A   4       1.928  -0.352  11.105  1.00 85.12           H  
ATOM     63 HD23 LEU A   4       2.391  -0.667   9.432  1.00 85.12           H  
ATOM     64  N   ASN A   5       1.124  -4.528   6.040  1.00 87.81           N  
ATOM     65  H   ASN A   5       0.137  -4.312   6.039  1.00 87.81           H  
ATOM     66  CA  ASN A   5       1.592  -5.447   5.003  1.00 87.81           C  
ATOM     67  HA  ASN A   5       2.535  -5.896   5.312  1.00 87.81           H  
ATOM     68  C   ASN A   5       1.852  -4.747   3.655  1.00 87.81           C  
ATOM     69  CB  ASN A   5       0.539  -6.558   4.869  1.00 87.81           C  
ATOM     70  HB2 ASN A   5      -0.358  -6.170   4.387  1.00 87.81           H  
ATOM     71  HB3 ASN A   5       0.270  -6.932   5.857  1.00 87.81           H  
ATOM     72  O   ASN A   5       2.245  -5.393   2.696  1.00 87.81           O  
ATOM     73  CG  ASN A   5       1.073  -7.740   4.082  1.00 87.81           C  
ATOM     74  ND2 ASN A   5       0.639  -7.942   2.862  1.00 87.81           N  
ATOM     75 HD21 ASN A   5       0.175  -7.190   2.371  1.00 87.81           H  
ATOM     76 HD22 ASN A   5       1.135  -8.663   2.357  1.00 87.81           H  
ATOM     77  OD1 ASN A   5       1.875  -8.505   4.580  1.00 87.81           O  
ATOM     78  N   ALA A   6       1.576  -3.445   3.545  1.00 84.12           N  
ATOM     79  H   ALA A   6       1.232  -2.933   4.344  1.00 84.12           H  
ATOM     80  CA  ALA A   6       1.752  -2.702   2.296  1.00 84.12           C  
ATOM     81  HA  ALA A   6       1.671  -3.387   1.452  1.00 84.12           H  
ATOM     82  C   ALA A   6       3.134  -2.034   2.183  1.00 84.12           C  
ATOM     83  CB  ALA A   6       0.607  -1.689   2.182  1.00 84.12           C  
ATOM     84  HB1 ALA A   6      -0.353  -2.196   2.279  1.00 84.12           H  
ATOM     85  HB2 ALA A   6       0.653  -1.204   1.207  1.00 84.12           H  
ATOM     86  HB3 ALA A   6       0.701  -0.926   2.955  1.00 84.12           H  
ATOM     87  O   ALA A   6       3.463  -1.481   1.140  1.00 84.12           O  
ATOM     88  N   VAL A   7       3.920  -2.042   3.264  1.00 84.19           N  
ATOM     89  H   VAL A   7       3.592  -2.549   4.074  1.00 84.19           H  
ATOM     90  CA  VAL A   7       5.184  -1.289   3.383  1.00 84.19           C  
ATOM     91  HA  VAL A   7       5.468  -0.925   2.395  1.00 84.19           H  
ATOM     92  C   VAL A   7       6.350  -2.182   3.843  1.00 84.19           C  
ATOM     93  CB  VAL A   7       4.979  -0.050   4.293  1.00 84.19           C  
ATOM     94  HB  VAL A   7       4.812  -0.388   5.315  1.00 84.19           H  
ATOM     95  O   VAL A   7       7.477  -1.717   3.971  1.00 84.19           O  
ATOM     96  CG1 VAL A   7       6.167   0.925   4.293  1.00 84.19           C  
ATOM     97 HG11 VAL A   7       5.909   1.842   4.822  1.00 84.19           H  
ATOM     98 HG12 VAL A   7       6.445   1.170   3.268  1.00 84.19           H  
ATOM     99 HG13 VAL A   7       7.024   0.491   4.807  1.00 84.19           H  
ATOM    100  CG2 VAL A   7       3.755   0.780   3.863  1.00 84.19           C  
ATOM    101 HG21 VAL A   7       3.680   1.687   4.463  1.00 84.19           H  
ATOM    102 HG22 VAL A   7       3.843   1.051   2.811  1.00 84.19           H  
ATOM    103 HG23 VAL A   7       2.837   0.212   4.012  1.00 84.19           H  
ATOM    104  N   LYS A   8       6.107  -3.473   4.077  1.00 70.62           N  
ATOM    105  H   LYS A   8       5.246  -3.859   3.717  1.00 70.62           H  
ATOM    106  CA  LYS A   8       7.144  -4.471   4.358  1.00 70.62           C  
ATOM    107  HA  LYS A   8       8.124  -3.995   4.392  1.00 70.62           H  
ATOM    108  C   LYS A   8       7.214  -5.456   3.201  1.00 70.62           C  
ATOM    109  CB  LYS A   8       6.852  -5.159   5.697  1.00 70.62           C  
ATOM    110  HB2 LYS A   8       5.973  -5.795   5.590  1.00 70.62           H  
ATOM    111  HB3 LYS A   8       6.646  -4.396   6.448  1.00 70.62           H  
ATOM    112  O   LYS A   8       8.349  -5.873   2.899  1.00 70.62           O  
ATOM    113  CG  LYS A   8       8.056  -5.998   6.144  1.00 70.62           C  
ATOM    114  HG2 LYS A   8       8.931  -5.352   6.207  1.00 70.62           H  
ATOM    115  HG3 LYS A   8       8.249  -6.787   5.417  1.00 70.62           H  
ATOM    116  CD  LYS A   8       7.791  -6.639   7.510  1.00 70.62           C  
ATOM    117  HD2 LYS A   8       6.955  -7.329   7.401  1.00 70.62           H  
ATOM    118  HD3 LYS A   8       7.512  -5.876   8.237  1.00 70.62           H  
ATOM    119  CE  LYS A   8       9.011  -7.427   8.005  1.00 70.62           C  
ATOM    120  HE2 LYS A   8       9.370  -8.049   7.185  1.00 70.62           H  
ATOM    121  HE3 LYS A   8       8.689  -8.087   8.811  1.00 70.62           H  
ATOM    122  NZ  LYS A   8      10.087  -6.528   8.488  1.00 70.62           N  
ATOM    123  HZ1 LYS A   8       9.755  -5.944   9.241  1.00 70.62           H  
ATOM    124  HZ2 LYS A   8      10.888  -7.062   8.794  1.00 70.62           H  
ATOM    125  HZ3 LYS A   8      10.378  -5.930   7.727  1.00 70.62           H  
ATOM    126  OXT LYS A   8       6.118  -5.783   2.702  1.00 70.62           O  
TER     127      LYS A   8                                                       
END
