# Supplementary material for: Unveiling the Bioactive Potential of the Invasive Jellyfish Phyllorhiza punctata Through Integrative Transcriptomic and Proteomic Analyses
Source: Biomolecules. 2025 Aug 4;15(8):1121. doi: 10.3390/biom15081121 (PMC12383608; doi:10.3390/biom15081121)
Supplement: Supplementary file 1 [file biomolecules-15-01121-s001.zip › Suplementary Material/FileS3/Alphafold2/A0A7M5UUY9_9735_relaxed_rank_001_alphafold2_ptm_model_4_seed_000.pdb]

ATOM      1  N   ASN A   1       8.423   8.949   3.166  1.00 70.44           N  
ATOM      2  H   ASN A   1       9.300   9.258   3.562  1.00 70.44           H  
ATOM      3  H2  ASN A   1       8.599   8.486   2.286  1.00 70.44           H  
ATOM      4  H3  ASN A   1       7.833   9.751   2.995  1.00 70.44           H  
ATOM      5  CA  ASN A   1       7.737   8.033   4.097  1.00 70.44           C  
ATOM      6  HA  ASN A   1       8.334   7.134   4.250  1.00 70.44           H  
ATOM      7  C   ASN A   1       6.417   7.633   3.460  1.00 70.44           C  
ATOM      8  CB  ASN A   1       7.517   8.702   5.469  1.00 70.44           C  
ATOM      9  HB2 ASN A   1       8.457   9.112   5.840  1.00 70.44           H  
ATOM     10  HB3 ASN A   1       6.795   9.516   5.394  1.00 70.44           H  
ATOM     11  O   ASN A   1       5.544   8.484   3.370  1.00 70.44           O  
ATOM     12  CG  ASN A   1       7.041   7.673   6.479  1.00 70.44           C  
ATOM     13  ND2 ASN A   1       5.910   7.855   7.126  1.00 70.44           N  
ATOM     14 HD21 ASN A   1       5.652   7.133   7.784  1.00 70.44           H  
ATOM     15 HD22 ASN A   1       5.340   8.680   7.005  1.00 70.44           H  
ATOM     16  OD1 ASN A   1       7.692   6.663   6.649  1.00 70.44           O  
ATOM     17  N   CYS A   2       6.301   6.418   2.929  1.00 75.75           N  
ATOM     18  H   CYS A   2       7.010   5.720   3.103  1.00 75.75           H  
ATOM     19  CA  CYS A   2       5.009   5.896   2.494  1.00 75.75           C  
ATOM     20  HA  CYS A   2       4.290   6.703   2.351  1.00 75.75           H  
ATOM     21  C   CYS A   2       4.478   4.967   3.593  1.00 75.75           C  
ATOM     22  CB  CYS A   2       5.145   5.156   1.166  1.00 75.75           C  
ATOM     23  HB2 CYS A   2       5.412   5.842   0.362  1.00 75.75           H  
ATOM     24  HB3 CYS A   2       5.909   4.384   1.261  1.00 75.75           H  
ATOM     25  O   CYS A   2       5.230   4.127   4.079  1.00 75.75           O  
ATOM     26  SG  CYS A   2       3.580   4.362   0.795  1.00 75.75           S  
ATOM     27  N   ALA A   3       3.216   5.125   3.983  1.00 78.81           N  
ATOM     28  H   ALA A   3       2.626   5.772   3.479  1.00 78.81           H  
ATOM     29  CA  ALA A   3       2.546   4.273   4.960  1.00 78.81           C  
ATOM     30  HA  ALA A   3       3.212   3.468   5.270  1.00 78.81           H  
ATOM     31  C   ALA A   3       1.305   3.632   4.323  1.00 78.81           C  
ATOM     32  CB  ALA A   3       2.205   5.113   6.198  1.00 78.81           C  
ATOM     33  HB1 ALA A   3       1.535   5.927   5.922  1.00 78.81           H  
ATOM     34  HB2 ALA A   3       1.711   4.488   6.941  1.00 78.81           H  
ATOM     35  HB3 ALA A   3       3.118   5.524   6.631  1.00 78.81           H  
ATOM     36  O   ALA A   3       0.700   4.212   3.427  1.00 78.81           O  
ATOM     37  N   GLY A   4       0.915   2.440   4.772  1.00 83.38           N  
ATOM     38  H   GLY A   4       1.427   2.016   5.532  1.00 83.38           H  
ATOM     39  CA  GLY A   4      -0.407   1.896   4.456  1.00 83.38           C  
ATOM     40  HA2 GLY A   4      -0.425   0.822   4.637  1.00 83.38           H  
ATOM     41  HA3 GLY A   4      -0.644   2.072   3.407  1.00 83.38           H  
ATOM     42  C   GLY A   4      -1.473   2.555   5.329  1.00 83.38           C  
ATOM     43  O   GLY A   4      -1.201   2.877   6.487  1.00 83.38           O  
ATOM     44  N   VAL A   5      -2.683   2.735   4.797  1.00 86.50           N  
ATOM     45  H   VAL A   5      -2.844   2.418   3.852  1.00 86.50           H  
ATOM     46  CA  VAL A   5      -3.858   3.067   5.615  1.00 86.50           C  
ATOM     47  HA  VAL A   5      -3.519   3.321   6.619  1.00 86.50           H  
ATOM     48  C   VAL A   5      -4.732   1.831   5.736  1.00 86.50           C  
ATOM     49  CB  VAL A   5      -4.620   4.307   5.109  1.00 86.50           C  
ATOM     50  HB  VAL A   5      -3.903   5.125   5.035  1.00 86.50           H  
ATOM     51  O   VAL A   5      -5.023   1.167   4.743  1.00 86.50           O  
ATOM     52  CG1 VAL A   5      -5.270   4.117   3.741  1.00 86.50           C  
ATOM     53 HG11 VAL A   5      -4.512   3.788   3.030  1.00 86.50           H  
ATOM     54 HG12 VAL A   5      -6.071   3.381   3.804  1.00 86.50           H  
ATOM     55 HG13 VAL A   5      -5.693   5.062   3.402  1.00 86.50           H  
ATOM     56  CG2 VAL A   5      -5.706   4.745   6.097  1.00 86.50           C  
ATOM     57 HG21 VAL A   5      -5.268   4.911   7.081  1.00 86.50           H  
ATOM     58 HG22 VAL A   5      -6.489   3.990   6.171  1.00 86.50           H  
ATOM     59 HG23 VAL A   5      -6.153   5.679   5.756  1.00 86.50           H  
ATOM     60  N   CYS A   6      -5.137   1.515   6.961  1.00 88.00           N  
ATOM     61  H   CYS A   6      -4.869   2.109   7.732  1.00 88.00           H  
ATOM     62  CA  CYS A   6      -6.047   0.419   7.246  1.00 88.00           C  
ATOM     63  HA  CYS A   6      -6.307  -0.099   6.323  1.00 88.00           H  
ATOM     64  C   CYS A   6      -7.333   0.977   7.841  1.00 88.00           C  
ATOM     65  CB  CYS A   6      -5.376  -0.595   8.175  1.00 88.00           C  
ATOM     66  HB2 CYS A   6      -5.101  -0.080   9.095  1.00 88.00           H  
ATOM     67  HB3 CYS A   6      -6.097  -1.371   8.433  1.00 88.00           H  
ATOM     68  O   CYS A   6      -7.298   1.726   8.817  1.00 88.00           O  
ATOM     69  SG  CYS A   6      -3.890  -1.403   7.519  1.00 88.00           S  
ATOM     70  N   THR A   7      -8.467   0.591   7.270  1.00 89.19           N  
ATOM     71  H   THR A   7      -8.433  -0.004   6.455  1.00 89.19           H  
ATOM     72  CA  THR A   7      -9.790   0.873   7.820  1.00 89.19           C  
ATOM     73  HA  THR A   7      -9.698   1.618   8.610  1.00 89.19           H  
ATOM     74  C   THR A   7     -10.354  -0.393   8.453  1.00 89.19           C  
ATOM     75  CB  THR A   7     -10.735   1.468   6.766  1.00 89.19           C  
ATOM     76  HB  THR A   7     -11.721   1.602   7.210  1.00 89.19           H  
ATOM     77  O   THR A   7     -10.150  -1.506   7.965  1.00 89.19           O  
ATOM     78  CG2 THR A   7     -10.227   2.823   6.270  1.00 89.19           C  
ATOM     79 HG21 THR A   7     -10.084   3.496   7.116  1.00 89.19           H  
ATOM     80 HG22 THR A   7     -10.958   3.262   5.591  1.00 89.19           H  
ATOM     81 HG23 THR A   7      -9.280   2.702   5.743  1.00 89.19           H  
ATOM     82  OG1 THR A   7     -10.843   0.620   5.649  1.00 89.19           O  
ATOM     83  HG1 THR A   7     -11.573   0.927   5.106  1.00 89.19           H  
ATOM     84  N   CYS A   8     -11.033  -0.237   9.588  1.00 87.25           N  
ATOM     85  H   CYS A   8     -11.185   0.698   9.939  1.00 87.25           H  
ATOM     86  CA  CYS A   8     -11.819  -1.309  10.184  1.00 87.25           C  
ATOM     87  HA  CYS A   8     -11.422  -2.279   9.886  1.00 87.25           H  
ATOM     88  C   CYS A   8     -13.245  -1.183   9.650  1.00 87.25           C  
ATOM     89  CB  CYS A   8     -11.738  -1.212  11.712  1.00 87.25           C  
ATOM     90  HB2 CYS A   8     -10.700  -1.073  12.017  1.00 87.25           H  
ATOM     91  HB3 CYS A   8     -12.334  -0.369  12.062  1.00 87.25           H  
ATOM     92  O   CYS A   8     -13.915  -0.181   9.899  1.00 87.25           O  
ATOM     93  SG  CYS A   8     -12.362  -2.753  12.436  1.00 87.25           S  
ATOM     94  HG  CYS A   8     -12.185  -2.424  13.719  1.00 87.25           H  
ATOM     95  N   ASN A   9     -13.696  -2.170   8.885  1.00 79.44           N  
ATOM     96  H   ASN A   9     -13.110  -2.982   8.749  1.00 79.44           H  
ATOM     97  CA  ASN A   9     -15.073  -2.226   8.417  1.00 79.44           C  
ATOM     98  HA  ASN A   9     -15.396  -1.220   8.148  1.00 79.44           H  
ATOM     99  C   ASN A   9     -15.979  -2.732   9.545  1.00 79.44           C  
ATOM    100  CB  ASN A   9     -15.168  -3.105   7.164  1.00 79.44           C  
ATOM    101  HB2 ASN A   9     -16.201  -3.138   6.818  1.00 79.44           H  
ATOM    102  HB3 ASN A   9     -14.854  -4.121   7.404  1.00 79.44           H  
ATOM    103  O   ASN A   9     -15.563  -3.545  10.375  1.00 79.44           O  
ATOM    104  CG  ASN A   9     -14.329  -2.564   6.024  1.00 79.44           C  
ATOM    105  ND2 ASN A   9     -13.232  -3.218   5.735  1.00 79.44           N  
ATOM    106 HD21 ASN A   9     -12.699  -2.942   4.922  1.00 79.44           H  
ATOM    107 HD22 ASN A   9     -12.924  -3.983   6.318  1.00 79.44           H  
ATOM    108  OD1 ASN A   9     -14.655  -1.565   5.410  1.00 79.44           O  
ATOM    109  N   SER A  10     -17.249  -2.318   9.535  1.00 82.75           N  
ATOM    110  H   SER A  10     -17.525  -1.613   8.866  1.00 82.75           H  
ATOM    111  CA  SER A  10     -18.260  -2.713  10.533  1.00 82.75           C  
ATOM    112  HA  SER A  10     -17.977  -2.296  11.500  1.00 82.75           H  
ATOM    113  C   SER A  10     -18.394  -4.233  10.708  1.00 82.75           C  
ATOM    114  CB  SER A  10     -19.622  -2.135  10.132  1.00 82.75           C  
ATOM    115  HB2 SER A  10     -20.349  -2.321  10.923  1.00 82.75           H  
ATOM    116  HB3 SER A  10     -19.964  -2.620   9.218  1.00 82.75           H  
ATOM    117  O   SER A  10     -18.768  -4.706  11.777  1.00 82.75           O  
ATOM    118  OG  SER A  10     -19.513  -0.743   9.898  1.00 82.75           O  
ATOM    119  HG  SER A  10     -19.525  -0.275  10.736  1.00 82.75           H  
ATOM    120  N   SER A  11     -18.024  -5.012   9.689  1.00 80.00           N  
ATOM    121  H   SER A  11     -17.787  -4.557   8.820  1.00 80.00           H  
ATOM    122  CA  SER A  11     -18.009  -6.480   9.695  1.00 80.00           C  
ATOM    123  HA  SER A  11     -18.868  -6.822  10.272  1.00 80.00           H  
ATOM    124  C   SER A  11     -16.766  -7.101  10.355  1.00 80.00           C  
ATOM    125  CB  SER A  11     -18.179  -7.000   8.261  1.00 80.00           C  
ATOM    126  HB2 SER A  11     -17.273  -6.786   7.694  1.00 80.00           H  
ATOM    127  HB3 SER A  11     -18.340  -8.078   8.271  1.00 80.00           H  
ATOM    128  O   SER A  11     -16.421  -8.233  10.029  1.00 80.00           O  
ATOM    129  OG  SER A  11     -19.273  -6.359   7.631  1.00 80.00           O  
ATOM    130  HG  SER A  11     -20.061  -6.896   7.740  1.00 80.00           H  
ATOM    131  N   LYS A  12     -16.065  -6.383  11.251  1.00 75.25           N  
ATOM    132  H   LYS A  12     -16.373  -5.436  11.418  1.00 75.25           H  
ATOM    133  CA  LYS A  12     -14.821  -6.828  11.929  1.00 75.25           C  
ATOM    134  HA  LYS A  12     -14.445  -5.987  12.511  1.00 75.25           H  
ATOM    135  C   LYS A  12     -13.658  -7.180  10.985  1.00 75.25           C  
ATOM    136  CB  LYS A  12     -15.116  -7.986  12.907  1.00 75.25           C  
ATOM    137  HB2 LYS A  12     -14.176  -8.371  13.302  1.00 75.25           H  
ATOM    138  HB3 LYS A  12     -15.600  -8.801  12.370  1.00 75.25           H  
ATOM    139  O   LYS A  12     -12.685  -7.799  11.404  1.00 75.25           O  
ATOM    140  CG  LYS A  12     -15.974  -7.578  14.109  1.00 75.25           C  
ATOM    141  HG2 LYS A  12     -16.874  -7.065  13.774  1.00 75.25           H  
ATOM    142  HG3 LYS A  12     -15.396  -6.908  14.746  1.00 75.25           H  
ATOM    143  CD  LYS A  12     -16.376  -8.832  14.895  1.00 75.25           C  
ATOM    144  HD2 LYS A  12     -15.485  -9.427  15.098  1.00 75.25           H  
ATOM    145  HD3 LYS A  12     -17.066  -9.422  14.291  1.00 75.25           H  
ATOM    146  CE  LYS A  12     -17.038  -8.447  16.220  1.00 75.25           C  
ATOM    147  HE2 LYS A  12     -16.334  -7.842  16.792  1.00 75.25           H  
ATOM    148  HE3 LYS A  12     -17.913  -7.832  16.010  1.00 75.25           H  
ATOM    149  NZ  LYS A  12     -17.424  -9.651  16.997  1.00 75.25           N  
ATOM    150  HZ1 LYS A  12     -17.823  -9.387  17.887  1.00 75.25           H  
ATOM    151  HZ2 LYS A  12     -18.108 -10.193  16.489  1.00 75.25           H  
ATOM    152  HZ3 LYS A  12     -16.617 -10.234  17.168  1.00 75.25           H  
ATOM    153  N   GLY A  13     -13.747  -6.792   9.715  1.00 81.25           N  
ATOM    154  H   GLY A  13     -14.554  -6.243   9.456  1.00 81.25           H  
ATOM    155  CA  GLY A  13     -12.685  -6.981   8.733  1.00 81.25           C  
ATOM    156  HA2 GLY A  13     -13.122  -7.175   7.754  1.00 81.25           H  
ATOM    157  HA3 GLY A  13     -12.071  -7.840   9.004  1.00 81.25           H  
ATOM    158  C   GLY A  13     -11.809  -5.739   8.633  1.00 81.25           C  
ATOM    159  O   GLY A  13     -12.328  -4.625   8.565  1.00 81.25           O  
ATOM    160  N   HIS A  14     -10.494  -5.922   8.566  1.00 85.00           N  
ATOM    161  H   HIS A  14     -10.125  -6.861   8.612  1.00 85.00           H  
ATOM    162  CA  HIS A  14      -9.565  -4.844   8.238  1.00 85.00           C  
ATOM    163  HA  HIS A  14     -10.011  -3.890   8.520  1.00 85.00           H  
ATOM    164  C   HIS A  14      -9.309  -4.815   6.731  1.00 85.00           C  
ATOM    165  CB  HIS A  14      -8.273  -4.991   9.046  1.00 85.00           C  
ATOM    166  HB2 HIS A  14      -7.853  -5.986   8.893  1.00 85.00           H  
ATOM    167  HB3 HIS A  14      -7.547  -4.262   8.686  1.00 85.00           H  
ATOM    168  O   HIS A  14      -8.937  -5.830   6.143  1.00 85.00           O  
ATOM    169  CG  HIS A  14      -8.493  -4.753  10.517  1.00 85.00           C  
ATOM    170  CD2 HIS A  14      -8.670  -5.701  11.490  1.00 85.00           C  
ATOM    171  HD2 HIS A  14      -8.665  -6.771  11.346  1.00 85.00           H  
ATOM    172  ND1 HIS A  14      -8.594  -3.523  11.126  1.00 85.00           N  
ATOM    173  HD1 HIS A  14      -8.513  -2.626  10.669  1.00 85.00           H  
ATOM    174  CE1 HIS A  14      -8.814  -3.725  12.435  1.00 85.00           C  
ATOM    175  HE1 HIS A  14      -8.930  -2.947  13.175  1.00 85.00           H  
ATOM    176  NE2 HIS A  14      -8.870  -5.037  12.704  1.00 85.00           N  
ATOM    177  N   SER A  15      -9.491  -3.651   6.112  1.00 85.38           N  
ATOM    178  H   SER A  15      -9.811  -2.861   6.653  1.00 85.38           H  
ATOM    179  CA  SER A  15      -9.091  -3.397   4.728  1.00 85.38           C  
ATOM    180  HA  SER A  15      -8.768  -4.322   4.251  1.00 85.38           H  
ATOM    181  C   SER A  15      -7.922  -2.429   4.734  1.00 85.38           C  
ATOM    182  CB  SER A  15     -10.249  -2.828   3.908  1.00 85.38           C  
ATOM    183  HB2 SER A  15      -9.887  -2.533   2.923  1.00 85.38           H  
ATOM    184  HB3 SER A  15     -10.656  -1.951   4.411  1.00 85.38           H  
ATOM    185  O   SER A  15      -8.062  -1.285   5.155  1.00 85.38           O  
ATOM    186  OG  SER A  15     -11.261  -3.805   3.759  1.00 85.38           O  
ATOM    187  HG  SER A  15     -10.904  -4.555   3.278  1.00 85.38           H  
ATOM    188  N   CYS A  16      -6.763  -2.892   4.279  1.00 87.25           N  
ATOM    189  H   CYS A  16      -6.712  -3.840   3.935  1.00 87.25           H  
ATOM    190  CA  CYS A  16      -5.573  -2.065   4.149  1.00 87.25           C  
ATOM    191  HA  CYS A  16      -5.722  -1.120   4.671  1.00 87.25           H  
ATOM    192  C   CYS A  16      -5.320  -1.742   2.679  1.00 87.25           C  
ATOM    193  CB  CYS A  16      -4.381  -2.763   4.804  1.00 87.25           C  
ATOM    194  HB2 CYS A  16      -4.224  -3.715   4.296  1.00 87.25           H  
ATOM    195  HB3 CYS A  16      -3.489  -2.156   4.653  1.00 87.25           H  
ATOM    196  O   CYS A  16      -5.383  -2.631   1.830  1.00 87.25           O  
ATOM    197  SG  CYS A  16      -4.549  -3.094   6.581  1.00 87.25           S  
ATOM    198  N   VAL A  17      -5.004  -0.482   2.388  1.00 87.31           N  
ATOM    199  H   VAL A  17      -4.981   0.194   3.137  1.00 87.31           H  
ATOM    200  CA  VAL A  17      -4.574  -0.038   1.059  1.00 87.31           C  
ATOM    201  HA  VAL A  17      -4.459  -0.917   0.425  1.00 87.31           H  
ATOM    202  C   VAL A  17      -3.194   0.607   1.150  1.00 87.31           C  
ATOM    203  CB  VAL A  17      -5.618   0.855   0.355  1.00 87.31           C  
ATOM    204  HB  VAL A  17      -5.229   1.109  -0.631  1.00 87.31           H  
ATOM    205  O   VAL A  17      -2.882   1.331   2.102  1.00 87.31           O  
ATOM    206  CG1 VAL A  17      -6.943   0.110   0.155  1.00 87.31           C  
ATOM    207 HG11 VAL A  17      -7.415  -0.095   1.116  1.00 87.31           H  
ATOM    208 HG12 VAL A  17      -6.762  -0.833  -0.361  1.00 87.31           H  
ATOM    209 HG13 VAL A  17      -7.619   0.716  -0.449  1.00 87.31           H  
ATOM    210  CG2 VAL A  17      -5.913   2.157   1.096  1.00 87.31           C  
ATOM    211 HG21 VAL A  17      -6.674   2.725   0.561  1.00 87.31           H  
ATOM    212 HG22 VAL A  17      -5.006   2.759   1.139  1.00 87.31           H  
ATOM    213 HG23 VAL A  17      -6.273   1.936   2.101  1.00 87.31           H  
ATOM    214  N   SER A  18      -2.342   0.311   0.166  1.00 84.75           N  
ATOM    215  H   SER A  18      -2.668  -0.257  -0.603  1.00 84.75           H  
ATOM    216  CA  SER A  18      -1.027   0.940   0.050  1.00 84.75           C  
ATOM    217  HA  SER A  18      -0.548   0.955   1.029  1.00 84.75           H  
ATOM    218  C   SER A  18      -1.208   2.371  -0.444  1.00 84.75           C  
ATOM    219  CB  SER A  18      -0.128   0.152  -0.908  1.00 84.75           C  
ATOM    220  HB2 SER A  18      -0.508   0.235  -1.926  1.00 84.75           H  
ATOM    221  HB3 SER A  18      -0.115  -0.897  -0.614  1.00 84.75           H  
ATOM    222  O   SER A  18      -1.776   2.577  -1.514  1.00 84.75           O  
ATOM    223  OG  SER A  18       1.186   0.667  -0.841  1.00 84.75           O  
ATOM    224  HG  SER A  18       1.715   0.232  -1.514  1.00 84.75           H  
ATOM    225  N   LEU A  19      -0.728   3.359   0.317  1.00 85.06           N  
ATOM    226  H   LEU A  19      -0.311   3.141   1.211  1.00 85.06           H  
ATOM    227  CA  LEU A  19      -0.687   4.753  -0.144  1.00 85.06           C  
ATOM    228  HA  LEU A  19      -1.555   4.941  -0.777  1.00 85.06           H  
ATOM    229  C   LEU A  19       0.543   5.031  -1.016  1.00 85.06           C  
ATOM    230  CB  LEU A  19      -0.736   5.732   1.040  1.00 85.06           C  
ATOM    231  HB2 LEU A  19       0.198   5.653   1.596  1.00 85.06           H  
ATOM    232  HB3 LEU A  19      -0.764   6.746   0.639  1.00 85.06           H  
ATOM    233  O   LEU A  19       0.775   6.173  -1.413  1.00 85.06           O  
ATOM    234  CG  LEU A  19      -1.934   5.568   1.989  1.00 85.06           C  
ATOM    235  HG  LEU A  19      -1.979   4.553   2.383  1.00 85.06           H  
ATOM    236  CD1 LEU A  19      -1.781   6.540   3.159  1.00 85.06           C  
ATOM    237 HD11 LEU A  19      -1.686   7.560   2.788  1.00 85.06           H  
ATOM    238 HD12 LEU A  19      -0.894   6.280   3.736  1.00 85.06           H  
ATOM    239 HD13 LEU A  19      -2.654   6.482   3.810  1.00 85.06           H  
ATOM    240  CD2 LEU A  19      -3.239   5.886   1.256  1.00 85.06           C  
ATOM    241 HD21 LEU A  19      -3.447   5.113   0.516  1.00 85.06           H  
ATOM    242 HD22 LEU A  19      -4.068   5.924   1.962  1.00 85.06           H  
ATOM    243 HD23 LEU A  19      -3.164   6.852   0.757  1.00 85.06           H  
ATOM    244  N   CYS A  20       1.368   4.014  -1.282  1.00 83.50           N  
ATOM    245  H   CYS A  20       1.125   3.081  -0.980  1.00 83.50           H  
ATOM    246  CA  CYS A  20       2.539   4.197  -2.121  1.00 83.50           C  
ATOM    247  HA  CYS A  20       3.011   5.134  -1.828  1.00 83.50           H  
ATOM    248  C   CYS A  20       2.075   4.297  -3.569  1.00 83.50           C  
ATOM    249  CB  CYS A  20       3.567   3.072  -1.944  1.00 83.50           C  
ATOM    250  HB2 CYS A  20       3.159   2.159  -2.378  1.00 83.50           H  
ATOM    251  HB3 CYS A  20       4.455   3.331  -2.522  1.00 83.50           H  
ATOM    252  O   CYS A  20       1.222   3.503  -3.979  1.00 83.50           O  
ATOM    253  SG  CYS A  20       4.080   2.707  -0.246  1.00 83.50           S  
ATOM    254  N   PRO A  21       2.646   5.216  -4.366  1.00 80.81           N  
ATOM    255  CA  PRO A  21       2.436   5.166  -5.800  1.00 80.81           C  
ATOM    256  HA  PRO A  21       1.384   5.361  -6.012  1.00 80.81           H  
ATOM    257  C   PRO A  21       2.836   3.772  -6.305  1.00 80.81           C  
ATOM    258  CB  PRO A  21       3.301   6.282  -6.391  1.00 80.81           C  
ATOM    259  HB2 PRO A  21       2.712   7.197  -6.457  1.00 80.81           H  
ATOM    260  HB3 PRO A  21       3.703   6.018  -7.369  1.00 80.81           H  
ATOM    261  O   PRO A  21       3.783   3.184  -5.768  1.00 80.81           O  
ATOM    262  CG  PRO A  21       4.408   6.466  -5.352  1.00 80.81           C  
ATOM    263  HG2 PRO A  21       5.199   5.738  -5.532  1.00 80.81           H  
ATOM    264  HG3 PRO A  21       4.811   7.478  -5.363  1.00 80.81           H  
ATOM    265  CD  PRO A  21       3.713   6.147  -4.031  1.00 80.81           C  
ATOM    266  HD2 PRO A  21       3.281   7.054  -3.608  1.00 80.81           H  
ATOM    267  HD3 PRO A  21       4.435   5.711  -3.341  1.00 80.81           H  
ATOM    268  N   PRO A  22       2.126   3.217  -7.300  1.00 76.38           N  
ATOM    269  CA  PRO A  22       2.509   1.950  -7.894  1.00 76.38           C  
ATOM    270  HA  PRO A  22       2.497   1.161  -7.141  1.00 76.38           H  
ATOM    271  C   PRO A  22       3.920   2.092  -8.464  1.00 76.38           C  
ATOM    272  CB  PRO A  22       1.450   1.651  -8.961  1.00 76.38           C  
ATOM    273  HB2 PRO A  22       1.868   1.144  -9.830  1.00 76.38           H  
ATOM    274  HB3 PRO A  22       0.655   1.049  -8.520  1.00 76.38           H  
ATOM    275  O   PRO A  22       4.143   2.768  -9.468  1.00 76.38           O  
ATOM    276  CG  PRO A  22       0.896   3.030  -9.322  1.00 76.38           C  
ATOM    277  HG2 PRO A  22       1.532   3.494 -10.075  1.00 76.38           H  
ATOM    278  HG3 PRO A  22      -0.133   2.973  -9.675  1.00 76.38           H  
ATOM    279  CD  PRO A  22       1.003   3.806  -8.011  1.00 76.38           C  
ATOM    280  HD2 PRO A  22       1.167   4.863  -8.222  1.00 76.38           H  
ATOM    281  HD3 PRO A  22       0.094   3.671  -7.425  1.00 76.38           H  
ATOM    282  N   SER A  23       4.889   1.470  -7.801  1.00 75.12           N  
ATOM    283  H   SER A  23       4.686   1.070  -6.896  1.00 75.12           H  
ATOM    284  CA  SER A  23       6.212   1.292  -8.375  1.00 75.12           C  
ATOM    285  HA  SER A  23       6.538   2.220  -8.845  1.00 75.12           H  
ATOM    286  C   SER A  23       6.089   0.214  -9.434  1.00 75.12           C  
ATOM    287  CB  SER A  23       7.247   0.912  -7.317  1.00 75.12           C  
ATOM    288  HB2 SER A  23       6.862   0.108  -6.690  1.00 75.12           H  
ATOM    289  HB3 SER A  23       8.155   0.569  -7.814  1.00 75.12           H  
ATOM    290  O   SER A  23       5.946  -0.966  -9.117  1.00 75.12           O  
ATOM    291  OG  SER A  23       7.558   2.044  -6.528  1.00 75.12           O  
ATOM    292  HG  SER A  23       8.214   1.789  -5.875  1.00 75.12           H  
ATOM    293  N   PHE A  24       6.140   0.617 -10.699  1.00 72.62           N  
ATOM    294  H   PHE A  24       6.149   1.607 -10.898  1.00 72.62           H  
ATOM    295  CA  PHE A  24       6.373  -0.318 -11.788  1.00 72.62           C  
ATOM    296  HA  PHE A  24       5.682  -1.158 -11.704  1.00 72.62           H  
ATOM    297  C   PHE A  24       7.795  -0.847 -11.639  1.00 72.62           C  
ATOM    298  CB  PHE A  24       6.135   0.359 -13.140  1.00 72.62           C  
ATOM    299  HB2 PHE A  24       6.498  -0.301 -13.928  1.00 72.62           H  
ATOM    300  HB3 PHE A  24       6.713   1.282 -13.196  1.00 72.62           H  
ATOM    301  O   PHE A  24       8.763  -0.216 -12.062  1.00 72.62           O  
ATOM    302  CG  PHE A  24       4.674   0.657 -13.401  1.00 72.62           C  
ATOM    303  CD1 PHE A  24       3.856  -0.316 -14.006  1.00 72.62           C  
ATOM    304  HD1 PHE A  24       4.272  -1.269 -14.296  1.00 72.62           H  
ATOM    305  CD2 PHE A  24       4.123   1.894 -13.015  1.00 72.62           C  
ATOM    306  HD2 PHE A  24       4.738   2.639 -12.534  1.00 72.62           H  
ATOM    307  CE1 PHE A  24       2.496  -0.048 -14.238  1.00 72.62           C  
ATOM    308  HE1 PHE A  24       1.871  -0.793 -14.708  1.00 72.62           H  
ATOM    309  CE2 PHE A  24       2.762   2.160 -13.247  1.00 72.62           C  
ATOM    310  HE2 PHE A  24       2.342   3.109 -12.948  1.00 72.62           H  
ATOM    311  CZ  PHE A  24       1.950   1.191 -13.860  1.00 72.62           C  
ATOM    312  HZ  PHE A  24       0.904   1.397 -14.039  1.00 72.62           H  
ATOM    313  N   VAL A  25       7.928  -1.993 -10.978  1.00 75.38           N  
ATOM    314  H   VAL A  25       7.112  -2.413 -10.555  1.00 75.38           H  
ATOM    315  CA  VAL A  25       9.181  -2.735 -10.993  1.00 75.38           C  
ATOM    316  HA  VAL A  25      10.009  -2.040 -10.856  1.00 75.38           H  
ATOM    317  C   VAL A  25       9.287  -3.351 -12.382  1.00 75.38           C  
ATOM    318  CB  VAL A  25       9.261  -3.776  -9.863  1.00 75.38           C  
ATOM    319  HB  VAL A  25       8.488  -4.531  -9.997  1.00 75.38           H  
ATOM    320  O   VAL A  25       8.586  -4.304 -12.712  1.00 75.38           O  
ATOM    321  CG1 VAL A  25      10.637  -4.452  -9.864  1.00 75.38           C  
ATOM    322 HG11 VAL A  25      10.796  -4.981 -10.804  1.00 75.38           H  
ATOM    323 HG12 VAL A  25      11.429  -3.715  -9.729  1.00 75.38           H  
ATOM    324 HG13 VAL A  25      10.688  -5.187  -9.060  1.00 75.38           H  
ATOM    325  CG2 VAL A  25       9.067  -3.112  -8.490  1.00 75.38           C  
ATOM    326 HG21 VAL A  25       8.062  -2.697  -8.412  1.00 75.38           H  
ATOM    327 HG22 VAL A  25       9.187  -3.858  -7.704  1.00 75.38           H  
ATOM    328 HG23 VAL A  25       9.800  -2.318  -8.349  1.00 75.38           H  
ATOM    329  N   LEU A  26      10.133  -2.761 -13.224  1.00 76.81           N  
ATOM    330  H   LEU A  26      10.596  -1.915 -12.923  1.00 76.81           H  
ATOM    331  CA  LEU A  26      10.576  -3.391 -14.461  1.00 76.81           C  
ATOM    332  HA  LEU A  26       9.724  -3.823 -14.987  1.00 76.81           H  
ATOM    333  C   LEU A  26      11.520  -4.530 -14.075  1.00 76.81           C  
ATOM    334  CB  LEU A  26      11.261  -2.347 -15.365  1.00 76.81           C  
ATOM    335  HB2 LEU A  26      11.843  -2.863 -16.128  1.00 76.81           H  
ATOM    336  HB3 LEU A  26      11.960  -1.775 -14.755  1.00 76.81           H  
ATOM    337  O   LEU A  26      12.728  -4.328 -13.963  1.00 76.81           O  
ATOM    338  CG  LEU A  26      10.287  -1.383 -16.063  1.00 76.81           C  
ATOM    339  HG  LEU A  26       9.530  -1.044 -15.356  1.00 76.81           H  
ATOM    340  CD1 LEU A  26      11.049  -0.159 -16.571  1.00 76.81           C  
ATOM    341 HD11 LEU A  26      11.822  -0.463 -17.277  1.00 76.81           H  
ATOM    342 HD12 LEU A  26      10.357   0.524 -17.065  1.00 76.81           H  
ATOM    343 HD13 LEU A  26      11.509   0.361 -15.731  1.00 76.81           H  
ATOM    344  CD2 LEU A  26       9.598  -2.043 -17.262  1.00 76.81           C  
ATOM    345 HD21 LEU A  26       9.013  -2.901 -16.929  1.00 76.81           H  
ATOM    346 HD22 LEU A  26       8.924  -1.330 -17.736  1.00 76.81           H  
ATOM    347 HD23 LEU A  26      10.340  -2.376 -17.988  1.00 76.81           H  
ATOM    348  N   CYS A  27      10.969  -5.717 -13.833  1.00 79.19           N  
ATOM    349  H   CYS A  27       9.964  -5.802 -13.792  1.00 79.19           H  
ATOM    350  CA  CYS A  27      11.786  -6.919 -13.736  1.00 79.19           C  
ATOM    351  HA  CYS A  27      12.551  -6.777 -12.973  1.00 79.19           H  
ATOM    352  C   CYS A  27      12.474  -7.129 -15.087  1.00 79.19           C  
ATOM    353  CB  CYS A  27      10.924  -8.129 -13.351  1.00 79.19           C  
ATOM    354  HB2 CYS A  27      11.553  -9.017 -13.303  1.00 79.19           H  
ATOM    355  HB3 CYS A  27      10.154  -8.292 -14.105  1.00 79.19           H  
ATOM    356  O   CYS A  27      11.829  -7.057 -16.141  1.00 79.19           O  
ATOM    357  SG  CYS A  27      10.152  -7.858 -11.729  1.00 79.19           S  
ATOM    358  HG  CYS A  27       9.729  -9.112 -11.548  1.00 79.19           H  
ATOM    359  N   LYS A  28      13.781  -7.395 -15.089  1.00 78.94           N  
ATOM    360  H   LYS A  28      14.271  -7.460 -14.208  1.00 78.94           H  
ATOM    361  CA  LYS A  28      14.423  -7.879 -16.317  1.00 78.94           C  
ATOM    362  HA  LYS A  28      14.189  -7.185 -17.124  1.00 78.94           H  
ATOM    363  C   LYS A  28      13.795  -9.223 -16.685  1.00 78.94           C  
ATOM    364  CB  LYS A  28      15.944  -7.940 -16.122  1.00 78.94           C  
ATOM    365  HB2 LYS A  28      16.396  -8.529 -16.921  1.00 78.94           H  
ATOM    366  HB3 LYS A  28      16.170  -8.414 -15.167  1.00 78.94           H  
ATOM    367  O   LYS A  28      13.374  -9.966 -15.808  1.00 78.94           O  
ATOM    368  CG  LYS A  28      16.513  -6.512 -16.179  1.00 78.94           C  
ATOM    369  HG2 LYS A  28      15.930  -5.856 -15.532  1.00 78.94           H  
ATOM    370  HG3 LYS A  28      16.410  -6.143 -17.199  1.00 78.94           H  
ATOM    371  CD  LYS A  28      17.983  -6.392 -15.771  1.00 78.94           C  
ATOM    372  HD2 LYS A  28      18.600  -7.078 -16.351  1.00 78.94           H  
ATOM    373  HD3 LYS A  28      18.296  -5.373 -15.994  1.00 78.94           H  
ATOM    374  CE  LYS A  28      18.130  -6.658 -14.268  1.00 78.94           C  
ATOM    375  HE2 LYS A  28      17.193  -6.410 -13.771  1.00 78.94           H  
ATOM    376  HE3 LYS A  28      18.285  -7.724 -14.102  1.00 78.94           H  
ATOM    377  NZ  LYS A  28      19.227  -5.870 -13.668  1.00 78.94           N  
ATOM    378  HZ1 LYS A  28      19.242  -6.081 -12.680  1.00 78.94           H  
ATOM    379  HZ2 LYS A  28      20.117  -6.128 -14.070  1.00 78.94           H  
ATOM    380  HZ3 LYS A  28      19.048  -4.881 -13.776  1.00 78.94           H  
ATOM    381  N   SER A  29      13.785  -9.574 -17.973  1.00 80.81           N  
ATOM    382  H   SER A  29      14.101  -8.892 -18.648  1.00 80.81           H  
ATOM    383  CA  SER A  29      13.169 -10.819 -18.476  1.00 80.81           C  
ATOM    384  HA  SER A  29      12.100 -10.774 -18.266  1.00 80.81           H  
ATOM    385  C   SER A  29      13.702 -12.118 -17.833  1.00 80.81           C  
ATOM    386  CB  SER A  29      13.355 -10.896 -19.998  1.00 80.81           C  
ATOM    387  HB2 SER A  29      14.402 -11.095 -20.226  1.00 80.81           H  
ATOM    388  HB3 SER A  29      13.072  -9.945 -20.450  1.00 80.81           H  
ATOM    389  O   SER A  29      13.158 -13.182 -18.109  1.00 80.81           O  
ATOM    390  OG  SER A  29      12.552 -11.911 -20.557  1.00 80.81           O  
ATOM    391  HG  SER A  29      12.568 -12.669 -19.968  1.00 80.81           H  
ATOM    392  N   TYR A  30      14.766 -12.055 -17.021  1.00 83.50           N  
ATOM    393  H   TYR A  30      15.094 -11.136 -16.759  1.00 83.50           H  
ATOM    394  CA  TYR A  30      15.360 -13.187 -16.302  1.00 83.50           C  
ATOM    395  HA  TYR A  30      14.884 -14.106 -16.647  1.00 83.50           H  
ATOM    396  C   TYR A  30      15.150 -13.142 -14.774  1.00 83.50           C  
ATOM    397  CB  TYR A  30      16.855 -13.280 -16.655  1.00 83.50           C  
ATOM    398  HB2 TYR A  30      16.987 -13.131 -17.727  1.00 83.50           H  
ATOM    399  HB3 TYR A  30      17.190 -14.294 -16.436  1.00 83.50           H  
ATOM    400  O   TYR A  30      15.565 -14.072 -14.081  1.00 83.50           O  
ATOM    401  CG  TYR A  30      17.753 -12.318 -15.891  1.00 83.50           C  
ATOM    402  CD1 TYR A  30      18.081 -11.059 -16.429  1.00 83.50           C  
ATOM    403  HD1 TYR A  30      17.723 -10.785 -17.411  1.00 83.50           H  
ATOM    404  CD2 TYR A  30      18.259 -12.690 -14.629  1.00 83.50           C  
ATOM    405  HD2 TYR A  30      18.016 -13.658 -14.216  1.00 83.50           H  
ATOM    406  CE1 TYR A  30      18.893 -10.172 -15.695  1.00 83.50           C  
ATOM    407  HE1 TYR A  30      19.176  -9.217 -16.113  1.00 83.50           H  
ATOM    408  CE2 TYR A  30      19.040 -11.794 -13.878  1.00 83.50           C  
ATOM    409  HE2 TYR A  30      19.384 -12.073 -12.893  1.00 83.50           H  
ATOM    410  OH  TYR A  30      20.087  -9.643 -13.682  1.00 83.50           O  
ATOM    411  HH  TYR A  30      20.250  -9.993 -12.803  1.00 83.50           H  
ATOM    412  CZ  TYR A  30      19.352 -10.526 -14.409  1.00 83.50           C  
ATOM    413  N   GLU A  31      14.559 -12.075 -14.232  1.00 72.50           N  
ATOM    414  H   GLU A  31      14.116 -11.394 -14.832  1.00 72.50           H  
ATOM    415  CA  GLU A  31      14.275 -11.959 -12.799  1.00 72.50           C  
ATOM    416  HA  GLU A  31      15.025 -12.526 -12.248  1.00 72.50           H  
ATOM    417  C   GLU A  31      12.921 -12.608 -12.485  1.00 72.50           C  
ATOM    418  CB  GLU A  31      14.393 -10.496 -12.329  1.00 72.50           C  
ATOM    419  HB2 GLU A  31      13.930 -10.396 -11.347  1.00 72.50           H  
ATOM    420  HB3 GLU A  31      13.873  -9.843 -13.030  1.00 72.50           H  
ATOM    421  O   GLU A  31      11.938 -12.397 -13.196  1.00 72.50           O  
ATOM    422  CG  GLU A  31      15.875 -10.095 -12.215  1.00 72.50           C  
ATOM    423  HG2 GLU A  31      16.369 -10.298 -13.165  1.00 72.50           H  
ATOM    424  HG3 GLU A  31      16.350 -10.723 -11.460  1.00 72.50           H  
ATOM    425  CD  GLU A  31      16.100  -8.614 -11.876  1.00 72.50           C  
ATOM    426  OE1 GLU A  31      16.963  -8.334 -11.013  1.00 72.50           O  
ATOM    427  OE2 GLU A  31      15.548  -7.751 -12.604  1.00 72.50           O  
ATOM    428  N   LYS A  32      12.915 -13.445 -11.443  1.00 71.81           N  
ATOM    429  H   LYS A  32      13.696 -13.406 -10.804  1.00 71.81           H  
ATOM    430  CA  LYS A  32      11.803 -14.287 -10.989  1.00 71.81           C  
ATOM    431  HA  LYS A  32      10.911 -14.056 -11.571  1.00 71.81           H  
ATOM    432  C   LYS A  32      11.445 -13.964  -9.547  1.00 71.81           C  
ATOM    433  CB  LYS A  32      12.147 -15.778 -11.163  1.00 71.81           C  
ATOM    434  HB2 LYS A  32      12.422 -15.950 -12.204  1.00 71.81           H  
ATOM    435  HB3 LYS A  32      11.257 -16.367 -10.939  1.00 71.81           H  
ATOM    436  O   LYS A  32      12.385 -13.611  -8.798  1.00 71.81           O  
ATOM    437  CG  LYS A  32      13.293 -16.228 -10.238  1.00 71.81           C  
ATOM    438  HG2 LYS A  32      12.970 -16.167  -9.199  1.00 71.81           H  
ATOM    439  HG3 LYS A  32      14.149 -15.568 -10.379  1.00 71.81           H  
ATOM    440  CD  LYS A  32      13.731 -17.663 -10.527  1.00 71.81           C  
ATOM    441  HD2 LYS A  32      14.035 -17.727 -11.572  1.00 71.81           H  
ATOM    442  HD3 LYS A  32      12.900 -18.345 -10.344  1.00 71.81           H  
ATOM    443  CE  LYS A  32      14.911 -17.995  -9.610  1.00 71.81           C  
ATOM    444  HE2 LYS A  32      14.542 -18.091  -8.589  1.00 71.81           H  
ATOM    445  HE3 LYS A  32      15.603 -17.153  -9.633  1.00 71.81           H  
ATOM    446  NZ  LYS A  32      15.604 -19.228 -10.049  1.00 71.81           N  
ATOM    447  HZ1 LYS A  32      14.965 -20.009 -10.021  1.00 71.81           H  
ATOM    448  HZ2 LYS A  32      15.936 -19.113 -10.996  1.00 71.81           H  
ATOM    449  HZ3 LYS A  32      16.391 -19.420  -9.446  1.00 71.81           H  
ATOM    450  OXT LYS A  32      10.258 -14.165  -9.231  1.00 71.81           O  
TER     451      LYS A  32                                                       
END
