# Supplementary material for: Unveiling the Bioactive Potential of the Invasive Jellyfish Phyllorhiza punctata Through Integrative Transcriptomic and Proteomic Analyses
Source: Biomolecules. 2025 Aug 4;15(8):1121. doi: 10.3390/biom15081121 (PMC12383608; doi:10.3390/biom15081121)
Supplement: Supplementary file 1 [file biomolecules-15-01121-s001.zip › Suplementary Material/FileS3/Alphafold2/AKU77028_10750_relaxed_rank_001_alphafold2_ptm_model_4_seed_000.pdb]

ATOM      1  N   GLN A   1      -7.406  -3.677  14.763  1.00 60.75           N  
ATOM      2  H   GLN A   1      -7.851  -3.144  15.496  1.00 60.75           H  
ATOM      3  H2  GLN A   1      -7.340  -4.634  15.079  1.00 60.75           H  
ATOM      4  H3  GLN A   1      -7.984  -3.630  13.936  1.00 60.75           H  
ATOM      5  CA  GLN A   1      -6.049  -3.131  14.516  1.00 60.75           C  
ATOM      6  HA  GLN A   1      -6.145  -2.113  14.138  1.00 60.75           H  
ATOM      7  C   GLN A   1      -5.279  -3.956  13.460  1.00 60.75           C  
ATOM      8  CB  GLN A   1      -5.336  -3.052  15.879  1.00 60.75           C  
ATOM      9  HB2 GLN A   1      -6.127  -2.960  16.623  1.00 60.75           H  
ATOM     10  HB3 GLN A   1      -4.814  -3.986  16.090  1.00 60.75           H  
ATOM     11  O   GLN A   1      -4.083  -4.160  13.588  1.00 60.75           O  
ATOM     12  CG  GLN A   1      -4.384  -1.865  16.101  1.00 60.75           C  
ATOM     13  HG2 GLN A   1      -3.443  -2.043  15.581  1.00 60.75           H  
ATOM     14  HG3 GLN A   1      -4.832  -0.949  15.717  1.00 60.75           H  
ATOM     15  CD  GLN A   1      -4.118  -1.681  17.600  1.00 60.75           C  
ATOM     16  NE2 GLN A   1      -3.292  -0.765  18.011  1.00 60.75           N  
ATOM     17 HE21 GLN A   1      -2.796  -0.183  17.350  1.00 60.75           H  
ATOM     18 HE22 GLN A   1      -3.175  -0.691  19.011  1.00 60.75           H  
ATOM     19  OE1 GLN A   1      -4.689  -2.336  18.446  1.00 60.75           O  
ATOM     20  N   LEU A   2      -5.950  -4.434  12.395  1.00 70.50           N  
ATOM     21  H   LEU A   2      -6.927  -4.213  12.262  1.00 70.50           H  
ATOM     22  CA  LEU A   2      -5.367  -5.341  11.381  1.00 70.50           C  
ATOM     23  HA  LEU A   2      -4.569  -5.925  11.842  1.00 70.50           H  
ATOM     24  C   LEU A   2      -4.706  -4.614  10.190  1.00 70.50           C  
ATOM     25  CB  LEU A   2      -6.460  -6.319  10.895  1.00 70.50           C  
ATOM     26  HB2 LEU A   2      -6.095  -6.849  10.016  1.00 70.50           H  
ATOM     27  HB3 LEU A   2      -7.328  -5.740  10.580  1.00 70.50           H  
ATOM     28  O   LEU A   2      -3.976  -5.233   9.420  1.00 70.50           O  
ATOM     29  CG  LEU A   2      -6.898  -7.373  11.934  1.00 70.50           C  
ATOM     30  HG  LEU A   2      -7.087  -6.882  12.889  1.00 70.50           H  
ATOM     31  CD1 LEU A   2      -8.191  -8.049  11.486  1.00 70.50           C  
ATOM     32 HD11 LEU A   2      -8.038  -8.559  10.535  1.00 70.50           H  
ATOM     33 HD12 LEU A   2      -8.986  -7.312  11.369  1.00 70.50           H  
ATOM     34 HD13 LEU A   2      -8.504  -8.783  12.228  1.00 70.50           H  
ATOM     35  CD2 LEU A   2      -5.833  -8.452  12.131  1.00 70.50           C  
ATOM     36 HD21 LEU A   2      -5.623  -8.951  11.185  1.00 70.50           H  
ATOM     37 HD22 LEU A   2      -6.190  -9.196  12.844  1.00 70.50           H  
ATOM     38 HD23 LEU A   2      -4.912  -8.019  12.522  1.00 70.50           H  
ATOM     39  N   GLY A   3      -4.918  -3.299  10.049  1.00 83.00           N  
ATOM     40  H   GLY A   3      -5.546  -2.835  10.690  1.00 83.00           H  
ATOM     41  CA  GLY A   3      -4.322  -2.500   8.971  1.00 83.00           C  
ATOM     42  HA2 GLY A   3      -4.740  -1.494   8.994  1.00 83.00           H  
ATOM     43  HA3 GLY A   3      -4.564  -2.947   8.007  1.00 83.00           H  
ATOM     44  C   GLY A   3      -2.798  -2.383   9.076  1.00 83.00           C  
ATOM     45  O   GLY A   3      -2.104  -2.517   8.073  1.00 83.00           O  
ATOM     46  N   TRP A   4      -2.263  -2.231  10.293  1.00 87.62           N  
ATOM     47  H   TRP A   4      -2.872  -2.129  11.092  1.00 87.62           H  
ATOM     48  CA  TRP A   4      -0.824  -2.033  10.505  1.00 87.62           C  
ATOM     49  HA  TRP A   4      -0.491  -1.190   9.900  1.00 87.62           H  
ATOM     50  C   TRP A   4       0.025  -3.231  10.062  1.00 87.62           C  
ATOM     51  CB  TRP A   4      -0.563  -1.703  11.980  1.00 87.62           C  
ATOM     52  HB2 TRP A   4      -0.907  -2.537  12.593  1.00 87.62           H  
ATOM     53  HB3 TRP A   4       0.514  -1.617  12.122  1.00 87.62           H  
ATOM     54  O   TRP A   4       1.095  -3.034   9.496  1.00 87.62           O  
ATOM     55  CG  TRP A   4      -1.183  -0.444  12.512  1.00 87.62           C  
ATOM     56  CD1 TRP A   4      -1.612   0.617  11.788  1.00 87.62           C  
ATOM     57  HD1 TRP A   4      -1.574   0.696  10.712  1.00 87.62           H  
ATOM     58  CD2 TRP A   4      -1.345  -0.055  13.908  1.00 87.62           C  
ATOM     59  CE2 TRP A   4      -1.928   1.247  13.956  1.00 87.62           C  
ATOM     60  CE3 TRP A   4      -0.987  -0.645  15.137  1.00 87.62           C  
ATOM     61  HE3 TRP A   4      -0.488  -1.603  15.140  1.00 87.62           H  
ATOM     62  NE1 TRP A   4      -2.077   1.604  12.636  1.00 87.62           N  
ATOM     63  HE1 TRP A   4      -2.385   2.512  12.318  1.00 87.62           H  
ATOM     64  CH2 TRP A   4      -1.780   1.319  16.364  1.00 87.62           C  
ATOM     65  HH2 TRP A   4      -1.893   1.854  17.295  1.00 87.62           H  
ATOM     66  CZ2 TRP A   4      -2.186   1.914  15.161  1.00 87.62           C  
ATOM     67  HZ2 TRP A   4      -2.616   2.905  15.158  1.00 87.62           H  
ATOM     68  CZ3 TRP A   4      -1.151   0.059  16.342  1.00 87.62           C  
ATOM     69  HZ3 TRP A   4      -0.765  -0.365  17.257  1.00 87.62           H  
ATOM     70  N   CYS A   5      -0.457  -4.469  10.241  1.00 86.19           N  
ATOM     71  H   CYS A   5      -1.361  -4.579  10.677  1.00 86.19           H  
ATOM     72  CA  CYS A   5       0.270  -5.662   9.792  1.00 86.19           C  
ATOM     73  HA  CYS A   5       1.273  -5.639  10.219  1.00 86.19           H  
ATOM     74  C   CYS A   5       0.436  -5.691   8.262  1.00 86.19           C  
ATOM     75  CB  CYS A   5      -0.458  -6.912  10.313  1.00 86.19           C  
ATOM     76  HB2 CYS A   5      -0.605  -6.828  11.390  1.00 86.19           H  
ATOM     77  HB3 CYS A   5      -1.430  -7.001   9.830  1.00 86.19           H  
ATOM     78  O   CYS A   5       1.500  -6.057   7.767  1.00 86.19           O  
ATOM     79  SG  CYS A   5       0.526  -8.406   9.976  1.00 86.19           S  
ATOM     80  HG  CYS A   5       1.585  -8.080  10.722  1.00 86.19           H  
ATOM     81  N   SER A   6      -0.580  -5.249   7.511  1.00 89.75           N  
ATOM     82  H   SER A   6      -1.413  -4.906   7.967  1.00 89.75           H  
ATOM     83  CA  SER A   6      -0.512  -5.176   6.044  1.00 89.75           C  
ATOM     84  HA  SER A   6      -0.198  -6.145   5.656  1.00 89.75           H  
ATOM     85  C   SER A   6       0.514  -4.143   5.582  1.00 89.75           C  
ATOM     86  CB  SER A   6      -1.886  -4.859   5.447  1.00 89.75           C  
ATOM     87  HB2 SER A   6      -1.804  -4.827   4.361  1.00 89.75           H  
ATOM     88  HB3 SER A   6      -2.238  -3.891   5.803  1.00 89.75           H  
ATOM     89  O   SER A   6       1.349  -4.449   4.732  1.00 89.75           O  
ATOM     90  OG  SER A   6      -2.803  -5.872   5.815  1.00 89.75           O  
ATOM     91  HG  SER A   6      -3.406  -5.523   6.476  1.00 89.75           H  
ATOM     92  N   THR A   7       0.521  -2.959   6.201  1.00 93.44           N  
ATOM     93  H   THR A   7      -0.211  -2.743   6.863  1.00 93.44           H  
ATOM     94  CA  THR A   7       1.499  -1.902   5.902  1.00 93.44           C  
ATOM     95  HA  THR A   7       1.449  -1.665   4.839  1.00 93.44           H  
ATOM     96  C   THR A   7       2.928  -2.347   6.208  1.00 93.44           C  
ATOM     97  CB  THR A   7       1.174  -0.637   6.706  1.00 93.44           C  
ATOM     98  HB  THR A   7       1.302  -0.841   7.769  1.00 93.44           H  
ATOM     99  O   THR A   7       3.815  -2.169   5.376  1.00 93.44           O  
ATOM    100  CG2 THR A   7       2.047   0.553   6.318  1.00 93.44           C  
ATOM    101 HG21 THR A   7       3.084   0.365   6.594  1.00 93.44           H  
ATOM    102 HG22 THR A   7       1.706   1.443   6.847  1.00 93.44           H  
ATOM    103 HG23 THR A   7       1.990   0.729   5.243  1.00 93.44           H  
ATOM    104  OG1 THR A   7      -0.166  -0.263   6.486  1.00 93.44           O  
ATOM    105  HG1 THR A   7      -0.243   0.012   5.569  1.00 93.44           H  
ATOM    106  N   VAL A   8       3.160  -2.982   7.363  1.00 94.25           N  
ATOM    107  H   VAL A   8       2.403  -3.083   8.023  1.00 94.25           H  
ATOM    108  CA  VAL A   8       4.492  -3.490   7.737  1.00 94.25           C  
ATOM    109  HA  VAL A   8       5.209  -2.671   7.676  1.00 94.25           H  
ATOM    110  C   VAL A   8       4.969  -4.562   6.758  1.00 94.25           C  
ATOM    111  CB  VAL A   8       4.495  -4.015   9.186  1.00 94.25           C  
ATOM    112  HB  VAL A   8       3.669  -4.714   9.316  1.00 94.25           H  
ATOM    113  O   VAL A   8       6.124  -4.529   6.338  1.00 94.25           O  
ATOM    114  CG1 VAL A   8       5.801  -4.732   9.553  1.00 94.25           C  
ATOM    115 HG11 VAL A   8       6.655  -4.085   9.351  1.00 94.25           H  
ATOM    116 HG12 VAL A   8       5.798  -4.992  10.612  1.00 94.25           H  
ATOM    117 HG13 VAL A   8       5.910  -5.653   8.982  1.00 94.25           H  
ATOM    118  CG2 VAL A   8       4.324  -2.857  10.178  1.00 94.25           C  
ATOM    119 HG21 VAL A   8       5.195  -2.202  10.140  1.00 94.25           H  
ATOM    120 HG22 VAL A   8       3.440  -2.265   9.942  1.00 94.25           H  
ATOM    121 HG23 VAL A   8       4.219  -3.250  11.189  1.00 94.25           H  
ATOM    122  N   LYS A   9       4.089  -5.477   6.329  1.00 94.25           N  
ATOM    123  H   LYS A   9       3.154  -5.462   6.709  1.00 94.25           H  
ATOM    124  CA  LYS A   9       4.434  -6.489   5.317  1.00 94.25           C  
ATOM    125  HA  LYS A   9       5.312  -7.043   5.650  1.00 94.25           H  
ATOM    126  C   LYS A   9       4.830  -5.861   3.982  1.00 94.25           C  
ATOM    127  CB  LYS A   9       3.268  -7.465   5.115  1.00 94.25           C  
ATOM    128  HB2 LYS A   9       3.422  -8.005   4.181  1.00 94.25           H  
ATOM    129  HB3 LYS A   9       2.332  -6.912   5.038  1.00 94.25           H  
ATOM    130  O   LYS A   9       5.806  -6.295   3.378  1.00 94.25           O  
ATOM    131  CG  LYS A   9       3.180  -8.494   6.248  1.00 94.25           C  
ATOM    132  HG2 LYS A   9       4.103  -9.073   6.278  1.00 94.25           H  
ATOM    133  HG3 LYS A   9       3.056  -7.991   7.207  1.00 94.25           H  
ATOM    134  CD  LYS A   9       1.999  -9.439   6.003  1.00 94.25           C  
ATOM    135  HD2 LYS A   9       2.152  -9.958   5.056  1.00 94.25           H  
ATOM    136  HD3 LYS A   9       1.078  -8.859   5.952  1.00 94.25           H  
ATOM    137  CE  LYS A   9       1.906 -10.458   7.142  1.00 94.25           C  
ATOM    138  HE2 LYS A   9       2.874 -10.947   7.248  1.00 94.25           H  
ATOM    139  HE3 LYS A   9       1.701  -9.921   8.069  1.00 94.25           H  
ATOM    140  NZ  LYS A   9       0.850 -11.468   6.885  1.00 94.25           N  
ATOM    141  HZ1 LYS A   9       1.059 -11.990   6.046  1.00 94.25           H  
ATOM    142  HZ2 LYS A   9      -0.048 -11.020   6.776  1.00 94.25           H  
ATOM    143  HZ3 LYS A   9       0.793 -12.118   7.656  1.00 94.25           H  
ATOM    144  N   GLN A  10       4.107  -4.837   3.532  1.00 96.31           N  
ATOM    145  H   GLN A  10       3.308  -4.531   4.070  1.00 96.31           H  
ATOM    146  CA  GLN A  10       4.450  -4.115   2.304  1.00 96.31           C  
ATOM    147  HA  GLN A  10       4.557  -4.827   1.486  1.00 96.31           H  
ATOM    148  C   GLN A  10       5.791  -3.384   2.433  1.00 96.31           C  
ATOM    149  CB  GLN A  10       3.329  -3.130   1.953  1.00 96.31           C  
ATOM    150  HB2 GLN A  10       3.682  -2.453   1.175  1.00 96.31           H  
ATOM    151  HB3 GLN A  10       3.077  -2.537   2.833  1.00 96.31           H  
ATOM    152  O   GLN A  10       6.619  -3.474   1.528  1.00 96.31           O  
ATOM    153  CG  GLN A  10       2.077  -3.847   1.431  1.00 96.31           C  
ATOM    154  HG2 GLN A  10       1.735  -4.592   2.150  1.00 96.31           H  
ATOM    155  HG3 GLN A  10       2.329  -4.361   0.503  1.00 96.31           H  
ATOM    156  CD  GLN A  10       0.935  -2.871   1.177  1.00 96.31           C  
ATOM    157  NE2 GLN A  10       0.243  -2.987   0.064  1.00 96.31           N  
ATOM    158 HE21 GLN A  10       0.485  -3.674  -0.636  1.00 96.31           H  
ATOM    159 HE22 GLN A  10      -0.480  -2.296  -0.076  1.00 96.31           H  
ATOM    160  OE1 GLN A  10       0.633  -1.996   1.969  1.00 96.31           O  
ATOM    161  N   ALA A  11       6.036  -2.727   3.570  1.00 95.19           N  
ATOM    162  H   ALA A  11       5.304  -2.659   4.263  1.00 95.19           H  
ATOM    163  CA  ALA A  11       7.299  -2.046   3.837  1.00 95.19           C  
ATOM    164  HA  ALA A  11       7.487  -1.331   3.036  1.00 95.19           H  
ATOM    165  C   ALA A  11       8.486  -3.023   3.864  1.00 95.19           C  
ATOM    166  CB  ALA A  11       7.168  -1.270   5.153  1.00 95.19           C  
ATOM    167  HB1 ALA A  11       6.338  -0.567   5.086  1.00 95.19           H  
ATOM    168  HB2 ALA A  11       6.992  -1.956   5.982  1.00 95.19           H  
ATOM    169  HB3 ALA A  11       8.087  -0.716   5.341  1.00 95.19           H  
ATOM    170  O   ALA A  11       9.508  -2.764   3.234  1.00 95.19           O  
ATOM    171  N   MET A  12       8.343  -4.175   4.529  1.00 96.19           N  
ATOM    172  H   MET A  12       7.496  -4.329   5.058  1.00 96.19           H  
ATOM    173  CA  MET A  12       9.385  -5.208   4.545  1.00 96.19           C  
ATOM    174  HA  MET A  12      10.326  -4.754   4.856  1.00 96.19           H  
ATOM    175  C   MET A  12       9.643  -5.801   3.164  1.00 96.19           C  
ATOM    176  CB  MET A  12       9.033  -6.339   5.518  1.00 96.19           C  
ATOM    177  HB2 MET A  12       7.973  -6.586   5.468  1.00 96.19           H  
ATOM    178  HB3 MET A  12       9.602  -7.223   5.231  1.00 96.19           H  
ATOM    179  O   MET A  12      10.800  -6.004   2.804  1.00 96.19           O  
ATOM    180  CG  MET A  12       9.433  -5.983   6.948  1.00 96.19           C  
ATOM    181  HG2 MET A  12      10.339  -5.378   6.916  1.00 96.19           H  
ATOM    182  HG3 MET A  12       8.646  -5.390   7.415  1.00 96.19           H  
ATOM    183  SD  MET A  12       9.786  -7.448   7.954  1.00 96.19           S  
ATOM    184  CE  MET A  12      11.222  -6.837   8.881  1.00 96.19           C  
ATOM    185  HE1 MET A  12      10.944  -5.948   9.446  1.00 96.19           H  
ATOM    186  HE2 MET A  12      12.029  -6.594   8.190  1.00 96.19           H  
ATOM    187  HE3 MET A  12      11.564  -7.609   9.570  1.00 96.19           H  
ATOM    188  N   LYS A  13       8.593  -6.045   2.372  1.00 95.94           N  
ATOM    189  H   LYS A  13       7.663  -5.883   2.730  1.00 95.94           H  
ATOM    190  CA  LYS A  13       8.755  -6.534   1.001  1.00 95.94           C  
ATOM    191  HA  LYS A  13       9.328  -7.461   1.028  1.00 95.94           H  
ATOM    192  C   LYS A  13       9.583  -5.556   0.160  1.00 95.94           C  
ATOM    193  CB  LYS A  13       7.379  -6.820   0.385  1.00 95.94           C  
ATOM    194  HB2 LYS A  13       6.836  -7.519   1.021  1.00 95.94           H  
ATOM    195  HB3 LYS A  13       6.806  -5.896   0.297  1.00 95.94           H  
ATOM    196  O   LYS A  13      10.546  -5.973  -0.470  1.00 95.94           O  
ATOM    197  CG  LYS A  13       7.571  -7.442  -1.000  1.00 95.94           C  
ATOM    198  HG2 LYS A  13       8.090  -6.729  -1.640  1.00 95.94           H  
ATOM    199  HG3 LYS A  13       8.193  -8.332  -0.903  1.00 95.94           H  
ATOM    200  CD  LYS A  13       6.260  -7.825  -1.684  1.00 95.94           C  
ATOM    201  HD2 LYS A  13       5.746  -8.600  -1.114  1.00 95.94           H  
ATOM    202  HD3 LYS A  13       5.631  -6.942  -1.796  1.00 95.94           H  
ATOM    203  CE  LYS A  13       6.692  -8.350  -3.055  1.00 95.94           C  
ATOM    204  HE2 LYS A  13       7.356  -9.204  -2.924  1.00 95.94           H  
ATOM    205  HE3 LYS A  13       7.300  -7.585  -3.539  1.00 95.94           H  
ATOM    206  NZ  LYS A  13       5.568  -8.704  -3.943  1.00 95.94           N  
ATOM    207  HZ1 LYS A  13       5.002  -7.887  -4.123  1.00 95.94           H  
ATOM    208  HZ2 LYS A  13       5.028  -9.471  -3.569  1.00 95.94           H  
ATOM    209  HZ3 LYS A  13       5.983  -8.982  -4.821  1.00 95.94           H  
ATOM    210  N   ALA A  14       9.263  -4.264   0.228  1.00 96.00           N  
ATOM    211  H   ALA A  14       8.459  -3.990   0.774  1.00 96.00           H  
ATOM    212  CA  ALA A  14      10.001  -3.227  -0.492  1.00 96.00           C  
ATOM    213  HA  ALA A  14      10.008  -3.476  -1.553  1.00 96.00           H  
ATOM    214  C   ALA A  14      11.471  -3.105  -0.045  1.00 96.00           C  
ATOM    215  CB  ALA A  14       9.256  -1.902  -0.301  1.00 96.00           C  
ATOM    216  HB1 ALA A  14       9.241  -1.626   0.753  1.00 96.00           H  
ATOM    217  HB2 ALA A  14       8.233  -1.998  -0.665  1.00 96.00           H  
ATOM    218  HB3 ALA A  14       9.759  -1.119  -0.870  1.00 96.00           H  
ATOM    219  O   ALA A  14      12.318  -2.714  -0.843  1.00 96.00           O  
ATOM    220  N   LEU A  15      11.778  -3.423   1.217  1.00 94.81           N  
ATOM    221  H   LEU A  15      11.029  -3.677   1.846  1.00 94.81           H  
ATOM    222  CA  LEU A  15      13.153  -3.458   1.721  1.00 94.81           C  
ATOM    223  HA  LEU A  15      13.699  -2.603   1.323  1.00 94.81           H  
ATOM    224  C   LEU A  15      13.930  -4.695   1.253  1.00 94.81           C  
ATOM    225  CB  LEU A  15      13.145  -3.385   3.259  1.00 94.81           C  
ATOM    226  HB2 LEU A  15      14.131  -3.670   3.626  1.00 94.81           H  
ATOM    227  HB3 LEU A  15      12.433  -4.118   3.638  1.00 94.81           H  
ATOM    228  O   LEU A  15      15.122  -4.579   1.022  1.00 94.81           O  
ATOM    229  CG  LEU A  15      12.801  -2.001   3.835  1.00 94.81           C  
ATOM    230  HG  LEU A  15      11.878  -1.630   3.390  1.00 94.81           H  
ATOM    231  CD1 LEU A  15      12.598  -2.119   5.348  1.00 94.81           C  
ATOM    232 HD11 LEU A  15      11.770  -2.797   5.551  1.00 94.81           H  
ATOM    233 HD12 LEU A  15      12.360  -1.140   5.764  1.00 94.81           H  
ATOM    234 HD13 LEU A  15      13.505  -2.501   5.817  1.00 94.81           H  
ATOM    235  CD2 LEU A  15      13.909  -0.975   3.585  1.00 94.81           C  
ATOM    236 HD21 LEU A  15      14.854  -1.341   3.986  1.00 94.81           H  
ATOM    237 HD22 LEU A  15      14.020  -0.799   2.514  1.00 94.81           H  
ATOM    238 HD23 LEU A  15      13.652  -0.032   4.067  1.00 94.81           H  
ATOM    239  N   CYS A  16      13.281  -5.855   1.127  1.00 92.62           N  
ATOM    240  H   CYS A  16      12.299  -5.882   1.361  1.00 92.62           H  
ATOM    241  CA  CYS A  16      13.931  -7.108   0.728  1.00 92.62           C  
ATOM    242  HA  CYS A  16      14.923  -7.156   1.177  1.00 92.62           H  
ATOM    243  C   CYS A  16      14.127  -7.237  -0.794  1.00 92.62           C  
ATOM    244  CB  CYS A  16      13.073  -8.259   1.270  1.00 92.62           C  
ATOM    245  HB2 CYS A  16      12.810  -8.062   2.310  1.00 92.62           H  
ATOM    246  HB3 CYS A  16      12.162  -8.333   0.677  1.00 92.62           H  
ATOM    247  O   CYS A  16      14.979  -8.002  -1.234  1.00 92.62           O  
ATOM    248  SG  CYS A  16      13.988  -9.824   1.187  1.00 92.62           S  
ATOM    249  HG  CYS A  16      14.569  -9.584   0.009  1.00 92.62           H  
ATOM    250  N   GLU A  17      13.315  -6.537  -1.593  1.00 94.00           N  
ATOM    251  H   GLU A  17      12.563  -6.011  -1.172  1.00 94.00           H  
ATOM    252  CA  GLU A  17      13.462  -6.463  -3.058  1.00 94.00           C  
ATOM    253  HA  GLU A  17      13.832  -7.422  -3.421  1.00 94.00           H  
ATOM    254  C   GLU A  17      14.521  -5.432  -3.507  1.00 94.00           C  
ATOM    255  CB  GLU A  17      12.086  -6.208  -3.722  1.00 94.00           C  
ATOM    256  HB2 GLU A  17      11.613  -5.347  -3.249  1.00 94.00           H  
ATOM    257  HB3 GLU A  17      12.233  -5.980  -4.778  1.00 94.00           H  
ATOM    258  O   GLU A  17      14.771  -5.309  -4.706  1.00 94.00           O  
ATOM    259  CG  GLU A  17      11.153  -7.432  -3.634  1.00 94.00           C  
ATOM    260  HG2 GLU A  17      10.973  -7.670  -2.586  1.00 94.00           H  
ATOM    261  HG3 GLU A  17      11.669  -8.284  -4.076  1.00 94.00           H  
ATOM    262  CD  GLU A  17       9.785  -7.259  -4.333  1.00 94.00           C  
ATOM    263  OE1 GLU A  17       9.224  -8.278  -4.809  1.00 94.00           O  
ATOM    264  OE2 GLU A  17       9.178  -6.165  -4.263  1.00 94.00           O  
ATOM    265  N   LYS A  18      15.141  -4.701  -2.569  1.00 65.94           N  
ATOM    266  H   LYS A  18      14.987  -4.965  -1.606  1.00 65.94           H  
ATOM    267  CA  LYS A  18      16.344  -3.891  -2.808  1.00 65.94           C  
ATOM    268  HA  LYS A  18      16.421  -3.627  -3.863  1.00 65.94           H  
ATOM    269  C   LYS A  18      17.602  -4.691  -2.508  1.00 65.94           C  
ATOM    270  CB  LYS A  18      16.342  -2.633  -1.936  1.00 65.94           C  
ATOM    271  HB2 LYS A  18      17.367  -2.264  -1.892  1.00 65.94           H  
ATOM    272  HB3 LYS A  18      16.033  -2.888  -0.923  1.00 65.94           H  
ATOM    273  O   LYS A  18      18.554  -4.547  -3.305  1.00 65.94           O  
ATOM    274  CG  LYS A  18      15.452  -1.529  -2.504  1.00 65.94           C  
ATOM    275  HG2 LYS A  18      15.689  -1.382  -3.558  1.00 65.94           H  
ATOM    276  HG3 LYS A  18      14.403  -1.809  -2.406  1.00 65.94           H  
ATOM    277  CD  LYS A  18      15.734  -0.236  -1.738  1.00 65.94           C  
ATOM    278  HD2 LYS A  18      15.437  -0.368  -0.698  1.00 65.94           H  
ATOM    279  HD3 LYS A  18      16.802  -0.024  -1.785  1.00 65.94           H  
ATOM    280  CE  LYS A  18      14.957   0.916  -2.370  1.00 65.94           C  
ATOM    281  HE2 LYS A  18      15.191   0.941  -3.434  1.00 65.94           H  
ATOM    282  HE3 LYS A  18      13.892   0.712  -2.263  1.00 65.94           H  
ATOM    283  NZ  LYS A  18      15.321   2.202  -1.730  1.00 65.94           N  
ATOM    284  HZ1 LYS A  18      16.313   2.361  -1.838  1.00 65.94           H  
ATOM    285  HZ2 LYS A  18      14.815   2.964  -2.158  1.00 65.94           H  
ATOM    286  HZ3 LYS A  18      15.108   2.164  -0.744  1.00 65.94           H  
ATOM    287  OXT LYS A  18      17.607  -5.325  -1.435  1.00 65.94           O  
TER     288      LYS A  18                                                       
END
