# Supplementary material for: Unveiling the Bioactive Potential of the Invasive Jellyfish Phyllorhiza punctata Through Integrative Transcriptomic and Proteomic Analyses
Source: Biomolecules. 2025 Aug 4;15(8):1121. doi: 10.3390/biom15081121 (PMC12383608; doi:10.3390/biom15081121)
Supplement: Supplementary file 1 [file biomolecules-15-01121-s001.zip › Suplementary Material/FileS3/Alphafold2/AKU77028_11377_relaxed_rank_001_alphafold2_ptm_model_3_seed_000.pdb]

ATOM      1  N   GLN A   1      13.151   6.509  -8.783  1.00 63.72           N  
ATOM      2  H   GLN A   1      13.695   6.000  -9.466  1.00 63.72           H  
ATOM      3  H2  GLN A   1      12.834   7.381  -9.182  1.00 63.72           H  
ATOM      4  H3  GLN A   1      13.742   6.710  -7.988  1.00 63.72           H  
ATOM      5  CA  GLN A   1      12.004   5.693  -8.333  1.00 63.72           C  
ATOM      6  HA  GLN A   1      11.338   5.478  -9.169  1.00 63.72           H  
ATOM      7  C   GLN A   1      11.227   6.505  -7.307  1.00 63.72           C  
ATOM      8  CB  GLN A   1      12.499   4.359  -7.744  1.00 63.72           C  
ATOM      9  HB2 GLN A   1      13.353   4.556  -7.095  1.00 63.72           H  
ATOM     10  HB3 GLN A   1      11.710   3.910  -7.141  1.00 63.72           H  
ATOM     11  O   GLN A   1      11.610   6.540  -6.149  1.00 63.72           O  
ATOM     12  CG  GLN A   1      12.898   3.355  -8.835  1.00 63.72           C  
ATOM     13  HG2 GLN A   1      12.009   2.845  -9.206  1.00 63.72           H  
ATOM     14  HG3 GLN A   1      13.371   3.868  -9.672  1.00 63.72           H  
ATOM     15  CD  GLN A   1      13.892   2.336  -8.299  1.00 63.72           C  
ATOM     16  NE2 GLN A   1      13.458   1.234  -7.735  1.00 63.72           N  
ATOM     17 HE21 GLN A   1      14.174   0.612  -7.389  1.00 63.72           H  
ATOM     18 HE22 GLN A   1      12.475   1.016  -7.657  1.00 63.72           H  
ATOM     19  OE1 GLN A   1      15.084   2.560  -8.353  1.00 63.72           O  
ATOM     20  N   LEU A   2      10.218   7.259  -7.746  1.00 68.88           N  
ATOM     21  H   LEU A   2       9.893   7.167  -8.698  1.00 68.88           H  
ATOM     22  CA  LEU A   2       9.316   7.980  -6.847  1.00 68.88           C  
ATOM     23  HA  LEU A   2       9.811   8.229  -5.908  1.00 68.88           H  
ATOM     24  C   LEU A   2       8.140   7.053  -6.547  1.00 68.88           C  
ATOM     25  CB  LEU A   2       8.821   9.277  -7.520  1.00 68.88           C  
ATOM     26  HB2 LEU A   2       8.455   9.029  -8.517  1.00 68.88           H  
ATOM     27  HB3 LEU A   2       7.972   9.663  -6.957  1.00 68.88           H  
ATOM     28  O   LEU A   2       7.346   6.781  -7.440  1.00 68.88           O  
ATOM     29  CG  LEU A   2       9.870  10.395  -7.635  1.00 68.88           C  
ATOM     30  HG  LEU A   2      10.799   9.983  -8.028  1.00 68.88           H  
ATOM     31  CD1 LEU A   2       9.374  11.467  -8.604  1.00 68.88           C  
ATOM     32 HD11 LEU A   2       8.446  11.904  -8.237  1.00 68.88           H  
ATOM     33 HD12 LEU A   2      10.122  12.255  -8.700  1.00 68.88           H  
ATOM     34 HD13 LEU A   2       9.199  11.031  -9.588  1.00 68.88           H  
ATOM     35  CD2 LEU A   2      10.145  11.054  -6.282  1.00 68.88           C  
ATOM     36 HD21 LEU A   2      10.858  11.869  -6.406  1.00 68.88           H  
ATOM     37 HD22 LEU A   2       9.222  11.457  -5.865  1.00 68.88           H  
ATOM     38 HD23 LEU A   2      10.569  10.331  -5.585  1.00 68.88           H  
ATOM     39  N   GLY A   3       8.047   6.554  -5.321  1.00 71.88           N  
ATOM     40  H   GLY A   3       8.790   6.730  -4.659  1.00 71.88           H  
ATOM     41  CA  GLY A   3       6.855   5.850  -4.865  1.00 71.88           C  
ATOM     42  HA2 GLY A   3       6.308   5.434  -5.711  1.00 71.88           H  
ATOM     43  HA3 GLY A   3       6.194   6.552  -4.356  1.00 71.88           H  
ATOM     44  C   GLY A   3       7.182   4.697  -3.939  1.00 71.88           C  
ATOM     45  O   GLY A   3       7.632   3.660  -4.402  1.00 71.88           O  
ATOM     46  N   TRP A   4       6.943   4.914  -2.649  1.00 74.50           N  
ATOM     47  H   TRP A   4       7.058   5.873  -2.352  1.00 74.50           H  
ATOM     48  CA  TRP A   4       5.898   4.222  -1.889  1.00 74.50           C  
ATOM     49  HA  TRP A   4       4.981   4.177  -2.477  1.00 74.50           H  
ATOM     50  C   TRP A   4       5.612   5.078  -0.655  1.00 74.50           C  
ATOM     51  CB  TRP A   4       6.284   2.785  -1.504  1.00 74.50           C  
ATOM     52  HB2 TRP A   4       7.259   2.803  -1.016  1.00 74.50           H  
ATOM     53  HB3 TRP A   4       5.560   2.420  -0.776  1.00 74.50           H  
ATOM     54  O   TRP A   4       6.232   4.927   0.393  1.00 74.50           O  
ATOM     55  CG  TRP A   4       6.326   1.784  -2.623  1.00 74.50           C  
ATOM     56  CD1 TRP A   4       5.527   1.758  -3.718  1.00 74.50           C  
ATOM     57  HD1 TRP A   4       4.732   2.459  -3.925  1.00 74.50           H  
ATOM     58  CD2 TRP A   4       7.239   0.657  -2.779  1.00 74.50           C  
ATOM     59  CE2 TRP A   4       6.973   0.025  -4.030  1.00 74.50           C  
ATOM     60  CE3 TRP A   4       8.258   0.096  -1.979  1.00 74.50           C  
ATOM     61  HE3 TRP A   4       8.479   0.544  -1.022  1.00 74.50           H  
ATOM     62  NE1 TRP A   4       5.927   0.744  -4.565  1.00 74.50           N  
ATOM     63  HE1 TRP A   4       5.491   0.555  -5.456  1.00 74.50           H  
ATOM     64  CH2 TRP A   4       8.690  -1.634  -3.651  1.00 74.50           C  
ATOM     65  HH2 TRP A   4       9.239  -2.508  -3.967  1.00 74.50           H  
ATOM     66  CZ2 TRP A   4       7.686  -1.097  -4.475  1.00 74.50           C  
ATOM     67  HZ2 TRP A   4       7.449  -1.555  -5.424  1.00 74.50           H  
ATOM     68  CZ3 TRP A   4       8.971  -1.041  -2.407  1.00 74.50           C  
ATOM     69  HZ3 TRP A   4       9.738  -1.461  -1.774  1.00 74.50           H  
ATOM     70  N   CYS A   5       4.706   6.047  -0.796  1.00 76.50           N  
ATOM     71  H   CYS A   5       4.237   6.173  -1.682  1.00 76.50           H  
ATOM     72  CA  CYS A   5       4.104   6.676   0.373  1.00 76.50           C  
ATOM     73  HA  CYS A   5       4.874   6.948   1.094  1.00 76.50           H  
ATOM     74  C   CYS A   5       3.187   5.635   1.020  1.00 76.50           C  
ATOM     75  CB  CYS A   5       3.341   7.944  -0.038  1.00 76.50           C  
ATOM     76  HB2 CYS A   5       2.735   8.287   0.800  1.00 76.50           H  
ATOM     77  HB3 CYS A   5       2.669   7.721  -0.866  1.00 76.50           H  
ATOM     78  O   CYS A   5       2.035   5.487   0.621  1.00 76.50           O  
ATOM     79  SG  CYS A   5       4.504   9.258  -0.506  1.00 76.50           S  
ATOM     80  HG  CYS A   5       4.999   9.489   0.713  1.00 76.50           H  
ATOM     81  N   SER A   6       3.714   4.871   1.972  1.00 78.56           N  
ATOM     82  H   SER A   6       4.707   4.920   2.147  1.00 78.56           H  
ATOM     83  CA  SER A   6       2.905   3.966   2.783  1.00 78.56           C  
ATOM     84  HA  SER A   6       2.127   3.517   2.167  1.00 78.56           H  
ATOM     85  C   SER A   6       2.248   4.774   3.896  1.00 78.56           C  
ATOM     86  CB  SER A   6       3.757   2.826   3.346  1.00 78.56           C  
ATOM     87  HB2 SER A   6       3.135   2.185   3.971  1.00 78.56           H  
ATOM     88  HB3 SER A   6       4.566   3.235   3.950  1.00 78.56           H  
ATOM     89  O   SER A   6       2.905   5.154   4.863  1.00 78.56           O  
ATOM     90  OG  SER A   6       4.295   2.067   2.278  1.00 78.56           O  
ATOM     91  HG  SER A   6       4.878   1.395   2.638  1.00 78.56           H  
ATOM     92  N   THR A   7       0.952   5.052   3.761  1.00 81.19           N  
ATOM     93  H   THR A   7       0.487   4.833   2.892  1.00 81.19           H  
ATOM     94  CA  THR A   7       0.131   5.517   4.882  1.00 81.19           C  
ATOM     95  HA  THR A   7       0.599   6.387   5.342  1.00 81.19           H  
ATOM     96  C   THR A   7       0.057   4.391   5.905  1.00 81.19           C  
ATOM     97  CB  THR A   7      -1.280   5.909   4.418  1.00 81.19           C  
ATOM     98  HB  THR A   7      -1.763   5.048   3.956  1.00 81.19           H  
ATOM     99  O   THR A   7      -0.574   3.362   5.666  1.00 81.19           O  
ATOM    100  CG2 THR A   7      -2.163   6.438   5.549  1.00 81.19           C  
ATOM    101 HG21 THR A   7      -2.379   5.637   6.256  1.00 81.19           H  
ATOM    102 HG22 THR A   7      -3.107   6.798   5.142  1.00 81.19           H  
ATOM    103 HG23 THR A   7      -1.661   7.246   6.080  1.00 81.19           H  
ATOM    104  OG1 THR A   7      -1.188   6.941   3.465  1.00 81.19           O  
ATOM    105  HG1 THR A   7      -1.227   7.772   3.943  1.00 81.19           H  
ATOM    106  N   VAL A   8       0.722   4.574   7.041  1.00 76.56           N  
ATOM    107  H   VAL A   8       1.250   5.426   7.162  1.00 76.56           H  
ATOM    108  CA  VAL A   8       0.410   3.796   8.239  1.00 76.56           C  
ATOM    109  HA  VAL A   8       0.233   2.762   7.943  1.00 76.56           H  
ATOM    110  C   VAL A   8      -0.889   4.378   8.802  1.00 76.56           C  
ATOM    111  CB  VAL A   8       1.563   3.807   9.263  1.00 76.56           C  
ATOM    112  HB  VAL A   8       1.558   4.748   9.814  1.00 76.56           H  
ATOM    113  O   VAL A   8      -1.057   5.597   8.787  1.00 76.56           O  
ATOM    114  CG1 VAL A   8       1.398   2.642  10.248  1.00 76.56           C  
ATOM    115 HG11 VAL A   8       1.414   1.688   9.720  1.00 76.56           H  
ATOM    116 HG12 VAL A   8       0.456   2.752  10.786  1.00 76.56           H  
ATOM    117 HG13 VAL A   8       2.204   2.664  10.981  1.00 76.56           H  
ATOM    118  CG2 VAL A   8       2.939   3.650   8.594  1.00 76.56           C  
ATOM    119 HG21 VAL A   8       3.713   3.560   9.356  1.00 76.56           H  
ATOM    120 HG22 VAL A   8       2.949   2.761   7.963  1.00 76.56           H  
ATOM    121 HG23 VAL A   8       3.167   4.525   7.986  1.00 76.56           H  
ATOM    122  N   LYS A   9      -1.820   3.498   9.186  1.00 72.69           N  
ATOM    123  H   LYS A   9      -1.559   2.523   9.167  1.00 72.69           H  
ATOM    124  CA  LYS A   9      -3.074   3.848   9.875  1.00 72.69           C  
ATOM    125  HA  LYS A   9      -3.746   4.365   9.191  1.00 72.69           H  
ATOM    126  C   LYS A   9      -2.849   4.830  11.020  1.00 72.69           C  
ATOM    127  CB  LYS A   9      -3.726   2.577  10.443  1.00 72.69           C  
ATOM    128  HB2 LYS A   9      -4.048   2.767  11.467  1.00 72.69           H  
ATOM    129  HB3 LYS A   9      -2.993   1.771  10.482  1.00 72.69           H  
ATOM    130  O   LYS A   9      -1.842   4.641  11.736  1.00 72.69           O  
ATOM    131  CG  LYS A   9      -4.952   2.141   9.642  1.00 72.69           C  
ATOM    132  HG2 LYS A   9      -5.728   2.902   9.726  1.00 72.69           H  
ATOM    133  HG3 LYS A   9      -4.679   2.016   8.594  1.00 72.69           H  
ATOM    134  CD  LYS A   9      -5.461   0.811  10.206  1.00 72.69           C  
ATOM    135  HD2 LYS A   9      -5.687   0.929  11.265  1.00 72.69           H  
ATOM    136  HD3 LYS A   9      -4.676   0.064  10.090  1.00 72.69           H  
ATOM    137  CE  LYS A   9      -6.716   0.368   9.454  1.00 72.69           C  
ATOM    138  HE2 LYS A   9      -6.528   0.462   8.384  1.00 72.69           H  
ATOM    139  HE3 LYS A   9      -7.529   1.047   9.711  1.00 72.69           H  
ATOM    140  NZ  LYS A   9      -7.072  -1.032   9.789  1.00 72.69           N  
ATOM    141  HZ1 LYS A   9      -7.916  -1.305   9.307  1.00 72.69           H  
ATOM    142  HZ2 LYS A   9      -7.222  -1.121  10.784  1.00 72.69           H  
ATOM    143  HZ3 LYS A   9      -6.325  -1.656   9.519  1.00 72.69           H  
ATOM    144  OXT LYS A   9      -3.775   5.648  11.192  1.00 72.69           O  
TER     145      LYS A   9                                                       
END
