# Supplementary material for: Unveiling the Bioactive Potential of the Invasive Jellyfish Phyllorhiza punctata Through Integrative Transcriptomic and Proteomic Analyses
Source: Biomolecules. 2025 Aug 4;15(8):1121. doi: 10.3390/biom15081121 (PMC12383608; doi:10.3390/biom15081121)
Supplement: Supplementary file 1 [file biomolecules-15-01121-s001.zip › Suplementary Material/FileS3/Alphafold2/CAH3146556_8481_relaxed_rank_001_alphafold2_ptm_model_3_seed_000.pdb]

ATOM      1  N   LEU A   1       2.192  -2.383   7.340  1.00 62.88           N  
ATOM      2  H   LEU A   1       2.235  -1.445   7.712  1.00 62.88           H  
ATOM      3  H2  LEU A   1       3.101  -2.618   6.968  1.00 62.88           H  
ATOM      4  H3  LEU A   1       1.958  -3.022   8.087  1.00 62.88           H  
ATOM      5  CA  LEU A   1       1.166  -2.432   6.276  1.00 62.88           C  
ATOM      6  HA  LEU A   1       1.122  -3.427   5.833  1.00 62.88           H  
ATOM      7  C   LEU A   1       1.609  -1.458   5.202  1.00 62.88           C  
ATOM      8  CB  LEU A   1      -0.225  -2.079   6.838  1.00 62.88           C  
ATOM      9  HB2 LEU A   1      -0.141  -1.167   7.429  1.00 62.88           H  
ATOM     10  HB3 LEU A   1      -0.911  -1.876   6.016  1.00 62.88           H  
ATOM     11  O   LEU A   1       1.313  -0.277   5.285  1.00 62.88           O  
ATOM     12  CG  LEU A   1      -0.812  -3.204   7.712  1.00 62.88           C  
ATOM     13  HG  LEU A   1      -0.019  -3.624   8.331  1.00 62.88           H  
ATOM     14  CD1 LEU A   1      -1.888  -2.657   8.643  1.00 62.88           C  
ATOM     15 HD11 LEU A   1      -1.473  -1.891   9.298  1.00 62.88           H  
ATOM     16 HD12 LEU A   1      -2.703  -2.226   8.062  1.00 62.88           H  
ATOM     17 HD13 LEU A   1      -2.287  -3.461   9.262  1.00 62.88           H  
ATOM     18  CD2 LEU A   1      -1.407  -4.319   6.852  1.00 62.88           C  
ATOM     19 HD21 LEU A   1      -1.818  -5.097   7.495  1.00 62.88           H  
ATOM     20 HD22 LEU A   1      -0.648  -4.768   6.213  1.00 62.88           H  
ATOM     21 HD23 LEU A   1      -2.213  -3.927   6.231  1.00 62.88           H  
ATOM     22  N   PHE A   2       2.477  -1.921   4.307  1.00 74.62           N  
ATOM     23  H   PHE A   2       2.668  -2.910   4.236  1.00 74.62           H  
ATOM     24  CA  PHE A   2       3.045  -1.082   3.262  1.00 74.62           C  
ATOM     25  HA  PHE A   2       3.433  -0.159   3.692  1.00 74.62           H  
ATOM     26  C   PHE A   2       1.927  -0.740   2.284  1.00 74.62           C  
ATOM     27  CB  PHE A   2       4.201  -1.831   2.581  1.00 74.62           C  
ATOM     28  HB2 PHE A   2       4.596  -1.207   1.779  1.00 74.62           H  
ATOM     29  HB3 PHE A   2       3.825  -2.746   2.123  1.00 74.62           H  
ATOM     30  O   PHE A   2       1.484  -1.603   1.530  1.00 74.62           O  
ATOM     31  CG  PHE A   2       5.333  -2.184   3.527  1.00 74.62           C  
ATOM     32  CD1 PHE A   2       6.375  -1.265   3.749  1.00 74.62           C  
ATOM     33  HD1 PHE A   2       6.388  -0.321   3.225  1.00 74.62           H  
ATOM     34  CD2 PHE A   2       5.340  -3.424   4.198  1.00 74.62           C  
ATOM     35  HD2 PHE A   2       4.573  -4.157   3.993  1.00 74.62           H  
ATOM     36  CE1 PHE A   2       7.414  -1.579   4.642  1.00 74.62           C  
ATOM     37  HE1 PHE A   2       8.223  -0.881   4.796  1.00 74.62           H  
ATOM     38  CE2 PHE A   2       6.374  -3.732   5.101  1.00 74.62           C  
ATOM     39  HE2 PHE A   2       6.399  -4.693   5.594  1.00 74.62           H  
ATOM     40  CZ  PHE A   2       7.411  -2.809   5.322  1.00 74.62           C  
ATOM     41  HZ  PHE A   2       8.221  -3.055   5.993  1.00 74.62           H  
ATOM     42  N   SER A   3       1.443   0.498   2.325  1.00 75.69           N  
ATOM     43  H   SER A   3       1.707   1.117   3.078  1.00 75.69           H  
ATOM     44  CA  SER A   3       0.588   1.032   1.272  1.00 75.69           C  
ATOM     45  HA  SER A   3      -0.196   0.313   1.036  1.00 75.69           H  
ATOM     46  C   SER A   3       1.461   1.225   0.038  1.00 75.69           C  
ATOM     47  CB  SER A   3      -0.087   2.333   1.713  1.00 75.69           C  
ATOM     48  HB2 SER A   3       0.667   3.101   1.887  1.00 75.69           H  
ATOM     49  HB3 SER A   3      -0.765   2.671   0.929  1.00 75.69           H  
ATOM     50  O   SER A   3       1.994   2.305  -0.205  1.00 75.69           O  
ATOM     51  OG  SER A   3      -0.811   2.108   2.909  1.00 75.69           O  
ATOM     52  HG  SER A   3      -1.315   2.898   3.115  1.00 75.69           H  
ATOM     53  N   GLY A   4       1.672   0.134  -0.698  1.00 80.56           N  
ATOM     54  H   GLY A   4       1.287  -0.738  -0.365  1.00 80.56           H  
ATOM     55  CA  GLY A   4       2.204   0.178  -2.047  1.00 80.56           C  
ATOM     56  HA2 GLY A   4       2.296  -0.830  -2.452  1.00 80.56           H  
ATOM     57  HA3 GLY A   4       3.177   0.668  -2.060  1.00 80.56           H  
ATOM     58  C   GLY A   4       1.208   0.957  -2.884  1.00 80.56           C  
ATOM     59  O   GLY A   4       0.138   0.453  -3.216  1.00 80.56           O  
ATOM     60  N   LEU A   5       1.537   2.213  -3.159  1.00 80.81           N  
ATOM     61  H   LEU A   5       2.385   2.580  -2.751  1.00 80.81           H  
ATOM     62  CA  LEU A   5       0.763   3.099  -4.012  1.00 80.81           C  
ATOM     63  HA  LEU A   5      -0.292   2.956  -3.775  1.00 80.81           H  
ATOM     64  C   LEU A   5       0.981   2.660  -5.469  1.00 80.81           C  
ATOM     65  CB  LEU A   5       1.163   4.554  -3.670  1.00 80.81           C  
ATOM     66  HB2 LEU A   5       1.524   4.573  -2.642  1.00 80.81           H  
ATOM     67  HB3 LEU A   5       2.006   4.869  -4.285  1.00 80.81           H  
ATOM     68  O   LEU A   5       1.612   3.349  -6.256  1.00 80.81           O  
ATOM     69  CG  LEU A   5       0.005   5.568  -3.782  1.00 80.81           C  
ATOM     70  HG  LEU A   5      -0.931   5.047  -3.985  1.00 80.81           H  
ATOM     71  CD1 LEU A   5      -0.153   6.333  -2.464  1.00 80.81           C  
ATOM     72 HD11 LEU A   5       0.762   6.880  -2.237  1.00 80.81           H  
ATOM     73 HD12 LEU A   5      -0.369   5.633  -1.657  1.00 80.81           H  
ATOM     74 HD13 LEU A   5      -0.981   7.038  -2.547  1.00 80.81           H  
ATOM     75  CD2 LEU A   5       0.237   6.586  -4.898  1.00 80.81           C  
ATOM     76 HD21 LEU A   5       0.374   6.064  -5.845  1.00 80.81           H  
ATOM     77 HD22 LEU A   5      -0.622   7.252  -4.984  1.00 80.81           H  
ATOM     78 HD23 LEU A   5       1.134   7.171  -4.695  1.00 80.81           H  
ATOM     79  N   PHE A   6       0.528   1.454  -5.812  1.00 73.12           N  
ATOM     80  H   PHE A   6       0.063   0.905  -5.102  1.00 73.12           H  
ATOM     81  CA  PHE A   6       0.552   0.933  -7.174  1.00 73.12           C  
ATOM     82  HA  PHE A   6       1.365   1.410  -7.720  1.00 73.12           H  
ATOM     83  C   PHE A   6      -0.755   1.351  -7.843  1.00 73.12           C  
ATOM     84  CB  PHE A   6       0.828  -0.581  -7.174  1.00 73.12           C  
ATOM     85  HB2 PHE A   6       1.282  -0.861  -6.224  1.00 73.12           H  
ATOM     86  HB3 PHE A   6      -0.097  -1.152  -7.254  1.00 73.12           H  
ATOM     87  O   PHE A   6      -1.717   0.592  -7.921  1.00 73.12           O  
ATOM     88  CG  PHE A   6       1.784  -0.997  -8.273  1.00 73.12           C  
ATOM     89  CD1 PHE A   6       1.310  -1.398  -9.537  1.00 73.12           C  
ATOM     90  HD1 PHE A   6       0.248  -1.415  -9.734  1.00 73.12           H  
ATOM     91  CD2 PHE A   6       3.169  -0.957  -8.027  1.00 73.12           C  
ATOM     92  HD2 PHE A   6       3.537  -0.631  -7.065  1.00 73.12           H  
ATOM     93  CE1 PHE A   6       2.222  -1.772 -10.542  1.00 73.12           C  
ATOM     94  HE1 PHE A   6       1.858  -2.079 -11.511  1.00 73.12           H  
ATOM     95  CE2 PHE A   6       4.078  -1.332  -9.029  1.00 73.12           C  
ATOM     96  HE2 PHE A   6       5.141  -1.297  -8.838  1.00 73.12           H  
ATOM     97  CZ  PHE A   6       3.605  -1.742 -10.287  1.00 73.12           C  
ATOM     98  HZ  PHE A   6       4.302  -2.024 -11.062  1.00 73.12           H  
ATOM     99  N   GLY A   7      -0.835   2.623  -8.215  1.00 77.88           N  
ATOM    100  H   GLY A   7      -0.025   3.212  -8.084  1.00 77.88           H  
ATOM    101  CA  GLY A   7      -2.060   3.162  -8.804  1.00 77.88           C  
ATOM    102  HA2 GLY A   7      -2.826   3.214  -8.030  1.00 77.88           H  
ATOM    103  HA3 GLY A   7      -2.410   2.482  -9.581  1.00 77.88           H  
ATOM    104  C   GLY A   7      -1.935   4.542  -9.429  1.00 77.88           C  
ATOM    105  O   GLY A   7      -2.875   4.983 -10.086  1.00 77.88           O  
ATOM    106  N   LYS A   8      -0.802   5.225  -9.261  1.00 67.12           N  
ATOM    107  H   LYS A   8      -0.016   4.823  -8.771  1.00 67.12           H  
ATOM    108  CA  LYS A   8      -0.511   6.487  -9.934  1.00 67.12           C  
ATOM    109  HA  LYS A   8      -0.987   6.487 -10.915  1.00 67.12           H  
ATOM    110  C   LYS A   8       0.983   6.608 -10.198  1.00 67.12           C  
ATOM    111  CB  LYS A   8      -1.049   7.647  -9.088  1.00 67.12           C  
ATOM    112  HB2 LYS A   8      -1.973   7.344  -8.596  1.00 67.12           H  
ATOM    113  HB3 LYS A   8      -0.315   7.903  -8.323  1.00 67.12           H  
ATOM    114  O   LYS A   8       1.741   6.113  -9.337  1.00 67.12           O  
ATOM    115  CG  LYS A   8      -1.352   8.861  -9.971  1.00 67.12           C  
ATOM    116  HG2 LYS A   8      -2.138   8.602 -10.680  1.00 67.12           H  
ATOM    117  HG3 LYS A   8      -0.455   9.149 -10.520  1.00 67.12           H  
ATOM    118  CD  LYS A   8      -1.805  10.034  -9.096  1.00 67.12           C  
ATOM    119  HD2 LYS A   8      -1.012  10.242  -8.378  1.00 67.12           H  
ATOM    120  HD3 LYS A   8      -2.703   9.763  -8.541  1.00 67.12           H  
ATOM    121  CE  LYS A   8      -2.041  11.303  -9.921  1.00 67.12           C  
ATOM    122  HE2 LYS A   8      -2.059  12.153  -9.240  1.00 67.12           H  
ATOM    123  HE3 LYS A   8      -1.194  11.435 -10.595  1.00 67.12           H  
ATOM    124  NZ  LYS A   8      -3.310  11.240 -10.681  1.00 67.12           N  
ATOM    125  HZ1 LYS A   8      -3.447  12.083 -11.220  1.00 67.12           H  
ATOM    126  HZ2 LYS A   8      -4.093  11.107 -10.057  1.00 67.12           H  
ATOM    127  HZ3 LYS A   8      -3.277  10.456 -11.316  1.00 67.12           H  
ATOM    128  OXT LYS A   8       1.300   7.197 -11.249  1.00 67.12           O  
TER     129      LYS A   8                                                       
END
