# Supplementary material for: Unveiling the Bioactive Potential of the Invasive Jellyfish Phyllorhiza punctata Through Integrative Transcriptomic and Proteomic Analyses
Source: Biomolecules. 2025 Aug 4;15(8):1121. doi: 10.3390/biom15081121 (PMC12383608; doi:10.3390/biom15081121)
Supplement: Supplementary file 1 [file biomolecules-15-01121-s001.zip › Suplementary Material/FileS3/Alphafold2/QKN61214_16427_relaxed_rank_001_alphafold2_ptm_model_5_seed_000.pdb]

ATOM      1  N   TYR A   1      11.112  -3.326  -1.264  1.00 61.69           N  
ATOM      2  H   TYR A   1      10.458  -3.471  -0.508  1.00 61.69           H  
ATOM      3  H2  TYR A   1      11.503  -4.209  -1.560  1.00 61.69           H  
ATOM      4  H3  TYR A   1      11.869  -2.745  -0.934  1.00 61.69           H  
ATOM      5  CA  TYR A   1      10.448  -2.662  -2.407  1.00 61.69           C  
ATOM      6  HA  TYR A   1      10.125  -1.673  -2.081  1.00 61.69           H  
ATOM      7  C   TYR A   1       9.167  -3.372  -2.857  1.00 61.69           C  
ATOM      8  CB  TYR A   1      11.427  -2.438  -3.562  1.00 61.69           C  
ATOM      9  HB2 TYR A   1      10.889  -2.022  -4.414  1.00 61.69           H  
ATOM     10  HB3 TYR A   1      12.162  -1.696  -3.250  1.00 61.69           H  
ATOM     11  O   TYR A   1       8.236  -2.667  -3.210  1.00 61.69           O  
ATOM     12  CG  TYR A   1      12.152  -3.694  -3.991  1.00 61.69           C  
ATOM     13  CD1 TYR A   1      13.450  -3.965  -3.508  1.00 61.69           C  
ATOM     14  HD1 TYR A   1      13.969  -3.258  -2.878  1.00 61.69           H  
ATOM     15  CD2 TYR A   1      11.523  -4.596  -4.871  1.00 61.69           C  
ATOM     16  HD2 TYR A   1      10.552  -4.379  -5.291  1.00 61.69           H  
ATOM     17  CE1 TYR A   1      14.116  -5.140  -3.905  1.00 61.69           C  
ATOM     18  HE1 TYR A   1      15.122  -5.338  -3.566  1.00 61.69           H  
ATOM     19  CE2 TYR A   1      12.185  -5.773  -5.258  1.00 61.69           C  
ATOM     20  HE2 TYR A   1      11.728  -6.464  -5.951  1.00 61.69           H  
ATOM     21  OH  TYR A   1      14.112  -7.181  -5.182  1.00 61.69           O  
ATOM     22  HH  TYR A   1      15.014  -7.257  -4.863  1.00 61.69           H  
ATOM     23  CZ  TYR A   1      13.484  -6.047  -4.784  1.00 61.69           C  
ATOM     24  N   TRP A   2       9.058  -4.711  -2.802  1.00 62.12           N  
ATOM     25  H   TRP A   2       9.875  -5.286  -2.651  1.00 62.12           H  
ATOM     26  CA  TRP A   2       7.857  -5.433  -3.274  1.00 62.12           C  
ATOM     27  HA  TRP A   2       7.697  -5.156  -4.316  1.00 62.12           H  
ATOM     28  C   TRP A   2       6.548  -5.058  -2.544  1.00 62.12           C  
ATOM     29  CB  TRP A   2       8.123  -6.948  -3.258  1.00 62.12           C  
ATOM     30  HB2 TRP A   2       7.527  -7.377  -4.064  1.00 62.12           H  
ATOM     31  HB3 TRP A   2       9.164  -7.145  -3.515  1.00 62.12           H  
ATOM     32  O   TRP A   2       5.548  -4.797  -3.198  1.00 62.12           O  
ATOM     33  CG  TRP A   2       7.776  -7.710  -2.012  1.00 62.12           C  
ATOM     34  CD1 TRP A   2       8.303  -7.545  -0.775  1.00 62.12           C  
ATOM     35  HD1 TRP A   2       9.079  -6.842  -0.511  1.00 62.12           H  
ATOM     36  CD2 TRP A   2       6.839  -8.828  -1.890  1.00 62.12           C  
ATOM     37  CE2 TRP A   2       6.789  -9.236  -0.526  1.00 62.12           C  
ATOM     38  CE3 TRP A   2       6.045  -9.556  -2.802  1.00 62.12           C  
ATOM     39  HE3 TRP A   2       6.058  -9.295  -3.850  1.00 62.12           H  
ATOM     40  NE1 TRP A   2       7.725  -8.448   0.099  1.00 62.12           N  
ATOM     41  HE1 TRP A   2       7.973  -8.539   1.074  1.00 62.12           H  
ATOM     42  CH2 TRP A   2       5.179 -10.970  -1.004  1.00 62.12           C  
ATOM     43  HH2 TRP A   2       4.544 -11.782  -0.681  1.00 62.12           H  
ATOM     44  CZ2 TRP A   2       5.961 -10.270  -0.071  1.00 62.12           C  
ATOM     45  HZ2 TRP A   2       5.946 -10.549   0.972  1.00 62.12           H  
ATOM     46  CZ3 TRP A   2       5.236 -10.623  -2.365  1.00 62.12           C  
ATOM     47  HZ3 TRP A   2       4.638 -11.170  -3.079  1.00 62.12           H  
ATOM     48  N   LEU A   3       6.578  -4.895  -1.213  1.00 68.62           N  
ATOM     49  H   LEU A   3       7.363  -5.280  -0.708  1.00 68.62           H  
ATOM     50  CA  LEU A   3       5.411  -4.442  -0.432  1.00 68.62           C  
ATOM     51  HA  LEU A   3       4.543  -5.034  -0.722  1.00 68.62           H  
ATOM     52  C   LEU A   3       5.028  -2.978  -0.686  1.00 68.62           C  
ATOM     53  CB  LEU A   3       5.665  -4.625   1.080  1.00 68.62           C  
ATOM     54  HB2 LEU A   3       6.537  -4.036   1.362  1.00 68.62           H  
ATOM     55  HB3 LEU A   3       4.809  -4.225   1.624  1.00 68.62           H  
ATOM     56  O   LEU A   3       3.905  -2.586  -0.403  1.00 68.62           O  
ATOM     57  CG  LEU A   3       5.876  -6.071   1.539  1.00 68.62           C  
ATOM     58  HG  LEU A   3       6.755  -6.435   1.007  1.00 68.62           H  
ATOM     59  CD1 LEU A   3       6.216  -6.138   3.024  1.00 68.62           C  
ATOM     60 HD11 LEU A   3       7.093  -5.528   3.239  1.00 68.62           H  
ATOM     61 HD12 LEU A   3       6.420  -7.169   3.313  1.00 68.62           H  
ATOM     62 HD13 LEU A   3       5.375  -5.769   3.611  1.00 68.62           H  
ATOM     63  CD2 LEU A   3       4.678  -6.977   1.251  1.00 68.62           C  
ATOM     64 HD21 LEU A   3       4.855  -7.973   1.657  1.00 68.62           H  
ATOM     65 HD22 LEU A   3       4.524  -7.077   0.177  1.00 68.62           H  
ATOM     66 HD23 LEU A   3       3.779  -6.564   1.707  1.00 68.62           H  
ATOM     67  N   CYS A   4       5.949  -2.157  -1.198  1.00 73.88           N  
ATOM     68  H   CYS A   4       6.800  -2.555  -1.570  1.00 73.88           H  
ATOM     69  CA  CYS A   4       5.710  -0.721  -1.361  1.00 73.88           C  
ATOM     70  HA  CYS A   4       5.136  -0.356  -0.510  1.00 73.88           H  
ATOM     71  C   CYS A   4       4.873  -0.413  -2.616  1.00 73.88           C  
ATOM     72  CB  CYS A   4       7.073  -0.013  -1.365  1.00 73.88           C  
ATOM     73  HB2 CYS A   4       7.584  -0.213  -2.307  1.00 73.88           H  
ATOM     74  HB3 CYS A   4       7.669  -0.375  -0.527  1.00 73.88           H  
ATOM     75  O   CYS A   4       4.116   0.552  -2.637  1.00 73.88           O  
ATOM     76  SG  CYS A   4       6.843   1.774  -1.171  1.00 73.88           S  
ATOM     77  HG  CYS A   4       8.120   2.158  -1.253  1.00 73.88           H  
ATOM     78  N   ALA A   5       4.955  -1.252  -3.654  1.00 69.88           N  
ATOM     79  H   ALA A   5       5.539  -2.073  -3.580  1.00 69.88           H  
ATOM     80  CA  ALA A   5       4.260  -1.012  -4.919  1.00 69.88           C  
ATOM     81  HA  ALA A   5       4.445   0.018  -5.225  1.00 69.88           H  
ATOM     82  C   ALA A   5       2.728  -1.176  -4.833  1.00 69.88           C  
ATOM     83  CB  ALA A   5       4.871  -1.937  -5.976  1.00 69.88           C  
ATOM     84  HB1 ALA A   5       5.939  -1.739  -6.072  1.00 69.88           H  
ATOM     85  HB2 ALA A   5       4.392  -1.757  -6.939  1.00 69.88           H  
ATOM     86  HB3 ALA A   5       4.718  -2.979  -5.695  1.00 69.88           H  
ATOM     87  O   ALA A   5       2.014  -0.645  -5.679  1.00 69.88           O  
ATOM     88  N   ALA A   6       2.211  -1.882  -3.822  1.00 68.56           N  
ATOM     89  H   ALA A   6       2.832  -2.275  -3.129  1.00 68.56           H  
ATOM     90  CA  ALA A   6       0.783  -2.186  -3.719  1.00 68.56           C  
ATOM     91  HA  ALA A   6       0.410  -2.440  -4.711  1.00 68.56           H  
ATOM     92  C   ALA A   6      -0.072  -1.003  -3.223  1.00 68.56           C  
ATOM     93  CB  ALA A   6       0.621  -3.424  -2.832  1.00 68.56           C  
ATOM     94  HB1 ALA A   6       0.994  -3.219  -1.829  1.00 68.56           H  
ATOM     95  HB2 ALA A   6       1.168  -4.264  -3.260  1.00 68.56           H  
ATOM     96  HB3 ALA A   6      -0.435  -3.689  -2.769  1.00 68.56           H  
ATOM     97  O   ALA A   6      -1.273  -0.979  -3.470  1.00 68.56           O  
ATOM     98  N   THR A   7       0.522   0.002  -2.571  1.00 72.31           N  
ATOM     99  H   THR A   7       1.499  -0.084  -2.333  1.00 72.31           H  
ATOM    100  CA  THR A   7      -0.248   1.086  -1.934  1.00 72.31           C  
ATOM    101  HA  THR A   7      -1.134   0.650  -1.472  1.00 72.31           H  
ATOM    102  C   THR A   7      -0.745   2.143  -2.928  1.00 72.31           C  
ATOM    103  CB  THR A   7       0.578   1.740  -0.816  1.00 72.31           C  
ATOM    104  HB  THR A   7       1.380   2.332  -1.256  1.00 72.31           H  
ATOM    105  O   THR A   7      -1.825   2.693  -2.748  1.00 72.31           O  
ATOM    106  CG2 THR A   7      -0.257   2.628   0.104  1.00 72.31           C  
ATOM    107 HG21 THR A   7      -0.667   3.467  -0.458  1.00 72.31           H  
ATOM    108 HG22 THR A   7      -1.078   2.053   0.533  1.00 72.31           H  
ATOM    109 HG23 THR A   7       0.365   3.025   0.906  1.00 72.31           H  
ATOM    110  OG1 THR A   7       1.150   0.743   0.001  1.00 72.31           O  
ATOM    111  HG1 THR A   7       1.508   1.175   0.779  1.00 72.31           H  
ATOM    112  N   GLY A   8      -0.000   2.416  -4.004  1.00 65.12           N  
ATOM    113  H   GLY A   8       0.855   1.895  -4.132  1.00 65.12           H  
ATOM    114  CA  GLY A   8      -0.390   3.398  -5.028  1.00 65.12           C  
ATOM    115  HA2 GLY A   8      -0.553   4.362  -4.544  1.00 65.12           H  
ATOM    116  HA3 GLY A   8       0.432   3.508  -5.735  1.00 65.12           H  
ATOM    117  C   GLY A   8      -1.660   3.060  -5.836  1.00 65.12           C  
ATOM    118  O   GLY A   8      -2.475   3.956  -6.040  1.00 65.12           O  
ATOM    119  N   PRO A   9      -1.857   1.813  -6.309  1.00 67.19           N  
ATOM    120  CA  PRO A   9      -3.024   1.452  -7.121  1.00 67.19           C  
ATOM    121  HA  PRO A   9      -3.254   2.265  -7.810  1.00 67.19           H  
ATOM    122  C   PRO A   9      -4.310   1.167  -6.331  1.00 67.19           C  
ATOM    123  CB  PRO A   9      -2.582   0.237  -7.944  1.00 67.19           C  
ATOM    124  HB2 PRO A   9      -3.405  -0.449  -8.148  1.00 67.19           H  
ATOM    125  HB3 PRO A   9      -2.140   0.580  -8.879  1.00 67.19           H  
ATOM    126  O   PRO A   9      -5.373   1.169  -6.934  1.00 67.19           O  
ATOM    127  CG  PRO A   9      -1.504  -0.414  -7.084  1.00 67.19           C  
ATOM    128  HG2 PRO A   9      -0.794  -0.984  -7.682  1.00 67.19           H  
ATOM    129  HG3 PRO A   9      -1.971  -1.051  -6.333  1.00 67.19           H  
ATOM    130  CD  PRO A   9      -0.842   0.774  -6.400  1.00 67.19           C  
ATOM    131  HD2 PRO A   9      -0.481   0.458  -5.421  1.00 67.19           H  
ATOM    132  HD3 PRO A   9      -0.010   1.128  -7.008  1.00 67.19           H  
ATOM    133  N   ILE A  10      -4.248   0.920  -5.017  1.00 73.62           N  
ATOM    134  H   ILE A  10      -3.345   0.909  -4.563  1.00 73.62           H  
ATOM    135  CA  ILE A  10      -5.444   0.582  -4.216  1.00 73.62           C  
ATOM    136  HA  ILE A  10      -6.116  -0.017  -4.830  1.00 73.62           H  
ATOM    137  C   ILE A  10      -6.256   1.831  -3.826  1.00 73.62           C  
ATOM    138  CB  ILE A  10      -5.032  -0.282  -2.995  1.00 73.62           C  
ATOM    139  HB  ILE A  10      -4.224   0.231  -2.473  1.00 73.62           H  
ATOM    140  O   ILE A  10      -7.436   1.724  -3.512  1.00 73.62           O  
ATOM    141  CG1 ILE A  10      -4.512  -1.654  -3.490  1.00 73.62           C  
ATOM    142 HG12 ILE A  10      -5.332  -2.208  -3.947  1.00 73.62           H  
ATOM    143 HG13 ILE A  10      -3.754  -1.500  -4.258  1.00 73.62           H  
ATOM    144  CG2 ILE A  10      -6.182  -0.500  -1.992  1.00 73.62           C  
ATOM    145 HG21 ILE A  10      -7.040  -0.942  -2.499  1.00 73.62           H  
ATOM    146 HG22 ILE A  10      -6.483   0.448  -1.547  1.00 73.62           H  
ATOM    147 HG23 ILE A  10      -5.870  -1.147  -1.172  1.00 73.62           H  
ATOM    148  CD1 ILE A  10      -3.874  -2.521  -2.395  1.00 73.62           C  
ATOM    149 HD11 ILE A  10      -4.638  -2.921  -1.729  1.00 73.62           H  
ATOM    150 HD12 ILE A  10      -3.160  -1.933  -1.819  1.00 73.62           H  
ATOM    151 HD13 ILE A  10      -3.353  -3.357  -2.861  1.00 73.62           H  
ATOM    152  N   ILE A  11      -5.641   3.017  -3.836  1.00 66.50           N  
ATOM    153  H   ILE A  11      -4.682   3.053  -4.151  1.00 66.50           H  
ATOM    154  CA  ILE A  11      -6.254   4.254  -3.322  1.00 66.50           C  
ATOM    155  HA  ILE A  11      -7.200   3.978  -2.856  1.00 66.50           H  
ATOM    156  C   ILE A  11      -6.660   5.208  -4.468  1.00 66.50           C  
ATOM    157  CB  ILE A  11      -5.401   4.895  -2.193  1.00 66.50           C  
ATOM    158  HB  ILE A  11      -4.600   5.471  -2.657  1.00 66.50           H  
ATOM    159  O   ILE A  11      -6.601   6.429  -4.332  1.00 66.50           O  
ATOM    160  CG1 ILE A  11      -4.759   3.847  -1.242  1.00 66.50           C  
ATOM    161 HG12 ILE A  11      -4.219   3.097  -1.820  1.00 66.50           H  
ATOM    162 HG13 ILE A  11      -5.540   3.332  -0.683  1.00 66.50           H  
ATOM    163  CG2 ILE A  11      -6.277   5.837  -1.335  1.00 66.50           C  
ATOM    164 HG21 ILE A  11      -7.043   5.264  -0.812  1.00 66.50           H  
ATOM    165 HG22 ILE A  11      -6.774   6.589  -1.949  1.00 66.50           H  
ATOM    166 HG23 ILE A  11      -5.667   6.375  -0.610  1.00 66.50           H  
ATOM    167  CD1 ILE A  11      -3.733   4.428  -0.259  1.00 66.50           C  
ATOM    168 HD11 ILE A  11      -2.964   4.972  -0.808  1.00 66.50           H  
ATOM    169 HD12 ILE A  11      -4.212   5.091   0.462  1.00 66.50           H  
ATOM    170 HD13 ILE A  11      -3.263   3.611   0.287  1.00 66.50           H  
ATOM    171  N   LYS A  12      -7.078   4.666  -5.615  1.00 55.22           N  
ATOM    172  H   LYS A  12      -7.158   3.661  -5.666  1.00 55.22           H  
ATOM    173  CA  LYS A  12      -7.880   5.382  -6.620  1.00 55.22           C  
ATOM    174  HA  LYS A  12      -8.276   6.308  -6.205  1.00 55.22           H  
ATOM    175  C   LYS A  12      -9.097   4.545  -6.970  1.00 55.22           C  
ATOM    176  CB  LYS A  12      -7.087   5.677  -7.896  1.00 55.22           C  
ATOM    177  HB2 LYS A  12      -6.671   4.748  -8.284  1.00 55.22           H  
ATOM    178  HB3 LYS A  12      -7.791   6.066  -8.632  1.00 55.22           H  
ATOM    179  O   LYS A  12     -10.169   5.161  -7.132  1.00 55.22           O  
ATOM    180  CG  LYS A  12      -5.969   6.699  -7.683  1.00 55.22           C  
ATOM    181  HG2 LYS A  12      -6.350   7.547  -7.115  1.00 55.22           H  
ATOM    182  HG3 LYS A  12      -5.152   6.233  -7.133  1.00 55.22           H  
ATOM    183  CD  LYS A  12      -5.482   7.184  -9.050  1.00 55.22           C  
ATOM    184  HD2 LYS A  12      -6.302   7.705  -9.545  1.00 55.22           H  
ATOM    185  HD3 LYS A  12      -5.188   6.325  -9.653  1.00 55.22           H  
ATOM    186  CE  LYS A  12      -4.293   8.127  -8.877  1.00 55.22           C  
ATOM    187  HE2 LYS A  12      -3.455   7.555  -8.478  1.00 55.22           H  
ATOM    188  HE3 LYS A  12      -4.562   8.883  -8.140  1.00 55.22           H  
ATOM    189  NZ  LYS A  12      -3.937   8.766 -10.166  1.00 55.22           N  
ATOM    190  HZ1 LYS A  12      -3.149   9.386 -10.046  1.00 55.22           H  
ATOM    191  HZ2 LYS A  12      -4.725   9.296 -10.509  1.00 55.22           H  
ATOM    192  HZ3 LYS A  12      -3.706   8.058 -10.848  1.00 55.22           H  
ATOM    193  OXT LYS A  12      -8.889   3.323  -7.101  1.00 55.22           O  
TER     194      LYS A  12                                                       
END
