# Supplementary material for: Unveiling the Bioactive Potential of the Invasive Jellyfish Phyllorhiza punctata Through Integrative Transcriptomic and Proteomic Analyses
Source: Biomolecules. 2025 Aug 4;15(8):1121. doi: 10.3390/biom15081121 (PMC12383608; doi:10.3390/biom15081121)
Supplement: Supplementary file 1 [file biomolecules-15-01121-s001.zip › Suplementary Material/FileS3/Alphafold2/XAJ24443_1179_relaxed_rank_001_alphafold2_ptm_model_5_seed_000.pdb]

ATOM      1  N   ALA A   1       3.123  -8.484   9.867  1.00 65.50           N  
ATOM      2  H   ALA A   1       3.318  -9.447   9.636  1.00 65.50           H  
ATOM      3  H2  ALA A   1       2.140  -8.371  10.066  1.00 65.50           H  
ATOM      4  H3  ALA A   1       3.646  -8.242  10.697  1.00 65.50           H  
ATOM      5  CA  ALA A   1       3.526  -7.587   8.760  1.00 65.50           C  
ATOM      6  HA  ALA A   1       3.321  -6.561   9.066  1.00 65.50           H  
ATOM      7  C   ALA A   1       2.694  -7.822   7.500  1.00 65.50           C  
ATOM      8  CB  ALA A   1       5.029  -7.679   8.480  1.00 65.50           C  
ATOM      9  HB1 ALA A   1       5.299  -8.685   8.157  1.00 65.50           H  
ATOM     10  HB2 ALA A   1       5.295  -6.972   7.694  1.00 65.50           H  
ATOM     11  HB3 ALA A   1       5.591  -7.426   9.379  1.00 65.50           H  
ATOM     12  O   ALA A   1       2.068  -6.881   7.038  1.00 65.50           O  
ATOM     13  N   VAL A   2       2.620  -9.061   6.991  1.00 73.75           N  
ATOM     14  H   VAL A   2       3.234  -9.780   7.348  1.00 73.75           H  
ATOM     15  CA  VAL A   2       1.935  -9.402   5.723  1.00 73.75           C  
ATOM     16  HA  VAL A   2       2.480  -8.936   4.901  1.00 73.75           H  
ATOM     17  C   VAL A   2       0.494  -8.888   5.641  1.00 73.75           C  
ATOM     18  CB  VAL A   2       1.948 -10.929   5.491  1.00 73.75           C  
ATOM     19  HB  VAL A   2       1.312 -11.407   6.236  1.00 73.75           H  
ATOM     20  O   VAL A   2       0.111  -8.308   4.633  1.00 73.75           O  
ATOM     21  CG1 VAL A   2       1.424 -11.288   4.097  1.00 73.75           C  
ATOM     22 HG11 VAL A   2       2.023 -10.798   3.329  1.00 73.75           H  
ATOM     23 HG12 VAL A   2       0.384 -10.983   3.981  1.00 73.75           H  
ATOM     24 HG13 VAL A   2       1.472 -12.366   3.946  1.00 73.75           H  
ATOM     25  CG2 VAL A   2       3.363 -11.509   5.632  1.00 73.75           C  
ATOM     26 HG21 VAL A   2       4.050 -10.990   4.962  1.00 73.75           H  
ATOM     27 HG22 VAL A   2       3.352 -12.564   5.359  1.00 73.75           H  
ATOM     28 HG23 VAL A   2       3.723 -11.441   6.658  1.00 73.75           H  
ATOM     29  N   ILE A   3      -0.276  -9.018   6.725  1.00 78.75           N  
ATOM     30  H   ILE A   3       0.069  -9.577   7.493  1.00 78.75           H  
ATOM     31  CA  ILE A   3      -1.667  -8.540   6.795  1.00 78.75           C  
ATOM     32  HA  ILE A   3      -2.258  -9.074   6.052  1.00 78.75           H  
ATOM     33  C   ILE A   3      -1.765  -7.042   6.449  1.00 78.75           C  
ATOM     34  CB  ILE A   3      -2.257  -8.841   8.196  1.00 78.75           C  
ATOM     35  HB  ILE A   3      -1.647  -8.327   8.940  1.00 78.75           H  
ATOM     36  O   ILE A   3      -2.655  -6.635   5.709  1.00 78.75           O  
ATOM     37  CG1 ILE A   3      -2.225 -10.360   8.502  1.00 78.75           C  
ATOM     38 HG12 ILE A   3      -1.231 -10.761   8.304  1.00 78.75           H  
ATOM     39 HG13 ILE A   3      -2.925 -10.876   7.845  1.00 78.75           H  
ATOM     40  CG2 ILE A   3      -3.697  -8.308   8.309  1.00 78.75           C  
ATOM     41 HG21 ILE A   3      -4.332  -8.776   7.556  1.00 78.75           H  
ATOM     42 HG22 ILE A   3      -3.727  -7.228   8.166  1.00 78.75           H  
ATOM     43 HG23 ILE A   3      -4.112  -8.509   9.296  1.00 78.75           H  
ATOM     44  CD1 ILE A   3      -2.555 -10.715   9.958  1.00 78.75           C  
ATOM     45 HD11 ILE A   3      -2.394 -11.782  10.112  1.00 78.75           H  
ATOM     46 HD12 ILE A   3      -1.907 -10.158  10.635  1.00 78.75           H  
ATOM     47 HD13 ILE A   3      -3.598 -10.492  10.182  1.00 78.75           H  
ATOM     48  N   GLY A   4      -0.817  -6.227   6.923  1.00 77.81           N  
ATOM     49  H   GLY A   4      -0.024  -6.629   7.403  1.00 77.81           H  
ATOM     50  CA  GLY A   4      -0.793  -4.788   6.654  1.00 77.81           C  
ATOM     51  HA2 GLY A   4      -1.767  -4.358   6.886  1.00 77.81           H  
ATOM     52  HA3 GLY A   4      -0.047  -4.317   7.294  1.00 77.81           H  
ATOM     53  C   GLY A   4      -0.451  -4.441   5.205  1.00 77.81           C  
ATOM     54  O   GLY A   4      -0.941  -3.440   4.699  1.00 77.81           O  
ATOM     55  N   ILE A   5       0.329  -5.281   4.515  1.00 83.25           N  
ATOM     56  H   ILE A   5       0.639  -6.131   4.963  1.00 83.25           H  
ATOM     57  CA  ILE A   5       0.707  -5.057   3.109  1.00 83.25           C  
ATOM     58  HA  ILE A   5       1.049  -4.028   2.997  1.00 83.25           H  
ATOM     59  C   ILE A   5      -0.514  -5.214   2.200  1.00 83.25           C  
ATOM     60  CB  ILE A   5       1.859  -6.000   2.686  1.00 83.25           C  
ATOM     61  HB  ILE A   5       1.541  -7.031   2.841  1.00 83.25           H  
ATOM     62  O   ILE A   5      -0.724  -4.399   1.310  1.00 83.25           O  
ATOM     63  CG1 ILE A   5       3.113  -5.735   3.555  1.00 83.25           C  
ATOM     64 HG12 ILE A   5       2.848  -5.821   4.609  1.00 83.25           H  
ATOM     65 HG13 ILE A   5       3.464  -4.717   3.382  1.00 83.25           H  
ATOM     66  CG2 ILE A   5       2.195  -5.830   1.192  1.00 83.25           C  
ATOM     67 HG21 ILE A   5       2.520  -4.809   0.994  1.00 83.25           H  
ATOM     68 HG22 ILE A   5       1.326  -6.045   0.569  1.00 83.25           H  
ATOM     69 HG23 ILE A   5       2.981  -6.522   0.888  1.00 83.25           H  
ATOM     70  CD1 ILE A   5       4.273  -6.707   3.307  1.00 83.25           C  
ATOM     71 HD11 ILE A   5       5.045  -6.542   4.058  1.00 83.25           H  
ATOM     72 HD12 ILE A   5       4.711  -6.537   2.324  1.00 83.25           H  
ATOM     73 HD13 ILE A   5       3.921  -7.736   3.378  1.00 83.25           H  
ATOM     74  N   VAL A   6      -1.350  -6.226   2.452  1.00 83.94           N  
ATOM     75  H   VAL A   6      -1.126  -6.867   3.200  1.00 83.94           H  
ATOM     76  CA  VAL A   6      -2.588  -6.424   1.681  1.00 83.94           C  
ATOM     77  HA  VAL A   6      -2.355  -6.344   0.619  1.00 83.94           H  
ATOM     78  C   VAL A   6      -3.601  -5.325   1.998  1.00 83.94           C  
ATOM     79  CB  VAL A   6      -3.191  -7.818   1.934  1.00 83.94           C  
ATOM     80  HB  VAL A   6      -3.478  -7.901   2.983  1.00 83.94           H  
ATOM     81  O   VAL A   6      -4.249  -4.802   1.096  1.00 83.94           O  
ATOM     82  CG1 VAL A   6      -4.431  -8.061   1.064  1.00 83.94           C  
ATOM     83 HG11 VAL A   6      -4.808  -9.072   1.224  1.00 83.94           H  
ATOM     84 HG12 VAL A   6      -5.224  -7.360   1.327  1.00 83.94           H  
ATOM     85 HG13 VAL A   6      -4.182  -7.935   0.011  1.00 83.94           H  
ATOM     86  CG2 VAL A   6      -2.177  -8.928   1.621  1.00 83.94           C  
ATOM     87 HG21 VAL A   6      -2.641  -9.903   1.768  1.00 83.94           H  
ATOM     88 HG22 VAL A   6      -1.315  -8.858   2.283  1.00 83.94           H  
ATOM     89 HG23 VAL A   6      -1.844  -8.845   0.586  1.00 83.94           H  
ATOM     90  N   ALA A   7      -3.710  -4.932   3.269  1.00 83.94           N  
ATOM     91  H   ALA A   7      -3.170  -5.403   3.981  1.00 83.94           H  
ATOM     92  CA  ALA A   7      -4.638  -3.882   3.679  1.00 83.94           C  
ATOM     93  HA  ALA A   7      -5.620  -4.106   3.260  1.00 83.94           H  
ATOM     94  C   ALA A   7      -4.243  -2.483   3.163  1.00 83.94           C  
ATOM     95  CB  ALA A   7      -4.754  -3.923   5.206  1.00 83.94           C  
ATOM     96  HB1 ALA A   7      -5.071  -4.914   5.529  1.00 83.94           H  
ATOM     97  HB2 ALA A   7      -5.490  -3.189   5.531  1.00 83.94           H  
ATOM     98  HB3 ALA A   7      -3.791  -3.684   5.657  1.00 83.94           H  
ATOM     99  O   ALA A   7      -5.120  -1.666   2.900  1.00 83.94           O  
ATOM    100  N   GLY A   8      -2.948  -2.214   2.986  1.00 76.31           N  
ATOM    101  H   GLY A   8      -2.272  -2.905   3.277  1.00 76.31           H  
ATOM    102  CA  GLY A   8      -2.422  -0.946   2.469  1.00 76.31           C  
ATOM    103  HA2 GLY A   8      -1.534  -0.674   3.040  1.00 76.31           H  
ATOM    104  HA3 GLY A   8      -3.158  -0.153   2.598  1.00 76.31           H  
ATOM    105  C   GLY A   8      -2.034  -0.986   0.992  1.00 76.31           C  
ATOM    106  O   GLY A   8      -1.223  -0.168   0.575  1.00 76.31           O  
ATOM    107  N   GLY A   9      -2.547  -1.958   0.225  1.00 63.34           N  
ATOM    108  H   GLY A   9      -3.203  -2.581   0.674  1.00 63.34           H  
ATOM    109  CA  GLY A   9      -2.093  -2.362  -1.114  1.00 63.34           C  
ATOM    110  HA2 GLY A   9      -1.045  -2.649  -1.033  1.00 63.34           H  
ATOM    111  HA3 GLY A   9      -2.652  -3.249  -1.412  1.00 63.34           H  
ATOM    112  C   GLY A   9      -2.194  -1.339  -2.258  1.00 63.34           C  
ATOM    113  O   GLY A   9      -2.487  -1.733  -3.381  1.00 63.34           O  
ATOM    114  N   GLY A  10      -1.942  -0.051  -2.024  1.00 70.56           N  
ATOM    115  H   GLY A  10      -1.658   0.203  -1.089  1.00 70.56           H  
ATOM    116  CA  GLY A  10      -1.757   0.936  -3.091  1.00 70.56           C  
ATOM    117  HA2 GLY A  10      -0.691   1.144  -3.177  1.00 70.56           H  
ATOM    118  HA3 GLY A  10      -2.096   0.536  -4.047  1.00 70.56           H  
ATOM    119  C   GLY A  10      -2.460   2.273  -2.888  1.00 70.56           C  
ATOM    120  O   GLY A  10      -2.642   2.997  -3.863  1.00 70.56           O  
ATOM    121  N   ARG A  11      -2.874   2.610  -1.665  1.00 57.22           N  
ATOM    122  H   ARG A  11      -2.654   2.009  -0.884  1.00 57.22           H  
ATOM    123  CA  ARG A  11      -3.274   3.974  -1.301  1.00 57.22           C  
ATOM    124  HA  ARG A  11      -2.855   4.694  -2.004  1.00 57.22           H  
ATOM    125  C   ARG A  11      -2.662   4.326   0.043  1.00 57.22           C  
ATOM    126  CB  ARG A  11      -4.799   4.122  -1.263  1.00 57.22           C  
ATOM    127  HB2 ARG A  11      -5.033   5.114  -0.874  1.00 57.22           H  
ATOM    128  HB3 ARG A  11      -5.206   3.382  -0.574  1.00 57.22           H  
ATOM    129  O   ARG A  11      -2.114   5.441   0.128  1.00 57.22           O  
ATOM    130  CG  ARG A  11      -5.445   3.973  -2.648  1.00 57.22           C  
ATOM    131  HG2 ARG A  11      -5.002   4.700  -3.329  1.00 57.22           H  
ATOM    132  HG3 ARG A  11      -5.268   2.971  -3.039  1.00 57.22           H  
ATOM    133  CD  ARG A  11      -6.954   4.218  -2.574  1.00 57.22           C  
ATOM    134  HD2 ARG A  11      -7.357   4.205  -3.586  1.00 57.22           H  
ATOM    135  HD3 ARG A  11      -7.123   5.204  -2.142  1.00 57.22           H  
ATOM    136  NE  ARG A  11      -7.629   3.184  -1.767  1.00 57.22           N  
ATOM    137  HE  ARG A  11      -7.067   2.377  -1.535  1.00 57.22           H  
ATOM    138  NH1 ARG A  11      -9.621   4.270  -1.466  1.00 57.22           N  
ATOM    139 HH11 ARG A  11     -10.544   4.314  -1.058  1.00 57.22           H  
ATOM    140 HH12 ARG A  11      -9.256   5.043  -2.004  1.00 57.22           H  
ATOM    141  NH2 ARG A  11      -9.301   2.265  -0.540  1.00 57.22           N  
ATOM    142 HH21 ARG A  11     -10.224   2.314  -0.132  1.00 57.22           H  
ATOM    143 HH22 ARG A  11      -8.699   1.481  -0.335  1.00 57.22           H  
ATOM    144  CZ  ARG A  11      -8.843   3.245  -1.264  1.00 57.22           C  
ATOM    145  OXT ARG A  11      -2.775   3.456   0.933  1.00 57.22           O  
TER     146      ARG A  11                                                       
END
