# Supplementary material for: Unveiling the Bioactive Potential of the Invasive Jellyfish Phyllorhiza punctata Through Integrative Transcriptomic and Proteomic Analyses
Source: Biomolecules. 2025 Aug 4;15(8):1121. doi: 10.3390/biom15081121 (PMC12383608; doi:10.3390/biom15081121)
Supplement: Supplementary file 1 [file biomolecules-15-01121-s001.zip › Suplementary Material/FileS3/Alphafold2/XP_020913125_428_relaxed_rank_001_alphafold2_ptm_model_3_seed_000.pdb]

ATOM      1  N   LYS A   1      12.243  -4.165  -0.693  1.00 68.31           N  
ATOM      2  H   LYS A   1      12.920  -4.508  -0.027  1.00 68.31           H  
ATOM      3  H2  LYS A   1      12.382  -4.639  -1.574  1.00 68.31           H  
ATOM      4  H3  LYS A   1      12.410  -3.177  -0.823  1.00 68.31           H  
ATOM      5  CA  LYS A   1      10.875  -4.405  -0.170  1.00 68.31           C  
ATOM      6  HA  LYS A   1      10.129  -3.998  -0.853  1.00 68.31           H  
ATOM      7  C   LYS A   1      10.758  -3.650   1.145  1.00 68.31           C  
ATOM      8  CB  LYS A   1      10.597  -5.913   0.031  1.00 68.31           C  
ATOM      9  HB2 LYS A   1      11.469  -6.391   0.478  1.00 68.31           H  
ATOM     10  HB3 LYS A   1       9.766  -6.020   0.729  1.00 68.31           H  
ATOM     11  O   LYS A   1      11.309  -4.111   2.132  1.00 68.31           O  
ATOM     12  CG  LYS A   1      10.208  -6.647  -1.266  1.00 68.31           C  
ATOM     13  HG2 LYS A   1      11.003  -6.531  -2.003  1.00 68.31           H  
ATOM     14  HG3 LYS A   1       9.296  -6.201  -1.663  1.00 68.31           H  
ATOM     15  CD  LYS A   1       9.972  -8.150  -1.017  1.00 68.31           C  
ATOM     16  HD2 LYS A   1       9.264  -8.268  -0.196  1.00 68.31           H  
ATOM     17  HD3 LYS A   1      10.915  -8.615  -0.732  1.00 68.31           H  
ATOM     18  CE  LYS A   1       9.406  -8.846  -2.266  1.00 68.31           C  
ATOM     19  HE2 LYS A   1       8.451  -8.384  -2.519  1.00 68.31           H  
ATOM     20  HE3 LYS A   1      10.084  -8.678  -3.102  1.00 68.31           H  
ATOM     21  NZ  LYS A   1       9.216 -10.308  -2.061  1.00 68.31           N  
ATOM     22  HZ1 LYS A   1      10.097 -10.771  -1.887  1.00 68.31           H  
ATOM     23  HZ2 LYS A   1       8.806 -10.734  -2.880  1.00 68.31           H  
ATOM     24  HZ3 LYS A   1       8.602 -10.492  -1.280  1.00 68.31           H  
ATOM     25  N   GLY A   2      10.195  -2.441   1.119  1.00 85.44           N  
ATOM     26  H   GLY A   2       9.709  -2.113   0.296  1.00 85.44           H  
ATOM     27  CA  GLY A   2      10.093  -1.601   2.314  1.00 85.44           C  
ATOM     28  HA2 GLY A   2      11.081  -1.446   2.747  1.00 85.44           H  
ATOM     29  HA3 GLY A   2       9.671  -0.629   2.060  1.00 85.44           H  
ATOM     30  C   GLY A   2       9.186  -2.262   3.345  1.00 85.44           C  
ATOM     31  O   GLY A   2       8.085  -2.693   3.008  1.00 85.44           O  
ATOM     32  N   MET A   3       9.669  -2.392   4.575  1.00 84.62           N  
ATOM     33  H   MET A   3      10.579  -2.013   4.792  1.00 84.62           H  
ATOM     34  CA  MET A   3       8.825  -2.787   5.694  1.00 84.62           C  
ATOM     35  HA  MET A   3       8.185  -3.620   5.404  1.00 84.62           H  
ATOM     36  C   MET A   3       7.948  -1.590   6.053  1.00 84.62           C  
ATOM     37  CB  MET A   3       9.689  -3.221   6.886  1.00 84.62           C  
ATOM     38  HB2 MET A   3      10.426  -2.448   7.105  1.00 84.62           H  
ATOM     39  HB3 MET A   3       9.047  -3.343   7.758  1.00 84.62           H  
ATOM     40  O   MET A   3       8.469  -0.510   6.320  1.00 84.62           O  
ATOM     41  CG  MET A   3      10.406  -4.547   6.609  1.00 84.62           C  
ATOM     42  HG2 MET A   3       9.662  -5.333   6.482  1.00 84.62           H  
ATOM     43  HG3 MET A   3      10.963  -4.456   5.677  1.00 84.62           H  
ATOM     44  SD  MET A   3      11.577  -5.058   7.895  1.00 84.62           S  
ATOM     45  CE  MET A   3      10.471  -5.305   9.313  1.00 84.62           C  
ATOM     46  HE1 MET A   3      10.033  -4.355   9.616  1.00 84.62           H  
ATOM     47  HE2 MET A   3       9.681  -6.008   9.048  1.00 84.62           H  
ATOM     48  HE3 MET A   3      11.043  -5.709  10.148  1.00 84.62           H  
ATOM     49  N   VAL A   4       6.628  -1.772   6.045  1.00 81.94           N  
ATOM     50  H   VAL A   4       6.258  -2.680   5.801  1.00 81.94           H  
ATOM     51  CA  VAL A   4       5.694  -0.769   6.563  1.00 81.94           C  
ATOM     52  HA  VAL A   4       6.197   0.197   6.616  1.00 81.94           H  
ATOM     53  C   VAL A   4       5.277  -1.218   7.962  1.00 81.94           C  
ATOM     54  CB  VAL A   4       4.477  -0.564   5.644  1.00 81.94           C  
ATOM     55  HB  VAL A   4       3.918  -1.496   5.557  1.00 81.94           H  
ATOM     56  O   VAL A   4       4.606  -2.249   8.072  1.00 81.94           O  
ATOM     57  CG1 VAL A   4       3.550   0.523   6.208  1.00 81.94           C  
ATOM     58 HG11 VAL A   4       2.710   0.681   5.531  1.00 81.94           H  
ATOM     59 HG12 VAL A   4       3.152   0.220   7.176  1.00 81.94           H  
ATOM     60 HG13 VAL A   4       4.094   1.461   6.324  1.00 81.94           H  
ATOM     61  CG2 VAL A   4       4.917  -0.129   4.240  1.00 81.94           C  
ATOM     62 HG21 VAL A   4       4.042   0.054   3.617  1.00 81.94           H  
ATOM     63 HG22 VAL A   4       5.509   0.785   4.300  1.00 81.94           H  
ATOM     64 HG23 VAL A   4       5.515  -0.912   3.772  1.00 81.94           H  
ATOM     65  N   PRO A   5       5.668  -0.500   9.029  1.00 80.25           N  
ATOM     66  CA  PRO A   5       5.191  -0.802  10.367  1.00 80.25           C  
ATOM     67  HA  PRO A   5       5.333  -1.859  10.590  1.00 80.25           H  
ATOM     68  C   PRO A   5       3.699  -0.466  10.438  1.00 80.25           C  
ATOM     69  CB  PRO A   5       6.062   0.023  11.318  1.00 80.25           C  
ATOM     70  HB2 PRO A   5       5.512   0.349  12.201  1.00 80.25           H  
ATOM     71  HB3 PRO A   5       6.929  -0.569  11.613  1.00 80.25           H  
ATOM     72  O   PRO A   5       3.291   0.684  10.263  1.00 80.25           O  
ATOM     73  CG  PRO A   5       6.526   1.205  10.467  1.00 80.25           C  
ATOM     74  HG2 PRO A   5       5.792   2.008  10.533  1.00 80.25           H  
ATOM     75  HG3 PRO A   5       7.507   1.565  10.777  1.00 80.25           H  
ATOM     76  CD  PRO A   5       6.550   0.659   9.040  1.00 80.25           C  
ATOM     77  HD2 PRO A   5       7.563   0.350   8.780  1.00 80.25           H  
ATOM     78  HD3 PRO A   5       6.203   1.430   8.352  1.00 80.25           H  
ATOM     79  N   LYS A   6       2.873  -1.491  10.651  1.00 84.06           N  
ATOM     80  H   LYS A   6       3.286  -2.399  10.813  1.00 84.06           H  
ATOM     81  CA  LYS A   6       1.485  -1.296  11.068  1.00 84.06           C  
ATOM     82  HA  LYS A   6       1.045  -0.477  10.499  1.00 84.06           H  
ATOM     83  C   LYS A   6       1.525  -0.879  12.537  1.00 84.06           C  
ATOM     84  CB  LYS A   6       0.658  -2.572  10.841  1.00 84.06           C  
ATOM     85  HB2 LYS A   6       1.126  -3.401  11.371  1.00 84.06           H  
ATOM     86  HB3 LYS A   6      -0.338  -2.421  11.257  1.00 84.06           H  
ATOM     87  O   LYS A   6       2.320  -1.435  13.293  1.00 84.06           O  
ATOM     88  CG  LYS A   6       0.538  -2.909   9.344  1.00 84.06           C  
ATOM     89  HG2 LYS A   6       0.062  -2.075   8.827  1.00 84.06           H  
ATOM     90  HG3 LYS A   6       1.531  -3.063   8.923  1.00 84.06           H  
ATOM     91  CD  LYS A   6      -0.293  -4.178   9.128  1.00 84.06           C  
ATOM     92  HD2 LYS A   6       0.178  -5.002   9.664  1.00 84.06           H  
ATOM     93  HD3 LYS A   6      -1.293  -4.021   9.531  1.00 84.06           H  
ATOM     94  CE  LYS A   6      -0.377  -4.513   7.634  1.00 84.06           C  
ATOM     95  HE2 LYS A   6      -0.847  -3.675   7.118  1.00 84.06           H  
ATOM     96  HE3 LYS A   6       0.637  -4.620   7.247  1.00 84.06           H  
ATOM     97  NZ  LYS A   6      -1.151  -5.759   7.407  1.00 84.06           N  
ATOM     98  HZ1 LYS A   6      -1.216  -5.971   6.422  1.00 84.06           H  
ATOM     99  HZ2 LYS A   6      -0.713  -6.535   7.882  1.00 84.06           H  
ATOM    100  HZ3 LYS A   6      -2.086  -5.658   7.776  1.00 84.06           H  
ATOM    101  N   ARG A   7       0.731   0.132  12.890  1.00 76.12           N  
ATOM    102  H   ARG A   7       0.089   0.479  12.191  1.00 76.12           H  
ATOM    103  CA  ARG A   7       0.418   0.420  14.295  1.00 76.12           C  
ATOM    104  HA  ARG A   7       1.319   0.698  14.842  1.00 76.12           H  
ATOM    105  C   ARG A   7      -0.098  -0.835  14.988  1.00 76.12           C  
ATOM    106  CB  ARG A   7      -0.644   1.518  14.405  1.00 76.12           C  
ATOM    107  HB2 ARG A   7      -1.478   1.275  13.747  1.00 76.12           H  
ATOM    108  HB3 ARG A   7      -1.016   1.527  15.429  1.00 76.12           H  
ATOM    109  O   ARG A   7      -0.764  -1.633  14.287  1.00 76.12           O  
ATOM    110  CG  ARG A   7      -0.104   2.912  14.084  1.00 76.12           C  
ATOM    111  HG2 ARG A   7       0.703   3.160  14.773  1.00 76.12           H  
ATOM    112  HG3 ARG A   7       0.270   2.938  13.061  1.00 76.12           H  
ATOM    113  CD  ARG A   7      -1.247   3.920  14.241  1.00 76.12           C  
ATOM    114  HD2 ARG A   7      -1.607   3.882  15.269  1.00 76.12           H  
ATOM    115  HD3 ARG A   7      -2.059   3.629  13.574  1.00 76.12           H  
ATOM    116  NE  ARG A   7      -0.816   5.292  13.928  1.00 76.12           N  
ATOM    117  HE  ARG A   7       0.179   5.447  13.861  1.00 76.12           H  
ATOM    118  NH1 ARG A   7      -2.905   6.241  13.879  1.00 76.12           N  
ATOM    119 HH11 ARG A   7      -3.305   5.342  14.109  1.00 76.12           H  
ATOM    120 HH12 ARG A   7      -3.497   7.053  13.778  1.00 76.12           H  
ATOM    121  NH2 ARG A   7      -1.109   7.509  13.516  1.00 76.12           N  
ATOM    122 HH21 ARG A   7      -1.717   8.310  13.426  1.00 76.12           H  
ATOM    123 HH22 ARG A   7      -0.108   7.626  13.444  1.00 76.12           H  
ATOM    124  CZ  ARG A   7      -1.610   6.336  13.776  1.00 76.12           C  
ATOM    125  OXT ARG A   7       0.158  -0.900  16.203  1.00 76.12           O  
TER     126      ARG A   7                                                       
END
