# Supplementary material for: Unveiling the Bioactive Potential of the Invasive Jellyfish Phyllorhiza punctata Through Integrative Transcriptomic and Proteomic Analyses
Source: Biomolecules. 2025 Aug 4;15(8):1121. doi: 10.3390/biom15081121 (PMC12383608; doi:10.3390/biom15081121)
Supplement: Supplementary file 1 [file biomolecules-15-01121-s001.zip › Suplementary Material/FileS3/Alphafold2/XP_057297449_1309_relaxed_rank_001_alphafold2_ptm_model_4_seed_000.pdb]

ATOM      1  N   CYS A   1      19.303   2.880  -0.222  1.00 88.81           N  
ATOM      2  H   CYS A   1      19.350   3.140  -1.197  1.00 88.81           H  
ATOM      3  H2  CYS A   1      20.069   3.301   0.285  1.00 88.81           H  
ATOM      4  H3  CYS A   1      18.428   3.224   0.146  1.00 88.81           H  
ATOM      5  CA  CYS A   1      19.327   1.410  -0.087  1.00 88.81           C  
ATOM      6  HA  CYS A   1      20.260   1.042  -0.515  1.00 88.81           H  
ATOM      7  C   CYS A   1      18.174   0.834  -0.907  1.00 88.81           C  
ATOM      8  CB  CYS A   1      19.280   1.005   1.397  1.00 88.81           C  
ATOM      9  HB2 CYS A   1      19.629  -0.026   1.454  1.00 88.81           H  
ATOM     10  HB3 CYS A   1      19.998   1.602   1.960  1.00 88.81           H  
ATOM     11  O   CYS A   1      17.175   1.529  -1.023  1.00 88.81           O  
ATOM     12  SG  CYS A   1      17.693   1.037   2.287  1.00 88.81           S  
ATOM     13  N   ALA A   2      18.281  -0.364  -1.497  1.00 85.88           N  
ATOM     14  H   ALA A   2      19.117  -0.921  -1.393  1.00 85.88           H  
ATOM     15  CA  ALA A   2      17.231  -0.889  -2.389  1.00 85.88           C  
ATOM     16  HA  ALA A   2      17.117  -0.215  -3.239  1.00 85.88           H  
ATOM     17  C   ALA A   2      15.853  -0.980  -1.702  1.00 85.88           C  
ATOM     18  CB  ALA A   2      17.675  -2.257  -2.921  1.00 85.88           C  
ATOM     19  HB1 ALA A   2      17.787  -2.967  -2.101  1.00 85.88           H  
ATOM     20  HB2 ALA A   2      16.924  -2.636  -3.613  1.00 85.88           H  
ATOM     21  HB3 ALA A   2      18.622  -2.163  -3.454  1.00 85.88           H  
ATOM     22  O   ALA A   2      14.844  -0.618  -2.293  1.00 85.88           O  
ATOM     23  N   SER A   3      15.828  -1.364  -0.422  1.00 83.69           N  
ATOM     24  H   SER A   3      16.683  -1.659   0.028  1.00 83.69           H  
ATOM     25  CA  SER A   3      14.615  -1.381   0.404  1.00 83.69           C  
ATOM     26  HA  SER A   3      13.834  -1.930  -0.123  1.00 83.69           H  
ATOM     27  C   SER A   3      14.059   0.017   0.693  1.00 83.69           C  
ATOM     28  CB  SER A   3      14.900  -2.110   1.720  1.00 83.69           C  
ATOM     29  HB2 SER A   3      14.988  -3.178   1.521  1.00 83.69           H  
ATOM     30  HB3 SER A   3      14.071  -1.950   2.409  1.00 83.69           H  
ATOM     31  O   SER A   3      12.851   0.199   0.676  1.00 83.69           O  
ATOM     32  OG  SER A   3      16.109  -1.651   2.302  1.00 83.69           O  
ATOM     33  HG  SER A   3      16.132  -1.964   3.210  1.00 83.69           H  
ATOM     34  N   CYS A   4      14.923   1.018   0.886  1.00 87.88           N  
ATOM     35  H   CYS A   4      15.905   0.784   0.917  1.00 87.88           H  
ATOM     36  CA  CYS A   4      14.534   2.421   1.068  1.00 87.88           C  
ATOM     37  HA  CYS A   4      13.862   2.502   1.923  1.00 87.88           H  
ATOM     38  C   CYS A   4      13.817   2.986  -0.169  1.00 87.88           C  
ATOM     39  CB  CYS A   4      15.776   3.304   1.299  1.00 87.88           C  
ATOM     40  HB2 CYS A   4      15.403   4.308   1.501  1.00 87.88           H  
ATOM     41  HB3 CYS A   4      16.321   3.370   0.357  1.00 87.88           H  
ATOM     42  O   CYS A   4      13.040   3.926  -0.059  1.00 87.88           O  
ATOM     43  SG  CYS A   4      16.964   2.915   2.623  1.00 87.88           S  
ATOM     44  N   SER A   5      14.145   2.457  -1.349  1.00 87.81           N  
ATOM     45  H   SER A   5      14.827   1.713  -1.366  1.00 87.81           H  
ATOM     46  CA  SER A   5      13.592   2.878  -2.638  1.00 87.81           C  
ATOM     47  HA  SER A   5      13.250   3.911  -2.569  1.00 87.81           H  
ATOM     48  C   SER A   5      12.387   2.041  -3.066  1.00 87.81           C  
ATOM     49  CB  SER A   5      14.682   2.797  -3.711  1.00 87.81           C  
ATOM     50  HB2 SER A   5      14.289   3.160  -4.661  1.00 87.81           H  
ATOM     51  HB3 SER A   5      14.986   1.757  -3.833  1.00 87.81           H  
ATOM     52  O   SER A   5      11.799   2.329  -4.106  1.00 87.81           O  
ATOM     53  OG  SER A   5      15.810   3.574  -3.336  1.00 87.81           O  
ATOM     54  HG  SER A   5      15.545   4.494  -3.405  1.00 87.81           H  
ATOM     55  N   MET A   6      12.029   1.002  -2.304  1.00 87.00           N  
ATOM     56  H   MET A   6      12.484   0.855  -1.414  1.00 87.00           H  
ATOM     57  CA  MET A   6      10.867   0.185  -2.618  1.00 87.00           C  
ATOM     58  HA  MET A   6      10.897  -0.017  -3.689  1.00 87.00           H  
ATOM     59  C   MET A   6       9.606   0.981  -2.258  1.00 87.00           C  
ATOM     60  CB  MET A   6      10.932  -1.159  -1.880  1.00 87.00           C  
ATOM     61  HB2 MET A   6      10.669  -1.014  -0.832  1.00 87.00           H  
ATOM     62  HB3 MET A   6      11.946  -1.556  -1.927  1.00 87.00           H  
ATOM     63  O   MET A   6       9.481   1.421  -1.111  1.00 87.00           O  
ATOM     64  CG  MET A   6       9.974  -2.180  -2.508  1.00 87.00           C  
ATOM     65  HG2 MET A   6       9.870  -3.025  -1.828  1.00 87.00           H  
ATOM     66  HG3 MET A   6       8.990  -1.723  -2.612  1.00 87.00           H  
ATOM     67  SD  MET A   6      10.499  -2.813  -4.130  1.00 87.00           S  
ATOM     68  CE  MET A   6      11.673  -4.095  -3.615  1.00 87.00           C  
ATOM     69  HE1 MET A   6      11.150  -4.854  -3.035  1.00 87.00           H  
ATOM     70  HE2 MET A   6      12.111  -4.558  -4.499  1.00 87.00           H  
ATOM     71  HE3 MET A   6      12.464  -3.652  -3.011  1.00 87.00           H  
ATOM     72  N   PRO A   7       8.670   1.194  -3.197  1.00 83.12           N  
ATOM     73  CA  PRO A   7       7.418   1.860  -2.872  1.00 83.12           C  
ATOM     74  HA  PRO A   7       7.619   2.857  -2.479  1.00 83.12           H  
ATOM     75  C   PRO A   7       6.661   1.046  -1.816  1.00 83.12           C  
ATOM     76  CB  PRO A   7       6.660   1.976  -4.198  1.00 83.12           C  
ATOM     77  HB2 PRO A   7       6.916   2.920  -4.679  1.00 83.12           H  
ATOM     78  HB3 PRO A   7       5.581   1.899  -4.065  1.00 83.12           H  
ATOM     79  O   PRO A   7       6.662  -0.185  -1.852  1.00 83.12           O  
ATOM     80  CG  PRO A   7       7.213   0.819  -5.032  1.00 83.12           C  
ATOM     81  HG2 PRO A   7       7.140   1.018  -6.101  1.00 83.12           H  
ATOM     82  HG3 PRO A   7       6.686  -0.101  -4.776  1.00 83.12           H  
ATOM     83  CD  PRO A   7       8.665   0.720  -4.573  1.00 83.12           C  
ATOM     84  HD2 PRO A   7       9.294   1.370  -5.181  1.00 83.12           H  
ATOM     85  HD3 PRO A   7       8.999  -0.315  -4.651  1.00 83.12           H  
ATOM     86  N   ILE A   8       5.994   1.727  -0.881  1.00 82.62           N  
ATOM     87  H   ILE A   8       6.035   2.736  -0.883  1.00 82.62           H  
ATOM     88  CA  ILE A   8       5.069   1.063   0.041  1.00 82.62           C  
ATOM     89  HA  ILE A   8       5.556   0.174   0.443  1.00 82.62           H  
ATOM     90  C   ILE A   8       3.862   0.617  -0.787  1.00 82.62           C  
ATOM     91  CB  ILE A   8       4.680   1.961   1.239  1.00 82.62           C  
ATOM     92  HB  ILE A   8       4.178   2.854   0.865  1.00 82.62           H  
ATOM     93  O   ILE A   8       3.021   1.429  -1.168  1.00 82.62           O  
ATOM     94  CG1 ILE A   8       5.944   2.397   2.020  1.00 82.62           C  
ATOM     95 HG12 ILE A   8       6.490   1.512   2.346  1.00 82.62           H  
ATOM     96 HG13 ILE A   8       6.594   2.965   1.354  1.00 82.62           H  
ATOM     97  CG2 ILE A   8       3.704   1.202   2.162  1.00 82.62           C  
ATOM     98 HG21 ILE A   8       4.192   0.327   2.592  1.00 82.62           H  
ATOM     99 HG22 ILE A   8       3.356   1.852   2.965  1.00 82.62           H  
ATOM    100 HG23 ILE A   8       2.821   0.882   1.609  1.00 82.62           H  
ATOM    101  CD1 ILE A   8       5.666   3.279   3.245  1.00 82.62           C  
ATOM    102 HD11 ILE A   8       5.178   2.701   4.029  1.00 82.62           H  
ATOM    103 HD12 ILE A   8       6.611   3.657   3.636  1.00 82.62           H  
ATOM    104 HD13 ILE A   8       5.037   4.122   2.961  1.00 82.62           H  
ATOM    105  N   ILE A   9       3.809  -0.674  -1.107  1.00 88.00           N  
ATOM    106  H   ILE A   9       4.587  -1.261  -0.843  1.00 88.00           H  
ATOM    107  CA  ILE A   9       2.677  -1.287  -1.799  1.00 88.00           C  
ATOM    108  HA  ILE A   9       2.243  -0.556  -2.480  1.00 88.00           H  
ATOM    109  C   ILE A   9       1.638  -1.641  -0.735  1.00 88.00           C  
ATOM    110  CB  ILE A   9       3.114  -2.510  -2.639  1.00 88.00           C  
ATOM    111  HB  ILE A   9       3.488  -3.280  -1.964  1.00 88.00           H  
ATOM    112  O   ILE A   9       1.877  -2.485   0.126  1.00 88.00           O  
ATOM    113  CG1 ILE A   9       4.245  -2.137  -3.628  1.00 88.00           C  
ATOM    114 HG12 ILE A   9       3.888  -1.381  -4.327  1.00 88.00           H  
ATOM    115 HG13 ILE A   9       5.081  -1.713  -3.073  1.00 88.00           H  
ATOM    116  CG2 ILE A   9       1.897  -3.073  -3.400  1.00 88.00           C  
ATOM    117 HG21 ILE A   9       1.093  -3.323  -2.708  1.00 88.00           H  
ATOM    118 HG22 ILE A   9       2.169  -3.990  -3.922  1.00 88.00           H  
ATOM    119 HG23 ILE A   9       1.534  -2.343  -4.124  1.00 88.00           H  
ATOM    120  CD1 ILE A   9       4.817  -3.321  -4.416  1.00 88.00           C  
ATOM    121 HD11 ILE A   9       4.078  -3.704  -5.120  1.00 88.00           H  
ATOM    122 HD12 ILE A   9       5.689  -2.990  -4.979  1.00 88.00           H  
ATOM    123 HD13 ILE A   9       5.117  -4.114  -3.731  1.00 88.00           H  
ATOM    124  N   GLY A  10       0.484  -0.986  -0.783  1.00 85.62           N  
ATOM    125  H   GLY A  10       0.374  -0.237  -1.452  1.00 85.62           H  
ATOM    126  CA  GLY A  10      -0.629  -1.241   0.120  1.00 85.62           C  
ATOM    127  HA2 GLY A  10      -0.849  -2.309   0.132  1.00 85.62           H  
ATOM    128  HA3 GLY A  10      -0.366  -0.926   1.130  1.00 85.62           H  
ATOM    129  C   GLY A  10      -1.867  -0.478  -0.324  1.00 85.62           C  
ATOM    130  O   GLY A  10      -1.769   0.567  -0.966  1.00 85.62           O  
ATOM    131  N   ASN A  11      -3.043  -1.004   0.006  1.00 85.44           N  
ATOM    132  H   ASN A  11      -3.064  -1.841   0.571  1.00 85.44           H  
ATOM    133  CA  ASN A  11      -4.263  -0.225  -0.137  1.00 85.44           C  
ATOM    134  HA  ASN A  11      -4.295   0.207  -1.137  1.00 85.44           H  
ATOM    135  C   ASN A  11      -4.207   0.915   0.879  1.00 85.44           C  
ATOM    136  CB  ASN A  11      -5.496  -1.121   0.041  1.00 85.44           C  
ATOM    137  HB2 ASN A  11      -6.392  -0.502   0.053  1.00 85.44           H  
ATOM    138  HB3 ASN A  11      -5.439  -1.656   0.989  1.00 85.44           H  
ATOM    139  O   ASN A  11      -3.897   0.684   2.049  1.00 85.44           O  
ATOM    140  CG  ASN A  11      -5.623  -2.092  -1.114  1.00 85.44           C  
ATOM    141  ND2 ASN A  11      -5.411  -3.369  -0.892  1.00 85.44           N  
ATOM    142 HD21 ASN A  11      -5.511  -3.973  -1.695  1.00 85.44           H  
ATOM    143 HD22 ASN A  11      -5.242  -3.716   0.042  1.00 85.44           H  
ATOM    144  OD1 ASN A  11      -5.881  -1.713  -2.240  1.00 85.44           O  
ATOM    145  N   CYS A  12      -4.494   2.139   0.436  1.00 80.56           N  
ATOM    146  H   CYS A  12      -4.717   2.269  -0.541  1.00 80.56           H  
ATOM    147  CA  CYS A  12      -4.685   3.249   1.355  1.00 80.56           C  
ATOM    148  HA  CYS A  12      -3.785   3.380   1.958  1.00 80.56           H  
ATOM    149  C   CYS A  12      -5.855   2.888   2.276  1.00 80.56           C  
ATOM    150  CB  CYS A  12      -4.939   4.533   0.556  1.00 80.56           C  
ATOM    151  HB2 CYS A  12      -5.870   4.435  -0.003  1.00 80.56           H  
ATOM    152  HB3 CYS A  12      -4.114   4.702  -0.135  1.00 80.56           H  
ATOM    153  O   CYS A  12      -7.003   2.828   1.836  1.00 80.56           O  
ATOM    154  SG  CYS A  12      -5.064   5.942   1.695  1.00 80.56           S  
ATOM    155  HG  CYS A  12      -5.257   6.889   0.772  1.00 80.56           H  
ATOM    156  N   VAL A  13      -5.558   2.586   3.538  1.00 81.44           N  
ATOM    157  H   VAL A  13      -4.590   2.575   3.825  1.00 81.44           H  
ATOM    158  CA  VAL A  13      -6.583   2.430   4.564  1.00 81.44           C  
ATOM    159  HA  VAL A  13      -7.509   2.096   4.096  1.00 81.44           H  
ATOM    160  C   VAL A  13      -6.832   3.810   5.141  1.00 81.44           C  
ATOM    161  CB  VAL A  13      -6.224   1.368   5.624  1.00 81.44           C  
ATOM    162  HB  VAL A  13      -7.015   1.364   6.374  1.00 81.44           H  
ATOM    163  O   VAL A  13      -5.908   4.468   5.624  1.00 81.44           O  
ATOM    164  CG1 VAL A  13      -6.188  -0.021   4.972  1.00 81.44           C  
ATOM    165 HG11 VAL A  13      -6.032  -0.781   5.738  1.00 81.44           H  
ATOM    166 HG12 VAL A  13      -7.136  -0.220   4.473  1.00 81.44           H  
ATOM    167 HG13 VAL A  13      -5.379  -0.078   4.244  1.00 81.44           H  
ATOM    168  CG2 VAL A  13      -4.886   1.594   6.342  1.00 81.44           C  
ATOM    169 HG21 VAL A  13      -4.909   2.533   6.896  1.00 81.44           H  
ATOM    170 HG22 VAL A  13      -4.063   1.613   5.627  1.00 81.44           H  
ATOM    171 HG23 VAL A  13      -4.715   0.790   7.058  1.00 81.44           H  
ATOM    172  N   ASN A  14      -8.073   4.289   5.063  1.00 81.75           N  
ATOM    173  H   ASN A  14      -8.809   3.705   4.693  1.00 81.75           H  
ATOM    174  CA  ASN A  14      -8.418   5.444   5.871  1.00 81.75           C  
ATOM    175  HA  ASN A  14      -7.632   6.185   5.724  1.00 81.75           H  
ATOM    176  C   ASN A  14      -8.342   4.986   7.338  1.00 81.75           C  
ATOM    177  CB  ASN A  14      -9.725   6.115   5.389  1.00 81.75           C  
ATOM    178  HB2 ASN A  14      -9.679   6.223   4.306  1.00 81.75           H  
ATOM    179  HB3 ASN A  14      -9.769   7.119   5.812  1.00 81.75           H  
ATOM    180  O   ASN A  14      -8.897   3.960   7.714  1.00 81.75           O  
ATOM    181  CG  ASN A  14     -11.034   5.437   5.765  1.00 81.75           C  
ATOM    182  ND2 ASN A  14     -12.017   5.456   4.900  1.00 81.75           N  
ATOM    183 HD21 ASN A  14     -12.872   5.020   5.216  1.00 81.75           H  
ATOM    184 HD22 ASN A  14     -11.905   5.876   3.989  1.00 81.75           H  
ATOM    185  OD1 ASN A  14     -11.243   4.954   6.851  1.00 81.75           O  
ATOM    186  N   ALA A  15      -7.587   5.703   8.165  1.00 77.12           N  
ATOM    187  H   ALA A  15      -7.012   6.446   7.796  1.00 77.12           H  
ATOM    188  CA  ALA A  15      -7.587   5.468   9.611  1.00 77.12           C  
ATOM    189  HA  ALA A  15      -7.703   4.401   9.800  1.00 77.12           H  
ATOM    190  C   ALA A  15      -8.777   6.171  10.296  1.00 77.12           C  
ATOM    191  CB  ALA A  15      -6.228   5.895  10.174  1.00 77.12           C  
ATOM    192  HB1 ALA A  15      -6.186   5.656  11.236  1.00 77.12           H  
ATOM    193  HB2 ALA A  15      -5.429   5.359   9.662  1.00 77.12           H  
ATOM    194  HB3 ALA A  15      -6.089   6.968  10.048  1.00 77.12           H  
ATOM    195  O   ALA A  15      -8.878   6.199  11.516  1.00 77.12           O  
ATOM    196  N   VAL A  16      -9.666   6.775   9.503  1.00 76.75           N  
ATOM    197  H   VAL A  16      -9.575   6.612   8.511  1.00 76.75           H  
ATOM    198  CA  VAL A  16     -10.822   7.566   9.937  1.00 76.75           C  
ATOM    199  HA  VAL A  16     -10.930   7.468  11.018  1.00 76.75           H  
ATOM    200  C   VAL A  16     -12.091   6.962   9.345  1.00 76.75           C  
ATOM    201  CB  VAL A  16     -10.651   9.068   9.627  1.00 76.75           C  
ATOM    202  HB  VAL A  16     -11.622   9.558   9.699  1.00 76.75           H  
ATOM    203  O   VAL A  16     -12.839   7.598   8.607  1.00 76.75           O  
ATOM    204  CG1 VAL A  16      -9.752   9.728  10.676  1.00 76.75           C  
ATOM    205 HG11 VAL A  16      -9.663  10.795  10.469  1.00 76.75           H  
ATOM    206 HG12 VAL A  16     -10.188   9.600  11.667  1.00 76.75           H  
ATOM    207 HG13 VAL A  16      -8.761   9.275  10.666  1.00 76.75           H  
ATOM    208  CG2 VAL A  16     -10.068   9.343   8.231  1.00 76.75           C  
ATOM    209 HG21 VAL A  16     -10.069  10.417   8.045  1.00 76.75           H  
ATOM    210 HG22 VAL A  16     -10.688   8.860   7.475  1.00 76.75           H  
ATOM    211 HG23 VAL A  16      -9.044   8.976   8.159  1.00 76.75           H  
ATOM    212  N   GLY A  17     -12.303   5.686   9.638  1.00 68.44           N  
ATOM    213  H   GLY A  17     -11.609   5.196  10.184  1.00 68.44           H  
ATOM    214  CA  GLY A  17     -13.455   4.922   9.192  1.00 68.44           C  
ATOM    215  HA2 GLY A  17     -14.198   5.561   8.715  1.00 68.44           H  
ATOM    216  HA3 GLY A  17     -13.127   4.170   8.474  1.00 68.44           H  
ATOM    217  C   GLY A  17     -14.086   4.208  10.371  1.00 68.44           C  
ATOM    218  O   GLY A  17     -13.781   3.047  10.566  1.00 68.44           O  
ATOM    219  N   LYS A  18     -14.930   4.944  11.104  1.00 53.50           N  
ATOM    220  H   LYS A  18     -14.898   5.937  10.921  1.00 53.50           H  
ATOM    221  CA  LYS A  18     -16.080   4.479  11.903  1.00 53.50           C  
ATOM    222  HA  LYS A  18     -16.338   5.279  12.597  1.00 53.50           H  
ATOM    223  C   LYS A  18     -15.897   3.280  12.837  1.00 53.50           C  
ATOM    224  CB  LYS A  18     -17.281   4.255  10.980  1.00 53.50           C  
ATOM    225  HB2 LYS A  18     -17.025   3.512  10.225  1.00 53.50           H  
ATOM    226  HB3 LYS A  18     -18.098   3.859  11.583  1.00 53.50           H  
ATOM    227  O   LYS A  18     -15.767   2.144  12.345  1.00 53.50           O  
ATOM    228  CG  LYS A  18     -17.727   5.560  10.316  1.00 53.50           C  
ATOM    229  HG2 LYS A  18     -16.971   5.900   9.609  1.00 53.50           H  
ATOM    230  HG3 LYS A  18     -17.868   6.321  11.084  1.00 53.50           H  
ATOM    231  CD  LYS A  18     -19.048   5.339   9.583  1.00 53.50           C  
ATOM    232  HD2 LYS A  18     -18.915   4.600   8.794  1.00 53.50           H  
ATOM    233  HD3 LYS A  18     -19.781   4.971  10.301  1.00 53.50           H  
ATOM    234  CE  LYS A  18     -19.517   6.670   8.993  1.00 53.50           C  
ATOM    235  HE2 LYS A  18     -19.357   7.449   9.738  1.00 53.50           H  
ATOM    236  HE3 LYS A  18     -18.903   6.905   8.123  1.00 53.50           H  
ATOM    237  NZ  LYS A  18     -20.953   6.610   8.633  1.00 53.50           N  
ATOM    238  HZ1 LYS A  18     -21.503   6.385   9.451  1.00 53.50           H  
ATOM    239  HZ2 LYS A  18     -21.108   5.891   7.941  1.00 53.50           H  
ATOM    240  HZ3 LYS A  18     -21.265   7.497   8.265  1.00 53.50           H  
ATOM    241  OXT LYS A  18     -16.091   3.551  14.038  1.00 53.50           O  
TER     242      LYS A  18                                                       
END
