# Supplementary material for: Unveiling the Bioactive Potential of the Invasive Jellyfish Phyllorhiza punctata Through Integrative Transcriptomic and Proteomic Analyses
Source: Biomolecules. 2025 Aug 4;15(8):1121. doi: 10.3390/biom15081121 (PMC12383608; doi:10.3390/biom15081121)
Supplement: Supplementary file 1 [file biomolecules-15-01121-s001.zip › Suplementary Material/FileS3/Alphafold2/XP_065051094_793_relaxed_rank_001_alphafold2_ptm_model_1_seed_000.pdb]

ATOM      1  N   THR A   1      -4.443  -1.852  -1.110  1.00 79.88           N  
ATOM      2  H   THR A   1      -4.529  -2.822  -0.841  1.00 79.88           H  
ATOM      3  H2  THR A   1      -5.365  -1.440  -1.071  1.00 79.88           H  
ATOM      4  H3  THR A   1      -4.087  -1.767  -2.051  1.00 79.88           H  
ATOM      5  CA  THR A   1      -3.583  -1.108  -0.162  1.00 79.88           C  
ATOM      6  HA  THR A   1      -3.477  -0.094  -0.549  1.00 79.88           H  
ATOM      7  C   THR A   1      -2.173  -1.669  -0.065  1.00 79.88           C  
ATOM      8  CB  THR A   1      -4.241  -0.973   1.207  1.00 79.88           C  
ATOM      9  HB  THR A   1      -4.073  -1.873   1.798  1.00 79.88           H  
ATOM     10  O   THR A   1      -1.238  -0.889  -0.087  1.00 79.88           O  
ATOM     11  CG2 THR A   1      -3.744   0.260   1.949  1.00 79.88           C  
ATOM     12 HG21 THR A   1      -4.240   0.336   2.917  1.00 79.88           H  
ATOM     13 HG22 THR A   1      -3.949   1.162   1.372  1.00 79.88           H  
ATOM     14 HG23 THR A   1      -2.670   0.188   2.120  1.00 79.88           H  
ATOM     15  OG1 THR A   1      -5.621  -0.813   0.985  1.00 79.88           O  
ATOM     16  HG1 THR A   1      -6.016  -0.493   1.799  1.00 79.88           H  
ATOM     17  N   PHE A   2      -1.977  -2.995  -0.042  1.00 86.69           N  
ATOM     18  H   PHE A   2      -2.744  -3.633   0.112  1.00 86.69           H  
ATOM     19  CA  PHE A   2      -0.632  -3.598  -0.098  1.00 86.69           C  
ATOM     20  HA  PHE A   2      -0.040  -3.226   0.739  1.00 86.69           H  
ATOM     21  C   PHE A   2       0.149  -3.248  -1.382  1.00 86.69           C  
ATOM     22  CB  PHE A   2      -0.788  -5.116   0.063  1.00 86.69           C  
ATOM     23  HB2 PHE A   2      -1.293  -5.319   1.008  1.00 86.69           H  
ATOM     24  HB3 PHE A   2      -1.422  -5.500  -0.736  1.00 86.69           H  
ATOM     25  O   PHE A   2       1.295  -2.823  -1.306  1.00 86.69           O  
ATOM     26  CG  PHE A   2       0.522  -5.875   0.056  1.00 86.69           C  
ATOM     27  CD1 PHE A   2       0.952  -6.540  -1.109  1.00 86.69           C  
ATOM     28  HD1 PHE A   2       0.353  -6.519  -2.008  1.00 86.69           H  
ATOM     29  CD2 PHE A   2       1.317  -5.912   1.217  1.00 86.69           C  
ATOM     30  HD2 PHE A   2       0.997  -5.406   2.116  1.00 86.69           H  
ATOM     31  CE1 PHE A   2       2.171  -7.239  -1.110  1.00 86.69           C  
ATOM     32  HE1 PHE A   2       2.504  -7.748  -2.003  1.00 86.69           H  
ATOM     33  CE2 PHE A   2       2.536  -6.612   1.214  1.00 86.69           C  
ATOM     34  HE2 PHE A   2       3.148  -6.643   2.103  1.00 86.69           H  
ATOM     35  CZ  PHE A   2       2.962  -7.276   0.051  1.00 86.69           C  
ATOM     36  HZ  PHE A   2       3.899  -7.813   0.047  1.00 86.69           H  
ATOM     37  N   LEU A   3      -0.494  -3.338  -2.554  1.00 85.50           N  
ATOM     38  H   LEU A   3      -1.399  -3.784  -2.573  1.00 85.50           H  
ATOM     39  CA  LEU A   3       0.142  -3.018  -3.843  1.00 85.50           C  
ATOM     40  HA  LEU A   3       1.052  -3.609  -3.948  1.00 85.50           H  
ATOM     41  C   LEU A   3       0.580  -1.550  -3.946  1.00 85.50           C  
ATOM     42  CB  LEU A   3      -0.831  -3.368  -4.984  1.00 85.50           C  
ATOM     43  HB2 LEU A   3      -0.401  -3.018  -5.923  1.00 85.50           H  
ATOM     44  HB3 LEU A   3      -1.765  -2.827  -4.830  1.00 85.50           H  
ATOM     45  O   LEU A   3       1.658  -1.248  -4.443  1.00 85.50           O  
ATOM     46  CG  LEU A   3      -1.135  -4.871  -5.126  1.00 85.50           C  
ATOM     47  HG  LEU A   3      -1.503  -5.258  -4.176  1.00 85.50           H  
ATOM     48  CD1 LEU A   3      -2.227  -5.077  -6.174  1.00 85.50           C  
ATOM     49 HD11 LEU A   3      -3.135  -4.550  -5.884  1.00 85.50           H  
ATOM     50 HD12 LEU A   3      -1.890  -4.706  -7.142  1.00 85.50           H  
ATOM     51 HD13 LEU A   3      -2.453  -6.139  -6.267  1.00 85.50           H  
ATOM     52  CD2 LEU A   3       0.101  -5.668  -5.541  1.00 85.50           C  
ATOM     53 HD21 LEU A   3      -0.170  -6.710  -5.713  1.00 85.50           H  
ATOM     54 HD22 LEU A   3       0.860  -5.640  -4.758  1.00 85.50           H  
ATOM     55 HD23 LEU A   3       0.521  -5.260  -6.460  1.00 85.50           H  
ATOM     56  N   THR A   4      -0.232  -0.637  -3.421  1.00 91.31           N  
ATOM     57  H   THR A   4      -1.124  -0.926  -3.046  1.00 91.31           H  
ATOM     58  CA  THR A   4       0.050   0.803  -3.410  1.00 91.31           C  
ATOM     59  HA  THR A   4       0.325   1.107  -4.420  1.00 91.31           H  
ATOM     60  C   THR A   4       1.233   1.150  -2.500  1.00 91.31           C  
ATOM     61  CB  THR A   4      -1.203   1.585  -2.969  1.00 91.31           C  
ATOM     62  HB  THR A   4      -1.116   1.848  -1.914  1.00 91.31           H  
ATOM     63  O   THR A   4       2.013   2.037  -2.824  1.00 91.31           O  
ATOM     64  CG2 THR A   4      -1.373   2.854  -3.799  1.00 91.31           C  
ATOM     65 HG21 THR A   4      -1.483   2.610  -4.856  1.00 91.31           H  
ATOM     66 HG22 THR A   4      -2.246   3.409  -3.455  1.00 91.31           H  
ATOM     67 HG23 THR A   4      -0.494   3.486  -3.674  1.00 91.31           H  
ATOM     68  OG1 THR A   4      -2.403   0.834  -3.140  1.00 91.31           O  
ATOM     69  HG1 THR A   4      -2.851   1.274  -3.867  1.00 91.31           H  
ATOM     70  N   ASN A   5       1.410   0.410  -1.399  1.00 91.38           N  
ATOM     71  H   ASN A   5       0.731  -0.306  -1.185  1.00 91.38           H  
ATOM     72  CA  ASN A   5       2.529   0.581  -0.466  1.00 91.38           C  
ATOM     73  HA  ASN A   5       2.679   1.645  -0.282  1.00 91.38           H  
ATOM     74  C   ASN A   5       3.872   0.053  -0.999  1.00 91.38           C  
ATOM     75  CB  ASN A   5       2.181  -0.112   0.866  1.00 91.38           C  
ATOM     76  HB2 ASN A   5       1.786  -1.110   0.676  1.00 91.38           H  
ATOM     77  HB3 ASN A   5       3.097  -0.222   1.447  1.00 91.38           H  
ATOM     78  O   ASN A   5       4.910   0.480  -0.505  1.00 91.38           O  
ATOM     79  CG  ASN A   5       1.209   0.664   1.734  1.00 91.38           C  
ATOM     80  ND2 ASN A   5       0.764   0.080   2.823  1.00 91.38           N  
ATOM     81 HD21 ASN A   5       0.212   0.672   3.427  1.00 91.38           H  
ATOM     82 HD22 ASN A   5       1.145  -0.809   3.112  1.00 91.38           H  
ATOM     83  OD1 ASN A   5       0.844   1.797   1.482  1.00 91.38           O  
ATOM     84  N   LEU A   6       3.867  -0.873  -1.966  1.00 92.94           N  
ATOM     85  H   LEU A   6       2.978  -1.223  -2.295  1.00 92.94           H  
ATOM     86  CA  LEU A   6       5.091  -1.413  -2.573  1.00 92.94           C  
ATOM     87  HA  LEU A   6       5.866  -1.462  -1.808  1.00 92.94           H  
ATOM     88  C   LEU A   6       5.636  -0.520  -3.695  1.00 92.94           C  
ATOM     89  CB  LEU A   6       4.803  -2.838  -3.082  1.00 92.94           C  
ATOM     90  HB2 LEU A   6       4.022  -2.780  -3.840  1.00 92.94           H  
ATOM     91  HB3 LEU A   6       4.422  -3.434  -2.252  1.00 92.94           H  
ATOM     92  O   LEU A   6       6.837  -0.474  -3.902  1.00 92.94           O  
ATOM     93  CG  LEU A   6       6.022  -3.563  -3.694  1.00 92.94           C  
ATOM     94  HG  LEU A   6       6.402  -2.999  -4.546  1.00 92.94           H  
ATOM     95  CD1 LEU A   6       7.148  -3.766  -2.677  1.00 92.94           C  
ATOM     96 HD11 LEU A   6       6.774  -4.280  -1.792  1.00 92.94           H  
ATOM     97 HD12 LEU A   6       7.566  -2.799  -2.396  1.00 92.94           H  
ATOM     98 HD13 LEU A   6       7.948  -4.351  -3.131  1.00 92.94           H  
ATOM     99  CD2 LEU A   6       5.587  -4.937  -4.206  1.00 92.94           C  
ATOM    100 HD21 LEU A   6       6.437  -5.437  -4.670  1.00 92.94           H  
ATOM    101 HD22 LEU A   6       5.215  -5.546  -3.381  1.00 92.94           H  
ATOM    102 HD23 LEU A   6       4.805  -4.817  -4.955  1.00 92.94           H  
ATOM    103  N   ILE A   7       4.753   0.164  -4.423  1.00 90.62           N  
ATOM    104  H   ILE A   7       3.772   0.034  -4.221  1.00 90.62           H  
ATOM    105  CA  ILE A   7       5.123   1.020  -5.562  1.00 90.62           C  
ATOM    106  HA  ILE A   7       5.989   0.593  -6.067  1.00 90.62           H  
ATOM    107  C   ILE A   7       5.538   2.425  -5.099  1.00 90.62           C  
ATOM    108  CB  ILE A   7       3.942   1.057  -6.562  1.00 90.62           C  
ATOM    109  HB  ILE A   7       3.050   1.369  -6.019  1.00 90.62           H  
ATOM    110  O   ILE A   7       6.345   3.078  -5.749  1.00 90.62           O  
ATOM    111  CG1 ILE A   7       3.692  -0.354  -7.149  1.00 90.62           C  
ATOM    112 HG12 ILE A   7       4.528  -0.634  -7.790  1.00 90.62           H  
ATOM    113 HG13 ILE A   7       3.637  -1.086  -6.343  1.00 90.62           H  
ATOM    114  CG2 ILE A   7       4.178   2.067  -7.702  1.00 90.62           C  
ATOM    115 HG21 ILE A   7       4.252   3.080  -7.308  1.00 90.62           H  
ATOM    116 HG22 ILE A   7       5.105   1.828  -8.224  1.00 90.62           H  
ATOM    117 HG23 ILE A   7       3.351   2.059  -8.412  1.00 90.62           H  
ATOM    118  CD1 ILE A   7       2.386  -0.475  -7.945  1.00 90.62           C  
ATOM    119 HD11 ILE A   7       2.207  -1.524  -8.183  1.00 90.62           H  
ATOM    120 HD12 ILE A   7       2.452   0.081  -8.880  1.00 90.62           H  
ATOM    121 HD13 ILE A   7       1.551  -0.101  -7.351  1.00 90.62           H  
ATOM    122  N   ASN A   8       4.971   2.904  -3.989  1.00 85.94           N  
ATOM    123  H   ASN A   8       4.308   2.318  -3.502  1.00 85.94           H  
ATOM    124  CA  ASN A   8       5.203   4.252  -3.461  1.00 85.94           C  
ATOM    125  HA  ASN A   8       5.481   4.900  -4.292  1.00 85.94           H  
ATOM    126  C   ASN A   8       6.370   4.335  -2.453  1.00 85.94           C  
ATOM    127  CB  ASN A   8       3.874   4.758  -2.879  1.00 85.94           C  
ATOM    128  HB2 ASN A   8       3.061   4.527  -3.567  1.00 85.94           H  
ATOM    129  HB3 ASN A   8       3.682   4.256  -1.931  1.00 85.94           H  
ATOM    130  O   ASN A   8       6.471   5.296  -1.691  1.00 85.94           O  
ATOM    131  CG  ASN A   8       3.870   6.262  -2.680  1.00 85.94           C  
ATOM    132  ND2 ASN A   8       3.330   6.742  -1.584  1.00 85.94           N  
ATOM    133 HD21 ASN A   8       3.434   7.740  -1.469  1.00 85.94           H  
ATOM    134 HD22 ASN A   8       3.080   6.116  -0.832  1.00 85.94           H  
ATOM    135  OD1 ASN A   8       4.292   7.032  -3.521  1.00 85.94           O  
ATOM    136  N   ARG A   9       7.209   3.303  -2.402  1.00 78.75           N  
ATOM    137  H   ARG A   9       7.157   2.615  -3.140  1.00 78.75           H  
ATOM    138  CA  ARG A   9       8.428   3.220  -1.601  1.00 78.75           C  
ATOM    139  HA  ARG A   9       8.678   4.198  -1.189  1.00 78.75           H  
ATOM    140  C   ARG A   9       9.582   2.842  -2.519  1.00 78.75           C  
ATOM    141  CB  ARG A   9       8.228   2.199  -0.473  1.00 78.75           C  
ATOM    142  HB2 ARG A   9       7.411   2.533   0.166  1.00 78.75           H  
ATOM    143  HB3 ARG A   9       7.965   1.235  -0.907  1.00 78.75           H  
ATOM    144  O   ARG A   9      10.689   3.351  -2.252  1.00 78.75           O  
ATOM    145  CG  ARG A   9       9.507   2.052   0.359  1.00 78.75           C  
ATOM    146  HG2 ARG A   9      10.310   1.662  -0.266  1.00 78.75           H  
ATOM    147  HG3 ARG A   9       9.801   3.025   0.753  1.00 78.75           H  
ATOM    148  CD  ARG A   9       9.292   1.078   1.514  1.00 78.75           C  
ATOM    149  HD2 ARG A   9       8.934   0.136   1.099  1.00 78.75           H  
ATOM    150  HD3 ARG A   9       8.538   1.483   2.188  1.00 78.75           H  
ATOM    151  NE  ARG A   9      10.552   0.859   2.245  1.00 78.75           N  
ATOM    152  HE  ARG A   9      11.279   1.536   2.065  1.00 78.75           H  
ATOM    153  NH1 ARG A   9       9.979  -1.117   3.245  1.00 78.75           N  
ATOM    154 HH11 ARG A   9       9.085  -1.055   2.778  1.00 78.75           H  
ATOM    155 HH12 ARG A   9      10.223  -1.919   3.809  1.00 78.75           H  
ATOM    156  NH2 ARG A   9      12.016  -0.262   3.568  1.00 78.75           N  
ATOM    157 HH21 ARG A   9      12.709   0.447   3.373  1.00 78.75           H  
ATOM    158 HH22 ARG A   9      12.250  -1.056   4.147  1.00 78.75           H  
ATOM    159  CZ  ARG A   9      10.842  -0.168   3.014  1.00 78.75           C  
ATOM    160  OXT ARG A   9       9.331   2.000  -3.403  1.00 78.75           O  
TER     161      ARG A   9                                                       
END
