# Supplementary material for: Unveiling the Bioactive Potential of the Invasive Jellyfish Phyllorhiza punctata Through Integrative Transcriptomic and Proteomic Analyses
Source: Biomolecules. 2025 Aug 4;15(8):1121. doi: 10.3390/biom15081121 (PMC12383608; doi:10.3390/biom15081121)
Supplement: Supplementary file 1 [file biomolecules-15-01121-s001.zip › Suplementary Material/FileS3/Alphafold2/XP_065051124_10618_relaxed_rank_001_alphafold2_ptm_model_1_seed_000.pdb]

ATOM      1  N   ASN A   1      -1.674  -7.824   7.562  1.00 79.50           N  
ATOM      2  H   ASN A   1      -2.187  -8.687   7.671  1.00 79.50           H  
ATOM      3  H2  ASN A   1      -0.803  -8.033   7.095  1.00 79.50           H  
ATOM      4  H3  ASN A   1      -1.484  -7.444   8.478  1.00 79.50           H  
ATOM      5  CA  ASN A   1      -2.471  -6.875   6.754  1.00 79.50           C  
ATOM      6  HA  ASN A   1      -2.652  -7.352   5.790  1.00 79.50           H  
ATOM      7  C   ASN A   1      -1.702  -5.598   6.409  1.00 79.50           C  
ATOM      8  CB  ASN A   1      -3.858  -6.594   7.353  1.00 79.50           C  
ATOM      9  HB2 ASN A   1      -3.792  -5.832   8.130  1.00 79.50           H  
ATOM     10  HB3 ASN A   1      -4.278  -7.502   7.786  1.00 79.50           H  
ATOM     11  O   ASN A   1      -1.610  -5.285   5.242  1.00 79.50           O  
ATOM     12  CG  ASN A   1      -4.809  -6.134   6.255  1.00 79.50           C  
ATOM     13  ND2 ASN A   1      -5.823  -5.354   6.558  1.00 79.50           N  
ATOM     14 HD21 ASN A   1      -6.029  -5.048   7.498  1.00 79.50           H  
ATOM     15 HD22 ASN A   1      -6.414  -5.082   5.786  1.00 79.50           H  
ATOM     16  OD1 ASN A   1      -4.636  -6.493   5.107  1.00 79.50           O  
ATOM     17  N   LEU A   2      -1.048  -4.911   7.350  1.00 81.56           N  
ATOM     18  H   LEU A   2      -1.218  -5.078   8.331  1.00 81.56           H  
ATOM     19  CA  LEU A   2      -0.169  -3.771   7.012  1.00 81.56           C  
ATOM     20  HA  LEU A   2      -0.695  -3.102   6.331  1.00 81.56           H  
ATOM     21  C   LEU A   2       1.122  -4.173   6.266  1.00 81.56           C  
ATOM     22  CB  LEU A   2       0.123  -2.999   8.309  1.00 81.56           C  
ATOM     23  HB2 LEU A   2       0.236  -3.699   9.137  1.00 81.56           H  
ATOM     24  HB3 LEU A   2       1.073  -2.474   8.209  1.00 81.56           H  
ATOM     25  O   LEU A   2       1.471  -3.561   5.266  1.00 81.56           O  
ATOM     26  CG  LEU A   2      -0.987  -1.970   8.615  1.00 81.56           C  
ATOM     27  HG  LEU A   2      -1.899  -2.239   8.081  1.00 81.56           H  
ATOM     28  CD1 LEU A   2      -1.322  -1.944  10.104  1.00 81.56           C  
ATOM     29 HD11 LEU A   2      -0.438  -1.674  10.680  1.00 81.56           H  
ATOM     30 HD12 LEU A   2      -2.099  -1.203  10.289  1.00 81.56           H  
ATOM     31 HD13 LEU A   2      -1.685  -2.919  10.429  1.00 81.56           H  
ATOM     32  CD2 LEU A   2      -0.550  -0.574   8.176  1.00 81.56           C  
ATOM     33 HD21 LEU A   2      -1.358   0.137   8.349  1.00 81.56           H  
ATOM     34 HD22 LEU A   2       0.327  -0.253   8.739  1.00 81.56           H  
ATOM     35 HD23 LEU A   2      -0.312  -0.573   7.113  1.00 81.56           H  
ATOM     36  N   LEU A   3       1.779  -5.266   6.674  1.00 84.19           N  
ATOM     37  H   LEU A   3       1.540  -5.659   7.574  1.00 84.19           H  
ATOM     38  CA  LEU A   3       3.003  -5.756   6.013  1.00 84.19           C  
ATOM     39  HA  LEU A   3       3.701  -4.926   5.902  1.00 84.19           H  
ATOM     40  C   LEU A   3       2.767  -6.290   4.588  1.00 84.19           C  
ATOM     41  CB  LEU A   3       3.653  -6.842   6.892  1.00 84.19           C  
ATOM     42  HB2 LEU A   3       2.928  -7.638   7.061  1.00 84.19           H  
ATOM     43  HB3 LEU A   3       4.489  -7.275   6.342  1.00 84.19           H  
ATOM     44  O   LEU A   3       3.665  -6.254   3.759  1.00 84.19           O  
ATOM     45  CG  LEU A   3       4.183  -6.342   8.250  1.00 84.19           C  
ATOM     46  HG  LEU A   3       3.378  -5.841   8.789  1.00 84.19           H  
ATOM     47  CD1 LEU A   3       4.644  -7.528   9.094  1.00 84.19           C  
ATOM     48 HD11 LEU A   3       4.996  -7.176  10.064  1.00 84.19           H  
ATOM     49 HD12 LEU A   3       3.821  -8.226   9.254  1.00 84.19           H  
ATOM     50 HD13 LEU A   3       5.462  -8.046   8.593  1.00 84.19           H  
ATOM     51  CD2 LEU A   3       5.353  -5.372   8.093  1.00 84.19           C  
ATOM     52 HD21 LEU A   3       5.745  -5.100   9.073  1.00 84.19           H  
ATOM     53 HD22 LEU A   3       5.033  -4.458   7.593  1.00 84.19           H  
ATOM     54 HD23 LEU A   3       6.152  -5.836   7.513  1.00 84.19           H  
ATOM     55  N   SER A   4       1.548  -6.747   4.286  1.00 84.00           N  
ATOM     56  H   SER A   4       0.816  -6.622   4.971  1.00 84.00           H  
ATOM     57  CA  SER A   4       1.193  -7.267   2.958  1.00 84.00           C  
ATOM     58  HA  SER A   4       2.040  -7.825   2.559  1.00 84.00           H  
ATOM     59  C   SER A   4       0.857  -6.166   1.951  1.00 84.00           C  
ATOM     60  CB  SER A   4       0.002  -8.219   3.067  1.00 84.00           C  
ATOM     61  HB2 SER A   4      -0.871  -7.666   3.416  1.00 84.00           H  
ATOM     62  HB3 SER A   4       0.230  -9.012   3.778  1.00 84.00           H  
ATOM     63  O   SER A   4       0.861  -6.449   0.762  1.00 84.00           O  
ATOM     64  OG  SER A   4      -0.287  -8.796   1.814  1.00 84.00           O  
ATOM     65  HG  SER A   4       0.001  -8.188   1.129  1.00 84.00           H  
ATOM     66  N   VAL A   5       0.524  -4.957   2.411  1.00 83.62           N  
ATOM     67  H   VAL A   5       0.515  -4.802   3.409  1.00 83.62           H  
ATOM     68  CA  VAL A   5       0.295  -3.780   1.555  1.00 83.62           C  
ATOM     69  HA  VAL A   5      -0.085  -4.092   0.583  1.00 83.62           H  
ATOM     70  C   VAL A   5       1.608  -3.044   1.284  1.00 83.62           C  
ATOM     71  CB  VAL A   5      -0.752  -2.851   2.208  1.00 83.62           C  
ATOM     72  HB  VAL A   5      -0.454  -2.652   3.237  1.00 83.62           H  
ATOM     73  O   VAL A   5       1.743  -2.409   0.254  1.00 83.62           O  
ATOM     74  CG1 VAL A   5      -0.918  -1.505   1.494  1.00 83.62           C  
ATOM     75 HG11 VAL A   5      -0.008  -0.912   1.586  1.00 83.62           H  
ATOM     76 HG12 VAL A   5      -1.124  -1.666   0.436  1.00 83.62           H  
ATOM     77 HG13 VAL A   5      -1.735  -0.937   1.938  1.00 83.62           H  
ATOM     78  CG2 VAL A   5      -2.130  -3.529   2.225  1.00 83.62           C  
ATOM     79 HG21 VAL A   5      -2.084  -4.479   2.757  1.00 83.62           H  
ATOM     80 HG22 VAL A   5      -2.852  -2.886   2.727  1.00 83.62           H  
ATOM     81 HG23 VAL A   5      -2.463  -3.709   1.203  1.00 83.62           H  
ATOM     82  N   ALA A   6       2.584  -3.141   2.190  1.00 89.00           N  
ATOM     83  H   ALA A   6       2.394  -3.610   3.064  1.00 89.00           H  
ATOM     84  CA  ALA A   6       3.897  -2.518   2.023  1.00 89.00           C  
ATOM     85  HA  ALA A   6       3.775  -1.551   1.534  1.00 89.00           H  
ATOM     86  C   ALA A   6       4.871  -3.339   1.157  1.00 89.00           C  
ATOM     87  CB  ALA A   6       4.468  -2.290   3.426  1.00 89.00           C  
ATOM     88  HB1 ALA A   6       4.619  -3.246   3.927  1.00 89.00           H  
ATOM     89  HB2 ALA A   6       5.426  -1.775   3.345  1.00 89.00           H  
ATOM     90  HB3 ALA A   6       3.785  -1.675   4.011  1.00 89.00           H  
ATOM     91  O   ALA A   6       5.806  -2.782   0.594  1.00 89.00           O  
ATOM     92  N   TYR A   7       4.691  -4.662   1.102  1.00 85.88           N  
ATOM     93  H   TYR A   7       3.941  -5.063   1.646  1.00 85.88           H  
ATOM     94  CA  TYR A   7       5.558  -5.582   0.352  1.00 85.88           C  
ATOM     95  HA  TYR A   7       6.520  -5.103   0.172  1.00 85.88           H  
ATOM     96  C   TYR A   7       4.997  -5.966  -1.029  1.00 85.88           C  
ATOM     97  CB  TYR A   7       5.797  -6.821   1.228  1.00 85.88           C  
ATOM     98  HB2 TYR A   7       4.849  -7.338   1.376  1.00 85.88           H  
ATOM     99  HB3 TYR A   7       6.151  -6.495   2.207  1.00 85.88           H  
ATOM    100  O   TYR A   7       5.676  -6.619  -1.818  1.00 85.88           O  
ATOM    101  CG  TYR A   7       6.813  -7.792   0.661  1.00 85.88           C  
ATOM    102  CD1 TYR A   7       6.387  -8.974   0.024  1.00 85.88           C  
ATOM    103  HD1 TYR A   7       5.332  -9.190  -0.064  1.00 85.88           H  
ATOM    104  CD2 TYR A   7       8.184  -7.478   0.720  1.00 85.88           C  
ATOM    105  HD2 TYR A   7       8.506  -6.557   1.183  1.00 85.88           H  
ATOM    106  CE1 TYR A   7       7.331  -9.842  -0.555  1.00 85.88           C  
ATOM    107  HE1 TYR A   7       7.016 -10.738  -1.069  1.00 85.88           H  
ATOM    108  CE2 TYR A   7       9.132  -8.343   0.141  1.00 85.88           C  
ATOM    109  HE2 TYR A   7      10.182  -8.091   0.170  1.00 85.88           H  
ATOM    110  OH  TYR A   7       9.610 -10.361  -1.069  1.00 85.88           O  
ATOM    111  HH  TYR A   7      10.500 -10.005  -1.018  1.00 85.88           H  
ATOM    112  CZ  TYR A   7       8.703  -9.525  -0.501  1.00 85.88           C  
ATOM    113  N   LYS A   8       3.748  -5.595  -1.307  1.00 76.44           N  
ATOM    114  H   LYS A   8       3.348  -4.856  -0.746  1.00 76.44           H  
ATOM    115  CA  LYS A   8       3.070  -5.839  -2.577  1.00 76.44           C  
ATOM    116  HA  LYS A   8       3.641  -6.548  -3.177  1.00 76.44           H  
ATOM    117  C   LYS A   8       3.026  -4.548  -3.383  1.00 76.44           C  
ATOM    118  CB  LYS A   8       1.678  -6.400  -2.276  1.00 76.44           C  
ATOM    119  HB2 LYS A   8       1.768  -7.122  -1.465  1.00 76.44           H  
ATOM    120  HB3 LYS A   8       1.026  -5.585  -1.962  1.00 76.44           H  
ATOM    121  O   LYS A   8       3.125  -4.663  -4.620  1.00 76.44           O  
ATOM    122  CG  LYS A   8       1.078  -7.137  -3.470  1.00 76.44           C  
ATOM    123  HG2 LYS A   8       1.682  -8.020  -3.680  1.00 76.44           H  
ATOM    124  HG3 LYS A   8       1.075  -6.490  -4.347  1.00 76.44           H  
ATOM    125  CD  LYS A   8      -0.359  -7.551  -3.144  1.00 76.44           C  
ATOM    126  HD2 LYS A   8      -0.393  -8.035  -2.167  1.00 76.44           H  
ATOM    127  HD3 LYS A   8      -0.978  -6.654  -3.126  1.00 76.44           H  
ATOM    128  CE  LYS A   8      -0.848  -8.524  -4.217  1.00 76.44           C  
ATOM    129  HE2 LYS A   8      -0.317  -9.468  -4.099  1.00 76.44           H  
ATOM    130  HE3 LYS A   8      -0.581  -8.112  -5.190  1.00 76.44           H  
ATOM    131  NZ  LYS A   8      -2.313  -8.724  -4.139  1.00 76.44           N  
ATOM    132  HZ1 LYS A   8      -2.781  -7.840  -4.283  1.00 76.44           H  
ATOM    133  HZ2 LYS A   8      -2.616  -9.369  -4.855  1.00 76.44           H  
ATOM    134  HZ3 LYS A   8      -2.569  -9.086  -3.231  1.00 76.44           H  
ATOM    135  OXT LYS A   8       2.831  -3.502  -2.732  1.00 76.44           O  
TER     136      LYS A   8                                                       
END
