# Supplementary material for: Unveiling the Bioactive Potential of the Invasive Jellyfish Phyllorhiza punctata Through Integrative Transcriptomic and Proteomic Analyses
Source: Biomolecules. 2025 Aug 4;15(8):1121. doi: 10.3390/biom15081121 (PMC12383608; doi:10.3390/biom15081121)
Supplement: Supplementary file 1 [file biomolecules-15-01121-s001.zip › Suplementary Material/FileS3/Alphafold2/XP_065051153_13749_relaxed_rank_001_alphafold2_ptm_model_4_seed_000.pdb]

ATOM      1  N   THR A   1      -1.580  -2.082   7.033  1.00 74.62           N  
ATOM      2  H   THR A   1      -1.048  -1.321   7.430  1.00 74.62           H  
ATOM      3  H2  THR A   1      -2.555  -1.835   6.938  1.00 74.62           H  
ATOM      4  H3  THR A   1      -1.538  -2.876   7.655  1.00 74.62           H  
ATOM      5  CA  THR A   1      -1.024  -2.513   5.727  1.00 74.62           C  
ATOM      6  HA  THR A   1       0.026  -2.759   5.882  1.00 74.62           H  
ATOM      7  C   THR A   1      -1.054  -1.432   4.647  1.00 74.62           C  
ATOM      8  CB  THR A   1      -1.692  -3.809   5.260  1.00 74.62           C  
ATOM      9  HB  THR A   1      -2.637  -3.591   4.761  1.00 74.62           H  
ATOM     10  O   THR A   1      -0.431  -1.616   3.615  1.00 74.62           O  
ATOM     11  CG2 THR A   1      -0.799  -4.671   4.376  1.00 74.62           C  
ATOM     12 HG21 THR A   1      -1.301  -5.612   4.148  1.00 74.62           H  
ATOM     13 HG22 THR A   1       0.147  -4.882   4.875  1.00 74.62           H  
ATOM     14 HG23 THR A   1      -0.598  -4.165   3.431  1.00 74.62           H  
ATOM     15  OG1 THR A   1      -1.948  -4.562   6.421  1.00 74.62           O  
ATOM     16  HG1 THR A   1      -2.195  -5.448   6.146  1.00 74.62           H  
ATOM     17  N   LEU A   2      -1.662  -0.260   4.892  1.00 70.75           N  
ATOM     18  H   LEU A   2      -2.263  -0.129   5.693  1.00 70.75           H  
ATOM     19  CA  LEU A   2      -1.541   0.901   3.993  1.00 70.75           C  
ATOM     20  HA  LEU A   2      -1.646   0.567   2.961  1.00 70.75           H  
ATOM     21  C   LEU A   2      -0.169   1.599   4.065  1.00 70.75           C  
ATOM     22  CB  LEU A   2      -2.676   1.893   4.310  1.00 70.75           C  
ATOM     23  HB2 LEU A   2      -2.703   2.068   5.386  1.00 70.75           H  
ATOM     24  HB3 LEU A   2      -2.456   2.848   3.834  1.00 70.75           H  
ATOM     25  O   LEU A   2       0.253   2.197   3.087  1.00 70.75           O  
ATOM     26  CG  LEU A   2      -4.061   1.424   3.825  1.00 70.75           C  
ATOM     27  HG  LEU A   2      -4.210   0.381   4.106  1.00 70.75           H  
ATOM     28  CD1 LEU A   2      -5.156   2.252   4.491  1.00 70.75           C  
ATOM     29 HD11 LEU A   2      -5.109   2.147   5.575  1.00 70.75           H  
ATOM     30 HD12 LEU A   2      -5.040   3.304   4.229  1.00 70.75           H  
ATOM     31 HD13 LEU A   2      -6.134   1.913   4.151  1.00 70.75           H  
ATOM     32  CD2 LEU A   2      -4.203   1.559   2.308  1.00 70.75           C  
ATOM     33 HD21 LEU A   2      -3.474   0.933   1.793  1.00 70.75           H  
ATOM     34 HD22 LEU A   2      -4.057   2.596   2.007  1.00 70.75           H  
ATOM     35 HD23 LEU A   2      -5.200   1.243   2.003  1.00 70.75           H  
ATOM     36  N   GLY A   3       0.555   1.485   5.186  1.00 78.12           N  
ATOM     37  H   GLY A   3       0.136   1.041   5.990  1.00 78.12           H  
ATOM     38  CA  GLY A   3       1.817   2.213   5.392  1.00 78.12           C  
ATOM     39  HA2 GLY A   3       1.632   3.281   5.274  1.00 78.12           H  
ATOM     40  HA3 GLY A   3       2.169   2.044   6.409  1.00 78.12           H  
ATOM     41  C   GLY A   3       2.956   1.837   4.437  1.00 78.12           C  
ATOM     42  O   GLY A   3       3.826   2.658   4.190  1.00 78.12           O  
ATOM     43  N   VAL A   4       2.940   0.627   3.867  1.00 82.50           N  
ATOM     44  H   VAL A   4       2.174   0.003   4.076  1.00 82.50           H  
ATOM     45  CA  VAL A   4       3.987   0.163   2.933  1.00 82.50           C  
ATOM     46  HA  VAL A   4       4.908   0.710   3.135  1.00 82.50           H  
ATOM     47  C   VAL A   4       3.624   0.462   1.474  1.00 82.50           C  
ATOM     48  CB  VAL A   4       4.291  -1.335   3.153  1.00 82.50           C  
ATOM     49  HB  VAL A   4       3.401  -1.916   2.910  1.00 82.50           H  
ATOM     50  O   VAL A   4       4.506   0.580   0.630  1.00 82.50           O  
ATOM     51  CG1 VAL A   4       5.455  -1.835   2.290  1.00 82.50           C  
ATOM     52 HG11 VAL A   4       6.337  -1.217   2.452  1.00 82.50           H  
ATOM     53 HG12 VAL A   4       5.188  -1.804   1.234  1.00 82.50           H  
ATOM     54 HG13 VAL A   4       5.694  -2.869   2.540  1.00 82.50           H  
ATOM     55  CG2 VAL A   4       4.661  -1.616   4.619  1.00 82.50           C  
ATOM     56 HG21 VAL A   4       3.829  -1.383   5.283  1.00 82.50           H  
ATOM     57 HG22 VAL A   4       4.910  -2.670   4.743  1.00 82.50           H  
ATOM     58 HG23 VAL A   4       5.526  -1.016   4.902  1.00 82.50           H  
ATOM     59  N   ALA A   5       2.337   0.644   1.162  1.00 84.25           N  
ATOM     60  H   ALA A   5       1.650   0.684   1.901  1.00 84.25           H  
ATOM     61  CA  ALA A   5       1.870   0.796  -0.217  1.00 84.25           C  
ATOM     62  HA  ALA A   5       2.249  -0.043  -0.800  1.00 84.25           H  
ATOM     63  C   ALA A   5       2.381   2.075  -0.915  1.00 84.25           C  
ATOM     64  CB  ALA A   5       0.339   0.719  -0.212  1.00 84.25           C  
ATOM     65  HB1 ALA A   5      -0.074   1.556   0.351  1.00 84.25           H  
ATOM     66  HB2 ALA A   5       0.013  -0.220   0.237  1.00 84.25           H  
ATOM     67  HB3 ALA A   5      -0.029   0.768  -1.237  1.00 84.25           H  
ATOM     68  O   ALA A   5       2.354   2.144  -2.139  1.00 84.25           O  
ATOM     69  N   LEU A   6       2.869   3.063  -0.159  1.00 75.69           N  
ATOM     70  H   LEU A   6       2.885   2.930   0.842  1.00 75.69           H  
ATOM     71  CA  LEU A   6       3.351   4.347  -0.682  1.00 75.69           C  
ATOM     72  HA  LEU A   6       2.995   4.472  -1.704  1.00 75.69           H  
ATOM     73  C   LEU A   6       4.881   4.453  -0.794  1.00 75.69           C  
ATOM     74  CB  LEU A   6       2.752   5.480   0.171  1.00 75.69           C  
ATOM     75  HB2 LEU A   6       2.960   5.269   1.220  1.00 75.69           H  
ATOM     76  HB3 LEU A   6       3.247   6.419  -0.078  1.00 75.69           H  
ATOM     77  O   LEU A   6       5.374   5.482  -1.228  1.00 75.69           O  
ATOM     78  CG  LEU A   6       1.236   5.673  -0.026  1.00 75.69           C  
ATOM     79  HG  LEU A   6       0.727   4.713   0.059  1.00 75.69           H  
ATOM     80  CD1 LEU A   6       0.688   6.591   1.066  1.00 75.69           C  
ATOM     81 HD11 LEU A   6      -0.388   6.712   0.939  1.00 75.69           H  
ATOM     82 HD12 LEU A   6       0.882   6.155   2.046  1.00 75.69           H  
ATOM     83 HD13 LEU A   6       1.169   7.567   1.003  1.00 75.69           H  
ATOM     84  CD2 LEU A   6       0.907   6.294  -1.386  1.00 75.69           C  
ATOM     85 HD21 LEU A   6       1.448   7.232  -1.511  1.00 75.69           H  
ATOM     86 HD22 LEU A   6       1.193   5.616  -2.190  1.00 75.69           H  
ATOM     87 HD23 LEU A   6      -0.164   6.484  -1.461  1.00 75.69           H  
ATOM     88  N   TRP A   7       5.654   3.417  -0.447  1.00 75.56           N  
ATOM     89  H   TRP A   7       5.224   2.567  -0.111  1.00 75.56           H  
ATOM     90  CA  TRP A   7       7.124   3.471  -0.565  1.00 75.56           C  
ATOM     91  HA  TRP A   7       7.448   4.492  -0.360  1.00 75.56           H  
ATOM     92  C   TRP A   7       7.650   3.165  -1.985  1.00 75.56           C  
ATOM     93  CB  TRP A   7       7.759   2.588   0.519  1.00 75.56           C  
ATOM     94  HB2 TRP A   7       7.461   1.553   0.348  1.00 75.56           H  
ATOM     95  HB3 TRP A   7       7.367   2.890   1.490  1.00 75.56           H  
ATOM     96  O   TRP A   7       8.846   3.213  -2.244  1.00 75.56           O  
ATOM     97  CG  TRP A   7       9.257   2.655   0.581  1.00 75.56           C  
ATOM     98  CD1 TRP A   7      10.098   1.833  -0.088  1.00 75.56           C  
ATOM     99  HD1 TRP A   7       9.780   1.036  -0.744  1.00 75.56           H  
ATOM    100  CD2 TRP A   7      10.113   3.635   1.248  1.00 75.56           C  
ATOM    101  CE2 TRP A   7      11.471   3.347   0.913  1.00 75.56           C  
ATOM    102  CE3 TRP A   7       9.885   4.744   2.092  1.00 75.56           C  
ATOM    103  HE3 TRP A   7       8.870   5.005   2.354  1.00 75.56           H  
ATOM    104  NE1 TRP A   7      11.401   2.249   0.087  1.00 75.56           N  
ATOM    105  HE1 TRP A   7      12.185   1.837  -0.399  1.00 75.56           H  
ATOM    106  CH2 TRP A   7      12.285   5.196   2.240  1.00 75.56           C  
ATOM    107  HH2 TRP A   7      13.099   5.798   2.615  1.00 75.56           H  
ATOM    108  CZ2 TRP A   7      12.547   4.108   1.392  1.00 75.56           C  
ATOM    109  HZ2 TRP A   7      13.560   3.860   1.111  1.00 75.56           H  
ATOM    110  CZ3 TRP A   7      10.959   5.512   2.587  1.00 75.56           C  
ATOM    111  HZ3 TRP A   7      10.762   6.360   3.227  1.00 75.56           H  
ATOM    112  N   GLY A   8       6.782   2.855  -2.944  1.00 76.81           N  
ATOM    113  H   GLY A   8       5.797   2.863  -2.724  1.00 76.81           H  
ATOM    114  CA  GLY A   8       7.216   2.548  -4.314  1.00 76.81           C  
ATOM    115  HA2 GLY A   8       7.299   1.468  -4.431  1.00 76.81           H  
ATOM    116  HA3 GLY A   8       8.194   2.988  -4.509  1.00 76.81           H  
ATOM    117  C   GLY A   8       6.293   3.076  -5.401  1.00 76.81           C  
ATOM    118  O   GLY A   8       6.378   2.614  -6.538  1.00 76.81           O  
ATOM    119  N   LYS A   9       5.382   3.980  -5.044  1.00 61.81           N  
ATOM    120  H   LYS A   9       5.526   4.462  -4.169  1.00 61.81           H  
ATOM    121  CA  LYS A   9       4.505   4.686  -5.976  1.00 61.81           C  
ATOM    122  HA  LYS A   9       4.677   4.338  -6.995  1.00 61.81           H  
ATOM    123  C   LYS A   9       4.900   6.150  -6.040  1.00 61.81           C  
ATOM    124  CB  LYS A   9       3.032   4.510  -5.571  1.00 61.81           C  
ATOM    125  HB2 LYS A   9       2.941   4.666  -4.496  1.00 61.81           H  
ATOM    126  HB3 LYS A   9       2.435   5.279  -6.062  1.00 61.81           H  
ATOM    127  O   LYS A   9       5.335   6.662  -4.989  1.00 61.81           O  
ATOM    128  CG  LYS A   9       2.463   3.132  -5.934  1.00 61.81           C  
ATOM    129  HG2 LYS A   9       1.477   3.036  -5.481  1.00 61.81           H  
ATOM    130  HG3 LYS A   9       3.106   2.349  -5.531  1.00 61.81           H  
ATOM    131  CD  LYS A   9       2.331   2.972  -7.455  1.00 61.81           C  
ATOM    132  HD2 LYS A   9       1.714   3.784  -7.840  1.00 61.81           H  
ATOM    133  HD3 LYS A   9       3.316   3.027  -7.919  1.00 61.81           H  
ATOM    134  CE  LYS A   9       1.699   1.625  -7.803  1.00 61.81           C  
ATOM    135  HE2 LYS A   9       0.753   1.537  -7.270  1.00 61.81           H  
ATOM    136  HE3 LYS A   9       2.364   0.835  -7.453  1.00 61.81           H  
ATOM    137  NZ  LYS A   9       1.485   1.520  -9.265  1.00 61.81           N  
ATOM    138  HZ1 LYS A   9       1.080   0.628  -9.508  1.00 61.81           H  
ATOM    139  HZ2 LYS A   9       2.370   1.620  -9.741  1.00 61.81           H  
ATOM    140  HZ3 LYS A   9       0.880   2.264  -9.582  1.00 61.81           H  
ATOM    141  OXT LYS A   9       4.732   6.691  -7.150  1.00 61.81           O  
TER     142      LYS A   9                                                       
END
