# Supplementary material for: Unveiling the Bioactive Potential of the Invasive Jellyfish Phyllorhiza punctata Through Integrative Transcriptomic and Proteomic Analyses
Source: Biomolecules. 2025 Aug 4;15(8):1121. doi: 10.3390/biom15081121 (PMC12383608; doi:10.3390/biom15081121)
Supplement: Supplementary file 1 [file biomolecules-15-01121-s001.zip › Suplementary Material/FileS3/Alphafold2/XP_065051196_924_relaxed_rank_001_alphafold2_ptm_model_1_seed_000.pdb]

ATOM      1  N   GLY A   1      -4.371  -6.677   6.301  1.00 84.94           N  
ATOM      2  H   GLY A   1      -5.013  -6.307   6.988  1.00 84.94           H  
ATOM      3  H2  GLY A   1      -3.423  -6.569   6.632  1.00 84.94           H  
ATOM      4  H3  GLY A   1      -4.558  -7.662   6.183  1.00 84.94           H  
ATOM      5  CA  GLY A   1      -4.537  -5.984   5.007  1.00 84.94           C  
ATOM      6  HA2 GLY A   1      -5.556  -6.110   4.642  1.00 84.94           H  
ATOM      7  HA3 GLY A   1      -3.854  -6.414   4.274  1.00 84.94           H  
ATOM      8  C   GLY A   1      -4.234  -4.500   5.104  1.00 84.94           C  
ATOM      9  O   GLY A   1      -3.267  -4.057   4.507  1.00 84.94           O  
ATOM     10  N   ALA A   2      -5.018  -3.744   5.881  1.00 83.50           N  
ATOM     11  H   ALA A   2      -5.854  -4.140   6.289  1.00 83.50           H  
ATOM     12  CA  ALA A   2      -4.944  -2.278   5.942  1.00 83.50           C  
ATOM     13  HA  ALA A   2      -5.141  -1.879   4.947  1.00 83.50           H  
ATOM     14  C   ALA A   2      -3.586  -1.702   6.391  1.00 83.50           C  
ATOM     15  CB  ALA A   2      -6.069  -1.803   6.869  1.00 83.50           C  
ATOM     16  HB1 ALA A   2      -6.077  -0.713   6.897  1.00 83.50           H  
ATOM     17  HB2 ALA A   2      -7.036  -2.141   6.495  1.00 83.50           H  
ATOM     18  HB3 ALA A   2      -5.918  -2.175   7.882  1.00 83.50           H  
ATOM     19  O   ALA A   2      -3.137  -0.713   5.826  1.00 83.50           O  
ATOM     20  N   LEU A   3      -2.901  -2.346   7.346  1.00 88.06           N  
ATOM     21  H   LEU A   3      -3.364  -3.084   7.857  1.00 88.06           H  
ATOM     22  CA  LEU A   3      -1.565  -1.925   7.791  1.00 88.06           C  
ATOM     23  HA  LEU A   3      -1.604  -0.880   8.098  1.00 88.06           H  
ATOM     24  C   LEU A   3      -0.525  -2.002   6.662  1.00 88.06           C  
ATOM     25  CB  LEU A   3      -1.128  -2.789   8.991  1.00 88.06           C  
ATOM     26  HB2 LEU A   3      -0.062  -2.641   9.162  1.00 88.06           H  
ATOM     27  HB3 LEU A   3      -1.273  -3.839   8.736  1.00 88.06           H  
ATOM     28  O   LEU A   3       0.213  -1.050   6.445  1.00 88.06           O  
ATOM     29  CG  LEU A   3      -1.875  -2.471  10.300  1.00 88.06           C  
ATOM     30  HG  LEU A   3      -2.944  -2.400  10.101  1.00 88.06           H  
ATOM     31  CD1 LEU A   3      -1.655  -3.597  11.308  1.00 88.06           C  
ATOM     32 HD11 LEU A   3      -0.593  -3.695  11.534  1.00 88.06           H  
ATOM     33 HD12 LEU A   3      -2.028  -4.542  10.912  1.00 88.06           H  
ATOM     34 HD13 LEU A   3      -2.189  -3.372  12.231  1.00 88.06           H  
ATOM     35  CD2 LEU A   3      -1.391  -1.161  10.923  1.00 88.06           C  
ATOM     36 HD21 LEU A   3      -1.922  -0.979  11.858  1.00 88.06           H  
ATOM     37 HD22 LEU A   3      -1.585  -0.323  10.254  1.00 88.06           H  
ATOM     38 HD23 LEU A   3      -0.323  -1.211  11.131  1.00 88.06           H  
ATOM     39  N   LEU A   4      -0.514  -3.101   5.897  1.00 90.38           N  
ATOM     40  H   LEU A   4      -1.185  -3.830   6.090  1.00 90.38           H  
ATOM     41  CA  LEU A   4       0.399  -3.276   4.763  1.00 90.38           C  
ATOM     42  HA  LEU A   4       1.413  -3.077   5.108  1.00 90.38           H  
ATOM     43  C   LEU A   4       0.091  -2.273   3.647  1.00 90.38           C  
ATOM     44  CB  LEU A   4       0.311  -4.730   4.263  1.00 90.38           C  
ATOM     45  HB2 LEU A   4       0.514  -5.401   5.097  1.00 90.38           H  
ATOM     46  HB3 LEU A   4      -0.705  -4.916   3.913  1.00 90.38           H  
ATOM     47  O   LEU A   4       1.002  -1.649   3.123  1.00 90.38           O  
ATOM     48  CG  LEU A   4       1.288  -5.062   3.117  1.00 90.38           C  
ATOM     49  HG  LEU A   4       1.120  -4.384   2.280  1.00 90.38           H  
ATOM     50  CD1 LEU A   4       2.748  -4.963   3.562  1.00 90.38           C  
ATOM     51 HD11 LEU A   4       2.929  -5.591   4.434  1.00 90.38           H  
ATOM     52 HD12 LEU A   4       3.000  -3.928   3.792  1.00 90.38           H  
ATOM     53 HD13 LEU A   4       3.399  -5.285   2.749  1.00 90.38           H  
ATOM     54  CD2 LEU A   4       1.024  -6.488   2.633  1.00 90.38           C  
ATOM     55 HD21 LEU A   4       1.202  -7.202   3.437  1.00 90.38           H  
ATOM     56 HD22 LEU A   4       1.694  -6.717   1.804  1.00 90.38           H  
ATOM     57 HD23 LEU A   4      -0.002  -6.577   2.276  1.00 90.38           H  
ATOM     58  N   VAL A   5      -1.192  -2.063   3.339  1.00 90.31           N  
ATOM     59  H   VAL A   5      -1.895  -2.616   3.809  1.00 90.31           H  
ATOM     60  CA  VAL A   5      -1.627  -1.059   2.357  1.00 90.31           C  
ATOM     61  HA  VAL A   5      -1.128  -1.261   1.409  1.00 90.31           H  
ATOM     62  C   VAL A   5      -1.198   0.344   2.791  1.00 90.31           C  
ATOM     63  CB  VAL A   5      -3.149  -1.147   2.130  1.00 90.31           C  
ATOM     64  HB  VAL A   5      -3.659  -1.080   3.090  1.00 90.31           H  
ATOM     65  O   VAL A   5      -0.652   1.080   1.976  1.00 90.31           O  
ATOM     66  CG1 VAL A   5      -3.684  -0.038   1.219  1.00 90.31           C  
ATOM     67 HG11 VAL A   5      -4.748  -0.186   1.036  1.00 90.31           H  
ATOM     68 HG12 VAL A   5      -3.157  -0.052   0.265  1.00 90.31           H  
ATOM     69 HG13 VAL A   5      -3.562   0.936   1.693  1.00 90.31           H  
ATOM     70  CG2 VAL A   5      -3.520  -2.484   1.472  1.00 90.31           C  
ATOM     71 HG21 VAL A   5      -4.603  -2.558   1.372  1.00 90.31           H  
ATOM     72 HG22 VAL A   5      -3.069  -2.546   0.481  1.00 90.31           H  
ATOM     73 HG23 VAL A   5      -3.163  -3.325   2.067  1.00 90.31           H  
ATOM     74  N   GLY A   6      -1.377   0.715   4.062  1.00 92.88           N  
ATOM     75  H   GLY A   6      -1.844   0.082   4.695  1.00 92.88           H  
ATOM     76  CA  GLY A   6      -0.938   2.011   4.591  1.00 92.88           C  
ATOM     77  HA2 GLY A   6      -1.229   2.080   5.639  1.00 92.88           H  
ATOM     78  HA3 GLY A   6      -1.425   2.815   4.040  1.00 92.88           H  
ATOM     79  C   GLY A   6       0.578   2.206   4.503  1.00 92.88           C  
ATOM     80  O   GLY A   6       1.038   3.261   4.065  1.00 92.88           O  
ATOM     81  N   ILE A   7       1.353   1.168   4.835  1.00 91.88           N  
ATOM     82  H   ILE A   7       0.911   0.339   5.205  1.00 91.88           H  
ATOM     83  CA  ILE A   7       2.818   1.172   4.711  1.00 91.88           C  
ATOM     84  HA  ILE A   7       3.207   2.048   5.230  1.00 91.88           H  
ATOM     85  C   ILE A   7       3.233   1.311   3.241  1.00 91.88           C  
ATOM     86  CB  ILE A   7       3.423  -0.083   5.384  1.00 91.88           C  
ATOM     87  HB  ILE A   7       2.907  -0.963   5.001  1.00 91.88           H  
ATOM     88  O   ILE A   7       4.013   2.201   2.920  1.00 91.88           O  
ATOM     89  CG1 ILE A   7       3.231  -0.016   6.919  1.00 91.88           C  
ATOM     90 HG12 ILE A   7       2.224   0.326   7.157  1.00 91.88           H  
ATOM     91 HG13 ILE A   7       3.922   0.715   7.339  1.00 91.88           H  
ATOM     92  CG2 ILE A   7       4.924  -0.221   5.061  1.00 91.88           C  
ATOM     93 HG21 ILE A   7       5.460   0.676   5.371  1.00 91.88           H  
ATOM     94 HG22 ILE A   7       5.077  -0.375   3.993  1.00 91.88           H  
ATOM     95 HG23 ILE A   7       5.351  -1.084   5.573  1.00 91.88           H  
ATOM     96  CD1 ILE A   7       3.439  -1.363   7.624  1.00 91.88           C  
ATOM     97 HD11 ILE A   7       3.192  -1.256   8.680  1.00 91.88           H  
ATOM     98 HD12 ILE A   7       4.477  -1.685   7.543  1.00 91.88           H  
ATOM     99 HD13 ILE A   7       2.787  -2.118   7.184  1.00 91.88           H  
ATOM    100  N   THR A   8       2.680   0.510   2.327  1.00 92.38           N  
ATOM    101  H   THR A   8       2.070  -0.234   2.633  1.00 92.38           H  
ATOM    102  CA  THR A   8       2.990   0.594   0.890  1.00 92.38           C  
ATOM    103  HA  THR A   8       4.067   0.489   0.762  1.00 92.38           H  
ATOM    104  C   THR A   8       2.600   1.947   0.291  1.00 92.38           C  
ATOM    105  CB  THR A   8       2.305  -0.543   0.115  1.00 92.38           C  
ATOM    106  HB  THR A   8       1.226  -0.469   0.246  1.00 92.38           H  
ATOM    107  O   THR A   8       3.362   2.485  -0.505  1.00 92.38           O  
ATOM    108  CG2 THR A   8       2.632  -0.543  -1.378  1.00 92.38           C  
ATOM    109 HG21 THR A   8       2.219  -1.438  -1.844  1.00 92.38           H  
ATOM    110 HG22 THR A   8       2.184   0.327  -1.859  1.00 92.38           H  
ATOM    111 HG23 THR A   8       3.711  -0.519  -1.531  1.00 92.38           H  
ATOM    112  OG1 THR A   8       2.738  -1.790   0.607  1.00 92.38           O  
ATOM    113  HG1 THR A   8       3.636  -1.932   0.298  1.00 92.38           H  
ATOM    114  N   ASN A   9       1.473   2.542   0.694  1.00 89.19           N  
ATOM    115  H   ASN A   9       0.873   2.051   1.342  1.00 89.19           H  
ATOM    116  CA  ASN A   9       1.079   3.888   0.256  1.00 89.19           C  
ATOM    117  HA  ASN A   9       1.133   3.943  -0.831  1.00 89.19           H  
ATOM    118  C   ASN A   9       2.033   4.968   0.789  1.00 89.19           C  
ATOM    119  CB  ASN A   9      -0.368   4.178   0.689  1.00 89.19           C  
ATOM    120  HB2 ASN A   9      -0.521   5.257   0.705  1.00 89.19           H  
ATOM    121  HB3 ASN A   9      -0.557   3.801   1.694  1.00 89.19           H  
ATOM    122  O   ASN A   9       2.407   5.876   0.051  1.00 89.19           O  
ATOM    123  CG  ASN A   9      -1.380   3.620  -0.290  1.00 89.19           C  
ATOM    124  ND2 ASN A   9      -1.927   2.459  -0.048  1.00 89.19           N  
ATOM    125 HD21 ASN A   9      -2.572   2.124  -0.749  1.00 89.19           H  
ATOM    126 HD22 ASN A   9      -1.595   1.909   0.732  1.00 89.19           H  
ATOM    127  OD1 ASN A   9      -1.685   4.209  -1.306  1.00 89.19           O  
ATOM    128  N   THR A  10       2.472   4.849   2.045  1.00 89.75           N  
ATOM    129  H   THR A  10       2.113   4.088   2.605  1.00 89.75           H  
ATOM    130  CA  THR A  10       3.445   5.769   2.658  1.00 89.75           C  
ATOM    131  HA  THR A  10       3.080   6.792   2.565  1.00 89.75           H  
ATOM    132  C   THR A  10       4.798   5.688   1.954  1.00 89.75           C  
ATOM    133  CB  THR A  10       3.621   5.454   4.152  1.00 89.75           C  
ATOM    134  HB  THR A  10       3.995   4.437   4.273  1.00 89.75           H  
ATOM    135  O   THR A  10       5.375   6.712   1.587  1.00 89.75           O  
ATOM    136  CG2 THR A  10       4.582   6.416   4.850  1.00 89.75           C  
ATOM    137 HG21 THR A  10       4.278   7.446   4.664  1.00 89.75           H  
ATOM    138 HG22 THR A  10       4.568   6.227   5.923  1.00 89.75           H  
ATOM    139 HG23 THR A  10       5.598   6.266   4.486  1.00 89.75           H  
ATOM    140  OG1 THR A  10       2.381   5.555   4.811  1.00 89.75           O  
ATOM    141  HG1 THR A  10       1.849   4.797   4.559  1.00 89.75           H  
ATOM    142  N   VAL A  11       5.285   4.469   1.718  1.00 89.56           N  
ATOM    143  H   VAL A  11       4.760   3.675   2.056  1.00 89.56           H  
ATOM    144  CA  VAL A  11       6.556   4.204   1.034  1.00 89.56           C  
ATOM    145  HA  VAL A  11       7.338   4.805   1.499  1.00 89.56           H  
ATOM    146  C   VAL A  11       6.482   4.638  -0.433  1.00 89.56           C  
ATOM    147  CB  VAL A  11       6.935   2.718   1.198  1.00 89.56           C  
ATOM    148  HB  VAL A  11       6.094   2.099   0.886  1.00 89.56           H  
ATOM    149  O   VAL A  11       7.348   5.374  -0.893  1.00 89.56           O  
ATOM    150  CG1 VAL A  11       8.157   2.323   0.364  1.00 89.56           C  
ATOM    151 HG11 VAL A  11       7.916   2.377  -0.697  1.00 89.56           H  
ATOM    152 HG12 VAL A  11       8.450   1.298   0.590  1.00 89.56           H  
ATOM    153 HG13 VAL A  11       8.991   2.991   0.580  1.00 89.56           H  
ATOM    154  CG2 VAL A  11       7.268   2.396   2.663  1.00 89.56           C  
ATOM    155 HG21 VAL A  11       7.440   1.326   2.776  1.00 89.56           H  
ATOM    156 HG22 VAL A  11       8.165   2.936   2.967  1.00 89.56           H  
ATOM    157 HG23 VAL A  11       6.451   2.686   3.324  1.00 89.56           H  
ATOM    158  N   GLY A  12       5.417   4.279  -1.153  1.00 88.81           N  
ATOM    159  H   GLY A  12       4.721   3.684  -0.726  1.00 88.81           H  
ATOM    160  CA  GLY A  12       5.212   4.657  -2.554  1.00 88.81           C  
ATOM    161  HA2 GLY A  12       6.046   4.291  -3.153  1.00 88.81           H  
ATOM    162  HA3 GLY A  12       4.294   4.193  -2.915  1.00 88.81           H  
ATOM    163  C   GLY A  12       5.096   6.169  -2.764  1.00 88.81           C  
ATOM    164  O   GLY A  12       5.702   6.702  -3.687  1.00 88.81           O  
ATOM    165  N   SER A  13       4.404   6.880  -1.868  1.00 85.94           N  
ATOM    166  H   SER A  13       3.906   6.384  -1.143  1.00 85.94           H  
ATOM    167  CA  SER A  13       4.278   8.348  -1.906  1.00 85.94           C  
ATOM    168  HA  SER A  13       4.060   8.649  -2.931  1.00 85.94           H  
ATOM    169  C   SER A  13       5.552   9.094  -1.473  1.00 85.94           C  
ATOM    170  CB  SER A  13       3.099   8.756  -1.015  1.00 85.94           C  
ATOM    171  HB2 SER A  13       3.298   8.458   0.014  1.00 85.94           H  
ATOM    172  HB3 SER A  13       2.200   8.245  -1.359  1.00 85.94           H  
ATOM    173  O   SER A  13       5.718  10.278  -1.779  1.00 85.94           O  
ATOM    174  OG  SER A  13       2.876  10.153  -1.059  1.00 85.94           O  
ATOM    175  HG  SER A  13       2.909  10.427  -1.979  1.00 85.94           H  
ATOM    176  N   SER A  14       6.447   8.426  -0.742  1.00 87.38           N  
ATOM    177  H   SER A  14       6.244   7.469  -0.490  1.00 87.38           H  
ATOM    178  CA  SER A  14       7.761   8.972  -0.370  1.00 87.38           C  
ATOM    179  HA  SER A  14       7.679  10.048  -0.212  1.00 87.38           H  
ATOM    180  C   SER A  14       8.808   8.762  -1.464  1.00 87.38           C  
ATOM    181  CB  SER A  14       8.256   8.350   0.938  1.00 87.38           C  
ATOM    182  HB2 SER A  14       9.202   8.814   1.216  1.00 87.38           H  
ATOM    183  HB3 SER A  14       8.414   7.280   0.802  1.00 87.38           H  
ATOM    184  O   SER A  14       9.739   9.546  -1.557  1.00 87.38           O  
ATOM    185  OG  SER A  14       7.312   8.564   1.971  1.00 87.38           O  
ATOM    186  HG  SER A  14       6.587   7.949   1.836  1.00 87.38           H  
ATOM    187  N   ILE A  15       8.649   7.724  -2.291  1.00 81.69           N  
ATOM    188  H   ILE A  15       7.900   7.076  -2.096  1.00 81.69           H  
ATOM    189  CA  ILE A  15       9.522   7.427  -3.438  1.00 81.69           C  
ATOM    190  HA  ILE A  15      10.538   7.748  -3.210  1.00 81.69           H  
ATOM    191  C   ILE A  15       9.092   8.209  -4.691  1.00 81.69           C  
ATOM    192  CB  ILE A  15       9.531   5.897  -3.675  1.00 81.69           C  
ATOM    193  HB  ILE A  15       8.496   5.558  -3.724  1.00 81.69           H  
ATOM    194  O   ILE A  15       9.920   8.493  -5.549  1.00 81.69           O  
ATOM    195  CG1 ILE A  15      10.233   5.177  -2.497  1.00 81.69           C  
ATOM    196 HG12 ILE A  15      11.307   5.358  -2.548  1.00 81.69           H  
ATOM    197 HG13 ILE A  15       9.880   5.582  -1.549  1.00 81.69           H  
ATOM    198  CG2 ILE A  15      10.216   5.506  -4.999  1.00 81.69           C  
ATOM    199 HG21 ILE A  15      11.230   5.905  -5.026  1.00 81.69           H  
ATOM    200 HG22 ILE A  15      10.249   4.423  -5.119  1.00 81.69           H  
ATOM    201 HG23 ILE A  15       9.660   5.905  -5.848  1.00 81.69           H  
ATOM    202  CD1 ILE A  15       9.978   3.665  -2.467  1.00 81.69           C  
ATOM    203 HD11 ILE A  15      10.482   3.173  -3.298  1.00 81.69           H  
ATOM    204 HD12 ILE A  15       8.907   3.469  -2.524  1.00 81.69           H  
ATOM    205 HD13 ILE A  15      10.372   3.255  -1.537  1.00 81.69           H  
ATOM    206  N   SER A  16       7.806   8.555  -4.819  1.00 76.75           N  
ATOM    207  H   SER A  16       7.148   8.235  -4.122  1.00 76.75           H  
ATOM    208  CA  SER A  16       7.273   9.312  -5.963  1.00 76.75           C  
ATOM    209  HA  SER A  16       7.844   9.024  -6.846  1.00 76.75           H  
ATOM    210  C   SER A  16       7.413  10.838  -5.840  1.00 76.75           C  
ATOM    211  CB  SER A  16       5.809   8.928  -6.220  1.00 76.75           C  
ATOM    212  HB2 SER A  16       5.667   7.861  -6.051  1.00 76.75           H  
ATOM    213  HB3 SER A  16       5.572   9.145  -7.261  1.00 76.75           H  
ATOM    214  O   SER A  16       6.807  11.555  -6.639  1.00 76.75           O  
ATOM    215  OG  SER A  16       4.928   9.677  -5.397  1.00 76.75           O  
ATOM    216  HG  SER A  16       5.070  10.596  -5.636  1.00 76.75           H  
ATOM    217  N   ARG A  17       8.099  11.334  -4.808  1.00 65.94           N  
ATOM    218  H   ARG A  17       8.699  10.698  -4.302  1.00 65.94           H  
ATOM    219  CA  ARG A  17       8.385  12.754  -4.568  1.00 65.94           C  
ATOM    220  HA  ARG A  17       7.958  13.368  -5.361  1.00 65.94           H  
ATOM    221  C   ARG A  17       9.876  13.013  -4.664  1.00 65.94           C  
ATOM    222  CB  ARG A  17       7.861  13.210  -3.199  1.00 65.94           C  
ATOM    223  HB2 ARG A  17       8.525  13.984  -2.813  1.00 65.94           H  
ATOM    224  HB3 ARG A  17       7.872  12.376  -2.498  1.00 65.94           H  
ATOM    225  O   ARG A  17      10.639  12.124  -4.234  1.00 65.94           O  
ATOM    226  CG  ARG A  17       6.459  13.809  -3.319  1.00 65.94           C  
ATOM    227  HG2 ARG A  17       6.477  14.602  -4.068  1.00 65.94           H  
ATOM    228  HG3 ARG A  17       5.754  13.042  -3.639  1.00 65.94           H  
ATOM    229  CD  ARG A  17       6.008  14.418  -1.989  1.00 65.94           C  
ATOM    230  HD2 ARG A  17       5.111  15.008  -2.181  1.00 65.94           H  
ATOM    231  HD3 ARG A  17       6.788  15.079  -1.611  1.00 65.94           H  
ATOM    232  NE  ARG A  17       5.703  13.375  -0.996  1.00 65.94           N  
ATOM    233  HE  ARG A  17       6.002  12.440  -1.232  1.00 65.94           H  
ATOM    234  NH1 ARG A  17       4.535  14.692   0.472  1.00 65.94           N  
ATOM    235 HH11 ARG A  17       4.013  14.789   1.331  1.00 65.94           H  
ATOM    236 HH12 ARG A  17       4.751  15.489  -0.109  1.00 65.94           H  
ATOM    237  NH2 ARG A  17       4.768  12.501   0.863  1.00 65.94           N  
ATOM    238 HH21 ARG A  17       4.218  12.581   1.706  1.00 65.94           H  
ATOM    239 HH22 ARG A  17       5.063  11.595   0.530  1.00 65.94           H  
ATOM    240  CZ  ARG A  17       5.009  13.531   0.109  1.00 65.94           C  
ATOM    241  OXT ARG A  17      10.180  14.130  -5.123  1.00 65.94           O  
TER     242      ARG A  17                                                       
END
