# Supplementary material for: Unveiling the Bioactive Potential of the Invasive Jellyfish Phyllorhiza punctata Through Integrative Transcriptomic and Proteomic Analyses
Source: Biomolecules. 2025 Aug 4;15(8):1121. doi: 10.3390/biom15081121 (PMC12383608; doi:10.3390/biom15081121)
Supplement: Supplementary file 1 [file biomolecules-15-01121-s001.zip › Suplementary Material/FileS3/Alphafold2/XP_065051222_9675_relaxed_rank_001_alphafold2_ptm_model_3_seed_000.pdb]

ATOM      1  N   LEU A   1      -3.930   0.543  -4.583  1.00 74.94           N  
ATOM      2  H   LEU A   1      -4.445   0.205  -5.383  1.00 74.94           H  
ATOM      3  H2  LEU A   1      -3.824   1.544  -4.667  1.00 74.94           H  
ATOM      4  H3  LEU A   1      -4.450   0.327  -3.745  1.00 74.94           H  
ATOM      5  CA  LEU A   1      -2.607  -0.119  -4.550  1.00 74.94           C  
ATOM      6  HA  LEU A   1      -2.022   0.248  -3.707  1.00 74.94           H  
ATOM      7  C   LEU A   1      -1.869   0.262  -5.825  1.00 74.94           C  
ATOM      8  CB  LEU A   1      -2.762  -1.648  -4.411  1.00 74.94           C  
ATOM      9  HB2 LEU A   1      -3.309  -2.032  -5.273  1.00 74.94           H  
ATOM     10  HB3 LEU A   1      -1.772  -2.104  -4.414  1.00 74.94           H  
ATOM     11  O   LEU A   1      -1.937  -0.451  -6.813  1.00 74.94           O  
ATOM     12  CG  LEU A   1      -3.509  -2.083  -3.139  1.00 74.94           C  
ATOM     13  HG  LEU A   1      -4.490  -1.608  -3.117  1.00 74.94           H  
ATOM     14  CD1 LEU A   1      -3.706  -3.591  -3.092  1.00 74.94           C  
ATOM     15 HD11 LEU A   1      -4.264  -3.927  -3.966  1.00 74.94           H  
ATOM     16 HD12 LEU A   1      -2.742  -4.100  -3.073  1.00 74.94           H  
ATOM     17 HD13 LEU A   1      -4.264  -3.868  -2.198  1.00 74.94           H  
ATOM     18  CD2 LEU A   1      -2.739  -1.667  -1.904  1.00 74.94           C  
ATOM     19 HD21 LEU A   1      -1.761  -2.148  -1.895  1.00 74.94           H  
ATOM     20 HD22 LEU A   1      -2.612  -0.585  -1.870  1.00 74.94           H  
ATOM     21 HD23 LEU A   1      -3.285  -2.000  -1.021  1.00 74.94           H  
ATOM     22  N   VAL A   2      -1.311   1.470  -5.844  1.00 82.19           N  
ATOM     23  H   VAL A   2      -1.175   1.971  -4.977  1.00 82.19           H  
ATOM     24  CA  VAL A   2      -0.620   2.031  -7.014  1.00 82.19           C  
ATOM     25  HA  VAL A   2      -1.099   1.650  -7.916  1.00 82.19           H  
ATOM     26  C   VAL A   2       0.847   1.576  -7.029  1.00 82.19           C  
ATOM     27  CB  VAL A   2      -0.726   3.570  -7.039  1.00 82.19           C  
ATOM     28  HB  VAL A   2      -0.139   3.947  -7.877  1.00 82.19           H  
ATOM     29  O   VAL A   2       1.378   1.260  -5.960  1.00 82.19           O  
ATOM     30  CG1 VAL A   2      -2.180   4.009  -7.255  1.00 82.19           C  
ATOM     31 HG11 VAL A   2      -2.808   3.711  -6.416  1.00 82.19           H  
ATOM     32 HG12 VAL A   2      -2.219   5.093  -7.356  1.00 82.19           H  
ATOM     33 HG13 VAL A   2      -2.564   3.567  -8.174  1.00 82.19           H  
ATOM     34  CG2 VAL A   2      -0.201   4.224  -5.753  1.00 82.19           C  
ATOM     35 HG21 VAL A   2       0.843   3.952  -5.597  1.00 82.19           H  
ATOM     36 HG22 VAL A   2      -0.248   5.308  -5.857  1.00 82.19           H  
ATOM     37 HG23 VAL A   2      -0.790   3.931  -4.884  1.00 82.19           H  
ATOM     38  N   PRO A   3       1.524   1.550  -8.189  1.00 82.06           N  
ATOM     39  CA  PRO A   3       2.961   1.284  -8.252  1.00 82.06           C  
ATOM     40  HA  PRO A   3       3.141   0.255  -7.941  1.00 82.06           H  
ATOM     41  C   PRO A   3       3.739   2.251  -7.342  1.00 82.06           C  
ATOM     42  CB  PRO A   3       3.345   1.442  -9.729  1.00 82.06           C  
ATOM     43  HB2 PRO A   3       3.699   2.455  -9.922  1.00 82.06           H  
ATOM     44  HB3 PRO A   3       4.101   0.716 -10.029  1.00 82.06           H  
ATOM     45  O   PRO A   3       3.479   3.451  -7.354  1.00 82.06           O  
ATOM     46  CG  PRO A   3       2.029   1.225 -10.477  1.00 82.06           C  
ATOM     47  HG2 PRO A   3       2.019   1.738 -11.438  1.00 82.06           H  
ATOM     48  HG3 PRO A   3       1.856   0.157 -10.609  1.00 82.06           H  
ATOM     49  CD  PRO A   3       0.989   1.796  -9.519  1.00 82.06           C  
ATOM     50  HD2 PRO A   3       0.891   2.869  -9.682  1.00 82.06           H  
ATOM     51  HD3 PRO A   3       0.034   1.295  -9.677  1.00 82.06           H  
ATOM     52  N   GLY A   4       4.664   1.733  -6.528  1.00 86.00           N  
ATOM     53  H   GLY A   4       4.843   0.741  -6.581  1.00 86.00           H  
ATOM     54  CA  GLY A   4       5.430   2.520  -5.544  1.00 86.00           C  
ATOM     55  HA2 GLY A   4       6.445   2.127  -5.498  1.00 86.00           H  
ATOM     56  HA3 GLY A   4       5.490   3.558  -5.872  1.00 86.00           H  
ATOM     57  C   GLY A   4       4.863   2.511  -4.120  1.00 86.00           C  
ATOM     58  O   GLY A   4       5.428   3.123  -3.214  1.00 86.00           O  
ATOM     59  N   TRP A   5       3.764   1.802  -3.885  1.00 85.19           N  
ATOM     60  H   TRP A   5       3.292   1.351  -4.655  1.00 85.19           H  
ATOM     61  CA  TRP A   5       3.214   1.658  -2.548  1.00 85.19           C  
ATOM     62  HA  TRP A   5       3.297   2.615  -2.033  1.00 85.19           H  
ATOM     63  C   TRP A   5       4.018   0.621  -1.723  1.00 85.19           C  
ATOM     64  CB  TRP A   5       1.723   1.372  -2.715  1.00 85.19           C  
ATOM     65  HB2 TRP A   5       1.268   2.170  -3.303  1.00 85.19           H  
ATOM     66  HB3 TRP A   5       1.595   0.435  -3.257  1.00 85.19           H  
ATOM     67  O   TRP A   5       3.878  -0.580  -1.925  1.00 85.19           O  
ATOM     68  CG  TRP A   5       1.017   1.284  -1.423  1.00 85.19           C  
ATOM     69  CD1 TRP A   5       0.719   2.314  -0.597  1.00 85.19           C  
ATOM     70  HD1 TRP A   5       0.910   3.355  -0.809  1.00 85.19           H  
ATOM     71  CD2 TRP A   5       0.666   0.062  -0.737  1.00 85.19           C  
ATOM     72  CE2 TRP A   5       0.261   0.427   0.562  1.00 85.19           C  
ATOM     73  CE3 TRP A   5       0.744  -1.311  -1.053  1.00 85.19           C  
ATOM     74  HE3 TRP A   5       1.107  -1.610  -2.025  1.00 85.19           H  
ATOM     75  NE1 TRP A   5       0.241   1.804   0.590  1.00 85.19           N  
ATOM     76  HE1 TRP A   5       0.002   2.357   1.400  1.00 85.19           H  
ATOM     77  CH2 TRP A   5       0.123  -1.908   1.202  1.00 85.19           C  
ATOM     78  HH2 TRP A   5       0.004  -2.681   1.946  1.00 85.19           H  
ATOM     79  CZ2 TRP A   5       0.032  -0.539   1.518  1.00 85.19           C  
ATOM     80  HZ2 TRP A   5      -0.079  -0.177   2.530  1.00 85.19           H  
ATOM     81  CZ3 TRP A   5       0.442  -2.293  -0.098  1.00 85.19           C  
ATOM     82  HZ3 TRP A   5       0.545  -3.340  -0.342  1.00 85.19           H  
ATOM     83  N   THR A   6       4.899   1.100  -0.827  1.00 85.81           N  
ATOM     84  H   THR A   6       5.090   2.091  -0.860  1.00 85.81           H  
ATOM     85  CA  THR A   6       5.840   0.290  -0.005  1.00 85.81           C  
ATOM     86  HA  THR A   6       5.800  -0.749  -0.330  1.00 85.81           H  
ATOM     87  C   THR A   6       5.550   0.285   1.500  1.00 85.81           C  
ATOM     88  CB  THR A   6       7.286   0.785  -0.176  1.00 85.81           C  
ATOM     89  HB  THR A   6       7.944   0.235   0.496  1.00 85.81           H  
ATOM     90  O   THR A   6       6.255  -0.363   2.270  1.00 85.81           O  
ATOM     91  CG2 THR A   6       7.811   0.603  -1.597  1.00 85.81           C  
ATOM     92 HG21 THR A   6       7.239   1.215  -2.296  1.00 85.81           H  
ATOM     93 HG22 THR A   6       8.861   0.891  -1.642  1.00 85.81           H  
ATOM     94 HG23 THR A   6       7.723  -0.444  -1.885  1.00 85.81           H  
ATOM     95  OG1 THR A   6       7.357   2.163   0.133  1.00 85.81           O  
ATOM     96  HG1 THR A   6       8.256   2.438  -0.060  1.00 85.81           H  
ATOM     97  N   LYS A   7       4.536   1.021   1.957  1.00 82.62           N  
ATOM     98  H   LYS A   7       3.917   1.419   1.264  1.00 82.62           H  
ATOM     99  CA  LYS A   7       4.095   0.991   3.363  1.00 82.62           C  
ATOM    100  HA  LYS A   7       4.950   0.776   4.003  1.00 82.62           H  
ATOM    101  C   LYS A   7       3.098  -0.150   3.531  1.00 82.62           C  
ATOM    102  CB  LYS A   7       3.501   2.350   3.753  1.00 82.62           C  
ATOM    103  HB2 LYS A   7       3.043   2.279   4.739  1.00 82.62           H  
ATOM    104  HB3 LYS A   7       2.736   2.633   3.030  1.00 82.62           H  
ATOM    105  O   LYS A   7       2.437  -0.445   2.557  1.00 82.62           O  
ATOM    106  CG  LYS A   7       4.616   3.405   3.793  1.00 82.62           C  
ATOM    107  HG2 LYS A   7       5.314   3.158   4.593  1.00 82.62           H  
ATOM    108  HG3 LYS A   7       5.160   3.399   2.848  1.00 82.62           H  
ATOM    109  CD  LYS A   7       4.067   4.815   4.016  1.00 82.62           C  
ATOM    110  HD2 LYS A   7       3.345   5.042   3.231  1.00 82.62           H  
ATOM    111  HD3 LYS A   7       3.579   4.873   4.989  1.00 82.62           H  
ATOM    112  CE  LYS A   7       5.239   5.802   3.947  1.00 82.62           C  
ATOM    113  HE2 LYS A   7       5.828   5.575   3.059  1.00 82.62           H  
ATOM    114  HE3 LYS A   7       5.879   5.644   4.815  1.00 82.62           H  
ATOM    115  NZ  LYS A   7       4.775   7.211   3.891  1.00 82.62           N  
ATOM    116  HZ1 LYS A   7       4.209   7.368   3.069  1.00 82.62           H  
ATOM    117  HZ2 LYS A   7       5.566   7.838   3.856  1.00 82.62           H  
ATOM    118  HZ3 LYS A   7       4.230   7.437   4.710  1.00 82.62           H  
ATOM    119  N   PRO A   8       2.947  -0.793   4.693  1.00 84.69           N  
ATOM    120  CA  PRO A   8       1.899  -1.795   4.881  1.00 84.69           C  
ATOM    121  HA  PRO A   8       1.936  -2.523   4.070  1.00 84.69           H  
ATOM    122  C   PRO A   8       0.509  -1.136   4.893  1.00 84.69           C  
ATOM    123  CB  PRO A   8       2.251  -2.500   6.193  1.00 84.69           C  
ATOM    124  HB2 PRO A   8       1.365  -2.818   6.742  1.00 84.69           H  
ATOM    125  HB3 PRO A   8       2.891  -3.357   5.982  1.00 84.69           H  
ATOM    126  O   PRO A   8       0.318  -0.080   5.494  1.00 84.69           O  
ATOM    127  CG  PRO A   8       3.051  -1.449   6.966  1.00 84.69           C  
ATOM    128  HG2 PRO A   8       3.757  -1.909   7.658  1.00 84.69           H  
ATOM    129  HG3 PRO A   8       2.364  -0.795   7.504  1.00 84.69           H  
ATOM    130  CD  PRO A   8       3.767  -0.649   5.879  1.00 84.69           C  
ATOM    131  HD2 PRO A   8       3.861   0.395   6.179  1.00 84.69           H  
ATOM    132  HD3 PRO A   8       4.750  -1.081   5.692  1.00 84.69           H  
ATOM    133  N   ILE A   9      -0.469  -1.744   4.211  1.00 84.75           N  
ATOM    134  H   ILE A   9      -0.259  -2.632   3.778  1.00 84.75           H  
ATOM    135  CA  ILE A   9      -1.880  -1.326   4.225  1.00 84.75           C  
ATOM    136  HA  ILE A   9      -1.958  -0.329   4.657  1.00 84.75           H  
ATOM    137  C   ILE A   9      -2.467  -2.300   5.211  1.00 84.75           C  
ATOM    138  CB  ILE A   9      -2.613  -1.270   2.846  1.00 84.75           C  
ATOM    139  HB  ILE A   9      -2.128  -1.948   2.143  1.00 84.75           H  
ATOM    140  O   ILE A   9      -2.649  -3.485   4.943  1.00 84.75           O  
ATOM    141  CG1 ILE A   9      -2.725   0.160   2.264  1.00 84.75           C  
ATOM    142 HG12 ILE A   9      -1.875   0.782   2.544  1.00 84.75           H  
ATOM    143 HG13 ILE A   9      -3.578   0.672   2.709  1.00 84.75           H  
ATOM    144  CG2 ILE A   9      -4.056  -1.742   2.894  1.00 84.75           C  
ATOM    145 HG21 ILE A   9      -4.019  -2.831   2.931  1.00 84.75           H  
ATOM    146 HG22 ILE A   9      -4.614  -1.489   1.993  1.00 84.75           H  
ATOM    147 HG23 ILE A   9      -4.565  -1.326   3.764  1.00 84.75           H  
ATOM    148  CD1 ILE A   9      -2.898   0.174   0.739  1.00 84.75           C  
ATOM    149 HD11 ILE A   9      -3.911  -0.113   0.459  1.00 84.75           H  
ATOM    150 HD12 ILE A   9      -2.184  -0.517   0.291  1.00 84.75           H  
ATOM    151 HD13 ILE A   9      -2.712   1.180   0.365  1.00 84.75           H  
ATOM    152  N   ILE A  10      -2.647  -1.772   6.404  1.00 86.50           N  
ATOM    153  H   ILE A  10      -2.402  -0.803   6.546  1.00 86.50           H  
ATOM    154  CA  ILE A  10      -3.251  -2.475   7.510  1.00 86.50           C  
ATOM    155  HA  ILE A  10      -2.992  -3.534   7.477  1.00 86.50           H  
ATOM    156  C   ILE A  10      -4.761  -2.338   7.278  1.00 86.50           C  
ATOM    157  CB  ILE A  10      -2.672  -1.878   8.813  1.00 86.50           C  
ATOM    158  HB  ILE A  10      -2.846  -0.802   8.815  1.00 86.50           H  
ATOM    159  O   ILE A  10      -5.353  -1.302   7.581  1.00 86.50           O  
ATOM    160  CG1 ILE A  10      -1.143  -2.123   8.888  1.00 86.50           C  
ATOM    161 HG12 ILE A  10      -0.663  -1.717   7.998  1.00 86.50           H  
ATOM    162 HG13 ILE A  10      -0.951  -3.196   8.912  1.00 86.50           H  
ATOM    163  CG2 ILE A  10      -3.374  -2.469  10.030  1.00 86.50           C  
ATOM    164 HG21 ILE A  10      -3.363  -3.559   9.998  1.00 86.50           H  
ATOM    165 HG22 ILE A  10      -2.923  -2.137  10.965  1.00 86.50           H  
ATOM    166 HG23 ILE A  10      -4.401  -2.103  10.038  1.00 86.50           H  
ATOM    167  CD1 ILE A  10      -0.454  -1.470  10.093  1.00 86.50           C  
ATOM    168 HD11 ILE A  10      -0.730  -0.417  10.156  1.00 86.50           H  
ATOM    169 HD12 ILE A  10       0.626  -1.547   9.971  1.00 86.50           H  
ATOM    170 HD13 ILE A  10      -0.728  -1.979  11.017  1.00 86.50           H  
ATOM    171  N   ILE A  11      -5.358  -3.327   6.599  1.00 86.31           N  
ATOM    172  H   ILE A  11      -4.796  -4.121   6.329  1.00 86.31           H  
ATOM    173  CA  ILE A  11      -6.819  -3.449   6.466  1.00 86.31           C  
ATOM    174  HA  ILE A  11      -7.271  -2.471   6.632  1.00 86.31           H  
ATOM    175  C   ILE A  11      -7.270  -4.389   7.571  1.00 86.31           C  
ATOM    176  CB  ILE A  11      -7.312  -3.960   5.089  1.00 86.31           C  
ATOM    177  HB  ILE A  11      -7.087  -5.023   4.998  1.00 86.31           H  
ATOM    178  O   ILE A  11      -7.100  -5.599   7.469  1.00 86.31           O  
ATOM    179  CG1 ILE A  11      -6.597  -3.244   3.944  1.00 86.31           C  
ATOM    180 HG12 ILE A  11      -6.683  -2.165   4.075  1.00 86.31           H  
ATOM    181 HG13 ILE A  11      -5.558  -3.558   4.043  1.00 86.31           H  
ATOM    182  CG2 ILE A  11      -8.836  -3.775   4.987  1.00 86.31           C  
ATOM    183 HG21 ILE A  11      -9.211  -4.240   4.075  1.00 86.31           H  
ATOM    184 HG22 ILE A  11      -9.089  -2.715   4.984  1.00 86.31           H  
ATOM    185 HG23 ILE A  11      -9.331  -4.263   5.826  1.00 86.31           H  
ATOM    186  CD1 ILE A  11      -7.044  -3.618   2.525  1.00 86.31           C  
ATOM    187 HD11 ILE A  11      -6.341  -3.212   1.798  1.00 86.31           H  
ATOM    188 HD12 ILE A  11      -8.031  -3.204   2.322  1.00 86.31           H  
ATOM    189 HD13 ILE A  11      -7.073  -4.702   2.420  1.00 86.31           H  
ATOM    190  N   GLY A  12      -7.825  -3.812   8.627  1.00 85.88           N  
ATOM    191  H   GLY A  12      -7.808  -2.803   8.666  1.00 85.88           H  
ATOM    192  CA  GLY A  12      -8.096  -4.532   9.867  1.00 85.88           C  
ATOM    193  HA2 GLY A  12      -9.056  -4.209  10.268  1.00 85.88           H  
ATOM    194  HA3 GLY A  12      -8.140  -5.608   9.698  1.00 85.88           H  
ATOM    195  C   GLY A  12      -7.011  -4.261  10.897  1.00 85.88           C  
ATOM    196  O   GLY A  12      -5.914  -3.845  10.552  1.00 85.88           O  
ATOM    197  N   ARG A  13      -7.358  -4.406  12.171  1.00 76.38           N  
ATOM    198  H   ARG A  13      -8.206  -4.922  12.357  1.00 76.38           H  
ATOM    199  CA  ARG A  13      -6.354  -4.398  13.236  1.00 76.38           C  
ATOM    200  HA  ARG A  13      -5.644  -3.585  13.085  1.00 76.38           H  
ATOM    201  C   ARG A  13      -5.520  -5.669  13.168  1.00 76.38           C  
ATOM    202  CB  ARG A  13      -7.018  -4.278  14.606  1.00 76.38           C  
ATOM    203  HB2 ARG A  13      -6.252  -4.407  15.371  1.00 76.38           H  
ATOM    204  HB3 ARG A  13      -7.749  -5.080  14.715  1.00 76.38           H  
ATOM    205  O   ARG A  13      -6.116  -6.709  12.813  1.00 76.38           O  
ATOM    206  CG  ARG A  13      -7.695  -2.921  14.807  1.00 76.38           C  
ATOM    207  HG2 ARG A  13      -6.955  -2.128  14.706  1.00 76.38           H  
ATOM    208  HG3 ARG A  13      -8.465  -2.778  14.049  1.00 76.38           H  
ATOM    209  CD  ARG A  13      -8.353  -2.876  16.194  1.00 76.38           C  
ATOM    210  HD2 ARG A  13      -8.243  -3.843  16.685  1.00 76.38           H  
ATOM    211  HD3 ARG A  13      -9.422  -2.706  16.068  1.00 76.38           H  
ATOM    212  NE  ARG A  13      -7.747  -1.847  17.057  1.00 76.38           N  
ATOM    213  HE  ARG A  13      -6.803  -2.039  17.362  1.00 76.38           H  
ATOM    214  NH1 ARG A  13      -9.503  -0.367  17.107  1.00 76.38           N  
ATOM    215 HH11 ARG A  13     -10.026  -0.985  16.503  1.00 76.38           H  
ATOM    216 HH12 ARG A  13      -9.913   0.493  17.441  1.00 76.38           H  
ATOM    217  NH2 ARG A  13      -7.644   0.084  18.246  1.00 76.38           N  
ATOM    218 HH21 ARG A  13      -8.063   0.948  18.559  1.00 76.38           H  
ATOM    219 HH22 ARG A  13      -6.715  -0.166  18.554  1.00 76.38           H  
ATOM    220  CZ  ARG A  13      -8.300  -0.722  17.462  1.00 76.38           C  
ATOM    221  OXT ARG A  13      -4.339  -5.541  13.540  1.00 76.38           O  
TER     222      ARG A  13                                                       
END
