# Supplementary material for: Unveiling the Bioactive Potential of the Invasive Jellyfish Phyllorhiza punctata Through Integrative Transcriptomic and Proteomic Analyses
Source: Biomolecules. 2025 Aug 4;15(8):1121. doi: 10.3390/biom15081121 (PMC12383608; doi:10.3390/biom15081121)
Supplement: Supplementary file 1 [file biomolecules-15-01121-s001.zip › Suplementary Material/FileS3/Alphafold2/XP_065051250_1006_relaxed_rank_001_alphafold2_ptm_model_5_seed_000.pdb]

ATOM      1  N   ASP A   1     -28.614  -7.334  24.188  1.00 63.41           N  
ATOM      2  H   ASP A   1     -27.711  -7.092  24.569  1.00 63.41           H  
ATOM      3  H2  ASP A   1     -29.084  -6.492  23.886  1.00 63.41           H  
ATOM      4  H3  ASP A   1     -29.179  -7.798  24.884  1.00 63.41           H  
ATOM      5  CA  ASP A   1     -28.456  -8.209  23.022  1.00 63.41           C  
ATOM      6  HA  ASP A   1     -27.953  -9.134  23.301  1.00 63.41           H  
ATOM      7  C   ASP A   1     -27.593  -7.496  21.992  1.00 63.41           C  
ATOM      8  CB  ASP A   1     -29.841  -8.586  22.474  1.00 63.41           C  
ATOM      9  HB2 ASP A   1     -30.451  -8.954  23.299  1.00 63.41           H  
ATOM     10  HB3 ASP A   1     -30.332  -7.708  22.055  1.00 63.41           H  
ATOM     11  O   ASP A   1     -28.084  -6.660  21.250  1.00 63.41           O  
ATOM     12  CG  ASP A   1     -29.733  -9.690  21.428  1.00 63.41           C  
ATOM     13  OD1 ASP A   1     -28.673 -10.357  21.460  1.00 63.41           O  
ATOM     14  OD2 ASP A   1     -30.694  -9.843  20.655  1.00 63.41           O  
ATOM     15  N   THR A   2     -26.281  -7.703  22.033  1.00 70.62           N  
ATOM     16  H   THR A   2     -25.901  -8.387  22.672  1.00 70.62           H  
ATOM     17  CA  THR A   2     -25.392  -7.240  20.959  1.00 70.62           C  
ATOM     18  HA  THR A   2     -25.980  -7.002  20.073  1.00 70.62           H  
ATOM     19  C   THR A   2     -24.517  -8.421  20.590  1.00 70.62           C  
ATOM     20  CB  THR A   2     -24.577  -5.977  21.304  1.00 70.62           C  
ATOM     21  HB  THR A   2     -23.921  -5.752  20.464  1.00 70.62           H  
ATOM     22  O   THR A   2     -23.345  -8.486  20.965  1.00 70.62           O  
ATOM     23  CG2 THR A   2     -25.452  -4.751  21.566  1.00 70.62           C  
ATOM     24 HG21 THR A   2     -24.816  -3.876  21.698  1.00 70.62           H  
ATOM     25 HG22 THR A   2     -26.048  -4.897  22.466  1.00 70.62           H  
ATOM     26 HG23 THR A   2     -26.114  -4.584  20.716  1.00 70.62           H  
ATOM     27  OG1 THR A   2     -23.785  -6.191  22.447  1.00 70.62           O  
ATOM     28  HG1 THR A   2     -23.227  -6.943  22.238  1.00 70.62           H  
ATOM     29  N   GLY A   3     -25.138  -9.406  19.932  1.00 71.19           N  
ATOM     30  H   GLY A   3     -26.130  -9.327  19.761  1.00 71.19           H  
ATOM     31  CA  GLY A   3     -24.416 -10.435  19.195  1.00 71.19           C  
ATOM     32  HA2 GLY A   3     -24.022 -11.176  19.890  1.00 71.19           H  
ATOM     33  HA3 GLY A   3     -25.082 -10.926  18.486  1.00 71.19           H  
ATOM     34  C   GLY A   3     -23.281  -9.768  18.422  1.00 71.19           C  
ATOM     35  O   GLY A   3     -23.476  -8.727  17.798  1.00 71.19           O  
ATOM     36  N   THR A   4     -22.080 -10.304  18.607  1.00 77.38           N  
ATOM     37  H   THR A   4     -22.048 -11.174  19.119  1.00 77.38           H  
ATOM     38  CA  THR A   4     -20.791  -9.784  18.142  1.00 77.38           C  
ATOM     39  HA  THR A   4     -20.354  -9.169  18.928  1.00 77.38           H  
ATOM     40  C   THR A   4     -20.883  -8.953  16.862  1.00 77.38           C  
ATOM     41  CB  THR A   4     -19.862 -10.975  17.869  1.00 77.38           C  
ATOM     42  HB  THR A   4     -18.944 -10.620  17.402  1.00 77.38           H  
ATOM     43  O   THR A   4     -21.374  -9.445  15.846  1.00 77.38           O  
ATOM     44  CG2 THR A   4     -19.513 -11.721  19.159  1.00 77.38           C  
ATOM     45 HG21 THR A   4     -19.089 -11.028  19.886  1.00 77.38           H  
ATOM     46 HG22 THR A   4     -18.775 -12.491  18.934  1.00 77.38           H  
ATOM     47 HG23 THR A   4     -20.397 -12.198  19.582  1.00 77.38           H  
ATOM     48  OG1 THR A   4     -20.504 -11.898  17.017  1.00 77.38           O  
ATOM     49  HG1 THR A   4     -20.932 -11.382  16.330  1.00 77.38           H  
ATOM     50  N   GLN A   5     -20.350  -7.725  16.897  1.00 80.75           N  
ATOM     51  H   GLN A   5     -19.979  -7.379  17.770  1.00 80.75           H  
ATOM     52  CA  GLN A   5     -20.122  -6.933  15.687  1.00 80.75           C  
ATOM     53  HA  GLN A   5     -21.090  -6.629  15.288  1.00 80.75           H  
ATOM     54  C   GLN A   5     -19.381  -7.798  14.651  1.00 80.75           C  
ATOM     55  CB  GLN A   5     -19.284  -5.685  16.019  1.00 80.75           C  
ATOM     56  HB2 GLN A   5     -18.404  -5.995  16.583  1.00 80.75           H  
ATOM     57  HB3 GLN A   5     -18.932  -5.229  15.093  1.00 80.75           H  
ATOM     58  O   GLN A   5     -18.439  -8.509  15.028  1.00 80.75           O  
ATOM     59  CG  GLN A   5     -20.053  -4.635  16.839  1.00 80.75           C  
ATOM     60  HG2 GLN A   5     -20.520  -5.111  17.701  1.00 80.75           H  
ATOM     61  HG3 GLN A   5     -19.342  -3.898  17.213  1.00 80.75           H  
ATOM     62  CD  GLN A   5     -21.114  -3.888  16.034  1.00 80.75           C  
ATOM     63  NE2 GLN A   5     -22.122  -3.338  16.676  1.00 80.75           N  
ATOM     64 HE21 GLN A   5     -22.211  -3.414  17.680  1.00 80.75           H  
ATOM     65 HE22 GLN A   5     -22.799  -2.861  16.098  1.00 80.75           H  
ATOM     66  OE1 GLN A   5     -21.062  -3.772  14.824  1.00 80.75           O  
ATOM     67  N   PRO A   6     -19.785  -7.779  13.369  1.00 81.31           N  
ATOM     68  CA  PRO A   6     -19.069  -8.515  12.340  1.00 81.31           C  
ATOM     69  HA  PRO A   6     -19.104  -9.581  12.565  1.00 81.31           H  
ATOM     70  C   PRO A   6     -17.609  -8.055  12.307  1.00 81.31           C  
ATOM     71  CB  PRO A   6     -19.816  -8.248  11.030  1.00 81.31           C  
ATOM     72  HB2 PRO A   6     -20.556  -9.033  10.870  1.00 81.31           H  
ATOM     73  HB3 PRO A   6     -19.143  -8.182  10.176  1.00 81.31           H  
ATOM     74  O   PRO A   6     -17.305  -6.876  12.503  1.00 81.31           O  
ATOM     75  CG  PRO A   6     -20.535  -6.923  11.286  1.00 81.31           C  
ATOM     76  HG2 PRO A   6     -21.447  -6.835  10.696  1.00 81.31           H  
ATOM     77  HG3 PRO A   6     -19.859  -6.095  11.071  1.00 81.31           H  
ATOM     78  CD  PRO A   6     -20.832  -6.958  12.784  1.00 81.31           C  
ATOM     79  HD2 PRO A   6     -20.822  -5.944  13.183  1.00 81.31           H  
ATOM     80  HD3 PRO A   6     -21.800  -7.427  12.961  1.00 81.31           H  
ATOM     81  N   LYS A   7     -16.691  -9.000  12.073  1.00 82.06           N  
ATOM     82  H   LYS A   7     -17.007  -9.944  11.901  1.00 82.06           H  
ATOM     83  CA  LYS A   7     -15.270  -8.672  11.925  1.00 82.06           C  
ATOM     84  HA  LYS A   7     -14.933  -8.245  12.869  1.00 82.06           H  
ATOM     85  C   LYS A   7     -15.113  -7.625  10.814  1.00 82.06           C  
ATOM     86  CB  LYS A   7     -14.426  -9.911  11.604  1.00 82.06           C  
ATOM     87  HB2 LYS A   7     -14.909 -10.483  10.811  1.00 82.06           H  
ATOM     88  HB3 LYS A   7     -13.450  -9.587  11.243  1.00 82.06           H  
ATOM     89  O   LYS A   7     -15.731  -7.787   9.759  1.00 82.06           O  
ATOM     90  CG  LYS A   7     -14.214 -10.794  12.841  1.00 82.06           C  
ATOM     91  HG2 LYS A   7     -15.181 -11.102  13.238  1.00 82.06           H  
ATOM     92  HG3 LYS A   7     -13.683 -10.225  13.604  1.00 82.06           H  
ATOM     93  CD  LYS A   7     -13.400 -12.040  12.473  1.00 82.06           C  
ATOM     94  HD2 LYS A   7     -13.931 -12.589  11.696  1.00 82.06           H  
ATOM     95  HD3 LYS A   7     -12.425 -11.736  12.091  1.00 82.06           H  
ATOM     96  CE  LYS A   7     -13.221 -12.936  13.705  1.00 82.06           C  
ATOM     97  HE2 LYS A   7     -14.202 -13.127  14.139  1.00 82.06           H  
ATOM     98  HE3 LYS A   7     -12.630 -12.395  14.445  1.00 82.06           H  
ATOM     99  NZ  LYS A   7     -12.563 -14.220  13.354  1.00 82.06           N  
ATOM    100  HZ1 LYS A   7     -13.125 -14.737  12.693  1.00 82.06           H  
ATOM    101  HZ2 LYS A   7     -11.656 -14.053  12.941  1.00 82.06           H  
ATOM    102  HZ3 LYS A   7     -12.437 -14.790  14.178  1.00 82.06           H  
ATOM    103  N   PRO A   8     -14.284  -6.588  11.018  1.00 84.81           N  
ATOM    104  CA  PRO A   8     -13.995  -5.628   9.968  1.00 84.81           C  
ATOM    105  HA  PRO A   8     -14.915  -5.081   9.764  1.00 84.81           H  
ATOM    106  C   PRO A   8     -13.482  -6.337   8.707  1.00 84.81           C  
ATOM    107  CB  PRO A   8     -12.946  -4.674  10.545  1.00 84.81           C  
ATOM    108  HB2 PRO A   8     -11.942  -5.035  10.320  1.00 84.81           H  
ATOM    109  HB3 PRO A   8     -13.078  -3.658  10.173  1.00 84.81           H  
ATOM    110  O   PRO A   8     -12.733  -7.313   8.825  1.00 84.81           O  
ATOM    111  CG  PRO A   8     -13.186  -4.761  12.050  1.00 84.81           C  
ATOM    112  HG2 PRO A   8     -14.005  -4.097  12.329  1.00 84.81           H  
ATOM    113  HG3 PRO A   8     -12.287  -4.522  12.619  1.00 84.81           H  
ATOM    114  CD  PRO A   8     -13.615  -6.211  12.252  1.00 84.81           C  
ATOM    115  HD2 PRO A   8     -14.285  -6.271  13.110  1.00 84.81           H  
ATOM    116  HD3 PRO A   8     -12.739  -6.843  12.400  1.00 84.81           H  
ATOM    117  N   PRO A   9     -13.847  -5.857   7.507  1.00 83.88           N  
ATOM    118  CA  PRO A   9     -13.297  -6.385   6.269  1.00 83.88           C  
ATOM    119  HA  PRO A   9     -13.548  -7.442   6.171  1.00 83.88           H  
ATOM    120  C   PRO A   9     -11.774  -6.223   6.285  1.00 83.88           C  
ATOM    121  CB  PRO A   9     -13.978  -5.594   5.145  1.00 83.88           C  
ATOM    122  HB2 PRO A   9     -13.306  -5.406   4.307  1.00 83.88           H  
ATOM    123  HB3 PRO A   9     -14.857  -6.142   4.804  1.00 83.88           H  
ATOM    124  O   PRO A   9     -11.252  -5.108   6.343  1.00 83.88           O  
ATOM    125  CG  PRO A   9     -14.423  -4.294   5.815  1.00 83.88           C  
ATOM    126  HG2 PRO A   9     -15.307  -3.873   5.337  1.00 83.88           H  
ATOM    127  HG3 PRO A   9     -13.603  -3.577   5.801  1.00 83.88           H  
ATOM    128  CD  PRO A   9     -14.706  -4.711   7.255  1.00 83.88           C  
ATOM    129  HD2 PRO A   9     -15.748  -5.013   7.357  1.00 83.88           H  
ATOM    130  HD3 PRO A   9     -14.483  -3.882   7.926  1.00 83.88           H  
ATOM    131  N   THR A  10     -11.046  -7.338   6.251  1.00 86.00           N  
ATOM    132  H   THR A  10     -11.503  -8.239   6.273  1.00 86.00           H  
ATOM    133  CA  THR A  10      -9.587  -7.311   6.148  1.00 86.00           C  
ATOM    134  HA  THR A  10      -9.200  -6.504   6.771  1.00 86.00           H  
ATOM    135  C   THR A  10      -9.212  -7.032   4.703  1.00 86.00           C  
ATOM    136  CB  THR A  10      -8.937  -8.614   6.632  1.00 86.00           C  
ATOM    137  HB  THR A  10      -7.866  -8.570   6.436  1.00 86.00           H  
ATOM    138  O   THR A  10      -9.523  -7.826   3.813  1.00 86.00           O  
ATOM    139  CG2 THR A  10      -9.156  -8.828   8.130  1.00 86.00           C  
ATOM    140 HG21 THR A  10      -8.632  -9.731   8.442  1.00 86.00           H  
ATOM    141 HG22 THR A  10      -8.761  -7.978   8.687  1.00 86.00           H  
ATOM    142 HG23 THR A  10     -10.219  -8.940   8.345  1.00 86.00           H  
ATOM    143  OG1 THR A  10      -9.489  -9.720   5.959  1.00 86.00           O  
ATOM    144  HG1 THR A  10      -9.447  -9.529   5.019  1.00 86.00           H  
ATOM    145  N   LYS A  11      -8.540  -5.906   4.457  1.00 90.44           N  
ATOM    146  H   LYS A  11      -8.313  -5.300   5.233  1.00 90.44           H  
ATOM    147  CA  LYS A  11      -7.916  -5.663   3.155  1.00 90.44           C  
ATOM    148  HA  LYS A  11      -8.673  -5.817   2.387  1.00 90.44           H  
ATOM    149  C   LYS A  11      -6.797  -6.691   2.946  1.00 90.44           C  
ATOM    150  CB  LYS A  11      -7.375  -4.231   3.051  1.00 90.44           C  
ATOM    151  HB2 LYS A  11      -6.686  -4.043   3.874  1.00 90.44           H  
ATOM    152  HB3 LYS A  11      -6.821  -4.136   2.116  1.00 90.44           H  
ATOM    153  O   LYS A  11      -6.097  -6.998   3.915  1.00 90.44           O  
ATOM    154  CG  LYS A  11      -8.504  -3.191   3.065  1.00 90.44           C  
ATOM    155  HG2 LYS A  11      -9.189  -3.391   2.241  1.00 90.44           H  
ATOM    156  HG3 LYS A  11      -9.053  -3.260   4.005  1.00 90.44           H  
ATOM    157  CD  LYS A  11      -7.937  -1.774   2.921  1.00 90.44           C  
ATOM    158  HD2 LYS A  11      -7.227  -1.592   3.729  1.00 90.44           H  
ATOM    159  HD3 LYS A  11      -7.418  -1.692   1.966  1.00 90.44           H  
ATOM    160  CE  LYS A  11      -9.072  -0.747   2.989  1.00 90.44           C  
ATOM    161  HE2 LYS A  11      -9.771  -0.947   2.177  1.00 90.44           H  
ATOM    162  HE3 LYS A  11      -9.606  -0.884   3.930  1.00 90.44           H  
ATOM    163  NZ  LYS A  11      -8.556   0.642   2.892  1.00 90.44           N  
ATOM    164  HZ1 LYS A  11      -7.903   0.831   3.639  1.00 90.44           H  
ATOM    165  HZ2 LYS A  11      -8.079   0.780   2.012  1.00 90.44           H  
ATOM    166  HZ3 LYS A  11      -9.312   1.308   2.951  1.00 90.44           H  
ATOM    167  N   PRO A  12      -6.616  -7.215   1.722  1.00 91.00           N  
ATOM    168  CA  PRO A  12      -5.449  -8.031   1.420  1.00 91.00           C  
ATOM    169  HA  PRO A  12      -5.456  -8.915   2.058  1.00 91.00           H  
ATOM    170  C   PRO A  12      -4.165  -7.221   1.672  1.00 91.00           C  
ATOM    171  CB  PRO A  12      -5.604  -8.454  -0.044  1.00 91.00           C  
ATOM    172  HB2 PRO A  12      -6.136  -9.404  -0.091  1.00 91.00           H  
ATOM    173  HB3 PRO A  12      -4.644  -8.533  -0.554  1.00 91.00           H  
ATOM    174  O   PRO A  12      -4.189  -5.990   1.542  1.00 91.00           O  
ATOM    175  CG  PRO A  12      -6.475  -7.353  -0.646  1.00 91.00           C  
ATOM    176  HG2 PRO A  12      -7.051  -7.712  -1.499  1.00 91.00           H  
ATOM    177  HG3 PRO A  12      -5.845  -6.512  -0.937  1.00 91.00           H  
ATOM    178  CD  PRO A  12      -7.377  -6.937   0.513  1.00 91.00           C  
ATOM    179  HD2 PRO A  12      -7.623  -5.879   0.423  1.00 91.00           H  
ATOM    180  HD3 PRO A  12      -8.284  -7.540   0.512  1.00 91.00           H  
ATOM    181  N   PRO A  13      -3.056  -7.881   2.049  1.00 88.19           N  
ATOM    182  CA  PRO A  13      -1.766  -7.214   2.118  1.00 88.19           C  
ATOM    183  HA  PRO A  13      -1.800  -6.417   2.860  1.00 88.19           H  
ATOM    184  C   PRO A  13      -1.427  -6.615   0.750  1.00 88.19           C  
ATOM    185  CB  PRO A  13      -0.762  -8.282   2.563  1.00 88.19           C  
ATOM    186  HB2 PRO A  13      -0.699  -8.290   3.651  1.00 88.19           H  
ATOM    187  HB3 PRO A  13       0.225  -8.127   2.126  1.00 88.19           H  
ATOM    188  O   PRO A  13      -1.718  -7.202  -0.291  1.00 88.19           O  
ATOM    189  CG  PRO A  13      -1.397  -9.586   2.080  1.00 88.19           C  
ATOM    190  HG2 PRO A  13      -1.082 -10.438   2.683  1.00 88.19           H  
ATOM    191  HG3 PRO A  13      -1.147  -9.746   1.032  1.00 88.19           H  
ATOM    192  CD  PRO A  13      -2.896  -9.319   2.212  1.00 88.19           C  
ATOM    193  HD2 PRO A  13      -3.435  -9.876   1.446  1.00 88.19           H  
ATOM    194  HD3 PRO A  13      -3.238  -9.611   3.205  1.00 88.19           H  
ATOM    195  N   VAL A  14      -0.840  -5.422   0.770  1.00 93.50           N  
ATOM    196  H   VAL A  14      -0.581  -5.030   1.664  1.00 93.50           H  
ATOM    197  CA  VAL A  14      -0.297  -4.780  -0.429  1.00 93.50           C  
ATOM    198  HA  VAL A  14      -0.917  -5.037  -1.288  1.00 93.50           H  
ATOM    199  C   VAL A  14       1.101  -5.340  -0.656  1.00 93.50           C  
ATOM    200  CB  VAL A  14      -0.276  -3.246  -0.280  1.00 93.50           C  
ATOM    201  HB  VAL A  14       0.384  -2.973   0.544  1.00 93.50           H  
ATOM    202  O   VAL A  14       1.869  -5.453   0.303  1.00 93.50           O  
ATOM    203  CG1 VAL A  14       0.216  -2.549  -1.554  1.00 93.50           C  
ATOM    204 HG11 VAL A  14       0.195  -1.468  -1.421  1.00 93.50           H  
ATOM    205 HG12 VAL A  14      -0.410  -2.824  -2.402  1.00 93.50           H  
ATOM    206 HG13 VAL A  14       1.246  -2.839  -1.764  1.00 93.50           H  
ATOM    207  CG2 VAL A  14      -1.679  -2.696   0.025  1.00 93.50           C  
ATOM    208 HG21 VAL A  14      -2.039  -3.087   0.977  1.00 93.50           H  
ATOM    209 HG22 VAL A  14      -2.370  -2.992  -0.764  1.00 93.50           H  
ATOM    210 HG23 VAL A  14      -1.644  -1.609   0.090  1.00 93.50           H  
ATOM    211  N   ASP A  15       1.430  -5.676  -1.902  1.00 92.88           N  
ATOM    212  H   ASP A  15       0.741  -5.639  -2.639  1.00 92.88           H  
ATOM    213  CA  ASP A  15       2.777  -6.127  -2.247  1.00 92.88           C  
ATOM    214  HA  ASP A  15       2.969  -7.036  -1.677  1.00 92.88           H  
ATOM    215  C   ASP A  15       3.817  -5.060  -1.862  1.00 92.88           C  
ATOM    216  CB  ASP A  15       2.885  -6.465  -3.741  1.00 92.88           C  
ATOM    217  HB2 ASP A  15       3.935  -6.624  -3.987  1.00 92.88           H  
ATOM    218  HB3 ASP A  15       2.528  -5.617  -4.327  1.00 92.88           H  
ATOM    219  O   ASP A  15       3.594  -3.863  -2.094  1.00 92.88           O  
ATOM    220  CG  ASP A  15       2.116  -7.730  -4.130  1.00 92.88           C  
ATOM    221  OD1 ASP A  15       2.083  -8.670  -3.305  1.00 92.88           O  
ATOM    222  OD2 ASP A  15       1.581  -7.743  -5.260  1.00 92.88           O  
ATOM    223  N   PRO A  16       4.959  -5.456  -1.268  1.00 93.38           N  
ATOM    224  CA  PRO A  16       6.019  -4.513  -0.948  1.00 93.38           C  
ATOM    225  HA  PRO A  16       5.617  -3.741  -0.292  1.00 93.38           H  
ATOM    226  C   PRO A  16       6.567  -3.857  -2.226  1.00 93.38           C  
ATOM    227  CB  PRO A  16       7.081  -5.323  -0.198  1.00 93.38           C  
ATOM    228  HB2 PRO A  16       6.863  -5.307   0.869  1.00 93.38           H  
ATOM    229  HB3 PRO A  16       8.091  -4.959  -0.387  1.00 93.38           H  
ATOM    230  O   PRO A  16       6.482  -4.431  -3.318  1.00 93.38           O  
ATOM    231  CG  PRO A  16       6.887  -6.739  -0.736  1.00 93.38           C  
ATOM    232  HG2 PRO A  16       7.410  -6.845  -1.687  1.00 93.38           H  
ATOM    233  HG3 PRO A  16       7.224  -7.494  -0.026  1.00 93.38           H  
ATOM    234  CD  PRO A  16       5.380  -6.818  -0.973  1.00 93.38           C  
ATOM    235  HD2 PRO A  16       4.876  -7.162  -0.069  1.00 93.38           H  
ATOM    236  HD3 PRO A  16       5.169  -7.491  -1.803  1.00 93.38           H  
ATOM    237  N   PRO A  17       7.169  -2.660  -2.111  1.00 93.50           N  
ATOM    238  CA  PRO A  17       7.831  -2.030  -3.242  1.00 93.50           C  
ATOM    239  HA  PRO A  17       7.095  -1.809  -4.015  1.00 93.50           H  
ATOM    240  C   PRO A  17       8.905  -2.954  -3.818  1.00 93.50           C  
ATOM    241  CB  PRO A  17       8.423  -0.723  -2.708  1.00 93.50           C  
ATOM    242  HB2 PRO A  17       9.364  -0.464  -3.193  1.00 93.50           H  
ATOM    243  HB3 PRO A  17       7.697   0.080  -2.834  1.00 93.50           H  
ATOM    244  O   PRO A  17       9.585  -3.688  -3.097  1.00 93.50           O  
ATOM    245  CG  PRO A  17       8.615  -1.006  -1.218  1.00 93.50           C  
ATOM    246  HG2 PRO A  17       8.596  -0.091  -0.625  1.00 93.50           H  
ATOM    247  HG3 PRO A  17       9.549  -1.546  -1.066  1.00 93.50           H  
ATOM    248  CD  PRO A  17       7.437  -1.920  -0.888  1.00 93.50           C  
ATOM    249  HD2 PRO A  17       7.702  -2.577  -0.059  1.00 93.50           H  
ATOM    250  HD3 PRO A  17       6.563  -1.322  -0.630  1.00 93.50           H  
ATOM    251  N   ARG A  18       9.079  -2.886  -5.141  1.00 93.38           N  
ATOM    252  H   ARG A  18       8.501  -2.245  -5.666  1.00 93.38           H  
ATOM    253  CA  ARG A  18      10.159  -3.610  -5.811  1.00 93.38           C  
ATOM    254  HA  ARG A  18      10.059  -4.660  -5.536  1.00 93.38           H  
ATOM    255  C   ARG A  18      11.513  -3.097  -5.302  1.00 93.38           C  
ATOM    256  CB  ARG A  18      10.063  -3.487  -7.336  1.00 93.38           C  
ATOM    257  HB2 ARG A  18      10.030  -2.434  -7.615  1.00 93.38           H  
ATOM    258  HB3 ARG A  18      10.955  -3.933  -7.776  1.00 93.38           H  
ATOM    259  O   ARG A  18      11.663  -1.881  -5.159  1.00 93.38           O  
ATOM    260  CG  ARG A  18       8.825  -4.223  -7.871  1.00 93.38           C  
ATOM    261  HG2 ARG A  18       8.843  -5.250  -7.507  1.00 93.38           H  
ATOM    262  HG3 ARG A  18       7.917  -3.746  -7.503  1.00 93.38           H  
ATOM    263  CD  ARG A  18       8.794  -4.261  -9.403  1.00 93.38           C  
ATOM    264  HD2 ARG A  18       9.722  -4.702  -9.766  1.00 93.38           H  
ATOM    265  HD3 ARG A  18       7.966  -4.906  -9.697  1.00 93.38           H  
ATOM    266  NE  ARG A  18       8.611  -2.919  -9.992  1.00 93.38           N  
ATOM    267  HE  ARG A  18       8.799  -2.132  -9.388  1.00 93.38           H  
ATOM    268  NH1 ARG A  18       7.986  -3.605 -12.090  1.00 93.38           N  
ATOM    269 HH11 ARG A  18       7.694  -3.393 -13.034  1.00 93.38           H  
ATOM    270 HH12 ARG A  18       8.100  -4.565 -11.796  1.00 93.38           H  
ATOM    271  NH2 ARG A  18       8.079  -1.425 -11.627  1.00 93.38           N  
ATOM    272 HH21 ARG A  18       8.272  -0.662 -10.994  1.00 93.38           H  
ATOM    273 HH22 ARG A  18       7.781  -1.230 -12.572  1.00 93.38           H  
ATOM    274  CZ  ARG A  18       8.228  -2.657 -11.228  1.00 93.38           C  
ATOM    275  N   PRO A  19      12.495  -3.984  -5.071  1.00 91.25           N  
ATOM    276  CA  PRO A  19      13.860  -3.567  -4.788  1.00 91.25           C  
ATOM    277  HA  PRO A  19      13.862  -3.052  -3.828  1.00 91.25           H  
ATOM    278  C   PRO A  19      14.404  -2.645  -5.892  1.00 91.25           C  
ATOM    279  CB  PRO A  19      14.682  -4.856  -4.684  1.00 91.25           C  
ATOM    280  HB2 PRO A  19      15.124  -5.098  -5.651  1.00 91.25           H  
ATOM    281  HB3 PRO A  19      15.458  -4.782  -3.922  1.00 91.25           H  
ATOM    282  O   PRO A  19      13.990  -2.772  -7.052  1.00 91.25           O  
ATOM    283  CG  PRO A  19      13.644  -5.917  -4.328  1.00 91.25           C  
ATOM    284  HG2 PRO A  19      13.947  -6.909  -4.664  1.00 91.25           H  
ATOM    285  HG3 PRO A  19      13.469  -5.912  -3.253  1.00 91.25           H  
ATOM    286  CD  PRO A  19      12.391  -5.433  -5.051  1.00 91.25           C  
ATOM    287  HD2 PRO A  19      12.379  -5.813  -6.072  1.00 91.25           H  
ATOM    288  HD3 PRO A  19      11.509  -5.768  -4.505  1.00 91.25           H  
ATOM    289  N   PRO A  20      15.336  -1.734  -5.561  1.00 92.25           N  
ATOM    290  CA  PRO A  20      16.050  -0.972  -6.575  1.00 92.25           C  
ATOM    291  HA  PRO A  20      15.336  -0.366  -7.132  1.00 92.25           H  
ATOM    292  C   PRO A  20      16.796  -1.922  -7.530  1.00 92.25           C  
ATOM    293  CB  PRO A  20      17.009  -0.058  -5.805  1.00 92.25           C  
ATOM    294  HB2 PRO A  20      17.934   0.126  -6.351  1.00 92.25           H  
ATOM    295  HB3 PRO A  20      16.508   0.884  -5.579  1.00 92.25           H  
ATOM    296  O   PRO A  20      17.173  -3.025  -7.119  1.00 92.25           O  
ATOM    297  CG  PRO A  20      17.261  -0.824  -4.506  1.00 92.25           C  
ATOM    298  HG2 PRO A  20      18.036  -1.573  -4.670  1.00 92.25           H  
ATOM    299  HG3 PRO A  20      17.537  -0.158  -3.689  1.00 92.25           H  
ATOM    300  CD  PRO A  20      15.926  -1.518  -4.247  1.00 92.25           C  
ATOM    301  HD2 PRO A  20      15.276  -0.866  -3.663  1.00 92.25           H  
ATOM    302  HD3 PRO A  20      16.098  -2.455  -3.718  1.00 92.25           H  
ATOM    303  N   PRO A  21      17.038  -1.514  -8.790  1.00 85.19           N  
ATOM    304  CA  PRO A  21      17.931  -2.247  -9.676  1.00 85.19           C  
ATOM    305  HA  PRO A  21      17.485  -3.212  -9.919  1.00 85.19           H  
ATOM    306  C   PRO A  21      19.277  -2.444  -8.980  1.00 85.19           C  
ATOM    307  CB  PRO A  21      18.071  -1.398 -10.947  1.00 85.19           C  
ATOM    308  HB2 PRO A  21      18.077  -2.018 -11.844  1.00 85.19           H  
ATOM    309  HB3 PRO A  21      18.977  -0.793 -10.904  1.00 85.19           H  
ATOM    310  O   PRO A  21      19.870  -1.483  -8.486  1.00 85.19           O  
ATOM    311  CG  PRO A  21      16.854  -0.475 -10.909  1.00 85.19           C  
ATOM    312  HG2 PRO A  21      16.000  -0.981 -11.360  1.00 85.19           H  
ATOM    313  HG3 PRO A  21      17.048   0.472 -11.413  1.00 85.19           H  
ATOM    314  CD  PRO A  21      16.599  -0.281  -9.417  1.00 85.19           C  
ATOM    315  HD2 PRO A  21      17.198   0.549  -9.044  1.00 85.19           H  
ATOM    316  HD3 PRO A  21      15.538  -0.096  -9.246  1.00 85.19           H  
ATOM    317  N   THR A  22      19.761  -3.680  -8.924  1.00 80.56           N  
ATOM    318  H   THR A  22      19.234  -4.456  -9.300  1.00 80.56           H  
ATOM    319  CA  THR A  22      21.147  -3.927  -8.544  1.00 80.56           C  
ATOM    320  HA  THR A  22      21.374  -3.402  -7.616  1.00 80.56           H  
ATOM    321  C   THR A  22      22.026  -3.369  -9.648  1.00 80.56           C  
ATOM    322  CB  THR A  22      21.432  -5.423  -8.346  1.00 80.56           C  
ATOM    323  HB  THR A  22      22.510  -5.585  -8.323  1.00 80.56           H  
ATOM    324  O   THR A  22      21.981  -3.863 -10.777  1.00 80.56           O  
ATOM    325  CG2 THR A  22      20.835  -5.929  -7.035  1.00 80.56           C  
ATOM    326 HG21 THR A  22      21.273  -5.387  -6.197  1.00 80.56           H  
ATOM    327 HG22 THR A  22      21.054  -6.991  -6.926  1.00 80.56           H  
ATOM    328 HG23 THR A  22      19.754  -5.784  -7.035  1.00 80.56           H  
ATOM    329  OG1 THR A  22      20.866  -6.178  -9.394  1.00 80.56           O  
ATOM    330  HG1 THR A  22      21.326  -5.913 -10.193  1.00 80.56           H  
ATOM    331  N   ASP A  23      22.845  -2.371  -9.326  1.00 75.44           N  
ATOM    332  H   ASP A  23      22.770  -1.923  -8.424  1.00 75.44           H  
ATOM    333  CA  ASP A  23      23.999  -2.051 -10.154  1.00 75.44           C  
ATOM    334  HA  ASP A  23      23.683  -2.052 -11.197  1.00 75.44           H  
ATOM    335  C   ASP A  23      25.038  -3.167  -9.978  1.00 75.44           C  
ATOM    336  CB  ASP A  23      24.548  -0.649  -9.852  1.00 75.44           C  
ATOM    337  HB2 ASP A  23      24.943  -0.617  -8.836  1.00 75.44           H  
ATOM    338  HB3 ASP A  23      23.733   0.072  -9.924  1.00 75.44           H  
ATOM    339  O   ASP A  23      26.013  -3.058  -9.241  1.00 75.44           O  
ATOM    340  CG  ASP A  23      25.640  -0.250 -10.854  1.00 75.44           C  
ATOM    341  OD1 ASP A  23      25.720  -0.917 -11.914  1.00 75.44           O  
ATOM    342  OD2 ASP A  23      26.353   0.733 -10.563  1.00 75.44           O  
ATOM    343  N   SER A  24      24.788  -4.311 -10.615  1.00 71.94           N  
ATOM    344  H   SER A  24      23.911  -4.390 -11.109  1.00 71.94           H  
ATOM    345  CA  SER A  24      25.830  -5.310 -10.855  1.00 71.94           C  
ATOM    346  HA  SER A  24      26.485  -5.344  -9.984  1.00 71.94           H  
ATOM    347  C   SER A  24      26.720  -4.902 -12.033  1.00 71.94           C  
ATOM    348  CB  SER A  24      25.243  -6.712 -11.031  1.00 71.94           C  
ATOM    349  HB2 SER A  24      26.051  -7.431 -11.162  1.00 71.94           H  
ATOM    350  HB3 SER A  24      24.603  -6.735 -11.914  1.00 71.94           H  
ATOM    351  O   SER A  24      27.532  -5.703 -12.486  1.00 71.94           O  
ATOM    352  OG  SER A  24      24.484  -7.067  -9.889  1.00 71.94           O  
ATOM    353  HG  SER A  24      25.020  -6.895  -9.112  1.00 71.94           H  
ATOM    354  N   GLY A  25      26.625  -3.653 -12.503  1.00 65.75           N  
ATOM    355  H   GLY A  25      26.003  -3.001 -12.048  1.00 65.75           H  
ATOM    356  CA  GLY A  25      27.535  -3.028 -13.452  1.00 65.75           C  
ATOM    357  HA2 GLY A  25      27.104  -2.083 -13.784  1.00 65.75           H  
ATOM    358  HA3 GLY A  25      27.661  -3.680 -14.316  1.00 65.75           H  
ATOM    359  C   GLY A  25      28.918  -2.734 -12.868  1.00 65.75           C  
ATOM    360  O   GLY A  25      29.592  -1.824 -13.330  1.00 65.75           O  
ATOM    361  N   ILE A  26      29.417  -3.549 -11.931  1.00 65.69           N  
ATOM    362  H   ILE A  26      28.812  -4.290 -11.609  1.00 65.69           H  
ATOM    363  CA  ILE A  26      30.862  -3.790 -11.838  1.00 65.69           C  
ATOM    364  HA  ILE A  26      31.382  -2.864 -12.084  1.00 65.69           H  
ATOM    365  C   ILE A  26      31.218  -4.741 -12.992  1.00 65.69           C  
ATOM    366  CB  ILE A  26      31.273  -4.150 -10.385  1.00 65.69           C  
ATOM    367  HB  ILE A  26      30.398  -4.532  -9.859  1.00 65.69           H  
ATOM    368  O   ILE A  26      31.445  -5.938 -12.859  1.00 65.69           O  
ATOM    369  CG1 ILE A  26      31.712  -2.823  -9.718  1.00 65.69           C  
ATOM    370 HG12 ILE A  26      30.979  -2.053  -9.960  1.00 65.69           H  
ATOM    371 HG13 ILE A  26      32.672  -2.511 -10.129  1.00 65.69           H  
ATOM    372  CG2 ILE A  26      32.390  -5.199 -10.245  1.00 65.69           C  
ATOM    373 HG21 ILE A  26      32.720  -5.277  -9.209  1.00 65.69           H  
ATOM    374 HG22 ILE A  26      32.015  -6.184 -10.525  1.00 65.69           H  
ATOM    375 HG23 ILE A  26      33.241  -4.934 -10.873  1.00 65.69           H  
ATOM    376  CD1 ILE A  26      31.818  -2.867  -8.190  1.00 65.69           C  
ATOM    377 HD11 ILE A  26      32.020  -1.862  -7.817  1.00 65.69           H  
ATOM    378 HD12 ILE A  26      30.879  -3.219  -7.763  1.00 65.69           H  
ATOM    379 HD13 ILE A  26      32.632  -3.520  -7.877  1.00 65.69           H  
ATOM    380  N   GLY A  27      31.148  -4.179 -14.196  1.00 58.66           N  
ATOM    381  H   GLY A  27      30.886  -3.204 -14.226  1.00 58.66           H  
ATOM    382  CA  GLY A  27      31.306  -4.870 -15.460  1.00 58.66           C  
ATOM    383  HA2 GLY A  27      31.664  -5.888 -15.309  1.00 58.66           H  
ATOM    384  HA3 GLY A  27      30.342  -4.916 -15.968  1.00 58.66           H  
ATOM    385  C   GLY A  27      32.282  -4.117 -16.344  1.00 58.66           C  
ATOM    386  O   GLY A  27      31.885  -3.330 -17.194  1.00 58.66           O  
ATOM    387  N   SER A  28      33.557  -4.454 -16.170  1.00 49.03           N  
ATOM    388  H   SER A  28      33.742  -5.015 -15.351  1.00 49.03           H  
ATOM    389  CA  SER A  28      34.459  -4.670 -17.303  1.00 49.03           C  
ATOM    390  HA  SER A  28      35.392  -5.052 -16.889  1.00 49.03           H  
ATOM    391  C   SER A  28      34.856  -3.438 -18.121  1.00 49.03           C  
ATOM    392  CB  SER A  28      33.887  -5.781 -18.201  1.00 49.03           C  
ATOM    393  HB2 SER A  28      33.022  -5.398 -18.743  1.00 49.03           H  
ATOM    394  HB3 SER A  28      34.640  -6.088 -18.927  1.00 49.03           H  
ATOM    395  O   SER A  28      34.599  -3.390 -19.326  1.00 49.03           O  
ATOM    396  OG  SER A  28      33.479  -6.905 -17.437  1.00 49.03           O  
ATOM    397  HG  SER A  28      34.255  -7.347 -17.085  1.00 49.03           H  
ATOM    398  N   LYS A  29      35.570  -2.498 -17.493  1.00 54.66           N  
ATOM    399  H   LYS A  29      35.343  -2.338 -16.522  1.00 54.66           H  
ATOM    400  CA  LYS A  29      36.977  -2.163 -17.816  1.00 54.66           C  
ATOM    401  HA  LYS A  29      37.613  -2.970 -17.453  1.00 54.66           H  
ATOM    402  C   LYS A  29      37.467  -0.944 -17.046  1.00 54.66           C  
ATOM    403  CB  LYS A  29      37.254  -2.001 -19.319  1.00 54.66           C  
ATOM    404  HB2 LYS A  29      37.174  -2.994 -19.760  1.00 54.66           H  
ATOM    405  HB3 LYS A  29      38.283  -1.671 -19.456  1.00 54.66           H  
ATOM    406  O   LYS A  29      36.708   0.044 -16.975  1.00 54.66           O  
ATOM    407  CG  LYS A  29      36.317  -1.028 -20.049  1.00 54.66           C  
ATOM    408  HG2 LYS A  29      35.306  -1.072 -19.643  1.00 54.66           H  
ATOM    409  HG3 LYS A  29      36.674  -0.008 -19.909  1.00 54.66           H  
ATOM    410  CD  LYS A  29      36.283  -1.364 -21.543  1.00 54.66           C  
ATOM    411  HD2 LYS A  29      37.161  -0.931 -22.022  1.00 54.66           H  
ATOM    412  HD3 LYS A  29      36.285  -2.445 -21.682  1.00 54.66           H  
ATOM    413  CE  LYS A  29      34.998  -0.808 -22.147  1.00 54.66           C  
ATOM    414  HE2 LYS A  29      34.159  -1.317 -21.672  1.00 54.66           H  
ATOM    415  HE3 LYS A  29      34.927   0.251 -21.899  1.00 54.66           H  
ATOM    416  NZ  LYS A  29      34.972  -1.009 -23.613  1.00 54.66           N  
ATOM    417  HZ1 LYS A  29      35.070  -1.993 -23.819  1.00 54.66           H  
ATOM    418  HZ2 LYS A  29      35.732  -0.501 -24.043  1.00 54.66           H  
ATOM    419  HZ3 LYS A  29      34.094  -0.681 -23.988  1.00 54.66           H  
ATOM    420  OXT LYS A  29      38.607  -1.065 -16.561  1.00 54.66           O  
TER     421      LYS A  29                                                       
END
