# Supplementary material for: Unveiling the Bioactive Potential of the Invasive Jellyfish Phyllorhiza punctata Through Integrative Transcriptomic and Proteomic Analyses
Source: Biomolecules. 2025 Aug 4;15(8):1121. doi: 10.3390/biom15081121 (PMC12383608; doi:10.3390/biom15081121)
Supplement: Supplementary file 1 [file biomolecules-15-01121-s001.zip › Suplementary Material/FileS3/Alphafold2/XP_065051314_5193_relaxed_rank_001_alphafold2_ptm_model_5_seed_000.pdb]

ATOM      1  N   GLY A   1     -11.830   0.385  17.999  1.00 47.56           N  
ATOM      2  H   GLY A   1     -12.086   1.326  18.259  1.00 47.56           H  
ATOM      3  H2  GLY A   1     -12.627  -0.224  18.116  1.00 47.56           H  
ATOM      4  H3  GLY A   1     -11.078   0.080  18.601  1.00 47.56           H  
ATOM      5  CA  GLY A   1     -11.387   0.384  16.592  1.00 47.56           C  
ATOM      6  HA2 GLY A   1     -11.043  -0.606  16.294  1.00 47.56           H  
ATOM      7  HA3 GLY A   1     -12.203   0.704  15.944  1.00 47.56           H  
ATOM      8  C   GLY A   1     -10.260   1.381  16.463  1.00 47.56           C  
ATOM      9  O   GLY A   1     -10.435   2.500  16.922  1.00 47.56           O  
ATOM     10  N   GLY A   2      -9.092   0.960  15.978  1.00 65.12           N  
ATOM     11  H   GLY A   2      -9.027   0.057  15.530  1.00 65.12           H  
ATOM     12  CA  GLY A   2      -7.908   1.821  15.897  1.00 65.12           C  
ATOM     13  HA2 GLY A   2      -7.738   2.297  16.862  1.00 65.12           H  
ATOM     14  HA3 GLY A   2      -7.031   1.222  15.653  1.00 65.12           H  
ATOM     15  C   GLY A   2      -8.057   2.902  14.825  1.00 65.12           C  
ATOM     16  O   GLY A   2      -8.536   2.624  13.731  1.00 65.12           O  
ATOM     17  N   TYR A   3      -7.638   4.123  15.152  1.00 65.81           N  
ATOM     18  H   TYR A   3      -7.244   4.270  16.070  1.00 65.81           H  
ATOM     19  CA  TYR A   3      -7.538   5.261  14.237  1.00 65.81           C  
ATOM     20  HA  TYR A   3      -8.355   5.219  13.518  1.00 65.81           H  
ATOM     21  C   TYR A   3      -6.221   5.144  13.446  1.00 65.81           C  
ATOM     22  CB  TYR A   3      -7.692   6.569  15.044  1.00 65.81           C  
ATOM     23  HB2 TYR A   3      -7.537   7.414  14.373  1.00 65.81           H  
ATOM     24  HB3 TYR A   3      -8.719   6.631  15.404  1.00 65.81           H  
ATOM     25  O   TYR A   3      -5.211   5.763  13.757  1.00 65.81           O  
ATOM     26  CG  TYR A   3      -6.757   6.703  16.238  1.00 65.81           C  
ATOM     27  CD1 TYR A   3      -7.102   6.133  17.481  1.00 65.81           C  
ATOM     28  HD1 TYR A   3      -8.069   5.670  17.612  1.00 65.81           H  
ATOM     29  CD2 TYR A   3      -5.524   7.367  16.095  1.00 65.81           C  
ATOM     30  HD2 TYR A   3      -5.262   7.825  15.153  1.00 65.81           H  
ATOM     31  CE1 TYR A   3      -6.189   6.173  18.554  1.00 65.81           C  
ATOM     32  HE1 TYR A   3      -6.450   5.738  19.507  1.00 65.81           H  
ATOM     33  CE2 TYR A   3      -4.603   7.394  17.155  1.00 65.81           C  
ATOM     34  HE2 TYR A   3      -3.644   7.878  17.038  1.00 65.81           H  
ATOM     35  OH  TYR A   3      -4.032   6.818  19.402  1.00 65.81           O  
ATOM     36  HH  TYR A   3      -4.376   6.423  20.206  1.00 65.81           H  
ATOM     37  CZ  TYR A   3      -4.929   6.791  18.383  1.00 65.81           C  
ATOM     38  N   GLY A   4      -6.187   4.251  12.460  1.00 56.97           N  
ATOM     39  H   GLY A   4      -7.027   3.732  12.251  1.00 56.97           H  
ATOM     40  CA  GLY A   4      -5.049   4.091  11.555  1.00 56.97           C  
ATOM     41  HA2 GLY A   4      -4.869   3.029  11.388  1.00 56.97           H  
ATOM     42  HA3 GLY A   4      -4.143   4.531  11.972  1.00 56.97           H  
ATOM     43  C   GLY A   4      -5.362   4.730  10.209  1.00 56.97           C  
ATOM     44  O   GLY A   4      -6.296   4.310   9.541  1.00 56.97           O  
ATOM     45  N   GLY A   5      -4.593   5.735   9.808  1.00 60.22           N  
ATOM     46  H   GLY A   5      -3.896   6.096  10.443  1.00 60.22           H  
ATOM     47  CA  GLY A   5      -4.732   6.360   8.494  1.00 60.22           C  
ATOM     48  HA2 GLY A   5      -4.886   5.595   7.732  1.00 60.22           H  
ATOM     49  HA3 GLY A   5      -5.591   7.031   8.495  1.00 60.22           H  
ATOM     50  C   GLY A   5      -3.485   7.150   8.142  1.00 60.22           C  
ATOM     51  O   GLY A   5      -3.555   8.353   7.921  1.00 60.22           O  
ATOM     52  N   GLY A   6      -2.323   6.493   8.187  1.00 60.75           N  
ATOM     53  H   GLY A   6      -2.347   5.496   8.344  1.00 60.75           H  
ATOM     54  CA  GLY A   6      -1.076   7.085   7.717  1.00 60.75           C  
ATOM     55  HA2 GLY A   6      -0.853   7.984   8.293  1.00 60.75           H  
ATOM     56  HA3 GLY A   6      -0.256   6.377   7.836  1.00 60.75           H  
ATOM     57  C   GLY A   6      -1.205   7.435   6.236  1.00 60.75           C  
ATOM     58  O   GLY A   6      -1.333   6.551   5.394  1.00 60.75           O  
ATOM     59  N   TYR A   7      -1.200   8.733   5.942  1.00 60.25           N  
ATOM     60  H   TYR A   7      -1.187   9.381   6.716  1.00 60.25           H  
ATOM     61  CA  TYR A   7      -1.269   9.315   4.605  1.00 60.25           C  
ATOM     62  HA  TYR A   7      -2.040   8.797   4.034  1.00 60.25           H  
ATOM     63  C   TYR A   7       0.085   9.116   3.907  1.00 60.25           C  
ATOM     64  CB  TYR A   7      -1.682  10.794   4.761  1.00 60.25           C  
ATOM     65  HB2 TYR A   7      -0.815  11.396   5.034  1.00 60.25           H  
ATOM     66  HB3 TYR A   7      -2.369  10.854   5.606  1.00 60.25           H  
ATOM     67  O   TYR A   7       0.949   9.991   3.909  1.00 60.25           O  
ATOM     68  CG  TYR A   7      -2.379  11.450   3.579  1.00 60.25           C  
ATOM     69  CD1 TYR A   7      -3.567  12.176   3.807  1.00 60.25           C  
ATOM     70  HD1 TYR A   7      -3.970  12.249   4.807  1.00 60.25           H  
ATOM     71  CD2 TYR A   7      -1.856  11.370   2.272  1.00 60.25           C  
ATOM     72  HD2 TYR A   7      -0.943  10.830   2.070  1.00 60.25           H  
ATOM     73  CE1 TYR A   7      -4.229  12.821   2.746  1.00 60.25           C  
ATOM     74  HE1 TYR A   7      -5.136  13.379   2.932  1.00 60.25           H  
ATOM     75  CE2 TYR A   7      -2.532  11.997   1.207  1.00 60.25           C  
ATOM     76  HE2 TYR A   7      -2.175  11.910   0.192  1.00 60.25           H  
ATOM     77  OH  TYR A   7      -4.326  13.355   0.404  1.00 60.25           O  
ATOM     78  HH  TYR A   7      -5.123  13.813   0.682  1.00 60.25           H  
ATOM     79  CZ  TYR A   7      -3.706  12.734   1.440  1.00 60.25           C  
ATOM     80  N   GLY A   8       0.320   7.924   3.365  1.00 60.97           N  
ATOM     81  H   GLY A   8      -0.371   7.198   3.487  1.00 60.97           H  
ATOM     82  CA  GLY A   8       1.537   7.615   2.619  1.00 60.97           C  
ATOM     83  HA2 GLY A   8       1.688   6.535   2.616  1.00 60.97           H  
ATOM     84  HA3 GLY A   8       2.401   8.078   3.096  1.00 60.97           H  
ATOM     85  C   GLY A   8       1.456   8.088   1.169  1.00 60.97           C  
ATOM     86  O   GLY A   8       1.248   7.274   0.279  1.00 60.97           O  
ATOM     87  N   SER A   9       1.651   9.384   0.905  1.00 57.69           N  
ATOM     88  H   SER A   9       1.731  10.017   1.688  1.00 57.69           H  
ATOM     89  CA  SER A   9       1.907   9.904  -0.453  1.00 57.69           C  
ATOM     90  HA  SER A   9       1.291   9.356  -1.166  1.00 57.69           H  
ATOM     91  C   SER A   9       3.371   9.683  -0.837  1.00 57.69           C  
ATOM     92  CB  SER A   9       1.547  11.387  -0.579  1.00 57.69           C  
ATOM     93  HB2 SER A   9       2.081  11.961   0.178  1.00 57.69           H  
ATOM     94  HB3 SER A   9       1.835  11.748  -1.567  1.00 57.69           H  
ATOM     95  O   SER A   9       4.139  10.628  -0.994  1.00 57.69           O  
ATOM     96  OG  SER A   9       0.162  11.563  -0.418  1.00 57.69           O  
ATOM     97  HG  SER A   9      -0.028  12.504  -0.415  1.00 57.69           H  
ATOM     98  N   GLY A  10       3.791   8.426  -0.929  1.00 59.44           N  
ATOM     99  H   GLY A  10       3.122   7.689  -0.760  1.00 59.44           H  
ATOM    100  CA  GLY A  10       5.108   8.054  -1.432  1.00 59.44           C  
ATOM    101  HA2 GLY A  10       5.698   7.614  -0.627  1.00 59.44           H  
ATOM    102  HA3 GLY A  10       5.641   8.919  -1.825  1.00 59.44           H  
ATOM    103  C   GLY A  10       4.930   7.022  -2.529  1.00 59.44           C  
ATOM    104  O   GLY A  10       4.312   5.988  -2.300  1.00 59.44           O  
ATOM    105  N   TYR A  11       5.474   7.290  -3.711  1.00 65.06           N  
ATOM    106  H   TYR A  11       6.000   8.149  -3.781  1.00 65.06           H  
ATOM    107  CA  TYR A  11       5.450   6.467  -4.932  1.00 65.06           C  
ATOM    108  HA  TYR A  11       4.411   6.289  -5.210  1.00 65.06           H  
ATOM    109  C   TYR A  11       6.111   5.074  -4.791  1.00 65.06           C  
ATOM    110  CB  TYR A  11       6.115   7.311  -6.040  1.00 65.06           C  
ATOM    111  HB2 TYR A  11       5.436   8.123  -6.303  1.00 65.06           H  
ATOM    112  HB3 TYR A  11       6.254   6.716  -6.943  1.00 65.06           H  
ATOM    113  O   TYR A  11       6.575   4.506  -5.776  1.00 65.06           O  
ATOM    114  CG  TYR A  11       7.447   7.912  -5.612  1.00 65.06           C  
ATOM    115  CD1 TYR A  11       7.485   9.219  -5.083  1.00 65.06           C  
ATOM    116  HD1 TYR A  11       6.590   9.824  -5.059  1.00 65.06           H  
ATOM    117  CD2 TYR A  11       8.623   7.139  -5.654  1.00 65.06           C  
ATOM    118  HD2 TYR A  11       8.595   6.137  -6.058  1.00 65.06           H  
ATOM    119  CE1 TYR A  11       8.690   9.742  -4.579  1.00 65.06           C  
ATOM    120  HE1 TYR A  11       8.730  10.739  -4.167  1.00 65.06           H  
ATOM    121  CE2 TYR A  11       9.834   7.664  -5.161  1.00 65.06           C  
ATOM    122  HE2 TYR A  11      10.734   7.067  -5.196  1.00 65.06           H  
ATOM    123  OH  TYR A  11      11.024   9.480  -4.126  1.00 65.06           O  
ATOM    124  HH  TYR A  11      11.758   8.867  -4.214  1.00 65.06           H  
ATOM    125  CZ  TYR A  11       9.866   8.966  -4.617  1.00 65.06           C  
ATOM    126  N   GLY A  12       6.200   4.513  -3.583  1.00 57.09           N  
ATOM    127  H   GLY A  12       5.721   4.963  -2.816  1.00 57.09           H  
ATOM    128  CA  GLY A  12       7.047   3.359  -3.305  1.00 57.09           C  
ATOM    129  HA2 GLY A  12       8.081   3.696  -3.239  1.00 57.09           H  
ATOM    130  HA3 GLY A  12       6.981   2.666  -4.144  1.00 57.09           H  
ATOM    131  C   GLY A  12       6.742   2.549  -2.051  1.00 57.09           C  
ATOM    132  O   GLY A  12       7.628   1.821  -1.618  1.00 57.09           O  
ATOM    133  N   GLY A  13       5.550   2.593  -1.453  1.00 58.50           N  
ATOM    134  H   GLY A  13       4.820   3.224  -1.752  1.00 58.50           H  
ATOM    135  CA  GLY A  13       5.316   1.617  -0.391  1.00 58.50           C  
ATOM    136  HA2 GLY A  13       5.350   0.619  -0.828  1.00 58.50           H  
ATOM    137  HA3 GLY A  13       6.132   1.677   0.329  1.00 58.50           H  
ATOM    138  C   GLY A  13       4.047   1.766   0.413  1.00 58.50           C  
ATOM    139  O   GLY A  13       3.772   2.815   0.980  1.00 58.50           O  
ATOM    140  N   GLY A  14       3.367   0.636   0.564  1.00 59.69           N  
ATOM    141  H   GLY A  14       3.668  -0.166   0.028  1.00 59.69           H  
ATOM    142  CA  GLY A  14       2.536   0.392   1.731  1.00 59.69           C  
ATOM    143  HA2 GLY A  14       2.772  -0.592   2.136  1.00 59.69           H  
ATOM    144  HA3 GLY A  14       2.753   1.125   2.508  1.00 59.69           H  
ATOM    145  C   GLY A  14       1.051   0.444   1.445  1.00 59.69           C  
ATOM    146  O   GLY A  14       0.349   1.331   1.917  1.00 59.69           O  
ATOM    147  N   TYR A  15       0.560  -0.578   0.748  1.00 55.28           N  
ATOM    148  H   TYR A  15       1.210  -1.258   0.377  1.00 55.28           H  
ATOM    149  CA  TYR A  15      -0.799  -1.042   0.974  1.00 55.28           C  
ATOM    150  HA  TYR A  15      -1.495  -0.216   0.824  1.00 55.28           H  
ATOM    151  C   TYR A  15      -0.908  -1.534   2.417  1.00 55.28           C  
ATOM    152  CB  TYR A  15      -1.155  -2.162  -0.011  1.00 55.28           C  
ATOM    153  HB2 TYR A  15      -2.069  -2.647   0.331  1.00 55.28           H  
ATOM    154  HB3 TYR A  15      -0.369  -2.916  -0.013  1.00 55.28           H  
ATOM    155  O   TYR A  15      -0.284  -2.525   2.783  1.00 55.28           O  
ATOM    156  CG  TYR A  15      -1.386  -1.656  -1.417  1.00 55.28           C  
ATOM    157  CD1 TYR A  15      -0.327  -1.625  -2.345  1.00 55.28           C  
ATOM    158  HD1 TYR A  15       0.650  -1.991  -2.063  1.00 55.28           H  
ATOM    159  CD2 TYR A  15      -2.660  -1.183  -1.783  1.00 55.28           C  
ATOM    160  HD2 TYR A  15      -3.471  -1.200  -1.070  1.00 55.28           H  
ATOM    161  CE1 TYR A  15      -0.540  -1.117  -3.640  1.00 55.28           C  
ATOM    162  HE1 TYR A  15       0.271  -1.092  -4.353  1.00 55.28           H  
ATOM    163  CE2 TYR A  15      -2.877  -0.678  -3.078  1.00 55.28           C  
ATOM    164  HE2 TYR A  15      -3.849  -0.309  -3.371  1.00 55.28           H  
ATOM    165  OH  TYR A  15      -2.032  -0.148  -5.253  1.00 55.28           O  
ATOM    166  HH  TYR A  15      -1.238  -0.167  -5.791  1.00 55.28           H  
ATOM    167  CZ  TYR A  15      -1.818  -0.642  -4.007  1.00 55.28           C  
ATOM    168  N   GLY A  16      -1.683  -0.787   3.200  1.00 54.31           N  
ATOM    169  H   GLY A  16      -1.851   0.150   2.863  1.00 54.31           H  
ATOM    170  CA  GLY A  16      -2.735  -1.320   4.059  1.00 54.31           C  
ATOM    171  HA2 GLY A  16      -3.251  -0.482   4.529  1.00 54.31           H  
ATOM    172  HA3 GLY A  16      -3.469  -1.824   3.431  1.00 54.31           H  
ATOM    173  C   GLY A  16      -2.340  -2.315   5.148  1.00 54.31           C  
ATOM    174  O   GLY A  16      -2.006  -3.470   4.894  1.00 54.31           O  
ATOM    175  N   ARG A  17      -2.601  -1.906   6.385  1.00 52.81           N  
ATOM    176  H   ARG A  17      -2.778  -0.917   6.488  1.00 52.81           H  
ATOM    177  CA  ARG A  17      -3.567  -2.672   7.175  1.00 52.81           C  
ATOM    178  HA  ARG A  17      -3.837  -3.594   6.660  1.00 52.81           H  
ATOM    179  C   ARG A  17      -4.839  -1.851   7.255  1.00 52.81           C  
ATOM    180  CB  ARG A  17      -3.045  -3.009   8.569  1.00 52.81           C  
ATOM    181  HB2 ARG A  17      -3.762  -3.679   9.043  1.00 52.81           H  
ATOM    182  HB3 ARG A  17      -2.981  -2.093   9.156  1.00 52.81           H  
ATOM    183  O   ARG A  17      -4.680  -0.621   7.427  1.00 52.81           O  
ATOM    184  CG  ARG A  17      -1.668  -3.675   8.514  1.00 52.81           C  
ATOM    185  HG2 ARG A  17      -1.675  -4.450   7.747  1.00 52.81           H  
ATOM    186  HG3 ARG A  17      -0.907  -2.938   8.258  1.00 52.81           H  
ATOM    187  CD  ARG A  17      -1.311  -4.332   9.848  1.00 52.81           C  
ATOM    188  HD2 ARG A  17      -0.338  -4.809   9.734  1.00 52.81           H  
ATOM    189  HD3 ARG A  17      -2.051  -5.102  10.067  1.00 52.81           H  
ATOM    190  NE  ARG A  17      -1.262  -3.369  10.964  1.00 52.81           N  
ATOM    191  HE  ARG A  17      -1.649  -2.455  10.776  1.00 52.81           H  
ATOM    192  NH1 ARG A  17      -0.265  -4.769  12.474  1.00 52.81           N  
ATOM    193 HH11 ARG A  17       0.130  -4.941  13.387  1.00 52.81           H  
ATOM    194 HH12 ARG A  17      -0.262  -5.491  11.768  1.00 52.81           H  
ATOM    195  NH2 ARG A  17      -0.777  -2.683  13.075  1.00 52.81           N  
ATOM    196 HH21 ARG A  17      -0.375  -2.862  13.985  1.00 52.81           H  
ATOM    197 HH22 ARG A  17      -1.162  -1.776  12.855  1.00 52.81           H  
ATOM    198  CZ  ARG A  17      -0.772  -3.610  12.161  1.00 52.81           C  
ATOM    199  OXT ARG A  17      -5.902  -2.482   7.138  1.00 52.81           O  
TER     200      ARG A  17                                                       
END
