# Supplementary material for: Unveiling the Bioactive Potential of the Invasive Jellyfish Phyllorhiza punctata Through Integrative Transcriptomic and Proteomic Analyses
Source: Biomolecules. 2025 Aug 4;15(8):1121. doi: 10.3390/biom15081121 (PMC12383608; doi:10.3390/biom15081121)
Supplement: Supplementary file 1 [file biomolecules-15-01121-s001.zip › Suplementary Material/FileS3/Alphafold2/XP_065051325_11252_relaxed_rank_001_alphafold2_ptm_model_3_seed_000.pdb]

ATOM      1  N   ARG A   1       6.311  -1.674 -14.143  1.00 71.94           N  
ATOM      2  H   ARG A   1       7.125  -2.119 -14.541  1.00 71.94           H  
ATOM      3  H2  ARG A   1       5.937  -1.010 -14.806  1.00 71.94           H  
ATOM      4  H3  ARG A   1       5.602  -2.373 -13.973  1.00 71.94           H  
ATOM      5  CA  ARG A   1       6.653  -0.962 -12.887  1.00 71.94           C  
ATOM      6  HA  ARG A   1       6.972  -1.673 -12.125  1.00 71.94           H  
ATOM      7  C   ARG A   1       5.364  -0.315 -12.437  1.00 71.94           C  
ATOM      8  CB  ARG A   1       7.777   0.068 -13.139  1.00 71.94           C  
ATOM      9  HB2 ARG A   1       7.439   0.800 -13.872  1.00 71.94           H  
ATOM     10  HB3 ARG A   1       8.632  -0.459 -13.563  1.00 71.94           H  
ATOM     11  O   ARG A   1       4.927   0.590 -13.130  1.00 71.94           O  
ATOM     12  CG  ARG A   1       8.243   0.810 -11.873  1.00 71.94           C  
ATOM     13  HG2 ARG A   1       7.384   1.283 -11.398  1.00 71.94           H  
ATOM     14  HG3 ARG A   1       8.673   0.097 -11.169  1.00 71.94           H  
ATOM     15  CD  ARG A   1       9.278   1.910 -12.175  1.00 71.94           C  
ATOM     16  HD2 ARG A   1       8.844   2.624 -12.876  1.00 71.94           H  
ATOM     17  HD3 ARG A   1       9.472   2.438 -11.241  1.00 71.94           H  
ATOM     18  NE  ARG A   1      10.547   1.384 -12.732  1.00 71.94           N  
ATOM     19  HE  ARG A   1      10.486   0.616 -13.386  1.00 71.94           H  
ATOM     20  NH1 ARG A   1      11.987   2.882 -11.742  1.00 71.94           N  
ATOM     21 HH11 ARG A   1      11.211   3.352 -11.299  1.00 71.94           H  
ATOM     22 HH12 ARG A   1      12.925   3.227 -11.598  1.00 71.94           H  
ATOM     23  NH2 ARG A   1      12.797   1.299 -13.078  1.00 71.94           N  
ATOM     24 HH21 ARG A   1      12.698   0.508 -13.698  1.00 71.94           H  
ATOM     25 HH22 ARG A   1      13.721   1.667 -12.903  1.00 71.94           H  
ATOM     26  CZ  ARG A   1      11.763   1.857 -12.514  1.00 71.94           C  
ATOM     27  N   THR A   2       4.684  -0.905 -11.459  1.00 68.69           N  
ATOM     28  H   THR A   2       5.105  -1.611 -10.872  1.00 68.69           H  
ATOM     29  CA  THR A   2       3.308  -0.557 -11.079  1.00 68.69           C  
ATOM     30  HA  THR A   2       2.642  -0.987 -11.827  1.00 68.69           H  
ATOM     31  C   THR A   2       3.150   0.966 -11.044  1.00 68.69           C  
ATOM     32  CB  THR A   2       2.946  -1.157  -9.704  1.00 68.69           C  
ATOM     33  HB  THR A   2       2.881  -0.370  -8.953  1.00 68.69           H  
ATOM     34  O   THR A   2       3.969   1.622 -10.396  1.00 68.69           O  
ATOM     35  CG2 THR A   2       1.624  -1.918  -9.759  1.00 68.69           C  
ATOM     36 HG21 THR A   2       1.686  -2.740 -10.471  1.00 68.69           H  
ATOM     37 HG22 THR A   2       0.821  -1.241 -10.052  1.00 68.69           H  
ATOM     38 HG23 THR A   2       1.387  -2.315  -8.772  1.00 68.69           H  
ATOM     39  OG1 THR A   2       3.924  -2.097  -9.295  1.00 68.69           O  
ATOM     40  HG1 THR A   2       3.654  -2.416  -8.431  1.00 68.69           H  
ATOM     41  N   PRO A   3       2.205   1.534 -11.814  1.00 64.69           N  
ATOM     42  CA  PRO A   3       2.021   2.975 -11.864  1.00 64.69           C  
ATOM     43  HA  PRO A   3       2.940   3.466 -12.185  1.00 64.69           H  
ATOM     44  C   PRO A   3       1.652   3.441 -10.461  1.00 64.69           C  
ATOM     45  CB  PRO A   3       0.912   3.218 -12.893  1.00 64.69           C  
ATOM     46  HB2 PRO A   3       1.354   3.340 -13.882  1.00 64.69           H  
ATOM     47  HB3 PRO A   3       0.301   4.086 -12.643  1.00 64.69           H  
ATOM     48  O   PRO A   3       0.908   2.751  -9.766  1.00 64.69           O  
ATOM     49  CG  PRO A   3       0.100   1.924 -12.856  1.00 64.69           C  
ATOM     50  HG2 PRO A   3      -0.412   1.738 -13.800  1.00 64.69           H  
ATOM     51  HG3 PRO A   3      -0.616   1.965 -12.035  1.00 64.69           H  
ATOM     52  CD  PRO A   3       1.154   0.859 -12.562  1.00 64.69           C  
ATOM     53  HD2 PRO A   3       1.561   0.478 -13.499  1.00 64.69           H  
ATOM     54  HD3 PRO A   3       0.700   0.052 -11.986  1.00 64.69           H  
ATOM     55  N   PHE A   4       2.205   4.572 -10.026  1.00 71.19           N  
ATOM     56  H   PHE A   4       2.828   5.085 -10.633  1.00 71.19           H  
ATOM     57  CA  PHE A   4       1.846   5.172  -8.747  1.00 71.19           C  
ATOM     58  HA  PHE A   4       1.996   4.439  -7.954  1.00 71.19           H  
ATOM     59  C   PHE A   4       0.354   5.534  -8.786  1.00 71.19           C  
ATOM     60  CB  PHE A   4       2.755   6.375  -8.460  1.00 71.19           C  
ATOM     61  HB2 PHE A   4       2.384   6.881  -7.569  1.00 71.19           H  
ATOM     62  HB3 PHE A   4       2.684   7.086  -9.284  1.00 71.19           H  
ATOM     63  O   PHE A   4      -0.039   6.580  -9.285  1.00 71.19           O  
ATOM     64  CG  PHE A   4       4.213   6.014  -8.226  1.00 71.19           C  
ATOM     65  CD1 PHE A   4       4.622   5.521  -6.973  1.00 71.19           C  
ATOM     66  HD1 PHE A   4       3.899   5.393  -6.181  1.00 71.19           H  
ATOM     67  CD2 PHE A   4       5.167   6.191  -9.248  1.00 71.19           C  
ATOM     68  HD2 PHE A   4       4.864   6.589 -10.205  1.00 71.19           H  
ATOM     69  CE1 PHE A   4       5.975   5.214  -6.738  1.00 71.19           C  
ATOM     70  HE1 PHE A   4       6.284   4.854  -5.768  1.00 71.19           H  
ATOM     71  CE2 PHE A   4       6.520   5.884  -9.014  1.00 71.19           C  
ATOM     72  HE2 PHE A   4       7.251   6.048  -9.791  1.00 71.19           H  
ATOM     73  CZ  PHE A   4       6.924   5.397  -7.758  1.00 71.19           C  
ATOM     74  HZ  PHE A   4       7.965   5.181  -7.567  1.00 71.19           H  
ATOM     75  N   GLY A   5      -0.472   4.598  -8.332  1.00 69.19           N  
ATOM     76  H   GLY A   5      -0.061   3.698  -8.132  1.00 69.19           H  
ATOM     77  CA  GLY A   5      -1.920   4.670  -8.247  1.00 69.19           C  
ATOM     78  HA2 GLY A   5      -2.280   5.670  -8.487  1.00 69.19           H  
ATOM     79  HA3 GLY A   5      -2.371   3.947  -8.927  1.00 69.19           H  
ATOM     80  C   GLY A   5      -2.295   4.317  -6.822  1.00 69.19           C  
ATOM     81  O   GLY A   5      -2.627   3.180  -6.521  1.00 69.19           O  
ATOM     82  N   THR A   6      -2.106   5.311  -5.959  1.00 67.81           N  
ATOM     83  H   THR A   6      -1.781   6.167  -6.384  1.00 67.81           H  
ATOM     84  CA  THR A   6      -2.801   5.529  -4.689  1.00 67.81           C  
ATOM     85  HA  THR A   6      -2.197   6.237  -4.122  1.00 67.81           H  
ATOM     86  C   THR A   6      -2.981   4.293  -3.796  1.00 67.81           C  
ATOM     87  CB  THR A   6      -4.134   6.248  -4.981  1.00 67.81           C  
ATOM     88  HB  THR A   6      -4.874   5.535  -5.344  1.00 67.81           H  
ATOM     89  O   THR A   6      -4.008   3.620  -3.829  1.00 67.81           O  
ATOM     90  CG2 THR A   6      -4.682   6.988  -3.764  1.00 67.81           C  
ATOM     91 HG21 THR A   6      -4.979   6.269  -3.001  1.00 67.81           H  
ATOM     92 HG22 THR A   6      -5.565   7.562  -4.044  1.00 67.81           H  
ATOM     93 HG23 THR A   6      -3.930   7.662  -3.355  1.00 67.81           H  
ATOM     94  OG1 THR A   6      -3.933   7.236  -5.974  1.00 67.81           O  
ATOM     95  HG1 THR A   6      -4.761   7.712  -6.070  1.00 67.81           H  
ATOM     96  N   PHE A   7      -2.025   4.065  -2.887  1.00 67.81           N  
ATOM     97  H   PHE A   7      -1.188   4.630  -2.923  1.00 67.81           H  
ATOM     98  CA  PHE A   7      -2.235   3.262  -1.671  1.00 67.81           C  
ATOM     99  HA  PHE A   7      -2.740   2.334  -1.940  1.00 67.81           H  
ATOM    100  C   PHE A   7      -3.140   4.010  -0.679  1.00 67.81           C  
ATOM    101  CB  PHE A   7      -0.897   2.905  -1.008  1.00 67.81           C  
ATOM    102  HB2 PHE A   7      -1.098   2.444  -0.041  1.00 67.81           H  
ATOM    103  HB3 PHE A   7      -0.337   3.820  -0.814  1.00 67.81           H  
ATOM    104  O   PHE A   7      -2.740   4.360   0.424  1.00 67.81           O  
ATOM    105  CG  PHE A   7      -0.035   1.944  -1.787  1.00 67.81           C  
ATOM    106  CD1 PHE A   7      -0.261   0.560  -1.684  1.00 67.81           C  
ATOM    107  HD1 PHE A   7      -1.067   0.186  -1.070  1.00 67.81           H  
ATOM    108  CD2 PHE A   7       1.022   2.430  -2.575  1.00 67.81           C  
ATOM    109  HD2 PHE A   7       1.206   3.492  -2.641  1.00 67.81           H  
ATOM    110  CE1 PHE A   7       0.574  -0.340  -2.368  1.00 67.81           C  
ATOM    111  HE1 PHE A   7       0.406  -1.403  -2.283  1.00 67.81           H  
ATOM    112  CE2 PHE A   7       1.855   1.531  -3.261  1.00 67.81           C  
ATOM    113  HE2 PHE A   7       2.673   1.903  -3.861  1.00 67.81           H  
ATOM    114  CZ  PHE A   7       1.632   0.147  -3.156  1.00 67.81           C  
ATOM    115  HZ  PHE A   7       2.277  -0.546  -3.677  1.00 67.81           H  
ATOM    116  N   GLY A   8      -4.358   4.304  -1.104  1.00 70.06           N  
ATOM    117  H   GLY A   8      -4.608   4.015  -2.039  1.00 70.06           H  
ATOM    118  CA  GLY A   8      -5.372   4.992  -0.314  1.00 70.06           C  
ATOM    119  HA2 GLY A   8      -5.349   6.063  -0.513  1.00 70.06           H  
ATOM    120  HA3 GLY A   8      -5.212   4.825   0.752  1.00 70.06           H  
ATOM    121  C   GLY A   8      -6.734   4.443  -0.687  1.00 70.06           C  
ATOM    122  O   GLY A   8      -7.633   5.180  -1.070  1.00 70.06           O  
ATOM    123  N   GLY A   9      -6.833   3.113  -0.715  1.00 71.38           N  
ATOM    124  H   GLY A   9      -6.032   2.587  -0.396  1.00 71.38           H  
ATOM    125  CA  GLY A   9      -8.120   2.447  -0.701  1.00 71.38           C  
ATOM    126  HA2 GLY A   9      -8.764   2.850  -1.483  1.00 71.38           H  
ATOM    127  HA3 GLY A   9      -7.987   1.376  -0.857  1.00 71.38           H  
ATOM    128  C   GLY A   9      -8.748   2.672   0.671  1.00 71.38           C  
ATOM    129  O   GLY A   9      -8.304   2.045   1.630  1.00 71.38           O  
ATOM    130  N   LYS A  10      -9.803   3.492   0.689  1.00 57.44           N  
ATOM    131  H   LYS A  10      -9.923   4.029  -0.158  1.00 57.44           H  
ATOM    132  CA  LYS A  10     -10.559   4.027   1.839  1.00 57.44           C  
ATOM    133  HA  LYS A  10     -11.532   4.330   1.454  1.00 57.44           H  
ATOM    134  C   LYS A  10     -10.018   5.330   2.416  1.00 57.44           C  
ATOM    135  CB  LYS A  10     -10.838   3.004   2.947  1.00 57.44           C  
ATOM    136  HB2 LYS A  10      -9.906   2.732   3.443  1.00 57.44           H  
ATOM    137  HB3 LYS A  10     -11.468   3.493   3.690  1.00 57.44           H  
ATOM    138  O   LYS A  10      -8.795   5.425   2.640  1.00 57.44           O  
ATOM    139  CG  LYS A  10     -11.557   1.753   2.435  1.00 57.44           C  
ATOM    140  HG2 LYS A  10     -12.452   2.050   1.889  1.00 57.44           H  
ATOM    141  HG3 LYS A  10     -10.901   1.190   1.771  1.00 57.44           H  
ATOM    142  CD  LYS A  10     -11.958   0.878   3.626  1.00 57.44           C  
ATOM    143  HD2 LYS A  10     -12.609   1.460   4.278  1.00 57.44           H  
ATOM    144  HD3 LYS A  10     -11.074   0.594   4.196  1.00 57.44           H  
ATOM    145  CE  LYS A  10     -12.725  -0.367   3.171  1.00 57.44           C  
ATOM    146  HE2 LYS A  10     -13.201  -0.814   4.044  1.00 57.44           H  
ATOM    147  HE3 LYS A  10     -13.510  -0.058   2.482  1.00 57.44           H  
ATOM    148  NZ  LYS A  10     -11.820  -1.353   2.531  1.00 57.44           N  
ATOM    149  HZ1 LYS A  10     -12.335  -2.163   2.215  1.00 57.44           H  
ATOM    150  HZ2 LYS A  10     -11.357  -0.922   1.744  1.00 57.44           H  
ATOM    151  HZ3 LYS A  10     -11.108  -1.642   3.186  1.00 57.44           H  
ATOM    152  OXT LYS A  10     -10.902   6.186   2.617  1.00 57.44           O  
TER     153      LYS A  10                                                       
END
