# Supplementary material for: Unveiling the Bioactive Potential of the Invasive Jellyfish Phyllorhiza punctata Through Integrative Transcriptomic and Proteomic Analyses
Source: Biomolecules. 2025 Aug 4;15(8):1121. doi: 10.3390/biom15081121 (PMC12383608; doi:10.3390/biom15081121)
Supplement: Supplementary file 1 [file biomolecules-15-01121-s001.zip › Suplementary Material/FileS3/Alphafold2/XP_065051484_1199_relaxed_rank_001_alphafold2_ptm_model_5_seed_000.pdb]

ATOM      1  N   ILE A   1      15.516   3.392 -12.149  1.00 72.62           N  
ATOM      2  H   ILE A   1      16.138   3.682 -11.408  1.00 72.62           H  
ATOM      3  H2  ILE A   1      15.669   2.409 -12.320  1.00 72.62           H  
ATOM      4  H3  ILE A   1      15.734   3.907 -12.990  1.00 72.62           H  
ATOM      5  CA  ILE A   1      14.100   3.597 -11.759  1.00 72.62           C  
ATOM      6  HA  ILE A   1      13.931   4.644 -11.507  1.00 72.62           H  
ATOM      7  C   ILE A   1      13.876   2.762 -10.509  1.00 72.62           C  
ATOM      8  CB  ILE A   1      13.141   3.222 -12.914  1.00 72.62           C  
ATOM      9  HB  ILE A   1      13.352   2.198 -13.221  1.00 72.62           H  
ATOM     10  O   ILE A   1      13.915   1.543 -10.591  1.00 72.62           O  
ATOM     11  CG1 ILE A   1      13.385   4.166 -14.117  1.00 72.62           C  
ATOM     12 HG12 ILE A   1      14.452   4.318 -14.276  1.00 72.62           H  
ATOM     13 HG13 ILE A   1      12.941   5.141 -13.913  1.00 72.62           H  
ATOM     14  CG2 ILE A   1      11.669   3.302 -12.471  1.00 72.62           C  
ATOM     15 HG21 ILE A   1      11.465   2.595 -11.667  1.00 72.62           H  
ATOM     16 HG22 ILE A   1      11.012   3.037 -13.299  1.00 72.62           H  
ATOM     17 HG23 ILE A   1      11.416   4.309 -12.139  1.00 72.62           H  
ATOM     18  CD1 ILE A   1      12.826   3.629 -15.440  1.00 72.62           C  
ATOM     19 HD11 ILE A   1      13.084   4.317 -16.245  1.00 72.62           H  
ATOM     20 HD12 ILE A   1      13.258   2.653 -15.659  1.00 72.62           H  
ATOM     21 HD13 ILE A   1      11.741   3.543 -15.393  1.00 72.62           H  
ATOM     22  N   LEU A   2      13.820   3.410  -9.344  1.00 78.69           N  
ATOM     23  H   LEU A   2      13.737   4.417  -9.330  1.00 78.69           H  
ATOM     24  CA  LEU A   2      13.729   2.733  -8.052  1.00 78.69           C  
ATOM     25  HA  LEU A   2      14.342   1.832  -8.076  1.00 78.69           H  
ATOM     26  C   LEU A   2      12.268   2.331  -7.824  1.00 78.69           C  
ATOM     27  CB  LEU A   2      14.268   3.678  -6.957  1.00 78.69           C  
ATOM     28  HB2 LEU A   2      15.161   4.186  -7.322  1.00 78.69           H  
ATOM     29  HB3 LEU A   2      13.518   4.444  -6.762  1.00 78.69           H  
ATOM     30  O   LEU A   2      11.408   3.198  -7.666  1.00 78.69           O  
ATOM     31  CG  LEU A   2      14.626   2.969  -5.637  1.00 78.69           C  
ATOM     32  HG  LEU A   2      13.860   2.231  -5.398  1.00 78.69           H  
ATOM     33  CD1 LEU A   2      15.989   2.280  -5.739  1.00 78.69           C  
ATOM     34 HD11 LEU A   2      16.773   3.007  -5.957  1.00 78.69           H  
ATOM     35 HD12 LEU A   2      15.973   1.516  -6.517  1.00 78.69           H  
ATOM     36 HD13 LEU A   2      16.220   1.791  -4.793  1.00 78.69           H  
ATOM     37  CD2 LEU A   2      14.693   3.987  -4.498  1.00 78.69           C  
ATOM     38 HD21 LEU A   2      14.957   3.478  -3.571  1.00 78.69           H  
ATOM     39 HD22 LEU A   2      15.447   4.746  -4.712  1.00 78.69           H  
ATOM     40 HD23 LEU A   2      13.720   4.460  -4.367  1.00 78.69           H  
ATOM     41  N   PHE A   3      11.987   1.033  -7.854  1.00 83.69           N  
ATOM     42  H   PHE A   3      12.730   0.366  -8.007  1.00 83.69           H  
ATOM     43  CA  PHE A   3      10.667   0.511  -7.519  1.00 83.69           C  
ATOM     44  HA  PHE A   3       9.916   1.102  -8.043  1.00 83.69           H  
ATOM     45  C   PHE A   3      10.456   0.676  -6.010  1.00 83.69           C  
ATOM     46  CB  PHE A   3      10.544  -0.949  -7.989  1.00 83.69           C  
ATOM     47  HB2 PHE A   3      10.559  -1.617  -7.128  1.00 83.69           H  
ATOM     48  HB3 PHE A   3      11.403  -1.216  -8.603  1.00 83.69           H  
ATOM     49  O   PHE A   3      11.266   0.207  -5.212  1.00 83.69           O  
ATOM     50  CG  PHE A   3       9.294  -1.213  -8.803  1.00 83.69           C  
ATOM     51  CD1 PHE A   3       8.128  -1.697  -8.181  1.00 83.69           C  
ATOM     52  HD1 PHE A   3       8.112  -1.881  -7.117  1.00 83.69           H  
ATOM     53  CD2 PHE A   3       9.297  -0.971 -10.191  1.00 83.69           C  
ATOM     54  HD2 PHE A   3      10.190  -0.604 -10.675  1.00 83.69           H  
ATOM     55  CE1 PHE A   3       6.976  -1.952  -8.947  1.00 83.69           C  
ATOM     56  HE1 PHE A   3       6.084  -2.332  -8.472  1.00 83.69           H  
ATOM     57  CE2 PHE A   3       8.144  -1.223 -10.955  1.00 83.69           C  
ATOM     58  HE2 PHE A   3       8.148  -1.050 -12.021  1.00 83.69           H  
ATOM     59  CZ  PHE A   3       6.984  -1.717 -10.333  1.00 83.69           C  
ATOM     60  HZ  PHE A   3       6.100  -1.920 -10.920  1.00 83.69           H  
ATOM     61  N   ARG A   4       9.401   1.392  -5.615  1.00 79.31           N  
ATOM     62  H   ARG A   4       8.749   1.703  -6.321  1.00 79.31           H  
ATOM     63  CA  ARG A   4       9.008   1.529  -4.208  1.00 79.31           C  
ATOM     64  HA  ARG A   4       9.900   1.425  -3.591  1.00 79.31           H  
ATOM     65  C   ARG A   4       8.052   0.384  -3.865  1.00 79.31           C  
ATOM     66  CB  ARG A   4       8.389   2.908  -3.936  1.00 79.31           C  
ATOM     67  HB2 ARG A   4       8.087   2.949  -2.889  1.00 79.31           H  
ATOM     68  HB3 ARG A   4       7.504   3.049  -4.557  1.00 79.31           H  
ATOM     69  O   ARG A   4       7.161   0.116  -4.671  1.00 79.31           O  
ATOM     70  CG  ARG A   4       9.401   4.029  -4.216  1.00 79.31           C  
ATOM     71  HG2 ARG A   4      10.341   3.787  -3.720  1.00 79.31           H  
ATOM     72  HG3 ARG A   4       9.579   4.105  -5.288  1.00 79.31           H  
ATOM     73  CD  ARG A   4       8.908   5.379  -3.689  1.00 79.31           C  
ATOM     74  HD2 ARG A   4       8.697   5.284  -2.624  1.00 79.31           H  
ATOM     75  HD3 ARG A   4       7.988   5.647  -4.209  1.00 79.31           H  
ATOM     76  NE  ARG A   4       9.927   6.426  -3.898  1.00 79.31           N  
ATOM     77  HE  ARG A   4      10.763   6.147  -4.393  1.00 79.31           H  
ATOM     78  NH1 ARG A   4       8.810   8.150  -2.872  1.00 79.31           N  
ATOM     79 HH11 ARG A   4       8.032   7.531  -2.695  1.00 79.31           H  
ATOM     80 HH12 ARG A   4       8.769   9.113  -2.570  1.00 79.31           H  
ATOM     81  NH2 ARG A   4      10.842   8.506  -3.723  1.00 79.31           N  
ATOM     82 HH21 ARG A   4      11.676   8.189  -4.196  1.00 79.31           H  
ATOM     83 HH22 ARG A   4      10.786   9.459  -3.394  1.00 79.31           H  
ATOM     84  CZ  ARG A   4       9.855   7.684  -3.498  1.00 79.31           C  
ATOM     85  N   PRO A   5       8.221  -0.302  -2.724  1.00 80.31           N  
ATOM     86  CA  PRO A   5       7.322  -1.385  -2.349  1.00 80.31           C  
ATOM     87  HA  PRO A   5       7.297  -2.135  -3.139  1.00 80.31           H  
ATOM     88  C   PRO A   5       5.905  -0.840  -2.134  1.00 80.31           C  
ATOM     89  CB  PRO A   5       7.927  -2.008  -1.088  1.00 80.31           C  
ATOM     90  HB2 PRO A   5       8.602  -2.816  -1.373  1.00 80.31           H  
ATOM     91  HB3 PRO A   5       7.164  -2.378  -0.403  1.00 80.31           H  
ATOM     92  O   PRO A   5       5.720   0.194  -1.491  1.00 80.31           O  
ATOM     93  CG  PRO A   5       8.736  -0.865  -0.473  1.00 80.31           C  
ATOM     94  HG2 PRO A   5       8.078  -0.238   0.130  1.00 80.31           H  
ATOM     95  HG3 PRO A   5       9.568  -1.233   0.127  1.00 80.31           H  
ATOM     96  CD  PRO A   5       9.218  -0.075  -1.688  1.00 80.31           C  
ATOM     97  HD2 PRO A   5      10.181  -0.463  -2.021  1.00 80.31           H  
ATOM     98  HD3 PRO A   5       9.300   0.981  -1.434  1.00 80.31           H  
ATOM     99  N   ILE A   6       4.909  -1.535  -2.688  1.00 79.62           N  
ATOM    100  H   ILE A   6       5.130  -2.385  -3.187  1.00 79.62           H  
ATOM    101  CA  ILE A   6       3.498  -1.239  -2.445  1.00 79.62           C  
ATOM    102  HA  ILE A   6       3.407  -0.156  -2.355  1.00 79.62           H  
ATOM    103  C   ILE A   6       3.131  -1.835  -1.084  1.00 79.62           C  
ATOM    104  CB  ILE A   6       2.618  -1.696  -3.646  1.00 79.62           C  
ATOM    105  HB  ILE A   6       3.288  -1.993  -4.453  1.00 79.62           H  
ATOM    106  O   ILE A   6       3.310  -3.029  -0.845  1.00 79.62           O  
ATOM    107  CG1 ILE A   6       1.799  -0.497  -4.174  1.00 79.62           C  
ATOM    108 HG12 ILE A   6       1.018  -0.243  -3.457  1.00 79.62           H  
ATOM    109 HG13 ILE A   6       2.461   0.362  -4.274  1.00 79.62           H  
ATOM    110  CG2 ILE A   6       1.701  -2.902  -3.363  1.00 79.62           C  
ATOM    111 HG21 ILE A   6       1.188  -3.214  -4.273  1.00 79.62           H  
ATOM    112 HG22 ILE A   6       2.293  -3.753  -3.026  1.00 79.62           H  
ATOM    113 HG23 ILE A   6       0.957  -2.654  -2.606  1.00 79.62           H  
ATOM    114  CD1 ILE A   6       1.166  -0.735  -5.552  1.00 79.62           C  
ATOM    115 HD11 ILE A   6       1.927  -1.056  -6.263  1.00 79.62           H  
ATOM    116 HD12 ILE A   6       0.720   0.194  -5.907  1.00 79.62           H  
ATOM    117 HD13 ILE A   6       0.382  -1.490  -5.489  1.00 79.62           H  
ATOM    118  N   ALA A   7       2.647  -1.001  -0.169  1.00 78.25           N  
ATOM    119  H   ALA A   7       2.557  -0.019  -0.389  1.00 78.25           H  
ATOM    120  CA  ALA A   7       2.042  -1.491   1.059  1.00 78.25           C  
ATOM    121  HA  ALA A   7       2.593  -2.358   1.422  1.00 78.25           H  
ATOM    122  C   ALA A   7       0.610  -1.928   0.727  1.00 78.25           C  
ATOM    123  CB  ALA A   7       2.124  -0.399   2.135  1.00 78.25           C  
ATOM    124  HB1 ALA A   7       1.585   0.492   1.813  1.00 78.25           H  
ATOM    125  HB2 ALA A   7       3.166  -0.144   2.323  1.00 78.25           H  
ATOM    126  HB3 ALA A   7       1.677  -0.768   3.058  1.00 78.25           H  
ATOM    127  O   ALA A   7      -0.280  -1.090   0.593  1.00 78.25           O  
ATOM    128  N   SER A   8       0.377  -3.231   0.547  1.00 77.94           N  
ATOM    129  H   SER A   8       1.143  -3.888   0.584  1.00 77.94           H  
ATOM    130  CA  SER A   8      -0.986  -3.754   0.460  1.00 77.94           C  
ATOM    131  HA  SER A   8      -1.586  -3.086  -0.157  1.00 77.94           H  
ATOM    132  C   SER A   8      -1.578  -3.779   1.866  1.00 77.94           C  
ATOM    133  CB  SER A   8      -1.035  -5.137  -0.200  1.00 77.94           C  
ATOM    134  HB2 SER A   8      -0.592  -5.084  -1.194  1.00 77.94           H  
ATOM    135  HB3 SER A   8      -2.077  -5.443  -0.300  1.00 77.94           H  
ATOM    136  O   SER A   8      -1.215  -4.622   2.687  1.00 77.94           O  
ATOM    137  OG  SER A   8      -0.348  -6.100   0.569  1.00 77.94           O  
ATOM    138  HG  SER A   8      -0.598  -5.976   1.488  1.00 77.94           H  
ATOM    139  N   GLN A   9      -2.473  -2.844   2.166  1.00 76.94           N  
ATOM    140  H   GLN A   9      -2.710  -2.145   1.477  1.00 76.94           H  
ATOM    141  CA  GLN A   9      -3.304  -2.956   3.357  1.00 76.94           C  
ATOM    142  HA  GLN A   9      -2.719  -3.387   4.169  1.00 76.94           H  
ATOM    143  C   GLN A   9      -4.442  -3.923   3.027  1.00 76.94           C  
ATOM    144  CB  GLN A   9      -3.783  -1.573   3.824  1.00 76.94           C  
ATOM    145  HB2 GLN A   9      -4.430  -1.121   3.073  1.00 76.94           H  
ATOM    146  HB3 GLN A   9      -4.360  -1.711   4.739  1.00 76.94           H  
ATOM    147  O   GLN A   9      -5.267  -3.631   2.164  1.00 76.94           O  
ATOM    148  CG  GLN A   9      -2.597  -0.635   4.111  1.00 76.94           C  
ATOM    149  HG2 GLN A   9      -2.273  -0.158   3.186  1.00 76.94           H  
ATOM    150  HG3 GLN A   9      -1.761  -1.216   4.500  1.00 76.94           H  
ATOM    151  CD  GLN A   9      -2.951   0.440   5.130  1.00 76.94           C  
ATOM    152  NE2 GLN A   9      -2.432   0.360   6.336  1.00 76.94           N  
ATOM    153 HE21 GLN A   9      -2.709   1.089   6.978  1.00 76.94           H  
ATOM    154 HE22 GLN A   9      -1.809  -0.394   6.587  1.00 76.94           H  
ATOM    155  OE1 GLN A   9      -3.709   1.359   4.878  1.00 76.94           O  
ATOM    156  N   LEU A  10      -4.444  -5.096   3.665  1.00 76.88           N  
ATOM    157  H   LEU A  10      -3.709  -5.292   4.329  1.00 76.88           H  
ATOM    158  CA  LEU A  10      -5.559  -6.036   3.592  1.00 76.88           C  
ATOM    159  HA  LEU A  10      -5.724  -6.290   2.545  1.00 76.88           H  
ATOM    160  C   LEU A  10      -6.794  -5.329   4.183  1.00 76.88           C  
ATOM    161  CB  LEU A  10      -5.178  -7.315   4.368  1.00 76.88           C  
ATOM    162  HB2 LEU A  10      -5.023  -7.041   5.411  1.00 76.88           H  
ATOM    163  HB3 LEU A  10      -4.234  -7.696   3.980  1.00 76.88           H  
ATOM    164  O   LEU A  10      -6.730  -4.896   5.339  1.00 76.88           O  
ATOM    165  CG  LEU A  10      -6.224  -8.447   4.316  1.00 76.88           C  
ATOM    166  HG  LEU A  10      -7.199  -8.056   4.603  1.00 76.88           H  
ATOM    167  CD1 LEU A  10      -6.322  -9.085   2.927  1.00 76.88           C  
ATOM    168 HD11 LEU A  10      -6.615  -8.344   2.183  1.00 76.88           H  
ATOM    169 HD12 LEU A  10      -5.366  -9.525   2.643  1.00 76.88           H  
ATOM    170 HD13 LEU A  10      -7.084  -9.864   2.946  1.00 76.88           H  
ATOM    171  CD2 LEU A  10      -5.830  -9.554   5.296  1.00 76.88           C  
ATOM    172 HD21 LEU A  10      -5.795  -9.149   6.307  1.00 76.88           H  
ATOM    173 HD22 LEU A  10      -6.585 -10.340   5.274  1.00 76.88           H  
ATOM    174 HD23 LEU A  10      -4.859  -9.973   5.033  1.00 76.88           H  
ATOM    175  N   PRO A  11      -7.880  -5.132   3.414  1.00 66.56           N  
ATOM    176  CA  PRO A  11      -9.115  -4.622   3.981  1.00 66.56           C  
ATOM    177  HA  PRO A  11      -8.929  -3.673   4.484  1.00 66.56           H  
ATOM    178  C   PRO A  11      -9.627  -5.654   4.990  1.00 66.56           C  
ATOM    179  CB  PRO A  11     -10.061  -4.386   2.801  1.00 66.56           C  
ATOM    180  HB2 PRO A  11     -11.102  -4.561   3.071  1.00 66.56           H  
ATOM    181  HB3 PRO A  11      -9.927  -3.371   2.428  1.00 66.56           H  
ATOM    182  O   PRO A  11      -9.758  -6.826   4.652  1.00 66.56           O  
ATOM    183  CG  PRO A  11      -9.572  -5.382   1.751  1.00 66.56           C  
ATOM    184  HG2 PRO A  11     -10.043  -6.350   1.923  1.00 66.56           H  
ATOM    185  HG3 PRO A  11      -9.777  -5.035   0.738  1.00 66.56           H  
ATOM    186  CD  PRO A  11      -8.073  -5.497   2.019  1.00 66.56           C  
ATOM    187  HD2 PRO A  11      -7.531  -4.797   1.383  1.00 66.56           H  
ATOM    188  HD3 PRO A  11      -7.750  -6.519   1.821  1.00 66.56           H  
ATOM    189  N   LYS A  12      -9.797  -5.158   6.218  1.00 64.25           N  
ATOM    190  H   LYS A  12      -9.472  -4.209   6.329  1.00 64.25           H  
ATOM    191  CA  LYS A  12     -10.403  -5.759   7.417  1.00 64.25           C  
ATOM    192  HA  LYS A  12      -9.618  -6.058   8.111  1.00 64.25           H  
ATOM    193  C   LYS A  12     -11.232  -7.020   7.183  1.00 64.25           C  
ATOM    194  CB  LYS A  12     -11.314  -4.710   8.068  1.00 64.25           C  
ATOM    195  HB2 LYS A  12     -12.106  -4.468   7.360  1.00 64.25           H  
ATOM    196  HB3 LYS A  12     -11.778  -5.151   8.950  1.00 64.25           H  
ATOM    197  O   LYS A  12     -12.181  -6.941   6.373  1.00 64.25           O  
ATOM    198  CG  LYS A  12     -10.582  -3.423   8.476  1.00 64.25           C  
ATOM    199  HG2 LYS A  12      -9.907  -3.633   9.305  1.00 64.25           H  
ATOM    200  HG3 LYS A  12     -10.006  -3.030   7.638  1.00 64.25           H  
ATOM    201  CD  LYS A  12     -11.607  -2.365   8.887  1.00 64.25           C  
ATOM    202  HD2 LYS A  12     -12.136  -2.701   9.779  1.00 64.25           H  
ATOM    203  HD3 LYS A  12     -12.323  -2.236   8.076  1.00 64.25           H  
ATOM    204  CE  LYS A  12     -10.898  -1.036   9.156  1.00 64.25           C  
ATOM    205  HE2 LYS A  12     -10.264  -0.804   8.300  1.00 64.25           H  
ATOM    206  HE3 LYS A  12     -10.255  -1.155  10.028  1.00 64.25           H  
ATOM    207  NZ  LYS A  12     -11.880   0.052   9.371  1.00 64.25           N  
ATOM    208  HZ1 LYS A  12     -12.463   0.158   8.553  1.00 64.25           H  
ATOM    209  HZ2 LYS A  12     -11.410   0.927   9.552  1.00 64.25           H  
ATOM    210  HZ3 LYS A  12     -12.475  -0.169  10.156  1.00 64.25           H  
ATOM    211  OXT LYS A  12     -10.964  -7.959   7.957  1.00 64.25           O  
TER     212      LYS A  12                                                       
END
