# Supplementary material for: Unveiling the Bioactive Potential of the Invasive Jellyfish Phyllorhiza punctata Through Integrative Transcriptomic and Proteomic Analyses
Source: Biomolecules. 2025 Aug 4;15(8):1121. doi: 10.3390/biom15081121 (PMC12383608; doi:10.3390/biom15081121)
Supplement: Supplementary file 1 [file biomolecules-15-01121-s001.zip › Suplementary Material/FileS3/Alphafold2/XP_065051513_8604_relaxed_rank_001_alphafold2_ptm_model_4_seed_000.pdb]

ATOM      1  N   LEU A   1       2.734  -3.213  13.536  1.00 75.12           N  
ATOM      2  H   LEU A   1       2.436  -2.281  13.284  1.00 75.12           H  
ATOM      3  H2  LEU A   1       1.998  -3.687  14.040  1.00 75.12           H  
ATOM      4  H3  LEU A   1       3.533  -3.135  14.149  1.00 75.12           H  
ATOM      5  CA  LEU A   1       3.113  -3.984  12.327  1.00 75.12           C  
ATOM      6  HA  LEU A   1       3.935  -3.460  11.839  1.00 75.12           H  
ATOM      7  C   LEU A   1       2.020  -4.045  11.251  1.00 75.12           C  
ATOM      8  CB  LEU A   1       3.648  -5.379  12.700  1.00 75.12           C  
ATOM      9  HB2 LEU A   1       3.677  -6.012  11.813  1.00 75.12           H  
ATOM     10  HB3 LEU A   1       2.969  -5.841  13.416  1.00 75.12           H  
ATOM     11  O   LEU A   1       2.373  -4.288  10.113  1.00 75.12           O  
ATOM     12  CG  LEU A   1       5.071  -5.304  13.294  1.00 75.12           C  
ATOM     13  HG  LEU A   1       5.100  -4.508  14.038  1.00 75.12           H  
ATOM     14  CD1 LEU A   1       5.433  -6.609  13.994  1.00 75.12           C  
ATOM     15 HD11 LEU A   1       4.724  -6.824  14.793  1.00 75.12           H  
ATOM     16 HD12 LEU A   1       5.429  -7.433  13.281  1.00 75.12           H  
ATOM     17 HD13 LEU A   1       6.429  -6.531  14.429  1.00 75.12           H  
ATOM     18  CD2 LEU A   1       6.119  -5.005  12.220  1.00 75.12           C  
ATOM     19 HD21 LEU A   1       7.112  -4.995  12.669  1.00 75.12           H  
ATOM     20 HD22 LEU A   1       5.946  -4.035  11.754  1.00 75.12           H  
ATOM     21 HD23 LEU A   1       6.101  -5.778  11.451  1.00 75.12           H  
ATOM     22  N   GLY A   2       0.740  -3.759  11.542  1.00 81.44           N  
ATOM     23  H   GLY A   2       0.409  -3.718  12.495  1.00 81.44           H  
ATOM     24  CA  GLY A   2      -0.284  -3.616  10.485  1.00 81.44           C  
ATOM     25  HA2 GLY A   2      -1.274  -3.698  10.934  1.00 81.44           H  
ATOM     26  HA3 GLY A   2      -0.183  -4.422   9.758  1.00 81.44           H  
ATOM     27  C   GLY A   2      -0.228  -2.283   9.726  1.00 81.44           C  
ATOM     28  O   GLY A   2      -0.499  -2.230   8.537  1.00 81.44           O  
ATOM     29  N   TRP A   3       0.206  -1.209  10.390  1.00 84.25           N  
ATOM     30  H   TRP A   3       0.344  -1.282  11.388  1.00 84.25           H  
ATOM     31  CA  TRP A   3       0.183   0.138   9.809  1.00 84.25           C  
ATOM     32  HA  TRP A   3      -0.762   0.253   9.278  1.00 84.25           H  
ATOM     33  C   TRP A   3       1.283   0.413   8.764  1.00 84.25           C  
ATOM     34  CB  TRP A   3       0.206   1.147  10.964  1.00 84.25           C  
ATOM     35  HB2 TRP A   3       1.199   1.143  11.414  1.00 84.25           H  
ATOM     36  HB3 TRP A   3      -0.507   0.827  11.724  1.00 84.25           H  
ATOM     37  O   TRP A   3       1.189   1.374   8.015  1.00 84.25           O  
ATOM     38  CG  TRP A   3      -0.150   2.555  10.610  1.00 84.25           C  
ATOM     39  CD1 TRP A   3      -1.108   2.932   9.730  1.00 84.25           C  
ATOM     40  HD1 TRP A   3      -1.729   2.263   9.154  1.00 84.25           H  
ATOM     41  CD2 TRP A   3       0.428   3.795  11.123  1.00 84.25           C  
ATOM     42  CE2 TRP A   3      -0.236   4.892  10.496  1.00 84.25           C  
ATOM     43  CE3 TRP A   3       1.444   4.106  12.055  1.00 84.25           C  
ATOM     44  HE3 TRP A   3       1.971   3.305  12.552  1.00 84.25           H  
ATOM     45  NE1 TRP A   3      -1.157   4.308   9.658  1.00 84.25           N  
ATOM     46  HE1 TRP A   3      -1.785   4.808   9.044  1.00 84.25           H  
ATOM     47  CH2 TRP A   3       1.102   6.502  11.707  1.00 84.25           C  
ATOM     48  HH2 TRP A   3       1.362   7.524  11.936  1.00 84.25           H  
ATOM     49  CZ2 TRP A   3       0.088   6.226  10.775  1.00 84.25           C  
ATOM     50  HZ2 TRP A   3      -0.440   7.030  10.283  1.00 84.25           H  
ATOM     51  CZ3 TRP A   3       1.777   5.444  12.343  1.00 84.25           C  
ATOM     52  HZ3 TRP A   3       2.556   5.665  13.059  1.00 84.25           H  
ATOM     53  N   VAL A   4       2.310  -0.441   8.673  1.00 78.25           N  
ATOM     54  H   VAL A   4       2.290  -1.272   9.246  1.00 78.25           H  
ATOM     55  CA  VAL A   4       3.410  -0.293   7.696  1.00 78.25           C  
ATOM     56  HA  VAL A   4       3.575   0.768   7.507  1.00 78.25           H  
ATOM     57  C   VAL A   4       3.064  -0.892   6.328  1.00 78.25           C  
ATOM     58  CB  VAL A   4       4.720  -0.864   8.283  1.00 78.25           C  
ATOM     59  HB  VAL A   4       4.505  -1.834   8.732  1.00 78.25           H  
ATOM     60  O   VAL A   4       3.656  -0.493   5.336  1.00 78.25           O  
ATOM     61  CG1 VAL A   4       5.861  -1.057   7.278  1.00 78.25           C  
ATOM     62 HG11 VAL A   4       5.596  -1.822   6.549  1.00 78.25           H  
ATOM     63 HG12 VAL A   4       6.060  -0.124   6.751  1.00 78.25           H  
ATOM     64 HG13 VAL A   4       6.768  -1.381   7.789  1.00 78.25           H  
ATOM     65  CG2 VAL A   4       5.236   0.075   9.385  1.00 78.25           C  
ATOM     66 HG21 VAL A   4       4.478   0.211  10.157  1.00 78.25           H  
ATOM     67 HG22 VAL A   4       5.481   1.047   8.956  1.00 78.25           H  
ATOM     68 HG23 VAL A   4       6.133  -0.344   9.840  1.00 78.25           H  
ATOM     69  N   LEU A   5       2.084  -1.797   6.248  1.00 74.31           N  
ATOM     70  H   LEU A   5       1.569  -2.041   7.082  1.00 74.31           H  
ATOM     71  CA  LEU A   5       1.652  -2.411   4.982  1.00 74.31           C  
ATOM     72  HA  LEU A   5       2.440  -2.291   4.238  1.00 74.31           H  
ATOM     73  C   LEU A   5       0.432  -1.728   4.352  1.00 74.31           C  
ATOM     74  CB  LEU A   5       1.415  -3.914   5.204  1.00 74.31           C  
ATOM     75  HB2 LEU A   5       0.790  -4.039   6.088  1.00 74.31           H  
ATOM     76  HB3 LEU A   5       0.867  -4.324   4.355  1.00 74.31           H  
ATOM     77  O   LEU A   5      -0.101  -2.215   3.361  1.00 74.31           O  
ATOM     78  CG  LEU A   5       2.707  -4.730   5.362  1.00 74.31           C  
ATOM     79  HG  LEU A   5       3.336  -4.280   6.131  1.00 74.31           H  
ATOM     80  CD1 LEU A   5       2.350  -6.148   5.806  1.00 74.31           C  
ATOM     81 HD11 LEU A   5       3.260  -6.731   5.941  1.00 74.31           H  
ATOM     82 HD12 LEU A   5       1.809  -6.114   6.752  1.00 74.31           H  
ATOM     83 HD13 LEU A   5       1.726  -6.627   5.051  1.00 74.31           H  
ATOM     84  CD2 LEU A   5       3.499  -4.825   4.056  1.00 74.31           C  
ATOM     85 HD21 LEU A   5       2.868  -5.224   3.261  1.00 74.31           H  
ATOM     86 HD22 LEU A   5       3.862  -3.841   3.759  1.00 74.31           H  
ATOM     87 HD23 LEU A   5       4.362  -5.478   4.191  1.00 74.31           H  
ATOM     88  N   SER A   6      -0.032  -0.615   4.918  1.00 79.38           N  
ATOM     89  H   SER A   6       0.451  -0.251   5.727  1.00 79.38           H  
ATOM     90  CA  SER A   6      -1.117   0.183   4.333  1.00 79.38           C  
ATOM     91  HA  SER A   6      -1.515  -0.338   3.462  1.00 79.38           H  
ATOM     92  C   SER A   6      -0.630   1.518   3.771  1.00 79.38           C  
ATOM     93  CB  SER A   6      -2.283   0.337   5.309  1.00 79.38           C  
ATOM     94  HB2 SER A   6      -3.063   0.947   4.852  1.00 79.38           H  
ATOM     95  HB3 SER A   6      -1.941   0.821   6.224  1.00 79.38           H  
ATOM     96  O   SER A   6      -1.425   2.444   3.629  1.00 79.38           O  
ATOM     97  OG  SER A   6      -2.825  -0.935   5.608  1.00 79.38           O  
ATOM     98  HG  SER A   6      -2.775  -1.470   4.813  1.00 79.38           H  
ATOM     99  N   LYS A   7       0.662   1.618   3.446  1.00 67.88           N  
ATOM    100  H   LYS A   7       1.229   0.783   3.465  1.00 67.88           H  
ATOM    101  CA  LYS A   7       1.218   2.710   2.650  1.00 67.88           C  
ATOM    102  HA  LYS A   7       0.413   3.366   2.318  1.00 67.88           H  
ATOM    103  C   LYS A   7       1.825   2.149   1.372  1.00 67.88           C  
ATOM    104  CB  LYS A   7       2.219   3.512   3.487  1.00 67.88           C  
ATOM    105  HB2 LYS A   7       3.113   2.913   3.663  1.00 67.88           H  
ATOM    106  HB3 LYS A   7       1.759   3.760   4.443  1.00 67.88           H  
ATOM    107  O   LYS A   7       1.600   2.794   0.329  1.00 67.88           O  
ATOM    108  CG  LYS A   7       2.582   4.805   2.748  1.00 67.88           C  
ATOM    109  HG2 LYS A   7       1.665   5.334   2.487  1.00 67.88           H  
ATOM    110  HG3 LYS A   7       3.123   4.565   1.834  1.00 67.88           H  
ATOM    111  CD  LYS A   7       3.447   5.713   3.621  1.00 67.88           C  
ATOM    112  HD2 LYS A   7       4.387   5.207   3.844  1.00 67.88           H  
ATOM    113  HD3 LYS A   7       2.916   5.927   4.549  1.00 67.88           H  
ATOM    114  CE  LYS A   7       3.709   7.010   2.853  1.00 67.88           C  
ATOM    115  HE2 LYS A   7       4.254   6.764   1.942  1.00 67.88           H  
ATOM    116  HE3 LYS A   7       2.749   7.433   2.558  1.00 67.88           H  
ATOM    117  NZ  LYS A   7       4.469   7.981   3.674  1.00 67.88           N  
ATOM    118  HZ1 LYS A   7       5.361   7.586   3.933  1.00 67.88           H  
ATOM    119  HZ2 LYS A   7       3.953   8.206   4.513  1.00 67.88           H  
ATOM    120  HZ3 LYS A   7       4.628   8.829   3.149  1.00 67.88           H  
ATOM    121  OXT LYS A   7       2.512   1.115   1.496  1.00 67.88           O  
TER     122      LYS A   7                                                       
END
