# Supplementary material for: Unveiling the Bioactive Potential of the Invasive Jellyfish Phyllorhiza punctata Through Integrative Transcriptomic and Proteomic Analyses
Source: Biomolecules. 2025 Aug 4;15(8):1121. doi: 10.3390/biom15081121 (PMC12383608; doi:10.3390/biom15081121)
Supplement: Supplementary file 1 [file biomolecules-15-01121-s001.zip › Suplementary Material/FileS3/Alphafold2/XP_065051566_5519_relaxed_rank_001_alphafold2_ptm_model_4_seed_000.pdb]

ATOM      1  N   GLY A   1      13.159  -0.002   3.128  1.00 68.12           N  
ATOM      2  H   GLY A   1      13.098  -0.635   2.344  1.00 68.12           H  
ATOM      3  H2  GLY A   1      14.054  -0.111   3.584  1.00 68.12           H  
ATOM      4  H3  GLY A   1      13.070   0.943   2.783  1.00 68.12           H  
ATOM      5  CA  GLY A   1      12.064  -0.265   4.081  1.00 68.12           C  
ATOM      6  HA2 GLY A   1      12.077  -1.306   4.404  1.00 68.12           H  
ATOM      7  HA3 GLY A   1      12.151   0.393   4.945  1.00 68.12           H  
ATOM      8  C   GLY A   1      10.768   0.046   3.377  1.00 68.12           C  
ATOM      9  O   GLY A   1      10.731   1.071   2.704  1.00 68.12           O  
ATOM     10  N   PRO A   2       9.767  -0.841   3.397  1.00 78.50           N  
ATOM     11  CA  PRO A   2       8.565  -0.623   2.611  1.00 78.50           C  
ATOM     12  HA  PRO A   2       8.829  -0.513   1.559  1.00 78.50           H  
ATOM     13  C   PRO A   2       7.865   0.659   3.081  1.00 78.50           C  
ATOM     14  CB  PRO A   2       7.738  -1.901   2.769  1.00 78.50           C  
ATOM     15  HB2 PRO A   2       8.000  -2.598   1.973  1.00 78.50           H  
ATOM     16  HB3 PRO A   2       6.666  -1.705   2.756  1.00 78.50           H  
ATOM     17  O   PRO A   2       7.544   0.818   4.254  1.00 78.50           O  
ATOM     18  CG  PRO A   2       8.202  -2.475   4.109  1.00 78.50           C  
ATOM     19  HG2 PRO A   2       8.087  -3.558   4.150  1.00 78.50           H  
ATOM     20  HG3 PRO A   2       7.645  -2.002   4.917  1.00 78.50           H  
ATOM     21  CD  PRO A   2       9.670  -2.055   4.191  1.00 78.50           C  
ATOM     22  HD2 PRO A   2      10.298  -2.832   3.755  1.00 78.50           H  
ATOM     23  HD3 PRO A   2       9.947  -1.877   5.230  1.00 78.50           H  
ATOM     24  N   ILE A   3       7.654   1.583   2.140  1.00 85.62           N  
ATOM     25  H   ILE A   3       8.010   1.394   1.214  1.00 85.62           H  
ATOM     26  CA  ILE A   3       7.057   2.915   2.359  1.00 85.62           C  
ATOM     27  HA  ILE A   3       7.678   3.475   3.059  1.00 85.62           H  
ATOM     28  C   ILE A   3       5.658   2.817   2.988  1.00 85.62           C  
ATOM     29  CB  ILE A   3       7.040   3.664   1.003  1.00 85.62           C  
ATOM     30  HB  ILE A   3       6.588   3.005   0.263  1.00 85.62           H  
ATOM     31  O   ILE A   3       5.193   3.752   3.632  1.00 85.62           O  
ATOM     32  CG1 ILE A   3       8.490   3.977   0.560  1.00 85.62           C  
ATOM     33 HG12 ILE A   3       8.896   4.776   1.181  1.00 85.62           H  
ATOM     34 HG13 ILE A   3       9.121   3.100   0.700  1.00 85.62           H  
ATOM     35  CG2 ILE A   3       6.204   4.956   1.038  1.00 85.62           C  
ATOM     36 HG21 ILE A   3       5.152   4.727   1.213  1.00 85.62           H  
ATOM     37 HG22 ILE A   3       6.560   5.617   1.828  1.00 85.62           H  
ATOM     38 HG23 ILE A   3       6.258   5.481   0.085  1.00 85.62           H  
ATOM     39  CD1 ILE A   3       8.613   4.374  -0.916  1.00 85.62           C  
ATOM     40 HD11 ILE A   3       9.668   4.446  -1.181  1.00 85.62           H  
ATOM     41 HD12 ILE A   3       8.148   5.343  -1.095  1.00 85.62           H  
ATOM     42 HD13 ILE A   3       8.142   3.620  -1.547  1.00 85.62           H  
ATOM     43  N   SER A   4       5.016   1.653   2.888  1.00 88.12           N  
ATOM     44  H   SER A   4       5.483   0.888   2.423  1.00 88.12           H  
ATOM     45  CA  SER A   4       3.761   1.339   3.569  1.00 88.12           C  
ATOM     46  HA  SER A   4       3.003   2.046   3.233  1.00 88.12           H  
ATOM     47  C   SER A   4       3.812   1.455   5.101  1.00 88.12           C  
ATOM     48  CB  SER A   4       3.307  -0.067   3.167  1.00 88.12           C  
ATOM     49  HB2 SER A   4       2.398  -0.322   3.712  1.00 88.12           H  
ATOM     50  HB3 SER A   4       3.083  -0.076   2.100  1.00 88.12           H  
ATOM     51  O   SER A   4       2.754   1.432   5.719  1.00 88.12           O  
ATOM     52  OG  SER A   4       4.314  -1.026   3.438  1.00 88.12           O  
ATOM     53  HG  SER A   4       3.969  -1.894   3.214  1.00 88.12           H  
ATOM     54  N   GLN A   5       4.986   1.599   5.726  1.00 87.44           N  
ATOM     55  H   GLN A   5       5.833   1.530   5.179  1.00 87.44           H  
ATOM     56  CA  GLN A   5       5.117   1.906   7.158  1.00 87.44           C  
ATOM     57  HA  GLN A   5       4.285   1.445   7.690  1.00 87.44           H  
ATOM     58  C   GLN A   5       5.030   3.399   7.507  1.00 87.44           C  
ATOM     59  CB  GLN A   5       6.433   1.315   7.696  1.00 87.44           C  
ATOM     60  HB2 GLN A   5       6.943   2.045   8.324  1.00 87.44           H  
ATOM     61  HB3 GLN A   5       7.102   1.067   6.872  1.00 87.44           H  
ATOM     62  O   GLN A   5       4.893   3.717   8.679  1.00 87.44           O  
ATOM     63  CG  GLN A   5       6.168   0.068   8.543  1.00 87.44           C  
ATOM     64  HG2 GLN A   5       5.520   0.342   9.376  1.00 87.44           H  
ATOM     65  HG3 GLN A   5       5.659  -0.684   7.940  1.00 87.44           H  
ATOM     66  CD  GLN A   5       7.454  -0.541   9.091  1.00 87.44           C  
ATOM     67  NE2 GLN A   5       7.425  -1.099  10.281  1.00 87.44           N  
ATOM     68 HE21 GLN A   5       6.603  -1.023  10.863  1.00 87.44           H  
ATOM     69 HE22 GLN A   5       8.307  -1.447  10.629  1.00 87.44           H  
ATOM     70  OE1 GLN A   5       8.497  -0.562   8.455  1.00 87.44           O  
ATOM     71  N   LEU A   6       5.123   4.307   6.533  1.00 89.19           N  
ATOM     72  H   LEU A   6       5.222   3.998   5.577  1.00 89.19           H  
ATOM     73  CA  LEU A   6       5.091   5.754   6.791  1.00 89.19           C  
ATOM     74  HA  LEU A   6       5.497   5.959   7.782  1.00 89.19           H  
ATOM     75  C   LEU A   6       3.672   6.333   6.802  1.00 89.19           C  
ATOM     76  CB  LEU A   6       5.951   6.470   5.737  1.00 89.19           C  
ATOM     77  HB2 LEU A   6       5.578   6.207   4.747  1.00 89.19           H  
ATOM     78  HB3 LEU A   6       5.826   7.546   5.857  1.00 89.19           H  
ATOM     79  O   LEU A   6       3.457   7.414   7.335  1.00 89.19           O  
ATOM     80  CG  LEU A   6       7.452   6.144   5.819  1.00 89.19           C  
ATOM     81  HG  LEU A   6       7.601   5.065   5.784  1.00 89.19           H  
ATOM     82  CD1 LEU A   6       8.172   6.757   4.618  1.00 89.19           C  
ATOM     83 HD11 LEU A   6       8.041   7.839   4.621  1.00 89.19           H  
ATOM     84 HD12 LEU A   6       7.759   6.348   3.696  1.00 89.19           H  
ATOM     85 HD13 LEU A   6       9.236   6.523   4.666  1.00 89.19           H  
ATOM     86  CD2 LEU A   6       8.094   6.694   7.094  1.00 89.19           C  
ATOM     87 HD21 LEU A   6       7.665   6.209   7.971  1.00 89.19           H  
ATOM     88 HD22 LEU A   6       9.167   6.500   7.086  1.00 89.19           H  
ATOM     89 HD23 LEU A   6       7.923   7.769   7.165  1.00 89.19           H  
ATOM     90  N   PHE A   7       2.724   5.626   6.188  1.00 87.81           N  
ATOM     91  H   PHE A   7       2.991   4.744   5.775  1.00 87.81           H  
ATOM     92  CA  PHE A   7       1.325   6.048   6.067  1.00 87.81           C  
ATOM     93  HA  PHE A   7       1.211   7.045   6.494  1.00 87.81           H  
ATOM     94  C   PHE A   7       0.356   5.147   6.847  1.00 87.81           C  
ATOM     95  CB  PHE A   7       0.948   6.126   4.581  1.00 87.81           C  
ATOM     96  HB2 PHE A   7       1.008   5.127   4.151  1.00 87.81           H  
ATOM     97  HB3 PHE A   7      -0.090   6.449   4.499  1.00 87.81           H  
ATOM     98  O   PHE A   7      -0.856   5.267   6.675  1.00 87.81           O  
ATOM     99  CG  PHE A   7       1.793   7.077   3.759  1.00 87.81           C  
ATOM    100  CD1 PHE A   7       1.531   8.459   3.796  1.00 87.81           C  
ATOM    101  HD1 PHE A   7       0.744   8.841   4.430  1.00 87.81           H  
ATOM    102  CD2 PHE A   7       2.830   6.585   2.943  1.00 87.81           C  
ATOM    103  HD2 PHE A   7       3.044   5.526   2.921  1.00 87.81           H  
ATOM    104  CE1 PHE A   7       2.291   9.344   3.011  1.00 87.81           C  
ATOM    105  HE1 PHE A   7       2.088  10.404   3.047  1.00 87.81           H  
ATOM    106  CE2 PHE A   7       3.588   7.470   2.156  1.00 87.81           C  
ATOM    107  HE2 PHE A   7       4.382   7.095   1.527  1.00 87.81           H  
ATOM    108  CZ  PHE A   7       3.317   8.849   2.188  1.00 87.81           C  
ATOM    109  HZ  PHE A   7       3.901   9.530   1.588  1.00 87.81           H  
ATOM    110  N   LYS A   8       0.881   4.217   7.651  1.00 67.94           N  
ATOM    111  H   LYS A   8       1.864   4.320   7.858  1.00 67.94           H  
ATOM    112  CA  LYS A   8       0.116   3.554   8.711  1.00 67.94           C  
ATOM    113  HA  LYS A   8      -0.950   3.545   8.483  1.00 67.94           H  
ATOM    114  C   LYS A   8       0.252   4.368   9.984  1.00 67.94           C  
ATOM    115  CB  LYS A   8       0.629   2.134   8.961  1.00 67.94           C  
ATOM    116  HB2 LYS A   8       0.276   1.823   9.944  1.00 67.94           H  
ATOM    117  HB3 LYS A   8       1.719   2.138   8.978  1.00 67.94           H  
ATOM    118  O   LYS A   8      -0.778   4.508  10.670  1.00 67.94           O  
ATOM    119  CG  LYS A   8       0.115   1.138   7.922  1.00 67.94           C  
ATOM    120  HG2 LYS A   8      -0.974   1.187   7.888  1.00 67.94           H  
ATOM    121  HG3 LYS A   8       0.512   1.382   6.937  1.00 67.94           H  
ATOM    122  CD  LYS A   8       0.544  -0.269   8.344  1.00 67.94           C  
ATOM    123  HD2 LYS A   8       1.633  -0.321   8.364  1.00 67.94           H  
ATOM    124  HD3 LYS A   8       0.155  -0.466   9.343  1.00 67.94           H  
ATOM    125  CE  LYS A   8      -0.011  -1.299   7.362  1.00 67.94           C  
ATOM    126  HE2 LYS A   8       0.486  -1.164   6.402  1.00 67.94           H  
ATOM    127  HE3 LYS A   8      -1.073  -1.095   7.222  1.00 67.94           H  
ATOM    128  NZ  LYS A   8       0.181  -2.676   7.879  1.00 67.94           N  
ATOM    129  HZ1 LYS A   8      -0.288  -2.768   8.769  1.00 67.94           H  
ATOM    130  HZ2 LYS A   8      -0.209  -3.352   7.238  1.00 67.94           H  
ATOM    131  HZ3 LYS A   8       1.164  -2.863   8.013  1.00 67.94           H  
ATOM    132  OXT LYS A   8       1.410   4.756  10.244  1.00 67.94           O  
TER     133      LYS A   8                                                       
END
