# Supplementary material for: Unveiling the Bioactive Potential of the Invasive Jellyfish Phyllorhiza punctata Through Integrative Transcriptomic and Proteomic Analyses
Source: Biomolecules. 2025 Aug 4;15(8):1121. doi: 10.3390/biom15081121 (PMC12383608; doi:10.3390/biom15081121)
Supplement: Supplementary file 1 [file biomolecules-15-01121-s001.zip › Suplementary Material/FileS3/Alphafold2/XP_065051598_10943_relaxed_rank_001_alphafold2_ptm_model_5_seed_000.pdb]

ATOM      1  N   ASN A   1      10.965   3.043 -10.541  1.00 67.62           N  
ATOM      2  H   ASN A   1      11.020   4.049 -10.473  1.00 67.62           H  
ATOM      3  H2  ASN A   1      10.049   2.766 -10.863  1.00 67.62           H  
ATOM      4  H3  ASN A   1      11.643   2.732 -11.221  1.00 67.62           H  
ATOM      5  CA  ASN A   1      11.267   2.421  -9.231  1.00 67.62           C  
ATOM      6  HA  ASN A   1      11.207   1.341  -9.358  1.00 67.62           H  
ATOM      7  C   ASN A   1      10.252   2.754  -8.118  1.00 67.62           C  
ATOM      8  CB  ASN A   1      12.720   2.731  -8.800  1.00 67.62           C  
ATOM      9  HB2 ASN A   1      13.326   2.989  -9.669  1.00 67.62           H  
ATOM     10  HB3 ASN A   1      12.746   3.571  -8.106  1.00 67.62           H  
ATOM     11  O   ASN A   1      10.423   2.292  -7.005  1.00 67.62           O  
ATOM     12  CG  ASN A   1      13.370   1.519  -8.142  1.00 67.62           C  
ATOM     13  ND2 ASN A   1      14.671   1.512  -7.945  1.00 67.62           N  
ATOM     14 HD21 ASN A   1      15.047   0.685  -7.502  1.00 67.62           H  
ATOM     15 HD22 ASN A   1      15.261   2.311  -8.130  1.00 67.62           H  
ATOM     16  OD1 ASN A   1      12.714   0.535  -7.864  1.00 67.62           O  
ATOM     17  N   VAL A   2       9.182   3.528  -8.375  1.00 74.12           N  
ATOM     18  H   VAL A   2       9.048   3.959  -9.279  1.00 74.12           H  
ATOM     19  CA  VAL A   2       8.223   3.951  -7.323  1.00 74.12           C  
ATOM     20  HA  VAL A   2       8.761   4.057  -6.381  1.00 74.12           H  
ATOM     21  C   VAL A   2       7.112   2.915  -7.073  1.00 74.12           C  
ATOM     22  CB  VAL A   2       7.624   5.337  -7.662  1.00 74.12           C  
ATOM     23  HB  VAL A   2       6.923   5.224  -8.489  1.00 74.12           H  
ATOM     24  O   VAL A   2       6.607   2.802  -5.963  1.00 74.12           O  
ATOM     25  CG1 VAL A   2       6.885   5.951  -6.471  1.00 74.12           C  
ATOM     26 HG11 VAL A   2       7.556   6.057  -5.618  1.00 74.12           H  
ATOM     27 HG12 VAL A   2       6.488   6.931  -6.737  1.00 74.12           H  
ATOM     28 HG13 VAL A   2       6.045   5.318  -6.187  1.00 74.12           H  
ATOM     29  CG2 VAL A   2       8.706   6.342  -8.091  1.00 74.12           C  
ATOM     30 HG21 VAL A   2       9.151   6.062  -9.046  1.00 74.12           H  
ATOM     31 HG22 VAL A   2       9.479   6.410  -7.325  1.00 74.12           H  
ATOM     32 HG23 VAL A   2       8.260   7.328  -8.218  1.00 74.12           H  
ATOM     33  N   GLY A   3       6.770   2.104  -8.082  1.00 77.75           N  
ATOM     34  H   GLY A   3       7.196   2.250  -8.986  1.00 77.75           H  
ATOM     35  CA  GLY A   3       5.708   1.090  -7.992  1.00 77.75           C  
ATOM     36  HA2 GLY A   3       5.702   0.495  -8.906  1.00 77.75           H  
ATOM     37  HA3 GLY A   3       4.745   1.595  -7.913  1.00 77.75           H  
ATOM     38  C   GLY A   3       5.831   0.123  -6.801  1.00 77.75           C  
ATOM     39  O   GLY A   3       4.864  -0.006  -6.054  1.00 77.75           O  
ATOM     40  N   PRO A   4       7.003  -0.501  -6.551  1.00 87.38           N  
ATOM     41  CA  PRO A   4       7.184  -1.427  -5.428  1.00 87.38           C  
ATOM     42  HA  PRO A   4       6.435  -2.216  -5.496  1.00 87.38           H  
ATOM     43  C   PRO A   4       7.073  -0.761  -4.053  1.00 87.38           C  
ATOM     44  CB  PRO A   4       8.580  -2.038  -5.606  1.00 87.38           C  
ATOM     45  HB2 PRO A   4       8.588  -3.098  -5.354  1.00 87.38           H  
ATOM     46  HB3 PRO A   4       9.309  -1.503  -4.996  1.00 87.38           H  
ATOM     47  O   PRO A   4       6.611  -1.391  -3.110  1.00 87.38           O  
ATOM     48  CG  PRO A   4       8.908  -1.809  -7.078  1.00 87.38           C  
ATOM     49  HG2 PRO A   4       9.982  -1.729  -7.248  1.00 87.38           H  
ATOM     50  HG3 PRO A   4       8.483  -2.615  -7.677  1.00 87.38           H  
ATOM     51  CD  PRO A   4       8.186  -0.506  -7.394  1.00 87.38           C  
ATOM     52  HD2 PRO A   4       7.934  -0.467  -8.454  1.00 87.38           H  
ATOM     53  HD3 PRO A   4       8.824   0.334  -7.118  1.00 87.38           H  
ATOM     54  N   VAL A   5       7.473   0.511  -3.939  1.00 89.31           N  
ATOM     55  H   VAL A   5       7.810   0.987  -4.763  1.00 89.31           H  
ATOM     56  CA  VAL A   5       7.373   1.283  -2.687  1.00 89.31           C  
ATOM     57  HA  VAL A   5       7.792   0.698  -1.869  1.00 89.31           H  
ATOM     58  C   VAL A   5       5.917   1.549  -2.319  1.00 89.31           C  
ATOM     59  CB  VAL A   5       8.168   2.601  -2.812  1.00 89.31           C  
ATOM     60  HB  VAL A   5       8.041   3.004  -3.817  1.00 89.31           H  
ATOM     61  O   VAL A   5       5.563   1.521  -1.144  1.00 89.31           O  
ATOM     62  CG1 VAL A   5       7.750   3.699  -1.827  1.00 89.31           C  
ATOM     63 HG11 VAL A   5       8.422   4.552  -1.913  1.00 89.31           H  
ATOM     64 HG12 VAL A   5       7.785   3.319  -0.806  1.00 89.31           H  
ATOM     65 HG13 VAL A   5       6.740   4.044  -2.047  1.00 89.31           H  
ATOM     66  CG2 VAL A   5       9.659   2.316  -2.600  1.00 89.31           C  
ATOM     67 HG21 VAL A   5      10.235   3.229  -2.748  1.00 89.31           H  
ATOM     68 HG22 VAL A   5       9.827   1.949  -1.588  1.00 89.31           H  
ATOM     69 HG23 VAL A   5      10.002   1.567  -3.314  1.00 89.31           H  
ATOM     70  N   LEU A   6       5.066   1.791  -3.316  1.00 90.81           N  
ATOM     71  H   LEU A   6       5.419   1.805  -4.262  1.00 90.81           H  
ATOM     72  CA  LEU A   6       3.665   2.129  -3.082  1.00 90.81           C  
ATOM     73  HA  LEU A   6       3.578   2.648  -2.128  1.00 90.81           H  
ATOM     74  C   LEU A   6       2.757   0.901  -2.953  1.00 90.81           C  
ATOM     75  CB  LEU A   6       3.199   3.077  -4.191  1.00 90.81           C  
ATOM     76  HB2 LEU A   6       3.337   2.587  -5.155  1.00 90.81           H  
ATOM     77  HB3 LEU A   6       2.131   3.247  -4.049  1.00 90.81           H  
ATOM     78  O   LEU A   6       1.722   0.983  -2.298  1.00 90.81           O  
ATOM     79  CG  LEU A   6       3.909   4.444  -4.210  1.00 90.81           C  
ATOM     80  HG  LEU A   6       4.976   4.298  -4.379  1.00 90.81           H  
ATOM     81  CD1 LEU A   6       3.346   5.283  -5.359  1.00 90.81           C  
ATOM     82 HD11 LEU A   6       3.483   4.756  -6.303  1.00 90.81           H  
ATOM     83 HD12 LEU A   6       2.283   5.467  -5.200  1.00 90.81           H  
ATOM     84 HD13 LEU A   6       3.866   6.239  -5.406  1.00 90.81           H  
ATOM     85  CD2 LEU A   6       3.731   5.234  -2.911  1.00 90.81           C  
ATOM     86 HD21 LEU A   6       4.174   6.224  -3.016  1.00 90.81           H  
ATOM     87 HD22 LEU A   6       2.672   5.338  -2.677  1.00 90.81           H  
ATOM     88 HD23 LEU A   6       4.233   4.726  -2.087  1.00 90.81           H  
ATOM     89  N   LEU A   7       3.141  -0.248  -3.514  1.00 90.00           N  
ATOM     90  H   LEU A   7       3.983  -0.247  -4.072  1.00 90.00           H  
ATOM     91  CA  LEU A   7       2.379  -1.497  -3.408  1.00 90.00           C  
ATOM     92  HA  LEU A   7       1.460  -1.355  -3.977  1.00 90.00           H  
ATOM     93  C   LEU A   7       1.955  -1.861  -1.963  1.00 90.00           C  
ATOM     94  CB  LEU A   7       3.181  -2.641  -4.058  1.00 90.00           C  
ATOM     95  HB2 LEU A   7       3.787  -2.257  -4.878  1.00 90.00           H  
ATOM     96  HB3 LEU A   7       3.869  -3.060  -3.324  1.00 90.00           H  
ATOM     97  O   LEU A   7       0.772  -2.141  -1.761  1.00 90.00           O  
ATOM     98  CG  LEU A   7       2.258  -3.751  -4.596  1.00 90.00           C  
ATOM     99  HG  LEU A   7       1.333  -3.781  -4.019  1.00 90.00           H  
ATOM    100  CD1 LEU A   7       1.924  -3.491  -6.066  1.00 90.00           C  
ATOM    101 HD11 LEU A   7       1.456  -2.512  -6.172  1.00 90.00           H  
ATOM    102 HD12 LEU A   7       1.225  -4.248  -6.420  1.00 90.00           H  
ATOM    103 HD13 LEU A   7       2.829  -3.527  -6.673  1.00 90.00           H  
ATOM    104  CD2 LEU A   7       2.926  -5.119  -4.483  1.00 90.00           C  
ATOM    105 HD21 LEU A   7       3.865  -5.127  -5.036  1.00 90.00           H  
ATOM    106 HD22 LEU A   7       3.120  -5.346  -3.435  1.00 90.00           H  
ATOM    107 HD23 LEU A   7       2.262  -5.883  -4.887  1.00 90.00           H  
ATOM    108  N   PRO A   8       2.838  -1.829  -0.938  1.00 90.06           N  
ATOM    109  CA  PRO A   8       2.441  -2.142   0.436  1.00 90.06           C  
ATOM    110  HA  PRO A   8       1.947  -3.113   0.462  1.00 90.06           H  
ATOM    111  C   PRO A   8       1.473  -1.116   1.040  1.00 90.06           C  
ATOM    112  CB  PRO A   8       3.745  -2.228   1.237  1.00 90.06           C  
ATOM    113  HB2 PRO A   8       4.100  -3.258   1.237  1.00 90.06           H  
ATOM    114  HB3 PRO A   8       3.630  -1.872   2.261  1.00 90.06           H  
ATOM    115  O   PRO A   8       0.660  -1.492   1.878  1.00 90.06           O  
ATOM    116  CG  PRO A   8       4.719  -1.362   0.445  1.00 90.06           C  
ATOM    117  HG2 PRO A   8       5.755  -1.658   0.605  1.00 90.06           H  
ATOM    118  HG3 PRO A   8       4.572  -0.314   0.705  1.00 90.06           H  
ATOM    119  CD  PRO A   8       4.277  -1.600  -0.992  1.00 90.06           C  
ATOM    120  HD2 PRO A   8       4.776  -2.490  -1.376  1.00 90.06           H  
ATOM    121  HD3 PRO A   8       4.547  -0.732  -1.594  1.00 90.06           H  
ATOM    122  N   ILE A   9       1.515   0.147   0.601  1.00 93.56           N  
ATOM    123  H   ILE A   9       2.157   0.379  -0.143  1.00 93.56           H  
ATOM    124  CA  ILE A   9       0.577   1.189   1.053  1.00 93.56           C  
ATOM    125  HA  ILE A   9       0.542   1.188   2.142  1.00 93.56           H  
ATOM    126  C   ILE A   9      -0.839   0.879   0.553  1.00 93.56           C  
ATOM    127  CB  ILE A   9       1.032   2.587   0.566  1.00 93.56           C  
ATOM    128  HB  ILE A   9       1.058   2.571  -0.523  1.00 93.56           H  
ATOM    129  O   ILE A   9      -1.810   1.044   1.287  1.00 93.56           O  
ATOM    130  CG1 ILE A   9       2.452   2.983   1.036  1.00 93.56           C  
ATOM    131 HG12 ILE A   9       3.152   2.177   0.818  1.00 93.56           H  
ATOM    132 HG13 ILE A   9       2.773   3.844   0.451  1.00 93.56           H  
ATOM    133  CG2 ILE A   9       0.016   3.676   0.954  1.00 93.56           C  
ATOM    134 HG21 ILE A   9       0.411   4.661   0.704  1.00 93.56           H  
ATOM    135 HG22 ILE A   9      -0.912   3.541   0.399  1.00 93.56           H  
ATOM    136 HG23 ILE A   9      -0.206   3.632   2.020  1.00 93.56           H  
ATOM    137  CD1 ILE A   9       2.577   3.358   2.519  1.00 93.56           C  
ATOM    138 HD11 ILE A   9       2.001   4.257   2.739  1.00 93.56           H  
ATOM    139 HD12 ILE A   9       3.624   3.554   2.751  1.00 93.56           H  
ATOM    140 HD13 ILE A   9       2.226   2.537   3.145  1.00 93.56           H  
ATOM    141  N   PHE A  10      -0.960   0.402  -0.687  1.00 92.19           N  
ATOM    142  H   PHE A  10      -0.126   0.324  -1.253  1.00 92.19           H  
ATOM    143  CA  PHE A  10      -2.253   0.097  -1.301  1.00 92.19           C  
ATOM    144  HA  PHE A  10      -3.005   0.761  -0.874  1.00 92.19           H  
ATOM    145  C   PHE A  10      -2.757  -1.321  -1.020  1.00 92.19           C  
ATOM    146  CB  PHE A  10      -2.184   0.395  -2.800  1.00 92.19           C  
ATOM    147  HB2 PHE A  10      -3.112   0.064  -3.266  1.00 92.19           H  
ATOM    148  HB3 PHE A  10      -1.370  -0.179  -3.244  1.00 92.19           H  
ATOM    149  O   PHE A  10      -3.943  -1.579  -1.203  1.00 92.19           O  
ATOM    150  CG  PHE A  10      -2.011   1.872  -3.102  1.00 92.19           C  
ATOM    151  CD1 PHE A  10      -3.055   2.769  -2.808  1.00 92.19           C  
ATOM    152  HD1 PHE A  10      -3.976   2.404  -2.377  1.00 92.19           H  
ATOM    153  CD2 PHE A  10      -0.820   2.357  -3.674  1.00 92.19           C  
ATOM    154  HD2 PHE A  10      -0.025   1.671  -3.928  1.00 92.19           H  
ATOM    155  CE1 PHE A  10      -2.906   4.141  -3.072  1.00 92.19           C  
ATOM    156  HE1 PHE A  10      -3.711   4.824  -2.844  1.00 92.19           H  
ATOM    157  CE2 PHE A  10      -0.674   3.731  -3.940  1.00 92.19           C  
ATOM    158  HE2 PHE A  10       0.224   4.112  -4.403  1.00 92.19           H  
ATOM    159  CZ  PHE A  10      -1.714   4.623  -3.634  1.00 92.19           C  
ATOM    160  HZ  PHE A  10      -1.604   5.677  -3.845  1.00 92.19           H  
ATOM    161  N   LYS A  11      -1.911  -2.230  -0.524  1.00 91.19           N  
ATOM    162  H   LYS A  11      -0.937  -1.972  -0.452  1.00 91.19           H  
ATOM    163  CA  LYS A  11      -2.307  -3.590  -0.131  1.00 91.19           C  
ATOM    164  HA  LYS A  11      -2.586  -4.122  -1.040  1.00 91.19           H  
ATOM    165  C   LYS A  11      -3.571  -3.642   0.758  1.00 91.19           C  
ATOM    166  CB  LYS A  11      -1.100  -4.318   0.484  1.00 91.19           C  
ATOM    167  HB2 LYS A  11      -0.783  -3.829   1.405  1.00 91.19           H  
ATOM    168  HB3 LYS A  11      -0.275  -4.294  -0.228  1.00 91.19           H  
ATOM    169  O   LYS A  11      -4.509  -4.328   0.365  1.00 91.19           O  
ATOM    170  CG  LYS A  11      -1.470  -5.774   0.773  1.00 91.19           C  
ATOM    171  HG2 LYS A  11      -2.209  -5.781   1.574  1.00 91.19           H  
ATOM    172  HG3 LYS A  11      -1.912  -6.213  -0.121  1.00 91.19           H  
ATOM    173  CD  LYS A  11      -0.281  -6.630   1.210  1.00 91.19           C  
ATOM    174  HD2 LYS A  11       0.119  -6.248   2.149  1.00 91.19           H  
ATOM    175  HD3 LYS A  11       0.487  -6.620   0.437  1.00 91.19           H  
ATOM    176  CE  LYS A  11      -0.830  -8.047   1.401  1.00 91.19           C  
ATOM    177  HE2 LYS A  11      -1.623  -8.010   2.148  1.00 91.19           H  
ATOM    178  HE3 LYS A  11      -1.308  -8.370   0.476  1.00 91.19           H  
ATOM    179  NZ  LYS A  11       0.210  -9.014   1.811  1.00 91.19           N  
ATOM    180  HZ1 LYS A  11       0.929  -9.094   1.106  1.00 91.19           H  
ATOM    181  HZ2 LYS A  11      -0.240  -9.910   1.937  1.00 91.19           H  
ATOM    182  HZ3 LYS A  11       0.599  -8.735   2.700  1.00 91.19           H  
ATOM    183  N   PRO A  12      -3.680  -2.877   1.865  1.00 91.31           N  
ATOM    184  CA  PRO A  12      -4.892  -2.875   2.691  1.00 91.31           C  
ATOM    185  HA  PRO A  12      -5.123  -3.894   3.000  1.00 91.31           H  
ATOM    186  C   PRO A  12      -6.136  -2.313   1.985  1.00 91.31           C  
ATOM    187  CB  PRO A  12      -4.535  -2.041   3.927  1.00 91.31           C  
ATOM    188  HB2 PRO A  12      -4.156  -2.701   4.707  1.00 91.31           H  
ATOM    189  HB3 PRO A  12      -5.383  -1.468   4.303  1.00 91.31           H  
ATOM    190  O   PRO A  12      -7.248  -2.571   2.429  1.00 91.31           O  
ATOM    191  CG  PRO A  12      -3.408  -1.131   3.447  1.00 91.31           C  
ATOM    192  HG2 PRO A  12      -3.824  -0.274   2.917  1.00 91.31           H  
ATOM    193  HG3 PRO A  12      -2.767  -0.805   4.266  1.00 91.31           H  
ATOM    194  CD  PRO A  12      -2.663  -2.028   2.469  1.00 91.31           C  
ATOM    195  HD2 PRO A  12      -2.132  -1.406   1.748  1.00 91.31           H  
ATOM    196  HD3 PRO A  12      -1.952  -2.648   3.016  1.00 91.31           H  
ATOM    197  N   VAL A  13      -5.969  -1.535   0.911  1.00 90.75           N  
ATOM    198  H   VAL A  13      -5.033  -1.397   0.557  1.00 90.75           H  
ATOM    199  CA  VAL A  13      -7.084  -1.026   0.097  1.00 90.75           C  
ATOM    200  HA  VAL A  13      -7.925  -0.789   0.749  1.00 90.75           H  
ATOM    201  C   VAL A  13      -7.574  -2.092  -0.881  1.00 90.75           C  
ATOM    202  CB  VAL A  13      -6.680   0.259  -0.658  1.00 90.75           C  
ATOM    203  HB  VAL A  13      -5.863   0.041  -1.345  1.00 90.75           H  
ATOM    204  O   VAL A  13      -8.767  -2.173  -1.131  1.00 90.75           O  
ATOM    205  CG1 VAL A  13      -7.833   0.841  -1.484  1.00 90.75           C  
ATOM    206 HG11 VAL A  13      -8.702   1.008  -0.848  1.00 90.75           H  
ATOM    207 HG12 VAL A  13      -7.530   1.783  -1.942  1.00 90.75           H  
ATOM    208 HG13 VAL A  13      -8.109   0.151  -2.281  1.00 90.75           H  
ATOM    209  CG2 VAL A  13      -6.206   1.349   0.316  1.00 90.75           C  
ATOM    210 HG21 VAL A  13      -5.959   2.256  -0.235  1.00 90.75           H  
ATOM    211 HG22 VAL A  13      -6.992   1.566   1.038  1.00 90.75           H  
ATOM    212 HG23 VAL A  13      -5.311   1.021   0.845  1.00 90.75           H  
ATOM    213  N   LEU A  14      -6.666  -2.908  -1.424  1.00 90.06           N  
ATOM    214  H   LEU A  14      -5.699  -2.786  -1.159  1.00 90.06           H  
ATOM    215  CA  LEU A  14      -6.994  -3.979  -2.370  1.00 90.06           C  
ATOM    216  HA  LEU A  14      -7.746  -3.620  -3.073  1.00 90.06           H  
ATOM    217  C   LEU A  14      -7.605  -5.216  -1.695  1.00 90.06           C  
ATOM    218  CB  LEU A  14      -5.718  -4.377  -3.134  1.00 90.06           C  
ATOM    219  HB2 LEU A  14      -4.969  -4.686  -2.405  1.00 90.06           H  
ATOM    220  HB3 LEU A  14      -5.947  -5.242  -3.756  1.00 90.06           H  
ATOM    221  O   LEU A  14      -8.312  -5.972  -2.352  1.00 90.06           O  
ATOM    222  CG  LEU A  14      -5.121  -3.278  -4.031  1.00 90.06           C  
ATOM    223  HG  LEU A  14      -4.919  -2.383  -3.443  1.00 90.06           H  
ATOM    224  CD1 LEU A  14      -3.795  -3.764  -4.621  1.00 90.06           C  
ATOM    225 HD11 LEU A  14      -3.101  -3.994  -3.812  1.00 90.06           H  
ATOM    226 HD12 LEU A  14      -3.961  -4.658  -5.222  1.00 90.06           H  
ATOM    227 HD13 LEU A  14      -3.362  -2.981  -5.244  1.00 90.06           H  
ATOM    228  CD2 LEU A  14      -6.048  -2.893  -5.185  1.00 90.06           C  
ATOM    229 HD21 LEU A  14      -5.560  -2.157  -5.824  1.00 90.06           H  
ATOM    230 HD22 LEU A  14      -6.964  -2.452  -4.791  1.00 90.06           H  
ATOM    231 HD23 LEU A  14      -6.302  -3.776  -5.771  1.00 90.06           H  
ATOM    232  N   GLU A  15      -7.313  -5.438  -0.411  1.00 92.44           N  
ATOM    233  H   GLU A  15      -6.648  -4.824   0.037  1.00 92.44           H  
ATOM    234  CA  GLU A  15      -7.867  -6.547   0.385  1.00 92.44           C  
ATOM    235  HA  GLU A  15      -8.094  -7.378  -0.283  1.00 92.44           H  
ATOM    236  C   GLU A  15      -9.203  -6.201   1.073  1.00 92.44           C  
ATOM    237  CB  GLU A  15      -6.815  -7.041   1.405  1.00 92.44           C  
ATOM    238  HB2 GLU A  15      -6.480  -6.203   2.015  1.00 92.44           H  
ATOM    239  HB3 GLU A  15      -7.271  -7.782   2.062  1.00 92.44           H  
ATOM    240  O   GLU A  15      -9.738  -7.032   1.808  1.00 92.44           O  
ATOM    241  CG  GLU A  15      -5.602  -7.702   0.729  1.00 92.44           C  
ATOM    242  HG2 GLU A  15      -5.960  -8.492   0.069  1.00 92.44           H  
ATOM    243  HG3 GLU A  15      -5.088  -6.971   0.105  1.00 92.44           H  
ATOM    244  CD  GLU A  15      -4.596  -8.296   1.733  1.00 92.44           C  
ATOM    245  OE1 GLU A  15      -4.511  -9.540   1.834  1.00 92.44           O  
ATOM    246  OE2 GLU A  15      -3.795  -7.529   2.321  1.00 92.44           O  
ATOM    247  N   LYS A  16      -9.738  -4.993   0.860  1.00 81.19           N  
ATOM    248  H   LYS A  16      -9.347  -4.423   0.123  1.00 81.19           H  
ATOM    249  CA  LYS A  16     -11.004  -4.524   1.436  1.00 81.19           C  
ATOM    250  HA  LYS A  16     -11.346  -5.242   2.180  1.00 81.19           H  
ATOM    251  C   LYS A  16     -12.108  -4.468   0.386  1.00 81.19           C  
ATOM    252  CB  LYS A  16     -10.771  -3.162   2.099  1.00 81.19           C  
ATOM    253  HB2 LYS A  16      -9.870  -3.220   2.709  1.00 81.19           H  
ATOM    254  HB3 LYS A  16     -10.628  -2.406   1.328  1.00 81.19           H  
ATOM    255  O   LYS A  16     -13.246  -4.830   0.755  1.00 81.19           O  
ATOM    256  CG  LYS A  16     -11.956  -2.792   2.995  1.00 81.19           C  
ATOM    257  HG2 LYS A  16     -12.087  -3.570   3.747  1.00 81.19           H  
ATOM    258  HG3 LYS A  16     -12.865  -2.716   2.399  1.00 81.19           H  
ATOM    259  CD  LYS A  16     -11.700  -1.454   3.686  1.00 81.19           C  
ATOM    260  HD2 LYS A  16     -11.669  -0.669   2.931  1.00 81.19           H  
ATOM    261  HD3 LYS A  16     -10.745  -1.496   4.209  1.00 81.19           H  
ATOM    262  CE  LYS A  16     -12.833  -1.200   4.681  1.00 81.19           C  
ATOM    263  HE2 LYS A  16     -12.828  -2.005   5.416  1.00 81.19           H  
ATOM    264  HE3 LYS A  16     -13.778  -1.250   4.140  1.00 81.19           H  
ATOM    265  NZ  LYS A  16     -12.676   0.116   5.340  1.00 81.19           N  
ATOM    266  HZ1 LYS A  16     -11.788   0.154   5.819  1.00 81.19           H  
ATOM    267  HZ2 LYS A  16     -12.703   0.845   4.642  1.00 81.19           H  
ATOM    268  HZ3 LYS A  16     -13.422   0.263   6.004  1.00 81.19           H  
ATOM    269  OXT LYS A  16     -11.807  -3.974  -0.718  1.00 81.19           O  
TER     270      LYS A  16                                                       
END
