# Supplementary material for: Unveiling the Bioactive Potential of the Invasive Jellyfish Phyllorhiza punctata Through Integrative Transcriptomic and Proteomic Analyses
Source: Biomolecules. 2025 Aug 4;15(8):1121. doi: 10.3390/biom15081121 (PMC12383608; doi:10.3390/biom15081121)
Supplement: Supplementary file 1 [file biomolecules-15-01121-s001.zip › Suplementary Material/FileS3/Alphafold2/XP_065051697_13335_relaxed_rank_001_alphafold2_ptm_model_5_seed_000.pdb]

ATOM      1  N   THR A   1      -5.780  -4.614  -2.648  1.00 50.50           N  
ATOM      2  H   THR A   1      -5.216  -3.868  -2.265  1.00 50.50           H  
ATOM      3  H2  THR A   1      -5.475  -4.848  -3.582  1.00 50.50           H  
ATOM      4  H3  THR A   1      -5.696  -5.436  -2.067  1.00 50.50           H  
ATOM      5  CA  THR A   1      -7.202  -4.222  -2.707  1.00 50.50           C  
ATOM      6  HA  THR A   1      -7.296  -3.247  -3.185  1.00 50.50           H  
ATOM      7  C   THR A   1      -7.729  -4.166  -1.304  1.00 50.50           C  
ATOM      8  CB  THR A   1      -8.025  -5.239  -3.498  1.00 50.50           C  
ATOM      9  HB  THR A   1      -8.359  -6.053  -2.855  1.00 50.50           H  
ATOM     10  O   THR A   1      -7.452  -5.098  -0.555  1.00 50.50           O  
ATOM     11  CG2 THR A   1      -9.211  -4.576  -4.181  1.00 50.50           C  
ATOM     12 HG21 THR A   1      -9.817  -4.035  -3.455  1.00 50.50           H  
ATOM     13 HG22 THR A   1      -9.833  -5.339  -4.649  1.00 50.50           H  
ATOM     14 HG23 THR A   1      -8.857  -3.891  -4.951  1.00 50.50           H  
ATOM     15  OG1 THR A   1      -7.197  -5.765  -4.501  1.00 50.50           O  
ATOM     16  HG1 THR A   1      -7.741  -6.301  -5.084  1.00 50.50           H  
ATOM     17  N   CYS A   2      -8.421  -3.098  -0.920  1.00 57.34           N  
ATOM     18  H   CYS A   2      -8.703  -2.380  -1.572  1.00 57.34           H  
ATOM     19  CA  CYS A   2      -8.994  -3.055   0.412  1.00 57.34           C  
ATOM     20  HA  CYS A   2      -8.438  -3.739   1.054  1.00 57.34           H  
ATOM     21  C   CYS A   2     -10.435  -3.527   0.401  1.00 57.34           C  
ATOM     22  CB  CYS A   2      -8.843  -1.688   1.020  1.00 57.34           C  
ATOM     23  HB2 CYS A   2      -9.661  -1.021   0.747  1.00 57.34           H  
ATOM     24  HB3 CYS A   2      -7.892  -1.262   0.699  1.00 57.34           H  
ATOM     25  O   CYS A   2     -11.358  -2.748   0.193  1.00 57.34           O  
ATOM     26  SG  CYS A   2      -8.801  -1.978   2.778  1.00 57.34           S  
ATOM     27  N   THR A   3     -10.594  -4.833   0.556  1.00 55.25           N  
ATOM     28  H   THR A   3      -9.784  -5.429   0.651  1.00 55.25           H  
ATOM     29  CA  THR A   3     -11.893  -5.509   0.571  1.00 55.25           C  
ATOM     30  HA  THR A   3     -12.617  -4.942  -0.015  1.00 55.25           H  
ATOM     31  C   THR A   3     -12.468  -5.638   1.974  1.00 55.25           C  
ATOM     32  CB  THR A   3     -11.749  -6.902  -0.046  1.00 55.25           C  
ATOM     33  HB  THR A   3     -12.663  -7.476   0.103  1.00 55.25           H  
ATOM     34  O   THR A   3     -13.609  -6.056   2.135  1.00 55.25           O  
ATOM     35  CG2 THR A   3     -11.457  -6.806  -1.543  1.00 55.25           C  
ATOM     36 HG21 THR A   3     -10.504  -6.304  -1.716  1.00 55.25           H  
ATOM     37 HG22 THR A   3     -12.254  -6.251  -2.038  1.00 55.25           H  
ATOM     38 HG23 THR A   3     -11.413  -7.809  -1.966  1.00 55.25           H  
ATOM     39  OG1 THR A   3     -10.655  -7.569   0.550  1.00 55.25           O  
ATOM     40  HG1 THR A   3     -10.977  -8.405   0.895  1.00 55.25           H  
ATOM     41  N   SER A   4     -11.689  -5.301   2.998  1.00 51.56           N  
ATOM     42  H   SER A   4     -10.734  -5.022   2.829  1.00 51.56           H  
ATOM     43  CA  SER A   4     -12.131  -5.435   4.373  1.00 51.56           C  
ATOM     44  HA  SER A   4     -12.602  -6.411   4.495  1.00 51.56           H  
ATOM     45  C   SER A   4     -13.161  -4.351   4.679  1.00 51.56           C  
ATOM     46  CB  SER A   4     -10.931  -5.377   5.324  1.00 51.56           C  
ATOM     47  HB2 SER A   4     -11.257  -5.645   6.329  1.00 51.56           H  
ATOM     48  HB3 SER A   4     -10.526  -4.365   5.336  1.00 51.56           H  
ATOM     49  O   SER A   4     -12.866  -3.164   4.576  1.00 51.56           O  
ATOM     50  OG  SER A   4      -9.922  -6.274   4.891  1.00 51.56           O  
ATOM     51  HG  SER A   4      -9.284  -6.395   5.598  1.00 51.56           H  
ATOM     52  N   THR A   5     -14.327  -4.757   5.178  1.00 55.25           N  
ATOM     53  H   THR A   5     -14.527  -5.747   5.188  1.00 55.25           H  
ATOM     54  CA  THR A   5     -15.287  -3.924   5.931  1.00 55.25           C  
ATOM     55  HA  THR A   5     -15.658  -3.132   5.281  1.00 55.25           H  
ATOM     56  C   THR A   5     -14.673  -3.234   7.158  1.00 55.25           C  
ATOM     57  CB  THR A   5     -16.471  -4.793   6.404  1.00 55.25           C  
ATOM     58  HB  THR A   5     -16.901  -4.390   7.321  1.00 55.25           H  
ATOM     59  O   THR A   5     -15.370  -2.529   7.884  1.00 55.25           O  
ATOM     60  CG2 THR A   5     -17.577  -4.853   5.357  1.00 55.25           C  
ATOM     61 HG21 THR A   5     -17.186  -5.263   4.426  1.00 55.25           H  
ATOM     62 HG22 THR A   5     -17.960  -3.849   5.173  1.00 55.25           H  
ATOM     63 HG23 THR A   5     -18.394  -5.479   5.714  1.00 55.25           H  
ATOM     64  OG1 THR A   5     -16.047  -6.123   6.637  1.00 55.25           O  
ATOM     65  HG1 THR A   5     -16.808  -6.617   6.952  1.00 55.25           H  
ATOM     66  N   ALA A   6     -13.370  -3.427   7.396  1.00 57.16           N  
ATOM     67  H   ALA A   6     -12.858  -3.957   6.705  1.00 57.16           H  
ATOM     68  CA  ALA A   6     -12.582  -2.688   8.358  1.00 57.16           C  
ATOM     69  HA  ALA A   6     -12.901  -2.984   9.357  1.00 57.16           H  
ATOM     70  C   ALA A   6     -12.819  -1.184   8.184  1.00 57.16           C  
ATOM     71  CB  ALA A   6     -11.103  -3.061   8.187  1.00 57.16           C  
ATOM     72  HB1 ALA A   6     -10.762  -2.780   7.191  1.00 57.16           H  
ATOM     73  HB2 ALA A   6     -10.969  -4.132   8.337  1.00 57.16           H  
ATOM     74  HB3 ALA A   6     -10.504  -2.524   8.923  1.00 57.16           H  
ATOM     75  O   ALA A   6     -12.699  -0.627   7.091  1.00 57.16           O  
ATOM     76  N   GLN A   7     -13.159  -0.547   9.302  1.00 60.44           N  
ATOM     77  H   GLN A   7     -13.269  -1.102  10.139  1.00 60.44           H  
ATOM     78  CA  GLN A   7     -13.594   0.848   9.383  1.00 60.44           C  
ATOM     79  HA  GLN A   7     -14.532   0.963   8.841  1.00 60.44           H  
ATOM     80  C   GLN A   7     -12.586   1.827   8.777  1.00 60.44           C  
ATOM     81  CB  GLN A   7     -13.809   1.197  10.862  1.00 60.44           C  
ATOM     82  HB2 GLN A   7     -14.041   2.259  10.947  1.00 60.44           H  
ATOM     83  HB3 GLN A   7     -12.883   1.006  11.404  1.00 60.44           H  
ATOM     84  O   GLN A   7     -12.955   2.904   8.331  1.00 60.44           O  
ATOM     85  CG  GLN A   7     -14.957   0.402  11.507  1.00 60.44           C  
ATOM     86  HG2 GLN A   7     -15.908   0.705  11.069  1.00 60.44           H  
ATOM     87  HG3 GLN A   7     -14.828  -0.664  11.318  1.00 60.44           H  
ATOM     88  CD  GLN A   7     -15.040   0.588  13.015  1.00 60.44           C  
ATOM     89  NE2 GLN A   7     -16.036   0.014  13.653  1.00 60.44           N  
ATOM     90 HE21 GLN A   7     -16.767  -0.465  13.146  1.00 60.44           H  
ATOM     91 HE22 GLN A   7     -16.071   0.179  14.648  1.00 60.44           H  
ATOM     92  OE1 GLN A   7     -14.204   1.199  13.658  1.00 60.44           O  
ATOM     93  N   THR A   8     -11.309   1.450   8.727  1.00 66.00           N  
ATOM     94  H   THR A   8     -11.069   0.518   9.032  1.00 66.00           H  
ATOM     95  CA  THR A   8     -10.286   2.217   8.028  1.00 66.00           C  
ATOM     96  HA  THR A   8     -10.767   2.896   7.324  1.00 66.00           H  
ATOM     97  C   THR A   8      -9.407   1.276   7.232  1.00 66.00           C  
ATOM     98  CB  THR A   8      -9.446   3.071   8.985  1.00 66.00           C  
ATOM     99  HB  THR A   8      -8.687   3.594   8.403  1.00 66.00           H  
ATOM    100  O   THR A   8      -8.967   0.235   7.723  1.00 66.00           O  
ATOM    101  CG2 THR A   8     -10.285   4.109   9.726  1.00 66.00           C  
ATOM    102 HG21 THR A   8     -11.009   3.628  10.384  1.00 66.00           H  
ATOM    103 HG22 THR A   8      -9.633   4.746  10.323  1.00 66.00           H  
ATOM    104 HG23 THR A   8     -10.822   4.728   9.007  1.00 66.00           H  
ATOM    105  OG1 THR A   8      -8.804   2.284   9.958  1.00 66.00           O  
ATOM    106  HG1 THR A   8      -9.490   1.901  10.510  1.00 66.00           H  
ATOM    107  N   CYS A   9      -9.133   1.659   5.991  1.00 69.44           N  
ATOM    108  H   CYS A   9      -9.544   2.509   5.633  1.00 69.44           H  
ATOM    109  CA  CYS A   9      -8.145   0.968   5.197  1.00 69.44           C  
ATOM    110  HA  CYS A   9      -7.846   0.047   5.699  1.00 69.44           H  
ATOM    111  C   CYS A   9      -6.913   1.821   4.992  1.00 69.44           C  
ATOM    112  CB  CYS A   9      -8.713   0.586   3.858  1.00 69.44           C  
ATOM    113  HB2 CYS A   9      -8.820   1.461   3.218  1.00 69.44           H  
ATOM    114  HB3 CYS A   9      -9.681   0.104   3.998  1.00 69.44           H  
ATOM    115  O   CYS A   9      -7.035   2.964   4.566  1.00 69.44           O  
ATOM    116  SG  CYS A   9      -7.522  -0.558   3.181  1.00 69.44           S  
ATOM    117  N   THR A  10      -5.734   1.251   5.224  1.00 75.44           N  
ATOM    118  H   THR A  10      -5.711   0.292   5.538  1.00 75.44           H  
ATOM    119  CA  THR A  10      -4.467   1.899   4.901  1.00 75.44           C  
ATOM    120  HA  THR A  10      -4.658   2.843   4.391  1.00 75.44           H  
ATOM    121  C   THR A  10      -3.649   1.011   3.974  1.00 75.44           C  
ATOM    122  CB  THR A  10      -3.704   2.259   6.176  1.00 75.44           C  
ATOM    123  HB  THR A  10      -3.538   1.373   6.788  1.00 75.44           H  
ATOM    124  O   THR A  10      -3.181  -0.043   4.398  1.00 75.44           O  
ATOM    125  CG2 THR A  10      -2.367   2.905   5.839  1.00 75.44           C  
ATOM    126 HG21 THR A  10      -1.649   2.137   5.552  1.00 75.44           H  
ATOM    127 HG22 THR A  10      -2.515   3.587   5.001  1.00 75.44           H  
ATOM    128 HG23 THR A  10      -1.982   3.441   6.706  1.00 75.44           H  
ATOM    129  OG1 THR A  10      -4.447   3.204   6.913  1.00 75.44           O  
ATOM    130  HG1 THR A  10      -5.247   2.772   7.220  1.00 75.44           H  
ATOM    131  N   GLN A  11      -3.445   1.434   2.725  1.00 72.69           N  
ATOM    132  H   GLN A  11      -3.864   2.306   2.435  1.00 72.69           H  
ATOM    133  CA  GLN A  11      -2.514   0.771   1.808  1.00 72.69           C  
ATOM    134  HA  GLN A  11      -2.195  -0.170   2.255  1.00 72.69           H  
ATOM    135  C   GLN A  11      -1.260   1.622   1.613  1.00 72.69           C  
ATOM    136  CB  GLN A  11      -3.209   0.408   0.486  1.00 72.69           C  
ATOM    137  HB2 GLN A  11      -3.529   1.312  -0.031  1.00 72.69           H  
ATOM    138  HB3 GLN A  11      -4.084  -0.200   0.716  1.00 72.69           H  
ATOM    139  O   GLN A  11      -1.347   2.827   1.393  1.00 72.69           O  
ATOM    140  CG  GLN A  11      -2.282  -0.407  -0.431  1.00 72.69           C  
ATOM    141  HG2 GLN A  11      -1.759  -1.153   0.167  1.00 72.69           H  
ATOM    142  HG3 GLN A  11      -1.535   0.251  -0.877  1.00 72.69           H  
ATOM    143  CD  GLN A  11      -3.024  -1.125  -1.554  1.00 72.69           C  
ATOM    144  NE2 GLN A  11      -2.780  -2.399  -1.765  1.00 72.69           N  
ATOM    145 HE21 GLN A  11      -2.013  -2.823  -1.262  1.00 72.69           H  
ATOM    146 HE22 GLN A  11      -2.989  -2.677  -2.713  1.00 72.69           H  
ATOM    147  OE1 GLN A  11      -3.841  -0.588  -2.274  1.00 72.69           O  
ATOM    148  N   LYS A  12      -0.085   0.992   1.683  1.00 78.75           N  
ATOM    149  H   LYS A  12      -0.087  -0.007   1.835  1.00 78.75           H  
ATOM    150  CA  LYS A  12       1.190   1.607   1.305  1.00 78.75           C  
ATOM    151  HA  LYS A  12       1.063   2.686   1.219  1.00 78.75           H  
ATOM    152  C   LYS A  12       1.600   1.090  -0.065  1.00 78.75           C  
ATOM    153  CB  LYS A  12       2.285   1.346   2.345  1.00 78.75           C  
ATOM    154  HB2 LYS A  12       3.206   1.816   2.000  1.00 78.75           H  
ATOM    155  HB3 LYS A  12       2.456   0.272   2.421  1.00 78.75           H  
ATOM    156  O   LYS A  12       1.558  -0.110  -0.321  1.00 78.75           O  
ATOM    157  CG  LYS A  12       1.938   1.903   3.733  1.00 78.75           C  
ATOM    158  HG2 LYS A  12       1.750   2.974   3.668  1.00 78.75           H  
ATOM    159  HG3 LYS A  12       1.045   1.407   4.112  1.00 78.75           H  
ATOM    160  CD  LYS A  12       3.097   1.657   4.703  1.00 78.75           C  
ATOM    161  HD2 LYS A  12       3.339   0.594   4.706  1.00 78.75           H  
ATOM    162  HD3 LYS A  12       3.968   2.221   4.368  1.00 78.75           H  
ATOM    163  CE  LYS A  12       2.706   2.102   6.116  1.00 78.75           C  
ATOM    164  HE2 LYS A  12       2.530   3.178   6.107  1.00 78.75           H  
ATOM    165  HE3 LYS A  12       1.770   1.613   6.385  1.00 78.75           H  
ATOM    166  NZ  LYS A  12       3.759   1.755   7.103  1.00 78.75           N  
ATOM    167  HZ1 LYS A  12       3.927   0.760   7.108  1.00 78.75           H  
ATOM    168  HZ2 LYS A  12       4.627   2.221   6.877  1.00 78.75           H  
ATOM    169  HZ3 LYS A  12       3.482   2.034   8.034  1.00 78.75           H  
ATOM    170  N   CYS A  13       2.005   2.007  -0.914  1.00 76.81           N  
ATOM    171  H   CYS A  13       2.024   2.966  -0.597  1.00 76.81           H  
ATOM    172  CA  CYS A  13       2.380   1.797  -2.289  1.00 76.81           C  
ATOM    173  HA  CYS A  13       2.347   0.741  -2.558  1.00 76.81           H  
ATOM    174  C   CYS A  13       3.785   2.340  -2.471  1.00 76.81           C  
ATOM    175  CB  CYS A  13       1.395   2.575  -3.136  1.00 76.81           C  
ATOM    176  HB2 CYS A  13       1.820   2.715  -4.130  1.00 76.81           H  
ATOM    177  HB3 CYS A  13       1.291   3.561  -2.682  1.00 76.81           H  
ATOM    178  O   CYS A  13       4.043   3.503  -2.181  1.00 76.81           O  
ATOM    179  SG  CYS A  13      -0.253   1.853  -3.283  1.00 76.81           S  
ATOM    180  N   TYR A  14       4.689   1.482  -2.916  1.00 81.25           N  
ATOM    181  H   TYR A  14       4.404   0.532  -3.109  1.00 81.25           H  
ATOM    182  CA  TYR A  14       6.106   1.811  -3.079  1.00 81.25           C  
ATOM    183  HA  TYR A  14       6.316   2.792  -2.652  1.00 81.25           H  
ATOM    184  C   TYR A  14       6.523   1.874  -4.547  1.00 81.25           C  
ATOM    185  CB  TYR A  14       6.927   0.775  -2.310  1.00 81.25           C  
ATOM    186  HB2 TYR A  14       6.695  -0.222  -2.683  1.00 81.25           H  
ATOM    187  HB3 TYR A  14       7.986   0.953  -2.500  1.00 81.25           H  
ATOM    188  O   TYR A  14       7.672   2.156  -4.860  1.00 81.25           O  
ATOM    189  CG  TYR A  14       6.692   0.828  -0.815  1.00 81.25           C  
ATOM    190  CD1 TYR A  14       7.473   1.694  -0.031  1.00 81.25           C  
ATOM    191  HD1 TYR A  14       8.232   2.297  -0.507  1.00 81.25           H  
ATOM    192  CD2 TYR A  14       5.700   0.028  -0.213  1.00 81.25           C  
ATOM    193  HD2 TYR A  14       5.106  -0.644  -0.815  1.00 81.25           H  
ATOM    194  CE1 TYR A  14       7.286   1.748   1.362  1.00 81.25           C  
ATOM    195  HE1 TYR A  14       7.904   2.398   1.963  1.00 81.25           H  
ATOM    196  CE2 TYR A  14       5.499   0.088   1.179  1.00 81.25           C  
ATOM    197  HE2 TYR A  14       4.758  -0.541   1.650  1.00 81.25           H  
ATOM    198  OH  TYR A  14       6.129   0.995   3.315  1.00 81.25           O  
ATOM    199  HH  TYR A  14       6.849   1.494   3.707  1.00 81.25           H  
ATOM    200  CZ  TYR A  14       6.297   0.942   1.967  1.00 81.25           C  
ATOM    201  N   THR A  15       5.596   1.550  -5.442  1.00 80.44           N  
ATOM    202  H   THR A  15       4.641   1.444  -5.130  1.00 80.44           H  
ATOM    203  CA  THR A  15       5.844   1.390  -6.866  1.00 80.44           C  
ATOM    204  HA  THR A  15       6.806   1.832  -7.125  1.00 80.44           H  
ATOM    205  C   THR A  15       4.755   2.099  -7.633  1.00 80.44           C  
ATOM    206  CB  THR A  15       5.852  -0.088  -7.288  1.00 80.44           C  
ATOM    207  HB  THR A  15       6.032  -0.142  -8.361  1.00 80.44           H  
ATOM    208  O   THR A  15       3.581   1.987  -7.278  1.00 80.44           O  
ATOM    209  CG2 THR A  15       6.931  -0.900  -6.573  1.00 80.44           C  
ATOM    210 HG21 THR A  15       6.735  -0.938  -5.502  1.00 80.44           H  
ATOM    211 HG22 THR A  15       6.936  -1.917  -6.966  1.00 80.44           H  
ATOM    212 HG23 THR A  15       7.908  -0.448  -6.745  1.00 80.44           H  
ATOM    213  OG1 THR A  15       4.603  -0.686  -7.011  1.00 80.44           O  
ATOM    214  HG1 THR A  15       3.917  -0.053  -7.234  1.00 80.44           H  
ATOM    215  N   SER A  16       5.154   2.706  -8.742  1.00 74.62           N  
ATOM    216  H   SER A  16       6.147   2.787  -8.908  1.00 74.62           H  
ATOM    217  CA  SER A  16       4.303   3.383  -9.706  1.00 74.62           C  
ATOM    218  HA  SER A  16       4.038   4.358  -9.296  1.00 74.62           H  
ATOM    219  C   SER A  16       2.978   2.629  -9.939  1.00 74.62           C  
ATOM    220  CB  SER A  16       5.178   3.620 -10.944  1.00 74.62           C  
ATOM    221  HB2 SER A  16       5.524   2.660 -11.327  1.00 74.62           H  
ATOM    222  HB3 SER A  16       4.659   4.123 -11.760  1.00 74.62           H  
ATOM    223  O   SER A  16       1.969   3.124  -9.491  1.00 74.62           O  
ATOM    224  OG  SER A  16       6.304   4.400 -10.573  1.00 74.62           O  
ATOM    225  HG  SER A  16       6.049   5.160 -10.045  1.00 74.62           H  
ATOM    226  N   ASN A  17       2.923   1.375 -10.398  1.00 73.44           N  
ATOM    227  H   ASN A  17       3.789   0.919 -10.647  1.00 73.44           H  
ATOM    228  CA  ASN A  17       1.652   0.663 -10.697  1.00 73.44           C  
ATOM    229  HA  ASN A  17       1.007   1.363 -11.228  1.00 73.44           H  
ATOM    230  C   ASN A  17       0.771   0.221  -9.495  1.00 73.44           C  
ATOM    231  CB  ASN A  17       1.953  -0.482 -11.681  1.00 73.44           C  
ATOM    232  HB2 ASN A  17       1.166  -1.235 -11.647  1.00 73.44           H  
ATOM    233  HB3 ASN A  17       2.894  -0.976 -11.437  1.00 73.44           H  
ATOM    234  O   ASN A  17       0.013  -0.746  -9.581  1.00 73.44           O  
ATOM    235  CG  ASN A  17       1.969   0.023 -13.106  1.00 73.44           C  
ATOM    236  ND2 ASN A  17       3.101   0.445 -13.621  1.00 73.44           N  
ATOM    237 HD21 ASN A  17       3.978   0.364 -13.126  1.00 73.44           H  
ATOM    238 HD22 ASN A  17       3.030   0.778 -14.572  1.00 73.44           H  
ATOM    239  OD1 ASN A  17       0.961   0.058 -13.778  1.00 73.44           O  
ATOM    240  N   CYS A  18       0.852   0.893  -8.350  1.00 72.88           N  
ATOM    241  H   CYS A  18       1.426   1.724  -8.332  1.00 72.88           H  
ATOM    242  CA  CYS A  18       0.008   0.602  -7.200  1.00 72.88           C  
ATOM    243  HA  CYS A  18      -0.210  -0.465  -7.176  1.00 72.88           H  
ATOM    244  C   CYS A  18      -1.319   1.368  -7.280  1.00 72.88           C  
ATOM    245  CB  CYS A  18       0.794   0.929  -5.938  1.00 72.88           C  
ATOM    246  HB2 CYS A  18       0.862   2.014  -5.853  1.00 72.88           H  
ATOM    247  HB3 CYS A  18       1.806   0.539  -6.050  1.00 72.88           H  
ATOM    248  O   CYS A  18      -1.368   2.560  -6.986  1.00 72.88           O  
ATOM    249  SG  CYS A  18       0.107   0.223  -4.418  1.00 72.88           S  
ATOM    250  N   ALA A  19      -2.397   0.672  -7.638  1.00 68.75           N  
ATOM    251  H   ALA A  19      -2.271  -0.281  -7.949  1.00 68.75           H  
ATOM    252  CA  ALA A  19      -3.760   1.194  -7.593  1.00 68.75           C  
ATOM    253  HA  ALA A  19      -3.729   2.279  -7.494  1.00 68.75           H  
ATOM    254  C   ALA A  19      -4.514   0.622  -6.383  1.00 68.75           C  
ATOM    255  CB  ALA A  19      -4.458   0.882  -8.921  1.00 68.75           C  
ATOM    256  HB1 ALA A  19      -3.904   1.337  -9.741  1.00 68.75           H  
ATOM    257  HB2 ALA A  19      -5.469   1.290  -8.911  1.00 68.75           H  
ATOM    258  HB3 ALA A  19      -4.507  -0.196  -9.077  1.00 68.75           H  
ATOM    259  O   ALA A  19      -4.581  -0.596  -6.190  1.00 68.75           O  
ATOM    260  N   MET A  20      -5.115   1.495  -5.572  1.00 67.31           N  
ATOM    261  H   MET A  20      -5.031   2.482  -5.768  1.00 67.31           H  
ATOM    262  CA  MET A  20      -6.001   1.079  -4.487  1.00 67.31           C  
ATOM    263  HA  MET A  20      -5.775   0.048  -4.213  1.00 67.31           H  
ATOM    264  C   MET A  20      -7.455   1.162  -4.942  1.00 67.31           C  
ATOM    265  CB  MET A  20      -5.759   1.936  -3.242  1.00 67.31           C  
ATOM    266  HB2 MET A  20      -6.059   2.963  -3.448  1.00 67.31           H  
ATOM    267  HB3 MET A  20      -4.697   1.906  -3.000  1.00 67.31           H  
ATOM    268  O   MET A  20      -7.987   2.246  -5.154  1.00 67.31           O  
ATOM    269  CG  MET A  20      -6.531   1.442  -2.019  1.00 67.31           C  
ATOM    270  HG2 MET A  20      -6.224   0.418  -1.803  1.00 67.31           H  
ATOM    271  HG3 MET A  20      -7.600   1.451  -2.230  1.00 67.31           H  
ATOM    272  SD  MET A  20      -6.225   2.463  -0.558  1.00 67.31           S  
ATOM    273  CE  MET A  20      -6.832   1.344   0.713  1.00 67.31           C  
ATOM    274  HE1 MET A  20      -6.722   1.820   1.687  1.00 67.31           H  
ATOM    275  HE2 MET A  20      -7.880   1.110   0.528  1.00 67.31           H  
ATOM    276  HE3 MET A  20      -6.248   0.424   0.694  1.00 67.31           H  
ATOM    277  N   SER A  21      -8.136   0.021  -5.017  1.00 64.38           N  
ATOM    278  H   SER A  21      -7.634  -0.855  -5.016  1.00 64.38           H  
ATOM    279  CA  SER A  21      -9.599   0.001  -5.076  1.00 64.38           C  
ATOM    280  HA  SER A  21      -9.946   0.881  -5.618  1.00 64.38           H  
ATOM    281  C   SER A  21     -10.148   0.052  -3.654  1.00 64.38           C  
ATOM    282  CB  SER A  21     -10.134  -1.217  -5.831  1.00 64.38           C  
ATOM    283  HB2 SER A  21     -10.061  -2.098  -5.193  1.00 64.38           H  
ATOM    284  HB3 SER A  21     -11.183  -1.060  -6.079  1.00 64.38           H  
ATOM    285  O   SER A  21      -9.904  -0.860  -2.853  1.00 64.38           O  
ATOM    286  OG  SER A  21      -9.391  -1.441  -7.012  1.00 64.38           O  
ATOM    287  HG  SER A  21      -9.551  -0.730  -7.637  1.00 64.38           H  
ATOM    288  N   CYS A  22     -10.856   1.136  -3.346  1.00 63.50           N  
ATOM    289  H   CYS A  22     -10.973   1.850  -4.051  1.00 63.50           H  
ATOM    290  CA  CYS A  22     -11.605   1.303  -2.112  1.00 63.50           C  
ATOM    291  HA  CYS A  22     -11.280   0.575  -1.369  1.00 63.50           H  
ATOM    292  C   CYS A  22     -13.092   1.113  -2.392  1.00 63.50           C  
ATOM    293  CB  CYS A  22     -11.369   2.708  -1.562  1.00 63.50           C  
ATOM    294  HB2 CYS A  22     -10.300   2.916  -1.537  1.00 63.50           H  
ATOM    295  HB3 CYS A  22     -11.839   3.435  -2.223  1.00 63.50           H  
ATOM    296  O   CYS A  22     -13.688   1.918  -3.100  1.00 63.50           O  
ATOM    297  SG  CYS A  22     -12.059   2.909   0.093  1.00 63.50           S  
ATOM    298  N   THR A  23     -13.699   0.073  -1.832  1.00 63.75           N  
ATOM    299  H   THR A  23     -13.159  -0.637  -1.359  1.00 63.75           H  
ATOM    300  CA  THR A  23     -15.162  -0.101  -1.846  1.00 63.75           C  
ATOM    301  HA  THR A  23     -15.605   0.519  -2.625  1.00 63.75           H  
ATOM    302  C   THR A  23     -15.814   0.342  -0.533  1.00 63.75           C  
ATOM    303  CB  THR A  23     -15.521  -1.558  -2.156  1.00 63.75           C  
ATOM    304  HB  THR A  23     -16.587  -1.716  -1.987  1.00 63.75           H  
ATOM    305  O   THR A  23     -17.035   0.404  -0.435  1.00 63.75           O  
ATOM    306  CG2 THR A  23     -15.188  -1.927  -3.601  1.00 63.75           C  
ATOM    307 HG21 THR A  23     -15.525  -2.944  -3.804  1.00 63.75           H  
ATOM    308 HG22 THR A  23     -14.113  -1.865  -3.770  1.00 63.75           H  
ATOM    309 HG23 THR A  23     -15.699  -1.247  -4.282  1.00 63.75           H  
ATOM    310  OG1 THR A  23     -14.772  -2.419  -1.326  1.00 63.75           O  
ATOM    311  HG1 THR A  23     -15.207  -3.275  -1.338  1.00 63.75           H  
ATOM    312  N   SER A  24     -15.009   0.659   0.485  1.00 61.72           N  
ATOM    313  H   SER A  24     -14.013   0.645   0.316  1.00 61.72           H  
ATOM    314  CA  SER A  24     -15.474   1.092   1.802  1.00 61.72           C  
ATOM    315  HA  SER A  24     -16.331   0.482   2.086  1.00 61.72           H  
ATOM    316  C   SER A  24     -15.913   2.561   1.789  1.00 61.72           C  
ATOM    317  CB  SER A  24     -14.364   0.844   2.831  1.00 61.72           C  
ATOM    318  HB2 SER A  24     -13.409   1.165   2.416  1.00 61.72           H  
ATOM    319  HB3 SER A  24     -14.309  -0.222   3.051  1.00 61.72           H  
ATOM    320  O   SER A  24     -15.159   3.442   1.379  1.00 61.72           O  
ATOM    321  OG  SER A  24     -14.594   1.568   4.023  1.00 61.72           O  
ATOM    322  HG  SER A  24     -13.960   1.277   4.682  1.00 61.72           H  
ATOM    323  N   GLN A  25     -17.114   2.839   2.311  1.00 62.19           N  
ATOM    324  H   GLN A  25     -17.709   2.069   2.581  1.00 62.19           H  
ATOM    325  CA  GLN A  25     -17.629   4.206   2.477  1.00 62.19           C  
ATOM    326  HA  GLN A  25     -17.480   4.751   1.545  1.00 62.19           H  
ATOM    327  C   GLN A  25     -16.915   5.007   3.575  1.00 62.19           C  
ATOM    328  CB  GLN A  25     -19.134   4.173   2.783  1.00 62.19           C  
ATOM    329  HB2 GLN A  25     -19.317   3.663   3.729  1.00 62.19           H  
ATOM    330  HB3 GLN A  25     -19.472   5.205   2.886  1.00 62.19           H  
ATOM    331  O   GLN A  25     -17.054   6.224   3.635  1.00 62.19           O  
ATOM    332  CG  GLN A  25     -19.952   3.501   1.672  1.00 62.19           C  
ATOM    333  HG2 GLN A  25     -19.448   3.643   0.716  1.00 62.19           H  
ATOM    334  HG3 GLN A  25     -20.029   2.430   1.860  1.00 62.19           H  
ATOM    335  CD  GLN A  25     -21.350   4.099   1.577  1.00 62.19           C  
ATOM    336  NE2 GLN A  25     -21.721   4.651   0.443  1.00 62.19           N  
ATOM    337 HE21 GLN A  25     -21.106   4.677  -0.358  1.00 62.19           H  
ATOM    338 HE22 GLN A  25     -22.651   5.047   0.437  1.00 62.19           H  
ATOM    339  OE1 GLN A  25     -22.121   4.105   2.517  1.00 62.19           O  
ATOM    340  N   GLN A  26     -16.155   4.344   4.451  1.00 64.75           N  
ATOM    341  H   GLN A  26     -15.998   3.356   4.307  1.00 64.75           H  
ATOM    342  CA  GLN A  26     -15.550   4.974   5.632  1.00 64.75           C  
ATOM    343  HA  GLN A  26     -16.201   5.783   5.966  1.00 64.75           H  
ATOM    344  C   GLN A  26     -14.199   5.645   5.332  1.00 64.75           C  
ATOM    345  CB  GLN A  26     -15.488   3.945   6.767  1.00 64.75           C  
ATOM    346  HB2 GLN A  26     -14.998   3.040   6.408  1.00 64.75           H  
ATOM    347  HB3 GLN A  26     -14.906   4.356   7.593  1.00 64.75           H  
ATOM    348  O   GLN A  26     -13.608   6.285   6.197  1.00 64.75           O  
ATOM    349  CG  GLN A  26     -16.894   3.617   7.299  1.00 64.75           C  
ATOM    350  HG2 GLN A  26     -17.218   4.408   7.974  1.00 64.75           H  
ATOM    351  HG3 GLN A  26     -17.610   3.565   6.479  1.00 64.75           H  
ATOM    352  CD  GLN A  26     -16.925   2.288   8.036  1.00 64.75           C  
ATOM    353  NE2 GLN A  26     -17.235   1.199   7.363  1.00 64.75           N  
ATOM    354 HE21 GLN A  26     -17.467   1.245   6.381  1.00 64.75           H  
ATOM    355 HE22 GLN A  26     -17.220   0.336   7.887  1.00 64.75           H  
ATOM    356  OE1 GLN A  26     -16.660   2.187   9.218  1.00 64.75           O  
ATOM    357  N   GLY A  27     -13.744   5.570   4.080  1.00 64.69           N  
ATOM    358  H   GLY A  27     -14.300   5.058   3.410  1.00 64.69           H  
ATOM    359  CA  GLY A  27     -12.540   6.238   3.616  1.00 64.69           C  
ATOM    360  HA2 GLY A  27     -12.324   7.108   4.237  1.00 64.69           H  
ATOM    361  HA3 GLY A  27     -12.705   6.588   2.597  1.00 64.69           H  
ATOM    362  C   GLY A  27     -11.333   5.311   3.652  1.00 64.69           C  
ATOM    363  O   GLY A  27     -10.912   4.795   4.688  1.00 64.69           O  
ATOM    364  N   CYS A  28     -10.743   5.111   2.483  1.00 71.25           N  
ATOM    365  H   CYS A  28     -11.133   5.551   1.662  1.00 71.25           H  
ATOM    366  CA  CYS A  28      -9.447   4.475   2.364  1.00 71.25           C  
ATOM    367  HA  CYS A  28      -9.277   3.816   3.215  1.00 71.25           H  
ATOM    368  C   CYS A  28      -8.348   5.533   2.354  1.00 71.25           C  
ATOM    369  CB  CYS A  28      -9.413   3.624   1.107  1.00 71.25           C  
ATOM    370  HB2 CYS A  28      -8.390   3.269   0.983  1.00 71.25           H  
ATOM    371  HB3 CYS A  28      -9.647   4.245   0.243  1.00 71.25           H  
ATOM    372  O   CYS A  28      -8.461   6.559   1.686  1.00 71.25           O  
ATOM    373  SG  CYS A  28     -10.530   2.202   1.165  1.00 71.25           S  
ATOM    374  N   LYS A  29      -7.259   5.263   3.066  1.00 75.00           N  
ATOM    375  H   LYS A  29      -7.246   4.406   3.601  1.00 75.00           H  
ATOM    376  CA  LYS A  29      -6.012   6.014   2.990  1.00 75.00           C  
ATOM    377  HA  LYS A  29      -6.187   6.942   2.445  1.00 75.00           H  
ATOM    378  C   LYS A  29      -4.991   5.215   2.193  1.00 75.00           C  
ATOM    379  CB  LYS A  29      -5.515   6.376   4.397  1.00 75.00           C  
ATOM    380  HB2 LYS A  29      -4.474   6.694   4.330  1.00 75.00           H  
ATOM    381  HB3 LYS A  29      -5.567   5.502   5.046  1.00 75.00           H  
ATOM    382  O   LYS A  29      -4.765   4.031   2.438  1.00 75.00           O  
ATOM    383  CG  LYS A  29      -6.342   7.529   4.984  1.00 75.00           C  
ATOM    384  HG2 LYS A  29      -6.270   8.390   4.319  1.00 75.00           H  
ATOM    385  HG3 LYS A  29      -7.388   7.231   5.060  1.00 75.00           H  
ATOM    386  CD  LYS A  29      -5.832   7.927   6.374  1.00 75.00           C  
ATOM    387  HD2 LYS A  29      -5.998   7.100   7.064  1.00 75.00           H  
ATOM    388  HD3 LYS A  29      -4.764   8.138   6.318  1.00 75.00           H  
ATOM    389  CE  LYS A  29      -6.579   9.177   6.858  1.00 75.00           C  
ATOM    390  HE2 LYS A  29      -6.409   9.983   6.144  1.00 75.00           H  
ATOM    391  HE3 LYS A  29      -7.647   8.960   6.863  1.00 75.00           H  
ATOM    392  NZ  LYS A  29      -6.137   9.590   8.214  1.00 75.00           N  
ATOM    393  HZ1 LYS A  29      -5.148   9.796   8.220  1.00 75.00           H  
ATOM    394  HZ2 LYS A  29      -6.642  10.412   8.512  1.00 75.00           H  
ATOM    395  HZ3 LYS A  29      -6.319   8.853   8.880  1.00 75.00           H  
ATOM    396  N   MET A  30      -4.351   5.890   1.254  1.00 76.06           N  
ATOM    397  H   MET A  30      -4.578   6.865   1.119  1.00 76.06           H  
ATOM    398  CA  MET A  30      -3.288   5.343   0.425  1.00 76.06           C  
ATOM    399  HA  MET A  30      -3.081   4.313   0.713  1.00 76.06           H  
ATOM    400  C   MET A  30      -2.035   6.185   0.625  1.00 76.06           C  
ATOM    401  CB  MET A  30      -3.766   5.335  -1.024  1.00 76.06           C  
ATOM    402  HB2 MET A  30      -4.695   4.767  -1.065  1.00 76.06           H  
ATOM    403  HB3 MET A  30      -3.990   6.354  -1.336  1.00 76.06           H  
ATOM    404  O   MET A  30      -2.096   7.411   0.574  1.00 76.06           O  
ATOM    405  CG  MET A  30      -2.789   4.728  -2.029  1.00 76.06           C  
ATOM    406  HG2 MET A  30      -1.967   5.421  -2.210  1.00 76.06           H  
ATOM    407  HG3 MET A  30      -2.403   3.777  -1.665  1.00 76.06           H  
ATOM    408  SD  MET A  30      -3.715   4.452  -3.554  1.00 76.06           S  
ATOM    409  CE  MET A  30      -2.465   4.415  -4.823  1.00 76.06           C  
ATOM    410  HE1 MET A  30      -2.929   4.133  -5.768  1.00 76.06           H  
ATOM    411  HE2 MET A  30      -2.073   5.427  -4.926  1.00 76.06           H  
ATOM    412  HE3 MET A  30      -1.691   3.689  -4.576  1.00 76.06           H  
ATOM    413  N   TYR A  31      -0.905   5.531   0.867  1.00 80.81           N  
ATOM    414  H   TYR A  31      -0.943   4.523   0.911  1.00 80.81           H  
ATOM    415  CA  TYR A  31       0.391   6.173   1.041  1.00 80.81           C  
ATOM    416  HA  TYR A  31       0.278   7.257   1.043  1.00 80.81           H  
ATOM    417  C   TYR A  31       1.294   5.788  -0.117  1.00 80.81           C  
ATOM    418  CB  TYR A  31       1.012   5.766   2.379  1.00 80.81           C  
ATOM    419  HB2 TYR A  31       1.031   4.678   2.444  1.00 80.81           H  
ATOM    420  HB3 TYR A  31       2.044   6.115   2.408  1.00 80.81           H  
ATOM    421  O   TYR A  31       1.709   4.640  -0.217  1.00 80.81           O  
ATOM    422  CG  TYR A  31       0.283   6.323   3.581  1.00 80.81           C  
ATOM    423  CD1 TYR A  31       0.642   7.584   4.091  1.00 80.81           C  
ATOM    424  HD1 TYR A  31       1.438   8.149   3.629  1.00 80.81           H  
ATOM    425  CD2 TYR A  31      -0.771   5.598   4.166  1.00 80.81           C  
ATOM    426  HD2 TYR A  31      -1.064   4.651   3.737  1.00 80.81           H  
ATOM    427  CE1 TYR A  31      -0.041   8.117   5.200  1.00 80.81           C  
ATOM    428  HE1 TYR A  31       0.237   9.086   5.586  1.00 80.81           H  
ATOM    429  CE2 TYR A  31      -1.462   6.136   5.271  1.00 80.81           C  
ATOM    430  HE2 TYR A  31      -2.295   5.620   5.725  1.00 80.81           H  
ATOM    431  OH  TYR A  31      -1.759   7.899   6.862  1.00 80.81           O  
ATOM    432  HH  TYR A  31      -1.354   8.719   7.152  1.00 80.81           H  
ATOM    433  CZ  TYR A  31      -1.094   7.389   5.793  1.00 80.81           C  
ATOM    434  N   CYS A  32       1.606   6.756  -0.966  1.00 78.00           N  
ATOM    435  H   CYS A  32       1.205   7.671  -0.823  1.00 78.00           H  
ATOM    436  CA  CYS A  32       2.508   6.597  -2.098  1.00 78.00           C  
ATOM    437  HA  CYS A  32       2.523   5.558  -2.424  1.00 78.00           H  
ATOM    438  C   CYS A  32       3.922   7.011  -1.682  1.00 78.00           C  
ATOM    439  CB  CYS A  32       1.960   7.457  -3.238  1.00 78.00           C  
ATOM    440  HB2 CYS A  32       1.989   8.505  -2.939  1.00 78.00           H  
ATOM    441  HB3 CYS A  32       2.588   7.337  -4.121  1.00 78.00           H  
ATOM    442  O   CYS A  32       4.141   8.157  -1.300  1.00 78.00           O  
ATOM    443  SG  CYS A  32       0.262   7.031  -3.675  1.00 78.00           S  
ATOM    444  N   LEU A  33       4.873   6.086  -1.731  1.00 81.19           N  
ATOM    445  H   LEU A  33       4.624   5.175  -2.089  1.00 81.19           H  
ATOM    446  CA  LEU A  33       6.249   6.242  -1.259  1.00 81.19           C  
ATOM    447  HA  LEU A  33       6.443   7.289  -1.027  1.00 81.19           H  
ATOM    448  C   LEU A  33       7.236   5.829  -2.367  1.00 81.19           C  
ATOM    449  CB  LEU A  33       6.435   5.397   0.022  1.00 81.19           C  
ATOM    450  HB2 LEU A  33       6.244   4.356  -0.240  1.00 81.19           H  
ATOM    451  HB3 LEU A  33       7.473   5.473   0.347  1.00 81.19           H  
ATOM    452  O   LEU A  33       6.870   5.089  -3.273  1.00 81.19           O  
ATOM    453  CG  LEU A  33       5.517   5.774   1.206  1.00 81.19           C  
ATOM    454  HG  LEU A  33       4.474   5.751   0.891  1.00 81.19           H  
ATOM    455  CD1 LEU A  33       5.680   4.760   2.340  1.00 81.19           C  
ATOM    456 HD11 LEU A  33       5.042   5.043   3.178  1.00 81.19           H  
ATOM    457 HD12 LEU A  33       5.374   3.776   1.983  1.00 81.19           H  
ATOM    458 HD13 LEU A  33       6.720   4.730   2.666  1.00 81.19           H  
ATOM    459  CD2 LEU A  33       5.831   7.162   1.768  1.00 81.19           C  
ATOM    460 HD21 LEU A  33       6.870   7.215   2.093  1.00 81.19           H  
ATOM    461 HD22 LEU A  33       5.652   7.920   1.005  1.00 81.19           H  
ATOM    462 HD23 LEU A  33       5.176   7.377   2.613  1.00 81.19           H  
ATOM    463  N   ASN A  34       8.484   6.310  -2.290  1.00 81.00           N  
ATOM    464  H   ASN A  34       8.694   6.933  -1.524  1.00 81.00           H  
ATOM    465  CA  ASN A  34       9.630   5.887  -3.124  1.00 81.00           C  
ATOM    466  HA  ASN A  34      10.383   6.672  -3.054  1.00 81.00           H  
ATOM    467  C   ASN A  34       9.369   5.761  -4.647  1.00 81.00           C  
ATOM    468  CB  ASN A  34      10.266   4.618  -2.517  1.00 81.00           C  
ATOM    469  HB2 ASN A  34      10.967   4.177  -3.227  1.00 81.00           H  
ATOM    470  HB3 ASN A  34       9.499   3.871  -2.311  1.00 81.00           H  
ATOM    471  O   ASN A  34       9.785   4.793  -5.270  1.00 81.00           O  
ATOM    472  CG  ASN A  34      11.078   4.926  -1.282  1.00 81.00           C  
ATOM    473  ND2 ASN A  34      10.608   4.567  -0.110  1.00 81.00           N  
ATOM    474 HD21 ASN A  34      11.222   4.757   0.669  1.00 81.00           H  
ATOM    475 HD22 ASN A  34       9.778   3.994  -0.052  1.00 81.00           H  
ATOM    476  OD1 ASN A  34      12.128   5.531  -1.340  1.00 81.00           O  
ATOM    477  N   GLY A  35       8.699   6.736  -5.269  1.00 73.06           N  
ATOM    478  H   GLY A  35       8.397   7.537  -4.732  1.00 73.06           H  
ATOM    479  CA  GLY A  35       8.362   6.674  -6.707  1.00 73.06           C  
ATOM    480  HA2 GLY A  35       8.607   7.633  -7.164  1.00 73.06           H  
ATOM    481  HA3 GLY A  35       8.955   5.910  -7.210  1.00 73.06           H  
ATOM    482  C   GLY A  35       6.887   6.381  -6.994  1.00 73.06           C  
ATOM    483  O   GLY A  35       6.460   6.359  -8.150  1.00 73.06           O  
ATOM    484  N   GLY A  36       6.084   6.286  -5.935  1.00 71.81           N  
ATOM    485  H   GLY A  36       6.497   6.027  -5.051  1.00 71.81           H  
ATOM    486  CA  GLY A  36       4.710   6.769  -5.933  1.00 71.81           C  
ATOM    487  HA2 GLY A  36       4.527   7.268  -4.982  1.00 71.81           H  
ATOM    488  HA3 GLY A  36       4.603   7.516  -6.720  1.00 71.81           H  
ATOM    489  C   GLY A  36       3.631   5.706  -6.131  1.00 71.81           C  
ATOM    490  O   GLY A  36       3.806   4.542  -5.787  1.00 71.81           O  
ATOM    491  N   CYS A  37       2.502   6.193  -6.652  1.00 63.09           N  
ATOM    492  H   CYS A  37       2.486   7.184  -6.844  1.00 63.09           H  
ATOM    493  CA  CYS A  37       1.355   5.483  -7.205  1.00 63.09           C  
ATOM    494  HA  CYS A  37       1.610   4.443  -7.406  1.00 63.09           H  
ATOM    495  C   CYS A  37       0.999   6.228  -8.496  1.00 63.09           C  
ATOM    496  CB  CYS A  37       0.163   5.556  -6.262  1.00 63.09           C  
ATOM    497  HB2 CYS A  37      -0.288   6.546  -6.329  1.00 63.09           H  
ATOM    498  HB3 CYS A  37      -0.578   4.844  -6.625  1.00 63.09           H  
ATOM    499  O   CYS A  37       0.797   7.444  -8.477  1.00 63.09           O  
ATOM    500  SG  CYS A  37       0.506   5.223  -4.528  1.00 63.09           S  
ATOM    501  N   THR A  38       1.012   5.546  -9.624  1.00 59.44           N  
ATOM    502  H   THR A  38       1.095   4.541  -9.569  1.00 59.44           H  
ATOM    503  CA  THR A  38       0.662   6.058 -10.937  1.00 59.44           C  
ATOM    504  HA  THR A  38       1.156   7.012 -11.119  1.00 59.44           H  
ATOM    505  C   THR A  38      -0.824   6.253 -10.912  1.00 59.44           C  
ATOM    506  CB  THR A  38       1.012   5.081 -12.067  1.00 59.44           C  
ATOM    507  HB  THR A  38       0.504   5.387 -12.981  1.00 59.44           H  
ATOM    508  O   THR A  38      -1.553   5.307 -10.623  1.00 59.44           O  
ATOM    509  CG2 THR A  38       2.509   5.122 -12.320  1.00 59.44           C  
ATOM    510 HG21 THR A  38       2.813   4.209 -12.830  1.00 59.44           H  
ATOM    511 HG22 THR A  38       3.026   5.261 -11.371  1.00 59.44           H  
ATOM    512 HG23 THR A  38       2.735   5.974 -12.962  1.00 59.44           H  
ATOM    513  OG1 THR A  38       0.629   3.761 -11.772  1.00 59.44           O  
ATOM    514  HG1 THR A  38      -0.325   3.784 -11.671  1.00 59.44           H  
ATOM    515  N   LYS A  39      -1.241   7.492 -11.143  1.00 43.94           N  
ATOM    516  H   LYS A  39      -0.551   8.179 -11.411  1.00 43.94           H  
ATOM    517  CA  LYS A  39      -2.639   7.796 -11.417  1.00 43.94           C  
ATOM    518  HA  LYS A  39      -3.240   7.649 -10.519  1.00 43.94           H  
ATOM    519  C   LYS A  39      -3.211   6.831 -12.450  1.00 43.94           C  
ATOM    520  CB  LYS A  39      -2.773   9.232 -11.924  1.00 43.94           C  
ATOM    521  HB2 LYS A  39      -3.836   9.422 -12.078  1.00 43.94           H  
ATOM    522  HB3 LYS A  39      -2.271   9.329 -12.886  1.00 43.94           H  
ATOM    523  O   LYS A  39      -2.435   6.449 -13.356  1.00 43.94           O  
ATOM    524  CG  LYS A  39      -2.201  10.254 -10.934  1.00 43.94           C  
ATOM    525  HG2 LYS A  39      -1.112  10.242 -10.977  1.00 43.94           H  
ATOM    526  HG3 LYS A  39      -2.524   9.996  -9.926  1.00 43.94           H  
ATOM    527  CD  LYS A  39      -2.730  11.649 -11.281  1.00 43.94           C  
ATOM    528  HD2 LYS A  39      -2.406  11.938 -12.281  1.00 43.94           H  
ATOM    529  HD3 LYS A  39      -3.819  11.611 -11.278  1.00 43.94           H  
ATOM    530  CE  LYS A  39      -2.300  12.694 -10.247  1.00 43.94           C  
ATOM    531  HE2 LYS A  39      -2.929  13.575 -10.377  1.00 43.94           H  
ATOM    532  HE3 LYS A  39      -2.487  12.295  -9.250  1.00 43.94           H  
ATOM    533  NZ  LYS A  39      -0.875  13.072 -10.407  1.00 43.94           N  
ATOM    534  HZ1 LYS A  39      -0.610  13.764  -9.721  1.00 43.94           H  
ATOM    535  HZ2 LYS A  39      -0.718  13.449 -11.330  1.00 43.94           H  
ATOM    536  HZ3 LYS A  39      -0.290  12.256 -10.295  1.00 43.94           H  
ATOM    537  OXT LYS A  39      -4.416   6.565 -12.296  1.00 43.94           O  
TER     538      LYS A  39                                                       
END
