# Supplementary material for: Unveiling the Bioactive Potential of the Invasive Jellyfish Phyllorhiza punctata Through Integrative Transcriptomic and Proteomic Analyses
Source: Biomolecules. 2025 Aug 4;15(8):1121. doi: 10.3390/biom15081121 (PMC12383608; doi:10.3390/biom15081121)
Supplement: Supplementary file 1 [file biomolecules-15-01121-s001.zip › Suplementary Material/FileS3/Alphafold2/XP_065052055_12663_relaxed_rank_001_alphafold2_ptm_model_1_seed_000.pdb]

ATOM      1  N   SER A   1       8.477  -3.996  -4.477  1.00 69.31           N  
ATOM      2  H   SER A   1       9.338  -4.243  -4.011  1.00 69.31           H  
ATOM      3  H2  SER A   1       7.707  -4.138  -3.839  1.00 69.31           H  
ATOM      4  H3  SER A   1       8.389  -4.594  -5.287  1.00 69.31           H  
ATOM      5  CA  SER A   1       8.586  -2.575  -4.877  1.00 69.31           C  
ATOM      6  HA  SER A   1       8.679  -1.995  -3.959  1.00 69.31           H  
ATOM      7  C   SER A   1       7.364  -2.013  -5.601  1.00 69.31           C  
ATOM      8  CB  SER A   1       9.876  -2.331  -5.652  1.00 69.31           C  
ATOM      9  HB2 SER A   1       9.824  -2.785  -6.641  1.00 69.31           H  
ATOM     10  HB3 SER A   1      10.059  -1.260  -5.740  1.00 69.31           H  
ATOM     11  O   SER A   1       7.093  -0.837  -5.428  1.00 69.31           O  
ATOM     12  OG  SER A   1      10.894  -2.943  -4.888  1.00 69.31           O  
ATOM     13  HG  SER A   1      11.752  -2.634  -5.188  1.00 69.31           H  
ATOM     14  N   LEU A   2       6.575  -2.809  -6.341  1.00 79.56           N  
ATOM     15  H   LEU A   2       6.862  -3.746  -6.585  1.00 79.56           H  
ATOM     16  CA  LEU A   2       5.311  -2.347  -6.950  1.00 79.56           C  
ATOM     17  HA  LEU A   2       5.509  -1.425  -7.496  1.00 79.56           H  
ATOM     18  C   LEU A   2       4.216  -2.028  -5.906  1.00 79.56           C  
ATOM     19  CB  LEU A   2       4.873  -3.423  -7.962  1.00 79.56           C  
ATOM     20  HB2 LEU A   2       5.755  -3.729  -8.525  1.00 79.56           H  
ATOM     21  HB3 LEU A   2       4.516  -4.304  -7.429  1.00 79.56           H  
ATOM     22  O   LEU A   2       3.507  -1.038  -6.032  1.00 79.56           O  
ATOM     23  CG  LEU A   2       3.801  -2.944  -8.967  1.00 79.56           C  
ATOM     24  HG  LEU A   2       3.667  -1.866  -8.882  1.00 79.56           H  
ATOM     25  CD1 LEU A   2       4.243  -3.261 -10.396  1.00 79.56           C  
ATOM     26 HD11 LEU A   2       4.382  -4.334 -10.524  1.00 79.56           H  
ATOM     27 HD12 LEU A   2       3.480  -2.921 -11.097  1.00 79.56           H  
ATOM     28 HD13 LEU A   2       5.173  -2.740 -10.625  1.00 79.56           H  
ATOM     29  CD2 LEU A   2       2.461  -3.632  -8.716  1.00 79.56           C  
ATOM     30 HD21 LEU A   2       2.098  -3.390  -7.717  1.00 79.56           H  
ATOM     31 HD22 LEU A   2       2.556  -4.712  -8.822  1.00 79.56           H  
ATOM     32 HD23 LEU A   2       1.725  -3.273  -9.436  1.00 79.56           H  
ATOM     33  N   VAL A   3       4.165  -2.810  -4.822  1.00 81.38           N  
ATOM     34  H   VAL A   3       4.696  -3.669  -4.849  1.00 81.38           H  
ATOM     35  CA  VAL A   3       3.209  -2.650  -3.706  1.00 81.38           C  
ATOM     36  HA  VAL A   3       2.194  -2.677  -4.103  1.00 81.38           H  
ATOM     37  C   VAL A   3       3.367  -1.307  -2.980  1.00 81.38           C  
ATOM     38  CB  VAL A   3       3.377  -3.824  -2.718  1.00 81.38           C  
ATOM     39  HB  VAL A   3       4.399  -3.817  -2.338  1.00 81.38           H  
ATOM     40  O   VAL A   3       2.390  -0.630  -2.687  1.00 81.38           O  
ATOM     41  CG1 VAL A   3       2.423  -3.736  -1.524  1.00 81.38           C  
ATOM     42 HG11 VAL A   3       2.534  -4.613  -0.886  1.00 81.38           H  
ATOM     43 HG12 VAL A   3       2.640  -2.854  -0.922  1.00 81.38           H  
ATOM     44 HG13 VAL A   3       1.391  -3.680  -1.871  1.00 81.38           H  
ATOM     45  CG2 VAL A   3       3.141  -5.172  -3.418  1.00 81.38           C  
ATOM     46 HG21 VAL A   3       2.138  -5.195  -3.844  1.00 81.38           H  
ATOM     47 HG22 VAL A   3       3.870  -5.348  -4.209  1.00 81.38           H  
ATOM     48 HG23 VAL A   3       3.226  -5.982  -2.693  1.00 81.38           H  
ATOM     49  N   ILE A   4       4.608  -0.874  -2.751  1.00 85.56           N  
ATOM     50  H   ILE A   4       5.380  -1.449  -3.057  1.00 85.56           H  
ATOM     51  CA  ILE A   4       4.917   0.390  -2.060  1.00 85.56           C  
ATOM     52  HA  ILE A   4       4.298   0.464  -1.166  1.00 85.56           H  
ATOM     53  C   ILE A   4       4.553   1.607  -2.936  1.00 85.56           C  
ATOM     54  CB  ILE A   4       6.400   0.363  -1.614  1.00 85.56           C  
ATOM     55  HB  ILE A   4       7.009   0.129  -2.487  1.00 85.56           H  
ATOM     56  O   ILE A   4       4.252   2.675  -2.419  1.00 85.56           O  
ATOM     57  CG1 ILE A   4       6.615  -0.740  -0.544  1.00 85.56           C  
ATOM     58 HG12 ILE A   4       6.030  -1.627  -0.787  1.00 85.56           H  
ATOM     59 HG13 ILE A   4       6.267  -0.379   0.424  1.00 85.56           H  
ATOM     60  CG2 ILE A   4       6.874   1.717  -1.058  1.00 85.56           C  
ATOM     61 HG21 ILE A   4       6.229   2.033  -0.239  1.00 85.56           H  
ATOM     62 HG22 ILE A   4       6.848   2.481  -1.835  1.00 85.56           H  
ATOM     63 HG23 ILE A   4       7.899   1.653  -0.694  1.00 85.56           H  
ATOM     64  CD1 ILE A   4       8.074  -1.196  -0.416  1.00 85.56           C  
ATOM     65 HD11 ILE A   4       8.706  -0.372  -0.084  1.00 85.56           H  
ATOM     66 HD12 ILE A   4       8.137  -1.998   0.320  1.00 85.56           H  
ATOM     67 HD13 ILE A   4       8.433  -1.566  -1.375  1.00 85.56           H  
ATOM     68  N   GLY A   5       4.499   1.444  -4.262  1.00 88.19           N  
ATOM     69  H   GLY A   5       4.671   0.524  -4.642  1.00 88.19           H  
ATOM     70  CA  GLY A   5       4.136   2.510  -5.197  1.00 88.19           C  
ATOM     71  HA2 GLY A   5       4.599   3.442  -4.873  1.00 88.19           H  
ATOM     72  HA3 GLY A   5       4.531   2.253  -6.179  1.00 88.19           H  
ATOM     73  C   GLY A   5       2.631   2.765  -5.351  1.00 88.19           C  
ATOM     74  O   GLY A   5       2.270   3.703  -6.059  1.00 88.19           O  
ATOM     75  N   MET A   6       1.757   1.951  -4.751  1.00 89.25           N  
ATOM     76  H   MET A   6       2.112   1.175  -4.210  1.00 89.25           H  
ATOM     77  CA  MET A   6       0.293   2.067  -4.894  1.00 89.25           C  
ATOM     78  HA  MET A   6       0.048   2.858  -5.604  1.00 89.25           H  
ATOM     79  C   MET A   6      -0.434   2.454  -3.599  1.00 89.25           C  
ATOM     80  CB  MET A   6      -0.275   0.752  -5.452  1.00 89.25           C  
ATOM     81  HB2 MET A   6       0.056  -0.082  -4.833  1.00 89.25           H  
ATOM     82  HB3 MET A   6      -1.363   0.794  -5.419  1.00 89.25           H  
ATOM     83  O   MET A   6      -1.597   2.814  -3.658  1.00 89.25           O  
ATOM     84  CG  MET A   6       0.141   0.509  -6.906  1.00 89.25           C  
ATOM     85  HG2 MET A   6       1.225   0.422  -6.964  1.00 89.25           H  
ATOM     86  HG3 MET A   6      -0.172   1.370  -7.497  1.00 89.25           H  
ATOM     87  SD  MET A   6      -0.601  -0.979  -7.628  1.00 89.25           S  
ATOM     88  CE  MET A   6      -0.201  -0.720  -9.375  1.00 89.25           C  
ATOM     89  HE1 MET A   6      -0.584  -1.556  -9.961  1.00 89.25           H  
ATOM     90  HE2 MET A   6       0.880  -0.655  -9.500  1.00 89.25           H  
ATOM     91  HE3 MET A   6      -0.666   0.202  -9.723  1.00 89.25           H  
ATOM     92  N   LEU A   7       0.238   2.381  -2.446  1.00 86.62           N  
ATOM     93  H   LEU A   7       1.184   2.028  -2.470  1.00 86.62           H  
ATOM     94  CA  LEU A   7      -0.332   2.712  -1.129  1.00 86.62           C  
ATOM     95  HA  LEU A   7      -1.420   2.666  -1.176  1.00 86.62           H  
ATOM     96  C   LEU A   7       0.007   4.135  -0.652  1.00 86.62           C  
ATOM     97  CB  LEU A   7       0.178   1.666  -0.120  1.00 86.62           C  
ATOM     98  HB2 LEU A   7       1.248   1.525  -0.279  1.00 86.62           H  
ATOM     99  HB3 LEU A   7       0.051   2.048   0.892  1.00 86.62           H  
ATOM    100  O   LEU A   7      -0.600   4.620   0.296  1.00 86.62           O  
ATOM    101  CG  LEU A   7      -0.547   0.312  -0.221  1.00 86.62           C  
ATOM    102  HG  LEU A   7      -0.717   0.058  -1.268  1.00 86.62           H  
ATOM    103  CD1 LEU A   7       0.311  -0.791   0.400  1.00 86.62           C  
ATOM    104 HD11 LEU A   7       0.501  -0.566   1.449  1.00 86.62           H  
ATOM    105 HD12 LEU A   7      -0.211  -1.745   0.323  1.00 86.62           H  
ATOM    106 HD13 LEU A   7       1.257  -0.862  -0.136  1.00 86.62           H  
ATOM    107  CD2 LEU A   7      -1.887   0.347   0.516  1.00 86.62           C  
ATOM    108 HD21 LEU A   7      -1.734   0.575   1.571  1.00 86.62           H  
ATOM    109 HD22 LEU A   7      -2.387  -0.617   0.423  1.00 86.62           H  
ATOM    110 HD23 LEU A   7      -2.529   1.113   0.080  1.00 86.62           H  
ATOM    111  N   GLY A   8       1.013   4.772  -1.261  1.00 80.62           N  
ATOM    112  H   GLY A   8       1.466   4.295  -2.027  1.00 80.62           H  
ATOM    113  CA  GLY A   8       1.477   6.127  -0.924  1.00 80.62           C  
ATOM    114  HA2 GLY A   8       0.999   6.464  -0.004  1.00 80.62           H  
ATOM    115  HA3 GLY A   8       2.554   6.102  -0.755  1.00 80.62           H  
ATOM    116  C   GLY A   8       1.187   7.180  -1.999  1.00 80.62           C  
ATOM    117  O   GLY A   8       1.674   8.303  -1.897  1.00 80.62           O  
ATOM    118  N   ARG A   9       0.448   6.793  -3.040  1.00 77.19           N  
ATOM    119  H   ARG A   9      -0.028   5.909  -2.926  1.00 77.19           H  
ATOM    120  CA  ARG A   9      -0.271   7.675  -3.963  1.00 77.19           C  
ATOM    121  HA  ARG A   9      -0.045   8.725  -3.778  1.00 77.19           H  
ATOM    122  C   ARG A   9      -1.754   7.518  -3.669  1.00 77.19           C  
ATOM    123  CB  ARG A   9      -0.002   7.288  -5.422  1.00 77.19           C  
ATOM    124  HB2 ARG A   9       0.185   6.216  -5.487  1.00 77.19           H  
ATOM    125  HB3 ARG A   9      -0.896   7.507  -6.007  1.00 77.19           H  
ATOM    126  O   ARG A   9      -2.453   8.542  -3.774  1.00 77.19           O  
ATOM    127  CG  ARG A   9       1.153   8.083  -6.028  1.00 77.19           C  
ATOM    128  HG2 ARG A   9       0.908   9.144  -5.987  1.00 77.19           H  
ATOM    129  HG3 ARG A   9       2.068   7.910  -5.462  1.00 77.19           H  
ATOM    130  CD  ARG A   9       1.351   7.678  -7.491  1.00 77.19           C  
ATOM    131  HD2 ARG A   9       1.972   8.436  -7.970  1.00 77.19           H  
ATOM    132  HD3 ARG A   9       0.385   7.676  -7.996  1.00 77.19           H  
ATOM    133  NE  ARG A   9       1.966   6.341  -7.604  1.00 77.19           N  
ATOM    134  HE  ARG A   9       1.477   5.585  -7.144  1.00 77.19           H  
ATOM    135  NH1 ARG A   9       3.910   6.950  -8.661  1.00 77.19           N  
ATOM    136 HH11 ARG A   9       3.607   7.912  -8.619  1.00 77.19           H  
ATOM    137 HH12 ARG A   9       4.800   6.703  -9.072  1.00 77.19           H  
ATOM    138  NH2 ARG A   9       3.535   4.815  -8.185  1.00 77.19           N  
ATOM    139 HH21 ARG A   9       4.415   4.565  -8.611  1.00 77.19           H  
ATOM    140 HH22 ARG A   9       2.992   4.158  -7.643  1.00 77.19           H  
ATOM    141  CZ  ARG A   9       3.126   6.046  -8.150  1.00 77.19           C  
ATOM    142  OXT ARG A   9      -2.121   6.355  -3.397  1.00 77.19           O  
TER     143      ARG A   9                                                       
END
