# Supplementary material for: Unveiling the Bioactive Potential of the Invasive Jellyfish Phyllorhiza punctata Through Integrative Transcriptomic and Proteomic Analyses
Source: Biomolecules. 2025 Aug 4;15(8):1121. doi: 10.3390/biom15081121 (PMC12383608; doi:10.3390/biom15081121)
Supplement: Supplementary file 1 [file biomolecules-15-01121-s001.zip › Suplementary Material/FileS3/Alphafold2/XP_065052055_7837_relaxed_rank_001_alphafold2_ptm_model_4_seed_000.pdb]

ATOM      1  N   LYS A   1       7.471  -0.617   7.048  1.00 71.31           N  
ATOM      2  H   LYS A   1       8.435  -0.786   6.797  1.00 71.31           H  
ATOM      3  H2  LYS A   1       7.238  -1.163   7.865  1.00 71.31           H  
ATOM      4  H3  LYS A   1       7.372   0.366   7.258  1.00 71.31           H  
ATOM      5  CA  LYS A   1       6.578  -0.955   5.916  1.00 71.31           C  
ATOM      6  HA  LYS A   1       6.750  -1.983   5.596  1.00 71.31           H  
ATOM      7  C   LYS A   1       6.941  -0.036   4.767  1.00 71.31           C  
ATOM      8  CB  LYS A   1       5.087  -0.798   6.277  1.00 71.31           C  
ATOM      9  HB2 LYS A   1       4.974  -0.123   7.125  1.00 71.31           H  
ATOM     10  HB3 LYS A   1       4.550  -0.369   5.431  1.00 71.31           H  
ATOM     11  O   LYS A   1       6.945   1.169   5.000  1.00 71.31           O  
ATOM     12  CG  LYS A   1       4.449  -2.158   6.591  1.00 71.31           C  
ATOM     13  HG2 LYS A   1       5.028  -2.662   7.365  1.00 71.31           H  
ATOM     14  HG3 LYS A   1       4.461  -2.769   5.689  1.00 71.31           H  
ATOM     15  CD  LYS A   1       2.999  -1.998   7.076  1.00 71.31           C  
ATOM     16  HD2 LYS A   1       2.430  -1.435   6.336  1.00 71.31           H  
ATOM     17  HD3 LYS A   1       2.995  -1.453   8.020  1.00 71.31           H  
ATOM     18  CE  LYS A   1       2.354  -3.378   7.268  1.00 71.31           C  
ATOM     19  HE2 LYS A   1       3.005  -3.991   7.891  1.00 71.31           H  
ATOM     20  HE3 LYS A   1       2.284  -3.860   6.293  1.00 71.31           H  
ATOM     21  NZ  LYS A   1       1.005  -3.281   7.885  1.00 71.31           N  
ATOM     22  HZ1 LYS A   1       0.392  -2.728   7.304  1.00 71.31           H  
ATOM     23  HZ2 LYS A   1       1.046  -2.864   8.804  1.00 71.31           H  
ATOM     24  HZ3 LYS A   1       0.590  -4.198   7.967  1.00 71.31           H  
ATOM     25  N   PRO A   2       7.343  -0.567   3.607  1.00 79.69           N  
ATOM     26  CA  PRO A   2       7.581   0.264   2.437  1.00 79.69           C  
ATOM     27  HA  PRO A   2       8.399   0.957   2.630  1.00 79.69           H  
ATOM     28  C   PRO A   2       6.314   1.066   2.115  1.00 79.69           C  
ATOM     29  CB  PRO A   2       7.991  -0.703   1.321  1.00 79.69           C  
ATOM     30  HB2 PRO A   2       7.642  -0.377   0.342  1.00 79.69           H  
ATOM     31  HB3 PRO A   2       9.076  -0.805   1.316  1.00 79.69           H  
ATOM     32  O   PRO A   2       5.197   0.598   2.335  1.00 79.69           O  
ATOM     33  CG  PRO A   2       7.363  -2.032   1.739  1.00 79.69           C  
ATOM     34  HG2 PRO A   2       7.919  -2.885   1.352  1.00 79.69           H  
ATOM     35  HG3 PRO A   2       6.329  -2.066   1.394  1.00 79.69           H  
ATOM     36  CD  PRO A   2       7.388  -1.980   3.263  1.00 79.69           C  
ATOM     37  HD2 PRO A   2       6.529  -2.526   3.654  1.00 79.69           H  
ATOM     38  HD3 PRO A   2       8.316  -2.420   3.627  1.00 79.69           H  
ATOM     39  N   VAL A   3       6.494   2.292   1.626  1.00 84.56           N  
ATOM     40  H   VAL A   3       7.438   2.627   1.499  1.00 84.56           H  
ATOM     41  CA  VAL A   3       5.392   3.221   1.313  1.00 84.56           C  
ATOM     42  HA  VAL A   3       4.849   3.454   2.229  1.00 84.56           H  
ATOM     43  C   VAL A   3       4.390   2.589   0.339  1.00 84.56           C  
ATOM     44  CB  VAL A   3       5.972   4.530   0.738  1.00 84.56           C  
ATOM     45  HB  VAL A   3       6.547   4.298  -0.159  1.00 84.56           H  
ATOM     46  O   VAL A   3       3.190   2.833   0.446  1.00 84.56           O  
ATOM     47  CG1 VAL A   3       4.886   5.543   0.362  1.00 84.56           C  
ATOM     48 HG11 VAL A   3       4.253   5.758   1.223  1.00 84.56           H  
ATOM     49 HG12 VAL A   3       4.265   5.159  -0.447  1.00 84.56           H  
ATOM     50 HG13 VAL A   3       5.343   6.470   0.016  1.00 84.56           H  
ATOM     51  CG2 VAL A   3       6.909   5.204   1.752  1.00 84.56           C  
ATOM     52 HG21 VAL A   3       7.280   6.144   1.342  1.00 84.56           H  
ATOM     53 HG22 VAL A   3       7.771   4.573   1.969  1.00 84.56           H  
ATOM     54 HG23 VAL A   3       6.372   5.414   2.677  1.00 84.56           H  
ATOM     55  N   SER A   4       4.868   1.705  -0.543  1.00 87.94           N  
ATOM     56  H   SER A   4       5.856   1.495  -0.532  1.00 87.94           H  
ATOM     57  CA  SER A   4       4.044   0.936  -1.479  1.00 87.94           C  
ATOM     58  HA  SER A   4       3.577   1.626  -2.182  1.00 87.94           H  
ATOM     59  C   SER A   4       2.920   0.147  -0.800  1.00 87.94           C  
ATOM     60  CB  SER A   4       4.938  -0.026  -2.272  1.00 87.94           C  
ATOM     61  HB2 SER A   4       4.326  -0.628  -2.944  1.00 87.94           H  
ATOM     62  HB3 SER A   4       5.638   0.558  -2.870  1.00 87.94           H  
ATOM     63  O   SER A   4       1.803   0.136  -1.310  1.00 87.94           O  
ATOM     64  OG  SER A   4       5.673  -0.873  -1.402  1.00 87.94           O  
ATOM     65  HG  SER A   4       5.164  -1.670  -1.237  1.00 87.94           H  
ATOM     66  N   ASP A   5       3.174  -0.470   0.359  1.00 91.81           N  
ATOM     67  H   ASP A   5       4.097  -0.390   0.763  1.00 91.81           H  
ATOM     68  CA  ASP A   5       2.161  -1.260   1.077  1.00 91.81           C  
ATOM     69  HA  ASP A   5       1.698  -1.972   0.394  1.00 91.81           H  
ATOM     70  C   ASP A   5       1.049  -0.373   1.646  1.00 91.81           C  
ATOM     71  CB  ASP A   5       2.798  -2.029   2.246  1.00 91.81           C  
ATOM     72  HB2 ASP A   5       2.000  -2.388   2.896  1.00 91.81           H  
ATOM     73  HB3 ASP A   5       3.413  -1.350   2.836  1.00 91.81           H  
ATOM     74  O   ASP A   5      -0.128  -0.741   1.631  1.00 91.81           O  
ATOM     75  CG  ASP A   5       3.624  -3.247   1.842  1.00 91.81           C  
ATOM     76  OD1 ASP A   5       3.489  -3.704   0.687  1.00 91.81           O  
ATOM     77  OD2 ASP A   5       4.389  -3.694   2.729  1.00 91.81           O  
ATOM     78  N   VAL A   6       1.419   0.810   2.146  1.00 88.69           N  
ATOM     79  H   VAL A   6       2.388   1.079   2.047  1.00 88.69           H  
ATOM     80  CA  VAL A   6       0.462   1.787   2.682  1.00 88.69           C  
ATOM     81  HA  VAL A   6      -0.192   1.289   3.398  1.00 88.69           H  
ATOM     82  C   VAL A   6      -0.420   2.310   1.557  1.00 88.69           C  
ATOM     83  CB  VAL A   6       1.180   2.947   3.399  1.00 88.69           C  
ATOM     84  HB  VAL A   6       1.836   3.461   2.696  1.00 88.69           H  
ATOM     85  O   VAL A   6      -1.640   2.341   1.703  1.00 88.69           O  
ATOM     86  CG1 VAL A   6       0.183   3.967   3.965  1.00 88.69           C  
ATOM     87 HG11 VAL A   6      -0.373   4.443   3.158  1.00 88.69           H  
ATOM     88 HG12 VAL A   6      -0.520   3.475   4.637  1.00 88.69           H  
ATOM     89 HG13 VAL A   6       0.716   4.748   4.508  1.00 88.69           H  
ATOM     90  CG2 VAL A   6       2.035   2.423   4.563  1.00 88.69           C  
ATOM     91 HG21 VAL A   6       2.506   3.262   5.075  1.00 88.69           H  
ATOM     92 HG22 VAL A   6       2.821   1.768   4.186  1.00 88.69           H  
ATOM     93 HG23 VAL A   6       1.407   1.877   5.266  1.00 88.69           H  
ATOM     94  N   MET A   7       0.187   2.644   0.416  1.00 93.62           N  
ATOM     95  H   MET A   7       1.195   2.591   0.362  1.00 93.62           H  
ATOM     96  CA  MET A   7      -0.547   3.182  -0.723  1.00 93.62           C  
ATOM     97  HA  MET A   7      -1.127   4.029  -0.357  1.00 93.62           H  
ATOM     98  C   MET A   7      -1.555   2.173  -1.276  1.00 93.62           C  
ATOM     99  CB  MET A   7       0.443   3.662  -1.798  1.00 93.62           C  
ATOM    100  HB2 MET A   7       1.393   3.941  -1.341  1.00 93.62           H  
ATOM    101  HB3 MET A   7       0.628   2.871  -2.525  1.00 93.62           H  
ATOM    102  O   MET A   7      -2.709   2.521  -1.497  1.00 93.62           O  
ATOM    103  CG  MET A   7      -0.121   4.897  -2.497  1.00 93.62           C  
ATOM    104  HG2 MET A   7       0.521   5.161  -3.338  1.00 93.62           H  
ATOM    105  HG3 MET A   7      -1.110   4.654  -2.886  1.00 93.62           H  
ATOM    106  SD  MET A   7      -0.250   6.331  -1.389  1.00 93.62           S  
ATOM    107  CE  MET A   7      -1.589   7.228  -2.213  1.00 93.62           C  
ATOM    108  HE1 MET A   7      -1.799   8.149  -1.668  1.00 93.62           H  
ATOM    109  HE2 MET A   7      -2.487   6.611  -2.230  1.00 93.62           H  
ATOM    110  HE3 MET A   7      -1.296   7.472  -3.234  1.00 93.62           H  
ATOM    111  N   ASN A   8      -1.150   0.905  -1.395  1.00 92.75           N  
ATOM    112  H   ASN A   8      -0.184   0.690  -1.194  1.00 92.75           H  
ATOM    113  CA  ASN A   8      -2.017  -0.177  -1.864  1.00 92.75           C  
ATOM    114  HA  ASN A   8      -2.418   0.095  -2.840  1.00 92.75           H  
ATOM    115  C   ASN A   8      -3.218  -0.424  -0.929  1.00 92.75           C  
ATOM    116  CB  ASN A   8      -1.130  -1.425  -2.005  1.00 92.75           C  
ATOM    117  HB2 ASN A   8      -0.212  -1.144  -2.521  1.00 92.75           H  
ATOM    118  HB3 ASN A   8      -0.861  -1.793  -1.015  1.00 92.75           H  
ATOM    119  O   ASN A   8      -4.303  -0.751  -1.396  1.00 92.75           O  
ATOM    120  CG  ASN A   8      -1.741  -2.564  -2.804  1.00 92.75           C  
ATOM    121  ND2 ASN A   8      -1.021  -3.655  -2.912  1.00 92.75           N  
ATOM    122 HD21 ASN A   8      -0.105  -3.688  -2.489  1.00 92.75           H  
ATOM    123 HD22 ASN A   8      -1.337  -4.336  -3.588  1.00 92.75           H  
ATOM    124  OD1 ASN A   8      -2.820  -2.521  -3.366  1.00 92.75           O  
ATOM    125  N   THR A   9      -3.041  -0.253   0.387  1.00 92.19           N  
ATOM    126  H   THR A   9      -2.137   0.061   0.710  1.00 92.19           H  
ATOM    127  CA  THR A   9      -4.129  -0.434   1.366  1.00 92.19           C  
ATOM    128  HA  THR A   9      -4.652  -1.364   1.145  1.00 92.19           H  
ATOM    129  C   THR A   9      -5.163   0.688   1.291  1.00 92.19           C  
ATOM    130  CB  THR A   9      -3.587  -0.517   2.804  1.00 92.19           C  
ATOM    131  HB  THR A   9      -3.199   0.458   3.099  1.00 92.19           H  
ATOM    132  O   THR A   9      -6.335   0.437   1.517  1.00 92.19           O  
ATOM    133  CG2 THR A   9      -4.651  -0.959   3.812  1.00 92.19           C  
ATOM    134 HG21 THR A   9      -5.423  -0.196   3.903  1.00 92.19           H  
ATOM    135 HG22 THR A   9      -4.190  -1.106   4.789  1.00 92.19           H  
ATOM    136 HG23 THR A   9      -5.108  -1.892   3.482  1.00 92.19           H  
ATOM    137  OG1 THR A   9      -2.538  -1.462   2.906  1.00 92.19           O  
ATOM    138  HG1 THR A   9      -1.803  -1.164   2.365  1.00 92.19           H  
ATOM    139  N   TRP A  10      -4.743   1.916   0.982  1.00 84.88           N  
ATOM    140  H   TRP A  10      -3.763   2.066   0.792  1.00 84.88           H  
ATOM    141  CA  TRP A  10      -5.647   3.070   0.920  1.00 84.88           C  
ATOM    142  HA  TRP A  10      -6.382   2.984   1.720  1.00 84.88           H  
ATOM    143  C   TRP A  10      -6.449   3.137  -0.387  1.00 84.88           C  
ATOM    144  CB  TRP A  10      -4.830   4.352   1.141  1.00 84.88           C  
ATOM    145  HB2 TRP A  10      -3.816   4.099   1.448  1.00 84.88           H  
ATOM    146  HB3 TRP A  10      -4.742   4.895   0.200  1.00 84.88           H  
ATOM    147  O   TRP A  10      -7.534   3.706  -0.413  1.00 84.88           O  
ATOM    148  CG  TRP A  10      -5.389   5.272   2.178  1.00 84.88           C  
ATOM    149  CD1 TRP A  10      -5.195   5.153   3.510  1.00 84.88           C  
ATOM    150  HD1 TRP A  10      -4.619   4.367   3.976  1.00 84.88           H  
ATOM    151  CD2 TRP A  10      -6.243   6.443   1.999  1.00 84.88           C  
ATOM    152  CE2 TRP A  10      -6.499   7.010   3.284  1.00 84.88           C  
ATOM    153  CE3 TRP A  10      -6.829   7.083   0.886  1.00 84.88           C  
ATOM    154  HE3 TRP A  10      -6.693   6.655  -0.096  1.00 84.88           H  
ATOM    155  NE1 TRP A  10      -5.847   6.178   4.168  1.00 84.88           N  
ATOM    156  HE1 TRP A  10      -5.869   6.276   5.173  1.00 84.88           H  
ATOM    157  CH2 TRP A  10      -7.833   8.786   2.326  1.00 84.88           C  
ATOM    158  HH2 TRP A  10      -8.445   9.669   2.437  1.00 84.88           H  
ATOM    159  CZ2 TRP A  10      -7.276   8.165   3.458  1.00 84.88           C  
ATOM    160  HZ2 TRP A  10      -7.455   8.562   4.446  1.00 84.88           H  
ATOM    161  CZ3 TRP A  10      -7.613   8.242   1.047  1.00 84.88           C  
ATOM    162  HZ3 TRP A  10      -8.063   8.707   0.183  1.00 84.88           H  
ATOM    163  N   THR A  11      -5.909   2.586  -1.480  1.00 85.62           N  
ATOM    164  H   THR A  11      -4.970   2.219  -1.425  1.00 85.62           H  
ATOM    165  CA  THR A  11      -6.586   2.542  -2.789  1.00 85.62           C  
ATOM    166  HA  THR A  11      -7.243   3.407  -2.876  1.00 85.62           H  
ATOM    167  C   THR A  11      -7.485   1.321  -2.995  1.00 85.62           C  
ATOM    168  CB  THR A  11      -5.570   2.605  -3.940  1.00 85.62           C  
ATOM    169  HB  THR A  11      -6.075   2.397  -4.883  1.00 85.62           H  
ATOM    170  O   THR A  11      -8.150   1.245  -4.026  1.00 85.62           O  
ATOM    171  CG2 THR A  11      -4.927   3.987  -4.050  1.00 85.62           C  
ATOM    172 HG21 THR A  11      -4.374   4.213  -3.138  1.00 85.62           H  
ATOM    173 HG22 THR A  11      -5.701   4.739  -4.203  1.00 85.62           H  
ATOM    174 HG23 THR A  11      -4.242   3.998  -4.897  1.00 85.62           H  
ATOM    175  OG1 THR A  11      -4.534   1.659  -3.757  1.00 85.62           O  
ATOM    176  HG1 THR A  11      -4.941   0.817  -3.539  1.00 85.62           H  
ATOM    177  N   LYS A  12      -7.465   0.354  -2.073  1.00 70.06           N  
ATOM    178  H   LYS A  12      -7.027   0.565  -1.188  1.00 70.06           H  
ATOM    179  CA  LYS A  12      -8.382  -0.792  -2.063  1.00 70.06           C  
ATOM    180  HA  LYS A  12      -8.781  -0.974  -3.061  1.00 70.06           H  
ATOM    181  C   LYS A  12      -9.603  -0.494  -1.206  1.00 70.06           C  
ATOM    182  CB  LYS A  12      -7.673  -2.045  -1.542  1.00 70.06           C  
ATOM    183  HB2 LYS A  12      -7.046  -1.780  -0.690  1.00 70.06           H  
ATOM    184  HB3 LYS A  12      -8.435  -2.744  -1.197  1.00 70.06           H  
ATOM    185  O   LYS A  12     -10.691  -0.927  -1.636  1.00 70.06           O  
ATOM    186  CG  LYS A  12      -6.844  -2.732  -2.627  1.00 70.06           C  
ATOM    187  HG2 LYS A  12      -6.050  -2.067  -2.968  1.00 70.06           H  
ATOM    188  HG3 LYS A  12      -7.488  -2.982  -3.470  1.00 70.06           H  
ATOM    189  CD  LYS A  12      -6.243  -4.011  -2.044  1.00 70.06           C  
ATOM    190  HD2 LYS A  12      -7.047  -4.644  -1.670  1.00 70.06           H  
ATOM    191  HD3 LYS A  12      -5.579  -3.742  -1.222  1.00 70.06           H  
ATOM    192  CE  LYS A  12      -5.459  -4.747  -3.126  1.00 70.06           C  
ATOM    193  HE2 LYS A  12      -4.654  -4.094  -3.463  1.00 70.06           H  
ATOM    194  HE3 LYS A  12      -6.123  -4.929  -3.971  1.00 70.06           H  
ATOM    195  NZ  LYS A  12      -4.919  -6.021  -2.599  1.00 70.06           N  
ATOM    196  HZ1 LYS A  12      -4.295  -5.821  -1.830  1.00 70.06           H  
ATOM    197  HZ2 LYS A  12      -4.413  -6.510  -3.324  1.00 70.06           H  
ATOM    198  HZ3 LYS A  12      -5.676  -6.600  -2.266  1.00 70.06           H  
ATOM    199  OXT LYS A  12      -9.397   0.076  -0.116  1.00 70.06           O  
TER     200      LYS A  12                                                       
END
