# Supplementary material for: Unveiling the Bioactive Potential of the Invasive Jellyfish Phyllorhiza punctata Through Integrative Transcriptomic and Proteomic Analyses
Source: Biomolecules. 2025 Aug 4;15(8):1121. doi: 10.3390/biom15081121 (PMC12383608; doi:10.3390/biom15081121)
Supplement: Supplementary file 1 [file biomolecules-15-01121-s001.zip › Suplementary Material/FileS3/Alphafold2/XP_065052063_14066_relaxed_rank_001_alphafold2_ptm_model_3_seed_000.pdb]

ATOM      1  N   THR A   1      -9.350  -1.193  13.579  1.00 80.38           N  
ATOM      2  H   THR A   1      -8.613  -0.677  14.039  1.00 80.38           H  
ATOM      3  H2  THR A   1      -9.087  -2.165  13.499  1.00 80.38           H  
ATOM      4  H3  THR A   1     -10.181  -1.093  14.144  1.00 80.38           H  
ATOM      5  CA  THR A   1      -9.585  -0.584  12.252  1.00 80.38           C  
ATOM      6  HA  THR A   1     -10.349  -1.143  11.712  1.00 80.38           H  
ATOM      7  C   THR A   1      -8.287  -0.670  11.480  1.00 80.38           C  
ATOM      8  CB  THR A   1     -10.047   0.882  12.381  1.00 80.38           C  
ATOM      9  HB  THR A   1      -9.383   1.554  11.837  1.00 80.38           H  
ATOM     10  O   THR A   1      -7.367   0.076  11.776  1.00 80.38           O  
ATOM     11  CG2 THR A   1     -11.464   1.056  11.849  1.00 80.38           C  
ATOM     12 HG21 THR A   1     -12.163   0.433  12.407  1.00 80.38           H  
ATOM     13 HG22 THR A   1     -11.501   0.785  10.793  1.00 80.38           H  
ATOM     14 HG23 THR A   1     -11.766   2.099  11.943  1.00 80.38           H  
ATOM     15  OG1 THR A   1     -10.083   1.256  13.739  1.00 80.38           O  
ATOM     16  HG1 THR A   1     -10.267   2.198  13.777  1.00 80.38           H  
ATOM     17  N   SER A   2      -8.132  -1.657  10.598  1.00 75.88           N  
ATOM     18  H   SER A   2      -8.895  -2.262  10.329  1.00 75.88           H  
ATOM     19  CA  SER A   2      -6.904  -1.796   9.807  1.00 75.88           C  
ATOM     20  HA  SER A   2      -6.030  -1.605  10.431  1.00 75.88           H  
ATOM     21  C   SER A   2      -6.932  -0.774   8.674  1.00 75.88           C  
ATOM     22  CB  SER A   2      -6.780  -3.221   9.252  1.00 75.88           C  
ATOM     23  HB2 SER A   2      -6.646  -3.922  10.077  1.00 75.88           H  
ATOM     24  HB3 SER A   2      -5.915  -3.286   8.593  1.00 75.88           H  
ATOM     25  O   SER A   2      -7.774  -0.878   7.784  1.00 75.88           O  
ATOM     26  OG  SER A   2      -7.949  -3.565   8.536  1.00 75.88           O  
ATOM     27  HG  SER A   2      -8.025  -2.967   7.790  1.00 75.88           H  
ATOM     28  N   VAL A   3      -6.047   0.220   8.701  1.00 81.81           N  
ATOM     29  H   VAL A   3      -5.392   0.287   9.467  1.00 81.81           H  
ATOM     30  CA  VAL A   3      -5.797   1.049   7.518  1.00 81.81           C  
ATOM     31  HA  VAL A   3      -6.705   1.104   6.918  1.00 81.81           H  
ATOM     32  C   VAL A   3      -4.751   0.339   6.666  1.00 81.81           C  
ATOM     33  CB  VAL A   3      -5.420   2.503   7.862  1.00 81.81           C  
ATOM     34  HB  VAL A   3      -5.021   2.974   6.964  1.00 81.81           H  
ATOM     35  O   VAL A   3      -3.615   0.144   7.092  1.00 81.81           O  
ATOM     36  CG1 VAL A   3      -6.681   3.275   8.273  1.00 81.81           C  
ATOM     37 HG11 VAL A   3      -6.424   4.316   8.472  1.00 81.81           H  
ATOM     38 HG12 VAL A   3      -7.412   3.249   7.465  1.00 81.81           H  
ATOM     39 HG13 VAL A   3      -7.118   2.836   9.170  1.00 81.81           H  
ATOM     40  CG2 VAL A   3      -4.385   2.644   8.987  1.00 81.81           C  
ATOM     41 HG21 VAL A   3      -4.129   3.696   9.114  1.00 81.81           H  
ATOM     42 HG22 VAL A   3      -4.780   2.264   9.930  1.00 81.81           H  
ATOM     43 HG23 VAL A   3      -3.474   2.104   8.729  1.00 81.81           H  
ATOM     44  N   THR A   4      -5.152  -0.116   5.483  1.00 84.25           N  
ATOM     45  H   THR A   4      -6.124  -0.029   5.222  1.00 84.25           H  
ATOM     46  CA  THR A   4      -4.233  -0.697   4.504  1.00 84.25           C  
ATOM     47  HA  THR A   4      -3.634  -1.470   4.986  1.00 84.25           H  
ATOM     48  C   THR A   4      -3.314   0.405   3.993  1.00 84.25           C  
ATOM     49  CB  THR A   4      -5.005  -1.339   3.342  1.00 84.25           C  
ATOM     50  HB  THR A   4      -5.603  -0.581   2.835  1.00 84.25           H  
ATOM     51  O   THR A   4      -3.783   1.374   3.398  1.00 84.25           O  
ATOM     52  CG2 THR A   4      -4.094  -2.025   2.325  1.00 84.25           C  
ATOM     53 HG21 THR A   4      -3.449  -1.289   1.844  1.00 84.25           H  
ATOM     54 HG22 THR A   4      -3.474  -2.772   2.821  1.00 84.25           H  
ATOM     55 HG23 THR A   4      -4.694  -2.506   1.553  1.00 84.25           H  
ATOM     56  OG1 THR A   4      -5.867  -2.328   3.858  1.00 84.25           O  
ATOM     57  HG1 THR A   4      -6.260  -2.788   3.113  1.00 84.25           H  
ATOM     58  N   LEU A   5      -2.006   0.266   4.216  1.00 79.00           N  
ATOM     59  H   LEU A   5      -1.678  -0.522   4.755  1.00 79.00           H  
ATOM     60  CA  LEU A   5      -1.017   1.133   3.583  1.00 79.00           C  
ATOM     61  HA  LEU A   5      -1.323   2.170   3.716  1.00 79.00           H  
ATOM     62  C   LEU A   5      -1.010   0.836   2.079  1.00 79.00           C  
ATOM     63  CB  LEU A   5       0.376   0.936   4.226  1.00 79.00           C  
ATOM     64  HB2 LEU A   5       0.375   0.066   4.883  1.00 79.00           H  
ATOM     65  HB3 LEU A   5       1.100   0.738   3.435  1.00 79.00           H  
ATOM     66  O   LEU A   5      -0.529  -0.209   1.644  1.00 79.00           O  
ATOM     67  CG  LEU A   5       0.870   2.168   5.004  1.00 79.00           C  
ATOM     68  HG  LEU A   5       0.797   3.048   4.365  1.00 79.00           H  
ATOM     69  CD1 LEU A   5       0.053   2.407   6.276  1.00 79.00           C  
ATOM     70 HD11 LEU A   5       0.115   1.537   6.930  1.00 79.00           H  
ATOM     71 HD12 LEU A   5       0.440   3.280   6.802  1.00 79.00           H  
ATOM     72 HD13 LEU A   5      -0.992   2.588   6.025  1.00 79.00           H  
ATOM     73  CD2 LEU A   5       2.335   1.978   5.395  1.00 79.00           C  
ATOM     74 HD21 LEU A   5       2.942   1.847   4.499  1.00 79.00           H  
ATOM     75 HD22 LEU A   5       2.691   2.858   5.930  1.00 79.00           H  
ATOM     76 HD23 LEU A   5       2.444   1.100   6.033  1.00 79.00           H  
ATOM     77  N   ALA A   6      -1.549   1.754   1.282  1.00 76.81           N  
ATOM     78  H   ALA A   6      -2.013   2.550   1.696  1.00 76.81           H  
ATOM     79  CA  ALA A   6      -1.329   1.752  -0.154  1.00 76.81           C  
ATOM     80  HA  ALA A   6      -1.395   0.732  -0.533  1.00 76.81           H  
ATOM     81  C   ALA A   6       0.088   2.277  -0.404  1.00 76.81           C  
ATOM     82  CB  ALA A   6      -2.417   2.583  -0.844  1.00 76.81           C  
ATOM     83  HB1 ALA A   6      -2.394   3.610  -0.479  1.00 76.81           H  
ATOM     84  HB2 ALA A   6      -3.397   2.151  -0.641  1.00 76.81           H  
ATOM     85  HB3 ALA A   6      -2.246   2.587  -1.920  1.00 76.81           H  
ATOM     86  O   ALA A   6       0.326   3.484  -0.404  1.00 76.81           O  
ATOM     87  N   ILE A   7       1.046   1.368  -0.578  1.00 81.19           N  
ATOM     88  H   ILE A   7       0.813   0.389  -0.490  1.00 81.19           H  
ATOM     89  CA  ILE A   7       2.361   1.737  -1.094  1.00 81.19           C  
ATOM     90  HA  ILE A   7       2.666   2.667  -0.613  1.00 81.19           H  
ATOM     91  C   ILE A   7       2.145   2.001  -2.583  1.00 81.19           C  
ATOM     92  CB  ILE A   7       3.456   0.683  -0.806  1.00 81.19           C  
ATOM     93  HB  ILE A   7       3.434  -0.074  -1.590  1.00 81.19           H  
ATOM     94  O   ILE A   7       1.951   1.076  -3.373  1.00 81.19           O  
ATOM     95  CG1 ILE A   7       3.252  -0.041   0.547  1.00 81.19           C  
ATOM     96 HG12 ILE A   7       2.268  -0.510   0.567  1.00 81.19           H  
ATOM     97 HG13 ILE A   7       3.303   0.681   1.362  1.00 81.19           H  
ATOM     98  CG2 ILE A   7       4.818   1.403  -0.848  1.00 81.19           C  
ATOM     99 HG21 ILE A   7       4.923   1.946  -1.787  1.00 81.19           H  
ATOM    100 HG22 ILE A   7       4.907   2.103  -0.017  1.00 81.19           H  
ATOM    101 HG23 ILE A   7       5.630   0.679  -0.796  1.00 81.19           H  
ATOM    102  CD1 ILE A   7       4.260  -1.165   0.803  1.00 81.19           C  
ATOM    103 HD11 ILE A   7       5.259  -0.755   0.951  1.00 81.19           H  
ATOM    104 HD12 ILE A   7       4.270  -1.856  -0.040  1.00 81.19           H  
ATOM    105 HD13 ILE A   7       3.973  -1.708   1.703  1.00 81.19           H  
ATOM    106  N   GLY A   8       2.032   3.284  -2.927  1.00 78.56           N  
ATOM    107  H   GLY A   8       2.105   3.975  -2.194  1.00 78.56           H  
ATOM    108  CA  GLY A   8       1.838   3.742  -4.294  1.00 78.56           C  
ATOM    109  HA2 GLY A   8       1.913   4.829  -4.336  1.00 78.56           H  
ATOM    110  HA3 GLY A   8       0.847   3.440  -4.632  1.00 78.56           H  
ATOM    111  C   GLY A   8       2.901   3.148  -5.209  1.00 78.56           C  
ATOM    112  O   GLY A   8       4.063   3.031  -4.829  1.00 78.56           O  
ATOM    113  N   ASN A   9       2.442   2.739  -6.390  1.00 76.06           N  
ATOM    114  H   ASN A   9       1.453   2.868  -6.549  1.00 76.06           H  
ATOM    115  CA  ASN A   9       3.197   2.152  -7.487  1.00 76.06           C  
ATOM    116  HA  ASN A   9       3.219   1.068  -7.372  1.00 76.06           H  
ATOM    117  C   ASN A   9       4.643   2.676  -7.530  1.00 76.06           C  
ATOM    118  CB  ASN A   9       2.396   2.514  -8.754  1.00 76.06           C  
ATOM    119  HB2 ASN A   9       1.351   2.239  -8.607  1.00 76.06           H  
ATOM    120  HB3 ASN A   9       2.448   3.590  -8.919  1.00 76.06           H  
ATOM    121  O   ASN A   9       4.854   3.865  -7.769  1.00 76.06           O  
ATOM    122  CG  ASN A   9       2.864   1.823 -10.014  1.00 76.06           C  
ATOM    123  ND2 ASN A   9       2.146   2.001 -11.099  1.00 76.06           N  
ATOM    124 HD21 ASN A   9       2.472   1.512 -11.921  1.00 76.06           H  
ATOM    125 HD22 ASN A   9       1.336   2.605 -11.091  1.00 76.06           H  
ATOM    126  OD1 ASN A   9       3.835   1.096 -10.052  1.00 76.06           O  
ATOM    127  N   CYS A  10       5.612   1.792  -7.268  1.00 70.00           N  
ATOM    128  H   CYS A  10       5.353   0.838  -7.062  1.00 70.00           H  
ATOM    129  CA  CYS A  10       7.030   2.088  -7.426  1.00 70.00           C  
ATOM    130  HA  CYS A  10       7.278   2.977  -6.845  1.00 70.00           H  
ATOM    131  C   CYS A  10       7.262   2.376  -8.911  1.00 70.00           C  
ATOM    132  CB  CYS A  10       7.860   0.905  -6.905  1.00 70.00           C  
ATOM    133  HB2 CYS A  10       7.449   0.552  -5.959  1.00 70.00           H  
ATOM    134  HB3 CYS A  10       7.846   0.094  -7.633  1.00 70.00           H  
ATOM    135  O   CYS A  10       7.372   1.464  -9.734  1.00 70.00           O  
ATOM    136  SG  CYS A  10       9.566   1.452  -6.622  1.00 70.00           S  
ATOM    137  HG  CYS A  10      10.159   0.255  -6.664  1.00 70.00           H  
ATOM    138  N   ALA A  11       7.196   3.654  -9.272  1.00 73.75           N  
ATOM    139  H   ALA A  11       6.993   4.338  -8.557  1.00 73.75           H  
ATOM    140  CA  ALA A  11       7.285   4.113 -10.641  1.00 73.75           C  
ATOM    141  HA  ALA A  11       6.706   3.436 -11.270  1.00 73.75           H  
ATOM    142  C   ALA A  11       8.746   4.049 -11.113  1.00 73.75           C  
ATOM    143  CB  ALA A  11       6.640   5.504 -10.737  1.00 73.75           C  
ATOM    144  HB1 ALA A  11       7.187   6.209 -10.111  1.00 73.75           H  
ATOM    145  HB2 ALA A  11       6.671   5.851 -11.770  1.00 73.75           H  
ATOM    146  HB3 ALA A  11       5.603   5.455 -10.402  1.00 73.75           H  
ATOM    147  O   ALA A  11       9.371   5.087 -11.271  1.00 73.75           O  
ATOM    148  N   LYS A  12       9.202   2.820 -11.394  1.00 63.75           N  
ATOM    149  H   LYS A  12       8.610   2.072 -11.062  1.00 63.75           H  
ATOM    150  CA  LYS A  12      10.533   2.413 -11.882  1.00 63.75           C  
ATOM    151  HA  LYS A  12      10.536   1.324 -11.915  1.00 63.75           H  
ATOM    152  C   LYS A  12      11.720   2.704 -10.961  1.00 63.75           C  
ATOM    153  CB  LYS A  12      10.800   2.906 -13.309  1.00 63.75           C  
ATOM    154  HB2 LYS A  12      10.794   3.996 -13.322  1.00 63.75           H  
ATOM    155  HB3 LYS A  12      11.799   2.573 -13.590  1.00 63.75           H  
ATOM    156  O   LYS A  12      11.770   3.774 -10.328  1.00 63.75           O  
ATOM    157  CG  LYS A  12       9.788   2.360 -14.324  1.00 63.75           C  
ATOM    158  HG2 LYS A  12       9.679   1.284 -14.190  1.00 63.75           H  
ATOM    159  HG3 LYS A  12       8.823   2.841 -14.162  1.00 63.75           H  
ATOM    160  CD  LYS A  12      10.286   2.641 -15.748  1.00 63.75           C  
ATOM    161  HD2 LYS A  12      11.211   2.085 -15.899  1.00 63.75           H  
ATOM    162  HD3 LYS A  12      10.508   3.702 -15.861  1.00 63.75           H  
ATOM    163  CE  LYS A  12       9.273   2.196 -16.808  1.00 63.75           C  
ATOM    164  HE2 LYS A  12       9.780   2.174 -17.773  1.00 63.75           H  
ATOM    165  HE3 LYS A  12       8.949   1.182 -16.574  1.00 63.75           H  
ATOM    166  NZ  LYS A  12       8.115   3.119 -16.868  1.00 63.75           N  
ATOM    167  HZ1 LYS A  12       8.428   4.056 -17.083  1.00 63.75           H  
ATOM    168  HZ2 LYS A  12       7.658   3.145 -15.968  1.00 63.75           H  
ATOM    169  HZ3 LYS A  12       7.450   2.820 -17.568  1.00 63.75           H  
ATOM    170  OXT LYS A  12      12.576   1.797 -10.962  1.00 63.75           O  
TER     171      LYS A  12                                                       
END
