# Supplementary material for: Unveiling the Bioactive Potential of the Invasive Jellyfish Phyllorhiza punctata Through Integrative Transcriptomic and Proteomic Analyses
Source: Biomolecules. 2025 Aug 4;15(8):1121. doi: 10.3390/biom15081121 (PMC12383608; doi:10.3390/biom15081121)
Supplement: Supplementary file 1 [file biomolecules-15-01121-s001.zip › Suplementary Material/FileS3/Alphafold2/XP_065052192_5245_relaxed_rank_001_alphafold2_ptm_model_1_seed_000.pdb]

ATOM      1  N   GLY A   1     -14.626  -3.798  15.132  1.00 67.44           N  
ATOM      2  H   GLY A   1     -15.365  -4.309  15.592  1.00 67.44           H  
ATOM      3  H2  GLY A   1     -14.194  -3.163  15.789  1.00 67.44           H  
ATOM      4  H3  GLY A   1     -15.015  -3.254  14.375  1.00 67.44           H  
ATOM      5  CA  GLY A   1     -13.622  -4.725  14.585  1.00 67.44           C  
ATOM      6  HA2 GLY A   1     -13.131  -5.274  15.389  1.00 67.44           H  
ATOM      7  HA3 GLY A   1     -14.096  -5.423  13.895  1.00 67.44           H  
ATOM      8  C   GLY A   1     -12.605  -3.917  13.820  1.00 67.44           C  
ATOM      9  O   GLY A   1     -13.007  -3.115  12.989  1.00 67.44           O  
ATOM     10  N   ILE A   2     -11.326  -4.072  14.156  1.00 59.16           N  
ATOM     11  H   ILE A   2     -11.078  -4.761  14.852  1.00 59.16           H  
ATOM     12  CA  ILE A   2     -10.202  -3.502  13.412  1.00 59.16           C  
ATOM     13  HA  ILE A   2     -10.347  -2.432  13.265  1.00 59.16           H  
ATOM     14  C   ILE A   2     -10.195  -4.201  12.052  1.00 59.16           C  
ATOM     15  CB  ILE A   2      -8.882  -3.741  14.191  1.00 59.16           C  
ATOM     16  HB  ILE A   2      -8.743  -4.817  14.295  1.00 59.16           H  
ATOM     17  O   ILE A   2      -9.798  -5.361  11.953  1.00 59.16           O  
ATOM     18  CG1 ILE A   2      -8.893  -3.163  15.626  1.00 59.16           C  
ATOM     19 HG12 ILE A   2      -9.744  -3.561  16.178  1.00 59.16           H  
ATOM     20 HG13 ILE A   2      -7.997  -3.513  16.139  1.00 59.16           H  
ATOM     21  CG2 ILE A   2      -7.672  -3.200  13.414  1.00 59.16           C  
ATOM     22 HG21 ILE A   2      -6.765  -3.306  14.009  1.00 59.16           H  
ATOM     23 HG22 ILE A   2      -7.810  -2.149  13.160  1.00 59.16           H  
ATOM     24 HG23 ILE A   2      -7.531  -3.761  12.490  1.00 59.16           H  
ATOM     25  CD1 ILE A   2      -8.916  -1.632  15.726  1.00 59.16           C  
ATOM     26 HD11 ILE A   2      -8.008  -1.205  15.301  1.00 59.16           H  
ATOM     27 HD12 ILE A   2      -9.786  -1.233  15.206  1.00 59.16           H  
ATOM     28 HD13 ILE A   2      -8.973  -1.344  16.776  1.00 59.16           H  
ATOM     29  N   ILE A   3     -10.721  -3.545  11.019  1.00 65.25           N  
ATOM     30  H   ILE A   3     -11.097  -2.619  11.160  1.00 65.25           H  
ATOM     31  CA  ILE A   3     -10.556  -4.027   9.651  1.00 65.25           C  
ATOM     32  HA  ILE A   3     -10.709  -5.106   9.628  1.00 65.25           H  
ATOM     33  C   ILE A   3      -9.090  -3.754   9.312  1.00 65.25           C  
ATOM     34  CB  ILE A   3     -11.584  -3.395   8.676  1.00 65.25           C  
ATOM     35  HB  ILE A   3     -11.470  -2.311   8.691  1.00 65.25           H  
ATOM     36  O   ILE A   3      -8.736  -2.666   8.866  1.00 65.25           O  
ATOM     37  CG1 ILE A   3     -13.025  -3.748   9.115  1.00 65.25           C  
ATOM     38 HG12 ILE A   3     -13.127  -4.832   9.172  1.00 65.25           H  
ATOM     39 HG13 ILE A   3     -13.199  -3.343  10.112  1.00 65.25           H  
ATOM     40  CG2 ILE A   3     -11.334  -3.893   7.243  1.00 65.25           C  
ATOM     41 HG21 ILE A   3     -12.035  -3.437   6.544  1.00 65.25           H  
ATOM     42 HG22 ILE A   3     -11.420  -4.978   7.191  1.00 65.25           H  
ATOM     43 HG23 ILE A   3     -10.340  -3.582   6.923  1.00 65.25           H  
ATOM     44  CD1 ILE A   3     -14.136  -3.205   8.205  1.00 65.25           C  
ATOM     45 HD11 ILE A   3     -15.104  -3.392   8.671  1.00 65.25           H  
ATOM     46 HD12 ILE A   3     -14.125  -3.707   7.238  1.00 65.25           H  
ATOM     47 HD13 ILE A   3     -14.013  -2.131   8.066  1.00 65.25           H  
ATOM     48  N   PHE A   4      -8.226  -4.740   9.567  1.00 73.25           N  
ATOM     49  H   PHE A   4      -8.568  -5.529  10.097  1.00 73.25           H  
ATOM     50  CA  PHE A   4      -6.950  -4.899   8.873  1.00 73.25           C  
ATOM     51  HA  PHE A   4      -6.369  -3.980   8.945  1.00 73.25           H  
ATOM     52  C   PHE A   4      -7.289  -5.154   7.398  1.00 73.25           C  
ATOM     53  CB  PHE A   4      -6.147  -6.052   9.498  1.00 73.25           C  
ATOM     54  HB2 PHE A   4      -5.272  -6.238   8.875  1.00 73.25           H  
ATOM     55  HB3 PHE A   4      -6.749  -6.960   9.480  1.00 73.25           H  
ATOM     56  O   PHE A   4      -7.308  -6.290   6.927  1.00 73.25           O  
ATOM     57  CG  PHE A   4      -5.668  -5.809  10.917  1.00 73.25           C  
ATOM     58  CD1 PHE A   4      -4.464  -5.115  11.144  1.00 73.25           C  
ATOM     59  HD1 PHE A   4      -3.889  -4.742  10.309  1.00 73.25           H  
ATOM     60  CD2 PHE A   4      -6.403  -6.303  12.012  1.00 73.25           C  
ATOM     61  HD2 PHE A   4      -7.324  -6.843  11.848  1.00 73.25           H  
ATOM     62  CE1 PHE A   4      -4.000  -4.914  12.456  1.00 73.25           C  
ATOM     63  HE1 PHE A   4      -3.073  -4.386  12.625  1.00 73.25           H  
ATOM     64  CE2 PHE A   4      -5.936  -6.105  13.324  1.00 73.25           C  
ATOM     65  HE2 PHE A   4      -6.496  -6.495  14.162  1.00 73.25           H  
ATOM     66  CZ  PHE A   4      -4.735  -5.409  13.546  1.00 73.25           C  
ATOM     67  HZ  PHE A   4      -4.371  -5.262  14.552  1.00 73.25           H  
ATOM     68  N   GLY A   5      -7.729  -4.097   6.716  1.00 64.94           N  
ATOM     69  H   GLY A   5      -7.760  -3.214   7.206  1.00 64.94           H  
ATOM     70  CA  GLY A   5      -8.288  -4.132   5.377  1.00 64.94           C  
ATOM     71  HA2 GLY A   5      -8.724  -3.163   5.135  1.00 64.94           H  
ATOM     72  HA3 GLY A   5      -9.060  -4.898   5.309  1.00 64.94           H  
ATOM     73  C   GLY A   5      -7.194  -4.426   4.377  1.00 64.94           C  
ATOM     74  O   GLY A   5      -6.607  -3.505   3.833  1.00 64.94           O  
ATOM     75  N   VAL A   6      -6.967  -5.722   4.174  1.00 70.25           N  
ATOM     76  H   VAL A   6      -7.415  -6.341   4.834  1.00 70.25           H  
ATOM     77  CA  VAL A   6      -6.175  -6.350   3.116  1.00 70.25           C  
ATOM     78  HA  VAL A   6      -6.255  -7.424   3.284  1.00 70.25           H  
ATOM     79  C   VAL A   6      -4.683  -5.970   3.134  1.00 70.25           C  
ATOM     80  CB  VAL A   6      -6.816  -6.102   1.732  1.00 70.25           C  
ATOM     81  HB  VAL A   6      -6.621  -5.079   1.411  1.00 70.25           H  
ATOM     82  O   VAL A   6      -4.316  -4.865   2.736  1.00 70.25           O  
ATOM     83  CG1 VAL A   6      -6.228  -7.064   0.694  1.00 70.25           C  
ATOM     84 HG11 VAL A   6      -5.143  -6.968   0.655  1.00 70.25           H  
ATOM     85 HG12 VAL A   6      -6.627  -6.830  -0.293  1.00 70.25           H  
ATOM     86 HG13 VAL A   6      -6.480  -8.095   0.945  1.00 70.25           H  
ATOM     87  CG2 VAL A   6      -8.339  -6.325   1.731  1.00 70.25           C  
ATOM     88 HG21 VAL A   6      -8.837  -5.562   2.329  1.00 70.25           H  
ATOM     89 HG22 VAL A   6      -8.720  -6.244   0.713  1.00 70.25           H  
ATOM     90 HG23 VAL A   6      -8.577  -7.315   2.122  1.00 70.25           H  
ATOM     91  N   PRO A   7      -3.762  -6.892   3.477  1.00 68.25           N  
ATOM     92  CA  PRO A   7      -2.368  -6.740   3.073  1.00 68.25           C  
ATOM     93  HA  PRO A   7      -1.999  -5.746   3.324  1.00 68.25           H  
ATOM     94  C   PRO A   7      -2.294  -6.934   1.548  1.00 68.25           C  
ATOM     95  CB  PRO A   7      -1.595  -7.779   3.890  1.00 68.25           C  
ATOM     96  HB2 PRO A   7      -0.713  -8.148   3.367  1.00 68.25           H  
ATOM     97  HB3 PRO A   7      -1.307  -7.338   4.844  1.00 68.25           H  
ATOM     98  O   PRO A   7      -2.112  -8.043   1.060  1.00 68.25           O  
ATOM     99  CG  PRO A   7      -2.617  -8.889   4.142  1.00 68.25           C  
ATOM    100  HG2 PRO A   7      -2.569  -9.615   3.330  1.00 68.25           H  
ATOM    101  HG3 PRO A   7      -2.443  -9.383   5.097  1.00 68.25           H  
ATOM    102  CD  PRO A   7      -3.977  -8.186   4.112  1.00 68.25           C  
ATOM    103  HD2 PRO A   7      -4.681  -8.795   3.545  1.00 68.25           H  
ATOM    104  HD3 PRO A   7      -4.339  -8.036   5.129  1.00 68.25           H  
ATOM    105  N   GLY A   8      -2.538  -5.863   0.790  1.00 66.56           N  
ATOM    106  H   GLY A   8      -2.867  -5.040   1.275  1.00 66.56           H  
ATOM    107  CA  GLY A   8      -2.735  -5.927  -0.665  1.00 66.56           C  
ATOM    108  HA2 GLY A   8      -2.263  -6.825  -1.063  1.00 66.56           H  
ATOM    109  HA3 GLY A   8      -3.802  -5.985  -0.878  1.00 66.56           H  
ATOM    110  C   GLY A   8      -2.177  -4.741  -1.448  1.00 66.56           C  
ATOM    111  O   GLY A   8      -2.461  -4.621  -2.632  1.00 66.56           O  
ATOM    112  N   ALA A   9      -1.379  -3.878  -0.811  1.00 67.25           N  
ATOM    113  H   ALA A   9      -1.212  -4.021   0.175  1.00 67.25           H  
ATOM    114  CA  ALA A   9      -0.745  -2.725  -1.458  1.00 67.25           C  
ATOM    115  HA  ALA A   9      -0.927  -2.782  -2.532  1.00 67.25           H  
ATOM    116  C   ALA A   9       0.789  -2.714  -1.315  1.00 67.25           C  
ATOM    117  CB  ALA A   9      -1.419  -1.440  -0.964  1.00 67.25           C  
ATOM    118  HB1 ALA A   9      -2.494  -1.496  -1.134  1.00 67.25           H  
ATOM    119  HB2 ALA A   9      -1.024  -0.583  -1.510  1.00 67.25           H  
ATOM    120  HB3 ALA A   9      -1.226  -1.301   0.100  1.00 67.25           H  
ATOM    121  O   ALA A   9       1.414  -1.658  -1.373  1.00 67.25           O  
ATOM    122  N   PHE A  10       1.421  -3.878  -1.126  1.00 70.44           N  
ATOM    123  H   PHE A  10       0.876  -4.729  -1.125  1.00 70.44           H  
ATOM    124  CA  PHE A  10       2.862  -3.992  -1.347  1.00 70.44           C  
ATOM    125  HA  PHE A  10       3.347  -3.061  -1.053  1.00 70.44           H  
ATOM    126  C   PHE A  10       3.088  -4.180  -2.847  1.00 70.44           C  
ATOM    127  CB  PHE A  10       3.480  -5.103  -0.484  1.00 70.44           C  
ATOM    128  HB2 PHE A  10       3.134  -4.980   0.542  1.00 70.44           H  
ATOM    129  HB3 PHE A  10       3.133  -6.076  -0.830  1.00 70.44           H  
ATOM    130  O   PHE A  10       3.106  -5.303  -3.344  1.00 70.44           O  
ATOM    131  CG  PHE A  10       5.001  -5.071  -0.472  1.00 70.44           C  
ATOM    132  CD1 PHE A  10       5.746  -5.950  -1.281  1.00 70.44           C  
ATOM    133  HD1 PHE A  10       5.234  -6.664  -1.909  1.00 70.44           H  
ATOM    134  CD2 PHE A  10       5.676  -4.149   0.352  1.00 70.44           C  
ATOM    135  HD2 PHE A  10       5.113  -3.470   0.975  1.00 70.44           H  
ATOM    136  CE1 PHE A  10       7.152  -5.907  -1.266  1.00 70.44           C  
ATOM    137  HE1 PHE A  10       7.718  -6.593  -1.879  1.00 70.44           H  
ATOM    138  CE2 PHE A  10       7.082  -4.106   0.367  1.00 70.44           C  
ATOM    139  HE2 PHE A  10       7.593  -3.395   0.999  1.00 70.44           H  
ATOM    140  CZ  PHE A  10       7.821  -4.983  -0.444  1.00 70.44           C  
ATOM    141  HZ  PHE A  10       8.901  -4.952  -0.432  1.00 70.44           H  
ATOM    142  N   THR A  11       3.202  -3.074  -3.578  1.00 70.50           N  
ATOM    143  H   THR A  11       3.038  -2.181  -3.136  1.00 70.50           H  
ATOM    144  CA  THR A  11       3.709  -3.087  -4.952  1.00 70.50           C  
ATOM    145  HA  THR A  11       3.471  -4.039  -5.427  1.00 70.50           H  
ATOM    146  C   THR A  11       5.222  -2.914  -4.850  1.00 70.50           C  
ATOM    147  CB  THR A  11       3.079  -1.972  -5.809  1.00 70.50           C  
ATOM    148  HB  THR A  11       3.424  -0.996  -5.468  1.00 70.50           H  
ATOM    149  O   THR A  11       5.665  -1.777  -4.669  1.00 70.50           O  
ATOM    150  CG2 THR A  11       3.405  -2.141  -7.294  1.00 70.50           C  
ATOM    151 HG21 THR A  11       3.043  -3.107  -7.647  1.00 70.50           H  
ATOM    152 HG22 THR A  11       2.929  -1.346  -7.869  1.00 70.50           H  
ATOM    153 HG23 THR A  11       4.482  -2.082  -7.446  1.00 70.50           H  
ATOM    154  OG1 THR A  11       1.675  -2.005  -5.697  1.00 70.50           O  
ATOM    155  HG1 THR A  11       1.322  -1.270  -6.202  1.00 70.50           H  
ATOM    156  N   PRO A  12       6.045  -3.983  -4.911  1.00 76.00           N  
ATOM    157  CA  PRO A  12       7.479  -3.811  -5.069  1.00 76.00           C  
ATOM    158  HA  PRO A  12       7.871  -3.126  -4.317  1.00 76.00           H  
ATOM    159  C   PRO A  12       7.710  -3.219  -6.461  1.00 76.00           C  
ATOM    160  CB  PRO A  12       8.102  -5.194  -4.862  1.00 76.00           C  
ATOM    161  HB2 PRO A  12       9.011  -5.331  -5.446  1.00 76.00           H  
ATOM    162  HB3 PRO A  12       8.313  -5.338  -3.802  1.00 76.00           H  
ATOM    163  O   PRO A  12       7.848  -3.925  -7.459  1.00 76.00           O  
ATOM    164  CG  PRO A  12       6.993  -6.148  -5.300  1.00 76.00           C  
ATOM    165  HG2 PRO A  12       7.041  -6.297  -6.379  1.00 76.00           H  
ATOM    166  HG3 PRO A  12       7.057  -7.106  -4.783  1.00 76.00           H  
ATOM    167  CD  PRO A  12       5.707  -5.401  -4.945  1.00 76.00           C  
ATOM    168  HD2 PRO A  12       4.932  -5.617  -5.680  1.00 76.00           H  
ATOM    169  HD3 PRO A  12       5.390  -5.717  -3.951  1.00 76.00           H  
ATOM    170  N   GLY A  13       7.687  -1.891  -6.542  1.00 76.31           N  
ATOM    171  H   GLY A  13       7.429  -1.374  -5.714  1.00 76.31           H  
ATOM    172  CA  GLY A  13       8.187  -1.155  -7.688  1.00 76.31           C  
ATOM    173  HA2 GLY A  13       7.720  -1.512  -8.606  1.00 76.31           H  
ATOM    174  HA3 GLY A  13       7.984  -0.091  -7.566  1.00 76.31           H  
ATOM    175  C   GLY A  13       9.691  -1.367  -7.743  1.00 76.31           C  
ATOM    176  O   GLY A  13      10.410  -0.693  -7.019  1.00 76.31           O  
ATOM    177  N   CYS A  14      10.106  -2.384  -8.500  1.00 66.81           N  
ATOM    178  H   CYS A  14       9.369  -3.015  -8.781  1.00 66.81           H  
ATOM    179  CA  CYS A  14      11.422  -2.629  -9.106  1.00 66.81           C  
ATOM    180  HA  CYS A  14      11.441  -2.179 -10.099  1.00 66.81           H  
ATOM    181  C   CYS A  14      11.581  -4.142  -9.298  1.00 66.81           C  
ATOM    182  CB  CYS A  14      12.602  -2.039  -8.314  1.00 66.81           C  
ATOM    183  HB2 CYS A  14      13.511  -2.594  -8.543  1.00 66.81           H  
ATOM    184  HB3 CYS A  14      12.417  -2.105  -7.242  1.00 66.81           H  
ATOM    185  O   CYS A  14      12.216  -4.836  -8.504  1.00 66.81           O  
ATOM    186  SG  CYS A  14      12.848  -0.312  -8.838  1.00 66.81           S  
ATOM    187  HG  CYS A  14      13.739   0.015  -7.897  1.00 66.81           H  
ATOM    188  N   SER A  15      10.979  -4.663 -10.367  1.00 75.94           N  
ATOM    189  H   SER A  15      10.497  -4.043 -11.001  1.00 75.94           H  
ATOM    190  CA  SER A  15      11.221  -6.030 -10.819  1.00 75.94           C  
ATOM    191  HA  SER A  15      11.487  -6.650  -9.962  1.00 75.94           H  
ATOM    192  C   SER A  15      12.407  -6.038 -11.785  1.00 75.94           C  
ATOM    193  CB  SER A  15       9.940  -6.627 -11.412  1.00 75.94           C  
ATOM    194  HB2 SER A  15       9.118  -6.460 -10.716  1.00 75.94           H  
ATOM    195  HB3 SER A  15       9.701  -6.149 -12.362  1.00 75.94           H  
ATOM    196  O   SER A  15      12.197  -6.187 -12.980  1.00 75.94           O  
ATOM    197  OG  SER A  15      10.097  -8.017 -11.587  1.00 75.94           O  
ATOM    198  HG  SER A  15      10.653  -8.127 -12.363  1.00 75.94           H  
ATOM    199  N   LYS A  16      13.616  -5.908 -11.222  1.00 66.25           N  
ATOM    200  H   LYS A  16      13.614  -5.707 -10.232  1.00 66.25           H  
ATOM    201  CA  LYS A  16      14.935  -5.977 -11.882  1.00 66.25           C  
ATOM    202  HA  LYS A  16      15.677  -5.799 -11.104  1.00 66.25           H  
ATOM    203  C   LYS A  16      15.250  -4.900 -12.926  1.00 66.25           C  
ATOM    204  CB  LYS A  16      15.172  -7.386 -12.441  1.00 66.25           C  
ATOM    205  HB2 LYS A  16      14.741  -8.125 -11.766  1.00 66.25           H  
ATOM    206  HB3 LYS A  16      14.669  -7.462 -13.405  1.00 66.25           H  
ATOM    207  O   LYS A  16      14.459  -4.695 -13.865  1.00 66.25           O  
ATOM    208  CG  LYS A  16      16.667  -7.683 -12.611  1.00 66.25           C  
ATOM    209  HG2 LYS A  16      17.113  -7.772 -11.620  1.00 66.25           H  
ATOM    210  HG3 LYS A  16      17.163  -6.874 -13.147  1.00 66.25           H  
ATOM    211  CD  LYS A  16      16.862  -8.983 -13.399  1.00 66.25           C  
ATOM    212  HD2 LYS A  16      16.117  -9.722 -13.107  1.00 66.25           H  
ATOM    213  HD3 LYS A  16      16.715  -8.757 -14.455  1.00 66.25           H  
ATOM    214  CE  LYS A  16      18.271  -9.551 -13.199  1.00 66.25           C  
ATOM    215  HE2 LYS A  16      18.493 -10.211 -14.037  1.00 66.25           H  
ATOM    216  HE3 LYS A  16      18.983  -8.725 -13.226  1.00 66.25           H  
ATOM    217  NZ  LYS A  16      18.373 -10.303 -11.925  1.00 66.25           N  
ATOM    218  HZ1 LYS A  16      19.309 -10.662 -11.800  1.00 66.25           H  
ATOM    219  HZ2 LYS A  16      18.157  -9.687 -11.154  1.00 66.25           H  
ATOM    220  HZ3 LYS A  16      17.716 -11.070 -11.916  1.00 66.25           H  
ATOM    221  OXT LYS A  16      16.362  -4.361 -12.763  1.00 66.25           O  
TER     222      LYS A  16                                                       
END
