# Supplementary material for: Unveiling the Bioactive Potential of the Invasive Jellyfish Phyllorhiza punctata Through Integrative Transcriptomic and Proteomic Analyses
Source: Biomolecules. 2025 Aug 4;15(8):1121. doi: 10.3390/biom15081121 (PMC12383608; doi:10.3390/biom15081121)
Supplement: Supplementary file 1 [file biomolecules-15-01121-s001.zip › Suplementary Material/FileS3/Alphafold2/XP_065052233_5261_relaxed_rank_001_alphafold2_ptm_model_3_seed_000.pdb]

ATOM      1  N   GLY A   1       0.230  15.450  -7.689  1.00 72.31           N  
ATOM      2  H   GLY A   1      -0.320  14.604  -7.675  1.00 72.31           H  
ATOM      3  H2  GLY A   1      -0.396  16.238  -7.614  1.00 72.31           H  
ATOM      4  H3  GLY A   1       0.743  15.511  -8.557  1.00 72.31           H  
ATOM      5  CA  GLY A   1       1.154  15.475  -6.546  1.00 72.31           C  
ATOM      6  HA2 GLY A   1       1.821  14.613  -6.563  1.00 72.31           H  
ATOM      7  HA3 GLY A   1       1.734  16.398  -6.553  1.00 72.31           H  
ATOM      8  C   GLY A   1       0.315  15.457  -5.302  1.00 72.31           C  
ATOM      9  O   GLY A   1      -0.415  16.411  -5.131  1.00 72.31           O  
ATOM     10  N   ILE A   2       0.376  14.349  -4.560  1.00 79.12           N  
ATOM     11  H   ILE A   2       1.062  13.656  -4.824  1.00 79.12           H  
ATOM     12  CA  ILE A   2      -0.349  14.014  -3.320  1.00 79.12           C  
ATOM     13  HA  ILE A   2      -0.268  12.929  -3.251  1.00 79.12           H  
ATOM     14  C   ILE A   2      -1.868  14.268  -3.300  1.00 79.12           C  
ATOM     15  CB  ILE A   2       0.374  14.524  -2.060  1.00 79.12           C  
ATOM     16  HB  ILE A   2      -0.169  14.132  -1.199  1.00 79.12           H  
ATOM     17  O   ILE A   2      -2.403  15.260  -3.777  1.00 79.12           O  
ATOM     18  CG1 ILE A   2       0.379  16.062  -1.959  1.00 79.12           C  
ATOM     19 HG12 ILE A   2      -0.618  16.444  -2.179  1.00 79.12           H  
ATOM     20 HG13 ILE A   2       1.072  16.483  -2.687  1.00 79.12           H  
ATOM     21  CG2 ILE A   2       1.801  13.940  -2.020  1.00 79.12           C  
ATOM     22 HG21 ILE A   2       2.252  14.146  -1.049  1.00 79.12           H  
ATOM     23 HG22 ILE A   2       2.428  14.388  -2.791  1.00 79.12           H  
ATOM     24 HG23 ILE A   2       1.773  12.857  -2.146  1.00 79.12           H  
ATOM     25  CD1 ILE A   2       0.756  16.564  -0.562  1.00 79.12           C  
ATOM     26 HD11 ILE A   2       1.780  16.282  -0.318  1.00 79.12           H  
ATOM     27 HD12 ILE A   2       0.680  17.651  -0.539  1.00 79.12           H  
ATOM     28 HD13 ILE A   2       0.075  16.149   0.181  1.00 79.12           H  
ATOM     29  N   MET A   3      -2.596  13.284  -2.794  1.00 84.31           N  
ATOM     30  H   MET A   3      -2.136  12.522  -2.316  1.00 84.31           H  
ATOM     31  CA  MET A   3      -4.046  13.266  -2.853  1.00 84.31           C  
ATOM     32  HA  MET A   3      -4.353  13.624  -3.836  1.00 84.31           H  
ATOM     33  C   MET A   3      -4.676  14.148  -1.766  1.00 84.31           C  
ATOM     34  CB  MET A   3      -4.503  11.826  -2.705  1.00 84.31           C  
ATOM     35  HB2 MET A   3      -4.030  11.369  -1.835  1.00 84.31           H  
ATOM     36  HB3 MET A   3      -5.581  11.865  -2.551  1.00 84.31           H  
ATOM     37  O   MET A   3      -4.271  14.047  -0.613  1.00 84.31           O  
ATOM     38  CG  MET A   3      -4.229  11.006  -3.968  1.00 84.31           C  
ATOM     39  HG2 MET A   3      -3.401  11.451  -4.520  1.00 84.31           H  
ATOM     40  HG3 MET A   3      -5.103  11.060  -4.617  1.00 84.31           H  
ATOM     41  SD  MET A   3      -3.781   9.276  -3.659  1.00 84.31           S  
ATOM     42  CE  MET A   3      -4.249   8.512  -5.240  1.00 84.31           C  
ATOM     43  HE1 MET A   3      -5.273   8.764  -5.516  1.00 84.31           H  
ATOM     44  HE2 MET A   3      -3.580   8.866  -6.025  1.00 84.31           H  
ATOM     45  HE3 MET A   3      -4.158   7.429  -5.158  1.00 84.31           H  
ATOM     46  N   PRO A   4      -5.718  14.935  -2.086  1.00 81.25           N  
ATOM     47  CA  PRO A   4      -6.324  15.895  -1.162  1.00 81.25           C  
ATOM     48  HA  PRO A   4      -5.548  16.478  -0.667  1.00 81.25           H  
ATOM     49  C   PRO A   4      -7.196  15.261  -0.075  1.00 81.25           C  
ATOM     50  CB  PRO A   4      -7.172  16.808  -2.053  1.00 81.25           C  
ATOM     51  HB2 PRO A   4      -8.030  17.231  -1.532  1.00 81.25           H  
ATOM     52  HB3 PRO A   4      -6.544  17.606  -2.450  1.00 81.25           H  
ATOM     53  O   PRO A   4      -7.700  15.978   0.776  1.00 81.25           O  
ATOM     54  CG  PRO A   4      -7.596  15.880  -3.190  1.00 81.25           C  
ATOM     55  HG2 PRO A   4      -8.429  15.255  -2.868  1.00 81.25           H  
ATOM     56  HG3 PRO A   4      -7.855  16.434  -4.092  1.00 81.25           H  
ATOM     57  CD  PRO A   4      -6.354  15.020  -3.391  1.00 81.25           C  
ATOM     58  HD2 PRO A   4      -6.636  14.036  -3.765  1.00 81.25           H  
ATOM     59  HD3 PRO A   4      -5.678  15.513  -4.089  1.00 81.25           H  
ATOM     60  N   TRP A   5      -7.464  13.953  -0.118  1.00 83.00           N  
ATOM     61  H   TRP A   5      -7.050  13.389  -0.846  1.00 83.00           H  
ATOM     62  CA  TRP A   5      -8.109  13.268   1.011  1.00 83.00           C  
ATOM     63  HA  TRP A   5      -8.914  13.886   1.408  1.00 83.00           H  
ATOM     64  C   TRP A   5      -7.141  13.021   2.162  1.00 83.00           C  
ATOM     65  CB  TRP A   5      -8.699  11.945   0.560  1.00 83.00           C  
ATOM     66  HB2 TRP A   5      -9.525  12.149  -0.121  1.00 83.00           H  
ATOM     67  HB3 TRP A   5      -9.116  11.427   1.424  1.00 83.00           H  
ATOM     68  O   TRP A   5      -7.578  12.853   3.295  1.00 83.00           O  
ATOM     69  CG  TRP A   5      -7.734  11.040  -0.123  1.00 83.00           C  
ATOM     70  CD1 TRP A   5      -6.849  10.199   0.459  1.00 83.00           C  
ATOM     71  HD1 TRP A   5      -6.707  10.093   1.524  1.00 83.00           H  
ATOM     72  CD2 TRP A   5      -7.607  10.847  -1.551  1.00 83.00           C  
ATOM     73  CE2 TRP A   5      -6.774   9.716  -1.760  1.00 83.00           C  
ATOM     74  CE3 TRP A   5      -8.160  11.487  -2.682  1.00 83.00           C  
ATOM     75  HE3 TRP A   5      -8.795  12.349  -2.544  1.00 83.00           H  
ATOM     76  NE1 TRP A   5      -6.247   9.430  -0.517  1.00 83.00           N  
ATOM     77  HE1 TRP A   5      -5.607   8.675  -0.317  1.00 83.00           H  
ATOM     78  CH2 TRP A   5      -7.247   9.770  -4.134  1.00 83.00           C  
ATOM     79  HH2 TRP A   5      -7.207   9.316  -5.113  1.00 83.00           H  
ATOM     80  CZ2 TRP A   5      -6.673   9.126  -3.022  1.00 83.00           C  
ATOM     81  HZ2 TRP A   5      -6.169   8.177  -3.131  1.00 83.00           H  
ATOM     82  CZ3 TRP A   5      -7.941  10.977  -3.972  1.00 83.00           C  
ATOM     83  HZ3 TRP A   5      -8.401  11.451  -4.827  1.00 83.00           H  
ATOM     84  N   VAL A   6      -5.835  13.060   1.886  1.00 78.38           N  
ATOM     85  H   VAL A   6      -5.559  13.197   0.924  1.00 78.38           H  
ATOM     86  CA  VAL A   6      -4.848  13.488   2.875  1.00 78.38           C  
ATOM     87  HA  VAL A   6      -5.159  13.166   3.869  1.00 78.38           H  
ATOM     88  C   VAL A   6      -4.877  15.016   2.840  1.00 78.38           C  
ATOM     89  CB  VAL A   6      -3.453  12.900   2.589  1.00 78.38           C  
ATOM     90  HB  VAL A   6      -3.019  13.361   1.702  1.00 78.38           H  
ATOM     91  O   VAL A   6      -4.003  15.658   2.262  1.00 78.38           O  
ATOM     92  CG1 VAL A   6      -2.526  13.148   3.784  1.00 78.38           C  
ATOM     93 HG11 VAL A   6      -1.537  12.735   3.582  1.00 78.38           H  
ATOM     94 HG12 VAL A   6      -2.421  14.219   3.954  1.00 78.38           H  
ATOM     95 HG13 VAL A   6      -2.935  12.688   4.683  1.00 78.38           H  
ATOM     96  CG2 VAL A   6      -3.514  11.385   2.337  1.00 78.38           C  
ATOM     97 HG21 VAL A   6      -4.055  11.182   1.413  1.00 78.38           H  
ATOM     98 HG22 VAL A   6      -4.015  10.892   3.170  1.00 78.38           H  
ATOM     99 HG23 VAL A   6      -2.504  10.988   2.237  1.00 78.38           H  
ATOM    100  N   LYS A   7      -5.997  15.572   3.301  1.00 65.94           N  
ATOM    101  H   LYS A   7      -6.637  14.975   3.805  1.00 65.94           H  
ATOM    102  CA  LYS A   7      -6.179  17.013   3.446  1.00 65.94           C  
ATOM    103  HA  LYS A   7      -5.707  17.516   2.602  1.00 65.94           H  
ATOM    104  C   LYS A   7      -5.423  17.478   4.675  1.00 65.94           C  
ATOM    105  CB  LYS A   7      -7.673  17.363   3.516  1.00 65.94           C  
ATOM    106  HB2 LYS A   7      -8.259  16.496   3.212  1.00 65.94           H  
ATOM    107  HB3 LYS A   7      -7.949  17.598   4.544  1.00 65.94           H  
ATOM    108  O   LYS A   7      -5.513  16.759   5.695  1.00 65.94           O  
ATOM    109  CG  LYS A   7      -8.013  18.550   2.604  1.00 65.94           C  
ATOM    110  HG2 LYS A   7      -7.576  18.398   1.617  1.00 65.94           H  
ATOM    111  HG3 LYS A   7      -7.604  19.465   3.031  1.00 65.94           H  
ATOM    112  CD  LYS A   7      -9.533  18.666   2.470  1.00 65.94           C  
ATOM    113  HD2 LYS A   7      -9.955  18.932   3.439  1.00 65.94           H  
ATOM    114  HD3 LYS A   7      -9.930  17.699   2.159  1.00 65.94           H  
ATOM    115  CE  LYS A   7      -9.896  19.718   1.423  1.00 65.94           C  
ATOM    116  HE2 LYS A   7      -9.391  19.460   0.492  1.00 65.94           H  
ATOM    117  HE3 LYS A   7      -9.514  20.682   1.758  1.00 65.94           H  
ATOM    118  NZ  LYS A   7     -11.363  19.771   1.221  1.00 65.94           N  
ATOM    119  HZ1 LYS A   7     -11.697  18.877   0.891  1.00 65.94           H  
ATOM    120  HZ2 LYS A   7     -11.602  20.486   0.549  1.00 65.94           H  
ATOM    121  HZ3 LYS A   7     -11.820  19.980   2.097  1.00 65.94           H  
ATOM    122  OXT LYS A   7      -4.814  18.557   4.549  1.00 65.94           O  
TER     123      LYS A   7                                                       
END
