# Supplementary material for: Unveiling the Bioactive Potential of the Invasive Jellyfish Phyllorhiza punctata Through Integrative Transcriptomic and Proteomic Analyses
Source: Biomolecules. 2025 Aug 4;15(8):1121. doi: 10.3390/biom15081121 (PMC12383608; doi:10.3390/biom15081121)
Supplement: Supplementary file 1 [file biomolecules-15-01121-s001.zip › Suplementary Material/FileS3/Alphafold2/XP_065052365_12919_relaxed_rank_001_alphafold2_ptm_model_3_seed_000.pdb]

ATOM      1  N   SER A   1       9.539   6.919 -16.394  1.00 77.19           N  
ATOM      2  H   SER A   1       9.610   7.885 -16.682  1.00 77.19           H  
ATOM      3  H2  SER A   1       9.713   6.301 -17.173  1.00 77.19           H  
ATOM      4  H3  SER A   1      10.229   6.729 -15.682  1.00 77.19           H  
ATOM      5  CA  SER A   1       8.215   6.638 -15.806  1.00 77.19           C  
ATOM      6  HA  SER A   1       7.429   6.790 -16.545  1.00 77.19           H  
ATOM      7  C   SER A   1       7.998   7.610 -14.663  1.00 77.19           C  
ATOM      8  CB  SER A   1       8.154   5.192 -15.293  1.00 77.19           C  
ATOM      9  HB2 SER A   1       7.409   5.106 -14.503  1.00 77.19           H  
ATOM     10  HB3 SER A   1       7.879   4.527 -16.112  1.00 77.19           H  
ATOM     11  O   SER A   1       8.769   7.593 -13.713  1.00 77.19           O  
ATOM     12  OG  SER A   1       9.429   4.816 -14.809  1.00 77.19           O  
ATOM     13  HG  SER A   1       9.345   4.029 -14.265  1.00 77.19           H  
ATOM     14  N   SER A   2       7.029   8.519 -14.762  1.00 79.94           N  
ATOM     15  H   SER A   2       6.383   8.535 -15.537  1.00 79.94           H  
ATOM     16  CA  SER A   2       6.624   9.314 -13.600  1.00 79.94           C  
ATOM     17  HA  SER A   2       7.503   9.615 -13.030  1.00 79.94           H  
ATOM     18  C   SER A   2       5.752   8.431 -12.710  1.00 79.94           C  
ATOM     19  CB  SER A   2       5.894  10.596 -14.020  1.00 79.94           C  
ATOM     20  HB2 SER A   2       5.372  11.014 -13.159  1.00 79.94           H  
ATOM     21  HB3 SER A   2       6.623  11.325 -14.374  1.00 79.94           H  
ATOM     22  O   SER A   2       4.742   7.892 -13.156  1.00 79.94           O  
ATOM     23  OG  SER A   2       4.973  10.333 -15.061  1.00 79.94           O  
ATOM     24  HG  SER A   2       4.297  11.015 -15.060  1.00 79.94           H  
ATOM     25  N   ILE A   3       6.164   8.235 -11.461  1.00 80.75           N  
ATOM     26  H   ILE A   3       7.018   8.673 -11.145  1.00 80.75           H  
ATOM     27  CA  ILE A   3       5.303   7.621 -10.452  1.00 80.75           C  
ATOM     28  HA  ILE A   3       4.686   6.847 -10.910  1.00 80.75           H  
ATOM     29  C   ILE A   3       4.397   8.748  -9.966  1.00 80.75           C  
ATOM     30  CB  ILE A   3       6.129   6.962  -9.324  1.00 80.75           C  
ATOM     31  HB  ILE A   3       6.732   7.731  -8.841  1.00 80.75           H  
ATOM     32  O   ILE A   3       4.846   9.647  -9.259  1.00 80.75           O  
ATOM     33  CG1 ILE A   3       7.075   5.880  -9.900  1.00 80.75           C  
ATOM     34 HG12 ILE A   3       6.488   5.037 -10.262  1.00 80.75           H  
ATOM     35 HG13 ILE A   3       7.633   6.285 -10.744  1.00 80.75           H  
ATOM     36  CG2 ILE A   3       5.182   6.347  -8.275  1.00 80.75           C  
ATOM     37 HG21 ILE A   3       4.524   7.111  -7.861  1.00 80.75           H  
ATOM     38 HG22 ILE A   3       4.573   5.562  -8.723  1.00 80.75           H  
ATOM     39 HG23 ILE A   3       5.753   5.928  -7.446  1.00 80.75           H  
ATOM     40  CD1 ILE A   3       8.118   5.373  -8.896  1.00 80.75           C  
ATOM     41 HD11 ILE A   3       7.636   4.836  -8.079  1.00 80.75           H  
ATOM     42 HD12 ILE A   3       8.687   6.212  -8.495  1.00 80.75           H  
ATOM     43 HD13 ILE A   3       8.801   4.691  -9.402  1.00 80.75           H  
ATOM     44  N   LEU A   4       3.142   8.753 -10.413  1.00 81.19           N  
ATOM     45  H   LEU A   4       2.838   8.011 -11.027  1.00 81.19           H  
ATOM     46  CA  LEU A   4       2.139   9.648  -9.847  1.00 81.19           C  
ATOM     47  HA  LEU A   4       2.535  10.664  -9.861  1.00 81.19           H  
ATOM     48  C   LEU A   4       1.888   9.215  -8.394  1.00 81.19           C  
ATOM     49  CB  LEU A   4       0.860   9.607 -10.699  1.00 81.19           C  
ATOM     50  HB2 LEU A   4       0.658   8.573 -10.978  1.00 81.19           H  
ATOM     51  HB3 LEU A   4       0.016   9.944 -10.097  1.00 81.19           H  
ATOM     52  O   LEU A   4       1.654   8.024  -8.162  1.00 81.19           O  
ATOM     53  CG  LEU A   4       0.975  10.493 -11.956  1.00 81.19           C  
ATOM     54  HG  LEU A   4       2.024  10.680 -12.186  1.00 81.19           H  
ATOM     55  CD1 LEU A   4       0.354   9.808 -13.171  1.00 81.19           C  
ATOM     56 HD11 LEU A   4      -0.699   9.597 -12.983  1.00 81.19           H  
ATOM     57 HD12 LEU A   4       0.879   8.874 -13.372  1.00 81.19           H  
ATOM     58 HD13 LEU A   4       0.440  10.454 -14.045  1.00 81.19           H  
ATOM     59  CD2 LEU A   4       0.274  11.836 -11.741  1.00 81.19           C  
ATOM     60 HD21 LEU A   4       0.712  12.348 -10.884  1.00 81.19           H  
ATOM     61 HD22 LEU A   4       0.397  12.463 -12.625  1.00 81.19           H  
ATOM     62 HD23 LEU A   4      -0.789  11.681 -11.560  1.00 81.19           H  
ATOM     63  N   PRO A   5       1.953  10.130  -7.411  1.00 77.56           N  
ATOM     64  CA  PRO A   5       1.639   9.784  -6.035  1.00 77.56           C  
ATOM     65  HA  PRO A   5       2.265   8.953  -5.707  1.00 77.56           H  
ATOM     66  C   PRO A   5       0.166   9.372  -5.955  1.00 77.56           C  
ATOM     67  CB  PRO A   5       1.980  11.026  -5.204  1.00 77.56           C  
ATOM     68  HB2 PRO A   5       3.010  10.953  -4.856  1.00 77.56           H  
ATOM     69  HB3 PRO A   5       1.303  11.155  -4.359  1.00 77.56           H  
ATOM     70  O   PRO A   5      -0.731  10.163  -6.242  1.00 77.56           O  
ATOM     71  CG  PRO A   5       1.866  12.179  -6.202  1.00 77.56           C  
ATOM     72  HG2 PRO A   5       2.519  13.011  -5.938  1.00 77.56           H  
ATOM     73  HG3 PRO A   5       0.829  12.513  -6.255  1.00 77.56           H  
ATOM     74  CD  PRO A   5       2.264  11.546  -7.533  1.00 77.56           C  
ATOM     75  HD2 PRO A   5       3.335  11.668  -7.696  1.00 77.56           H  
ATOM     76  HD3 PRO A   5       1.700  12.011  -8.343  1.00 77.56           H  
ATOM     77  N   SER A   6      -0.084   8.115  -5.587  1.00 82.75           N  
ATOM     78  H   SER A   6       0.697   7.494  -5.427  1.00 82.75           H  
ATOM     79  CA  SER A   6      -1.432   7.636  -5.294  1.00 82.75           C  
ATOM     80  HA  SER A   6      -2.114   7.971  -6.076  1.00 82.75           H  
ATOM     81  C   SER A   6      -1.866   8.238  -3.963  1.00 82.75           C  
ATOM     82  CB  SER A   6      -1.473   6.107  -5.256  1.00 82.75           C  
ATOM     83  HB2 SER A   6      -0.832   5.741  -4.453  1.00 82.75           H  
ATOM     84  HB3 SER A   6      -1.115   5.712  -6.207  1.00 82.75           H  
ATOM     85  O   SER A   6      -1.399   7.826  -2.900  1.00 82.75           O  
ATOM     86  OG  SER A   6      -2.799   5.671  -5.040  1.00 82.75           O  
ATOM     87  HG  SER A   6      -2.808   4.715  -4.955  1.00 82.75           H  
ATOM     88  N   VAL A   7      -2.726   9.254  -4.011  1.00 78.38           N  
ATOM     89  H   VAL A   7      -3.012   9.607  -4.913  1.00 78.38           H  
ATOM     90  CA  VAL A   7      -3.391   9.760  -2.811  1.00 78.38           C  
ATOM     91  HA  VAL A   7      -2.668   9.777  -1.996  1.00 78.38           H  
ATOM     92  C   VAL A   7      -4.471   8.756  -2.417  1.00 78.38           C  
ATOM     93  CB  VAL A   7      -3.894  11.211  -2.964  1.00 78.38           C  
ATOM     94  HB  VAL A   7      -4.469  11.467  -2.074  1.00 78.38           H  
ATOM     95  O   VAL A   7      -5.586   8.759  -2.932  1.00 78.38           O  
ATOM     96  CG1 VAL A   7      -2.691  12.163  -3.030  1.00 78.38           C  
ATOM     97 HG11 VAL A   7      -2.074  12.043  -2.140  1.00 78.38           H  
ATOM     98 HG12 VAL A   7      -3.039  13.195  -3.074  1.00 78.38           H  
ATOM     99 HG13 VAL A   7      -2.089  11.952  -3.914  1.00 78.38           H  
ATOM    100  CG2 VAL A   7      -4.768  11.481  -4.197  1.00 78.38           C  
ATOM    101 HG21 VAL A   7      -4.226  11.251  -5.115  1.00 78.38           H  
ATOM    102 HG22 VAL A   7      -5.682  10.887  -4.157  1.00 78.38           H  
ATOM    103 HG23 VAL A   7      -5.058  12.531  -4.212  1.00 78.38           H  
ATOM    104  N   SER A   8      -4.119   7.837  -1.521  1.00 79.94           N  
ATOM    105  H   SER A   8      -3.154   7.807  -1.221  1.00 79.94           H  
ATOM    106  CA  SER A   8      -5.105   6.996  -0.848  1.00 79.94           C  
ATOM    107  HA  SER A   8      -5.767   6.545  -1.588  1.00 79.94           H  
ATOM    108  C   SER A   8      -5.923   7.886   0.082  1.00 79.94           C  
ATOM    109  CB  SER A   8      -4.423   5.869  -0.069  1.00 79.94           C  
ATOM    110  HB2 SER A   8      -3.851   5.245  -0.757  1.00 79.94           H  
ATOM    111  HB3 SER A   8      -3.748   6.294   0.673  1.00 79.94           H  
ATOM    112  O   SER A   8      -5.452   8.276   1.150  1.00 79.94           O  
ATOM    113  OG  SER A   8      -5.401   5.080   0.580  1.00 79.94           O  
ATOM    114  HG  SER A   8      -4.965   4.509   1.218  1.00 79.94           H  
ATOM    115  N   ASN A   9      -7.141   8.234  -0.326  1.00 78.62           N  
ATOM    116  H   ASN A   9      -7.432   7.970  -1.257  1.00 78.62           H  
ATOM    117  CA  ASN A   9      -8.106   8.864   0.565  1.00 78.62           C  
ATOM    118  HA  ASN A   9      -7.570   9.525   1.246  1.00 78.62           H  
ATOM    119  C   ASN A   9      -8.766   7.774   1.416  1.00 78.62           C  
ATOM    120  CB  ASN A   9      -9.095   9.728  -0.239  1.00 78.62           C  
ATOM    121  HB2 ASN A   9      -9.783   9.092  -0.795  1.00 78.62           H  
ATOM    122  HB3 ASN A   9      -8.547  10.352  -0.946  1.00 78.62           H  
ATOM    123  O   ASN A   9      -9.930   7.425   1.212  1.00 78.62           O  
ATOM    124  CG  ASN A   9      -9.870  10.661   0.679  1.00 78.62           C  
ATOM    125  ND2 ASN A   9     -11.152  10.838   0.466  1.00 78.62           N  
ATOM    126 HD21 ASN A   9     -11.625  11.435   1.129  1.00 78.62           H  
ATOM    127 HD22 ASN A   9     -11.637  10.302  -0.239  1.00 78.62           H  
ATOM    128  OD1 ASN A   9      -9.327  11.259   1.589  1.00 78.62           O  
ATOM    129  N   PHE A  10      -7.996   7.166   2.323  1.00 73.69           N  
ATOM    130  H   PHE A  10      -7.037   7.467   2.427  1.00 73.69           H  
ATOM    131  CA  PHE A  10      -8.568   6.267   3.316  1.00 73.69           C  
ATOM    132  HA  PHE A  10      -9.312   5.641   2.823  1.00 73.69           H  
ATOM    133  C   PHE A  10      -9.284   7.135   4.348  1.00 73.69           C  
ATOM    134  CB  PHE A  10      -7.518   5.320   3.908  1.00 73.69           C  
ATOM    135  HB2 PHE A  10      -6.915   5.840   4.653  1.00 73.69           H  
ATOM    136  HB3 PHE A  10      -6.847   4.998   3.112  1.00 73.69           H  
ATOM    137  O   PHE A  10      -8.651   7.693   5.240  1.00 73.69           O  
ATOM    138  CG  PHE A  10      -8.149   4.079   4.516  1.00 73.69           C  
ATOM    139  CD1 PHE A  10      -8.430   4.013   5.893  1.00 73.69           C  
ATOM    140  HD1 PHE A  10      -8.203   4.854   6.532  1.00 73.69           H  
ATOM    141  CD2 PHE A  10      -8.491   2.996   3.682  1.00 73.69           C  
ATOM    142  HD2 PHE A  10      -8.294   3.048   2.621  1.00 73.69           H  
ATOM    143  CE1 PHE A  10      -9.028   2.860   6.435  1.00 73.69           C  
ATOM    144  HE1 PHE A  10      -9.249   2.816   7.492  1.00 73.69           H  
ATOM    145  CE2 PHE A  10      -9.094   1.846   4.223  1.00 73.69           C  
ATOM    146  HE2 PHE A  10      -9.356   1.019   3.581  1.00 73.69           H  
ATOM    147  CZ  PHE A  10      -9.357   1.776   5.602  1.00 73.69           C  
ATOM    148  HZ  PHE A  10      -9.825   0.897   6.020  1.00 73.69           H  
ATOM    149  N   ALA A  11     -10.581   7.312   4.098  1.00 69.50           N  
ATOM    150  H   ALA A  11     -10.910   6.929   3.223  1.00 69.50           H  
ATOM    151  CA  ALA A  11     -11.595   7.945   4.928  1.00 69.50           C  
ATOM    152  HA  ALA A  11     -11.961   8.829   4.406  1.00 69.50           H  
ATOM    153  C   ALA A  11     -11.112   8.384   6.322  1.00 69.50           C  
ATOM    154  CB  ALA A  11     -12.758   6.950   5.038  1.00 69.50           C  
ATOM    155  HB1 ALA A  11     -13.145   6.711   4.048  1.00 69.50           H  
ATOM    156  HB2 ALA A  11     -13.557   7.394   5.632  1.00 69.50           H  
ATOM    157  HB3 ALA A  11     -12.422   6.037   5.529  1.00 69.50           H  
ATOM    158  O   ALA A  11     -10.898   7.565   7.219  1.00 69.50           O  
ATOM    159  N   LYS A  12     -11.024   9.699   6.499  1.00 65.56           N  
ATOM    160  H   LYS A  12     -11.229  10.286   5.703  1.00 65.56           H  
ATOM    161  CA  LYS A  12     -11.347  10.347   7.765  1.00 65.56           C  
ATOM    162  HA  LYS A  12     -11.593   9.593   8.513  1.00 65.56           H  
ATOM    163  C   LYS A  12     -12.616  11.154   7.535  1.00 65.56           C  
ATOM    164  CB  LYS A  12     -10.165  11.201   8.232  1.00 65.56           C  
ATOM    165  HB2 LYS A  12      -9.239  10.747   7.881  1.00 65.56           H  
ATOM    166  HB3 LYS A  12     -10.246  12.202   7.809  1.00 65.56           H  
ATOM    167  O   LYS A  12     -13.441  11.186   8.467  1.00 65.56           O  
ATOM    168  CG  LYS A  12     -10.127  11.259   9.760  1.00 65.56           C  
ATOM    169  HG2 LYS A  12     -10.011  10.245  10.145  1.00 65.56           H  
ATOM    170  HG3 LYS A  12     -11.056  11.682  10.141  1.00 65.56           H  
ATOM    171  CD  LYS A  12      -8.945  12.116  10.215  1.00 65.56           C  
ATOM    172  HD2 LYS A  12      -9.173  13.163  10.015  1.00 65.56           H  
ATOM    173  HD3 LYS A  12      -8.056  11.828   9.655  1.00 65.56           H  
ATOM    174  CE  LYS A  12      -8.698  11.893  11.706  1.00 65.56           C  
ATOM    175  HE2 LYS A  12      -9.616  12.124  12.247  1.00 65.56           H  
ATOM    176  HE3 LYS A  12      -8.475  10.838  11.862  1.00 65.56           H  
ATOM    177  NZ  LYS A  12      -7.581  12.738  12.193  1.00 65.56           N  
ATOM    178  HZ1 LYS A  12      -7.819  13.713  12.084  1.00 65.56           H  
ATOM    179  HZ2 LYS A  12      -6.745  12.546  11.658  1.00 65.56           H  
ATOM    180  HZ3 LYS A  12      -7.400  12.551  13.169  1.00 65.56           H  
ATOM    181  OXT LYS A  12     -12.710  11.697   6.412  1.00 65.56           O  
TER     182      LYS A  12                                                       
END
