# Supplementary material for: Unveiling the Bioactive Potential of the Invasive Jellyfish Phyllorhiza punctata Through Integrative Transcriptomic and Proteomic Analyses
Source: Biomolecules. 2025 Aug 4;15(8):1121. doi: 10.3390/biom15081121 (PMC12383608; doi:10.3390/biom15081121)
Supplement: Supplementary file 1 [file biomolecules-15-01121-s001.zip › Suplementary Material/FileS3/Alphafold2/XP_065052395_5101_relaxed_rank_001_alphafold2_ptm_model_3_seed_000.pdb]

ATOM      1  N   GLY A   1       2.062  11.971   2.551  1.00 74.25           N  
ATOM      2  H   GLY A   1       1.883  11.707   3.509  1.00 74.25           H  
ATOM      3  H2  GLY A   1       2.358  12.937   2.525  1.00 74.25           H  
ATOM      4  H3  GLY A   1       1.210  11.868   2.020  1.00 74.25           H  
ATOM      5  CA  GLY A   1       3.120  11.102   2.004  1.00 74.25           C  
ATOM      6  HA2 GLY A   1       3.301  11.337   0.955  1.00 74.25           H  
ATOM      7  HA3 GLY A   1       4.041  11.235   2.572  1.00 74.25           H  
ATOM      8  C   GLY A   1       2.684   9.664   2.141  1.00 74.25           C  
ATOM      9  O   GLY A   1       2.386   9.282   3.259  1.00 74.25           O  
ATOM     10  N   LEU A   2       2.562   8.956   1.014  1.00 83.75           N  
ATOM     11  H   LEU A   2       2.857   9.415   0.164  1.00 83.75           H  
ATOM     12  CA  LEU A   2       2.160   7.551   0.783  1.00 83.75           C  
ATOM     13  HA  LEU A   2       1.839   7.537  -0.259  1.00 83.75           H  
ATOM     14  C   LEU A   2       0.937   6.984   1.546  1.00 83.75           C  
ATOM     15  CB  LEU A   2       3.408   6.651   0.867  1.00 83.75           C  
ATOM     16  HB2 LEU A   2       4.268   7.191   0.472  1.00 83.75           H  
ATOM     17  HB3 LEU A   2       3.607   6.427   1.915  1.00 83.75           H  
ATOM     18  O   LEU A   2       0.034   6.452   0.915  1.00 83.75           O  
ATOM     19  CG  LEU A   2       3.288   5.326   0.082  1.00 83.75           C  
ATOM     20  HG  LEU A   2       2.431   4.761   0.449  1.00 83.75           H  
ATOM     21  CD1 LEU A   2       3.141   5.545  -1.428  1.00 83.75           C  
ATOM     22 HD11 LEU A   2       2.165   5.971  -1.664  1.00 83.75           H  
ATOM     23 HD12 LEU A   2       3.935   6.192  -1.801  1.00 83.75           H  
ATOM     24 HD13 LEU A   2       3.203   4.585  -1.940  1.00 83.75           H  
ATOM     25  CD2 LEU A   2       4.552   4.498   0.308  1.00 83.75           C  
ATOM     26 HD21 LEU A   2       5.427   5.025  -0.070  1.00 83.75           H  
ATOM     27 HD22 LEU A   2       4.463   3.542  -0.208  1.00 83.75           H  
ATOM     28 HD23 LEU A   2       4.681   4.298   1.372  1.00 83.75           H  
ATOM     29  N   PHE A   3       0.822   7.178   2.857  1.00 84.25           N  
ATOM     30  H   PHE A   3       1.601   7.609   3.334  1.00 84.25           H  
ATOM     31  CA  PHE A   3      -0.324   6.789   3.689  1.00 84.25           C  
ATOM     32  HA  PHE A   3      -0.511   5.723   3.555  1.00 84.25           H  
ATOM     33  C   PHE A   3      -1.636   7.518   3.356  1.00 84.25           C  
ATOM     34  CB  PHE A   3       0.045   7.041   5.157  1.00 84.25           C  
ATOM     35  HB2 PHE A   3       0.234   8.104   5.303  1.00 84.25           H  
ATOM     36  HB3 PHE A   3      -0.804   6.772   5.785  1.00 84.25           H  
ATOM     37  O   PHE A   3      -2.696   7.103   3.804  1.00 84.25           O  
ATOM     38  CG  PHE A   3       1.244   6.244   5.623  1.00 84.25           C  
ATOM     39  CD1 PHE A   3       1.103   4.868   5.876  1.00 84.25           C  
ATOM     40  HD1 PHE A   3       0.143   4.389   5.754  1.00 84.25           H  
ATOM     41  CD2 PHE A   3       2.499   6.862   5.787  1.00 84.25           C  
ATOM     42  HD2 PHE A   3       2.614   7.920   5.603  1.00 84.25           H  
ATOM     43  CE1 PHE A   3       2.211   4.110   6.290  1.00 84.25           C  
ATOM     44  HE1 PHE A   3       2.100   3.054   6.487  1.00 84.25           H  
ATOM     45  CE2 PHE A   3       3.607   6.103   6.200  1.00 84.25           C  
ATOM     46  HE2 PHE A   3       4.570   6.574   6.334  1.00 84.25           H  
ATOM     47  CZ  PHE A   3       3.463   4.727   6.451  1.00 84.25           C  
ATOM     48  HZ  PHE A   3       4.312   4.144   6.775  1.00 84.25           H  
ATOM     49  N   ALA A   4      -1.583   8.594   2.567  1.00 82.81           N  
ATOM     50  H   ALA A   4      -0.685   8.851   2.183  1.00 82.81           H  
ATOM     51  CA  ALA A   4      -2.778   9.317   2.126  1.00 82.81           C  
ATOM     52  HA  ALA A   4      -3.500   9.342   2.942  1.00 82.81           H  
ATOM     53  C   ALA A   4      -3.490   8.651   0.938  1.00 82.81           C  
ATOM     54  CB  ALA A   4      -2.381  10.761   1.799  1.00 82.81           C  
ATOM     55  HB1 ALA A   4      -1.655  10.776   0.987  1.00 82.81           H  
ATOM     56  HB2 ALA A   4      -1.967  11.242   2.686  1.00 82.81           H  
ATOM     57  HB3 ALA A   4      -3.267  11.313   1.486  1.00 82.81           H  
ATOM     58  O   ALA A   4      -4.613   9.024   0.635  1.00 82.81           O  
ATOM     59  N   TYR A   5      -2.849   7.698   0.256  1.00 86.94           N  
ATOM     60  H   TYR A   5      -1.936   7.387   0.555  1.00 86.94           H  
ATOM     61  CA  TYR A   5      -3.462   7.024  -0.891  1.00 86.94           C  
ATOM     62  HA  TYR A   5      -4.032   7.748  -1.473  1.00 86.94           H  
ATOM     63  C   TYR A   5      -4.454   5.927  -0.473  1.00 86.94           C  
ATOM     64  CB  TYR A   5      -2.341   6.472  -1.779  1.00 86.94           C  
ATOM     65  HB2 TYR A   5      -1.711   5.809  -1.185  1.00 86.94           H  
ATOM     66  HB3 TYR A   5      -1.721   7.299  -2.124  1.00 86.94           H  
ATOM     67  O   TYR A   5      -5.321   5.553  -1.251  1.00 86.94           O  
ATOM     68  CG  TYR A   5      -2.849   5.715  -2.987  1.00 86.94           C  
ATOM     69  CD1 TYR A   5      -2.747   4.311  -3.031  1.00 86.94           C  
ATOM     70  HD1 TYR A   5      -2.278   3.775  -2.219  1.00 86.94           H  
ATOM     71  CD2 TYR A   5      -3.488   6.409  -4.034  1.00 86.94           C  
ATOM     72  HD2 TYR A   5      -3.597   7.482  -3.989  1.00 86.94           H  
ATOM     73  CE1 TYR A   5      -3.293   3.595  -4.111  1.00 86.94           C  
ATOM     74  HE1 TYR A   5      -3.236   2.517  -4.131  1.00 86.94           H  
ATOM     75  CE2 TYR A   5      -4.027   5.696  -5.121  1.00 86.94           C  
ATOM     76  HE2 TYR A   5      -4.538   6.212  -5.921  1.00 86.94           H  
ATOM     77  OH  TYR A   5      -4.470   3.606  -6.203  1.00 86.94           O  
ATOM     78  HH  TYR A   5      -4.402   2.656  -6.083  1.00 86.94           H  
ATOM     79  CZ  TYR A   5      -3.938   4.290  -5.157  1.00 86.94           C  
ATOM     80  N   LEU A   6      -4.319   5.413   0.752  1.00 85.81           N  
ATOM     81  H   LEU A   6      -3.619   5.808   1.363  1.00 85.81           H  
ATOM     82  CA  LEU A   6      -5.104   4.285   1.258  1.00 85.81           C  
ATOM     83  HA  LEU A   6      -5.801   3.952   0.489  1.00 85.81           H  
ATOM     84  C   LEU A   6      -6.011   4.636   2.444  1.00 85.81           C  
ATOM     85  CB  LEU A   6      -4.144   3.122   1.576  1.00 85.81           C  
ATOM     86  HB2 LEU A   6      -3.226   3.520   2.009  1.00 85.81           H  
ATOM     87  HB3 LEU A   6      -4.585   2.481   2.340  1.00 85.81           H  
ATOM     88  O   LEU A   6      -6.587   3.725   3.035  1.00 85.81           O  
ATOM     89  CG  LEU A   6      -3.837   2.259   0.336  1.00 85.81           C  
ATOM     90  HG  LEU A   6      -4.291   2.693  -0.555  1.00 85.81           H  
ATOM     91  CD1 LEU A   6      -2.330   2.169   0.098  1.00 85.81           C  
ATOM     92 HD11 LEU A   6      -2.137   1.600  -0.812  1.00 85.81           H  
ATOM     93 HD12 LEU A   6      -1.851   1.673   0.942  1.00 85.81           H  
ATOM     94 HD13 LEU A   6      -1.917   3.172  -0.010  1.00 85.81           H  
ATOM     95  CD2 LEU A   6      -4.378   0.839   0.521  1.00 85.81           C  
ATOM     96 HD21 LEU A   6      -5.458   0.884   0.668  1.00 85.81           H  
ATOM     97 HD22 LEU A   6      -3.918   0.366   1.388  1.00 85.81           H  
ATOM     98 HD23 LEU A   6      -4.172   0.247  -0.370  1.00 85.81           H  
ATOM     99  N   LYS A   7      -6.139   5.918   2.803  1.00 75.94           N  
ATOM    100  H   LYS A   7      -5.785   6.607   2.154  1.00 75.94           H  
ATOM    101  CA  LYS A   7      -7.275   6.337   3.628  1.00 75.94           C  
ATOM    102  HA  LYS A   7      -7.514   5.553   4.347  1.00 75.94           H  
ATOM    103  C   LYS A   7      -8.510   6.455   2.742  1.00 75.94           C  
ATOM    104  CB  LYS A   7      -6.977   7.638   4.384  1.00 75.94           C  
ATOM    105  HB2 LYS A   7      -6.097   7.496   5.011  1.00 75.94           H  
ATOM    106  HB3 LYS A   7      -6.793   8.442   3.670  1.00 75.94           H  
ATOM    107  O   LYS A   7      -9.567   5.974   3.197  1.00 75.94           O  
ATOM    108  CG  LYS A   7      -8.193   7.979   5.258  1.00 75.94           C  
ATOM    109  HG2 LYS A   7      -8.406   7.135   5.914  1.00 75.94           H  
ATOM    110  HG3 LYS A   7      -9.061   8.153   4.622  1.00 75.94           H  
ATOM    111  CD  LYS A   7      -7.989   9.230   6.106  1.00 75.94           C  
ATOM    112  HD2 LYS A   7      -7.139   9.086   6.774  1.00 75.94           H  
ATOM    113  HD3 LYS A   7      -7.811  10.081   5.449  1.00 75.94           H  
ATOM    114  CE  LYS A   7      -9.277   9.431   6.910  1.00 75.94           C  
ATOM    115  HE2 LYS A   7     -10.112   9.438   6.209  1.00 75.94           H  
ATOM    116  HE3 LYS A   7      -9.414   8.572   7.567  1.00 75.94           H  
ATOM    117  NZ  LYS A   7      -9.254  10.692   7.687  1.00 75.94           N  
ATOM    118  HZ1 LYS A   7     -10.120  10.793   8.197  1.00 75.94           H  
ATOM    119  HZ2 LYS A   7      -8.484  10.684   8.340  1.00 75.94           H  
ATOM    120  HZ3 LYS A   7      -9.156  11.477   7.059  1.00 75.94           H  
ATOM    121  OXT LYS A   7      -8.369   7.114   1.692  1.00 75.94           O  
TER     122      LYS A   7                                                       
END
