# Supplementary material for: Unveiling the Bioactive Potential of the Invasive Jellyfish Phyllorhiza punctata Through Integrative Transcriptomic and Proteomic Analyses
Source: Biomolecules. 2025 Aug 4;15(8):1121. doi: 10.3390/biom15081121 (PMC12383608; doi:10.3390/biom15081121)
Supplement: Supplementary file 1 [file biomolecules-15-01121-s001.zip › Suplementary Material/FileS3/Alphafold2/XP_065052404_2046_relaxed_rank_001_alphafold2_ptm_model_5_seed_000.pdb]

ATOM      1  N   ASN A   1      -9.036   5.417  -3.762  1.00 66.69           N  
ATOM      2  H   ASN A   1      -8.107   5.811  -3.796  1.00 66.69           H  
ATOM      3  H2  ASN A   1      -9.707   6.156  -3.911  1.00 66.69           H  
ATOM      4  H3  ASN A   1      -9.129   4.737  -4.503  1.00 66.69           H  
ATOM      5  CA  ASN A   1      -9.281   4.769  -2.453  1.00 66.69           C  
ATOM      6  HA  ASN A   1      -9.186   5.507  -1.655  1.00 66.69           H  
ATOM      7  C   ASN A   1      -8.229   3.702  -2.214  1.00 66.69           C  
ATOM      8  CB  ASN A   1     -10.713   4.199  -2.389  1.00 66.69           C  
ATOM      9  HB2 ASN A   1     -10.797   3.465  -1.588  1.00 66.69           H  
ATOM     10  HB3 ASN A   1     -10.992   3.718  -3.327  1.00 66.69           H  
ATOM     11  O   ASN A   1      -8.469   2.564  -2.576  1.00 66.69           O  
ATOM     12  CG  ASN A   1     -11.655   5.335  -2.054  1.00 66.69           C  
ATOM     13  ND2 ASN A   1     -12.550   5.733  -2.931  1.00 66.69           N  
ATOM     14 HD21 ASN A   1     -13.156   6.478  -2.619  1.00 66.69           H  
ATOM     15 HD22 ASN A   1     -12.822   5.170  -3.724  1.00 66.69           H  
ATOM     16  OD1 ASN A   1     -11.487   5.953  -1.025  1.00 66.69           O  
ATOM     17  N   GLY A   2      -7.063   4.081  -1.677  1.00 76.75           N  
ATOM     18  H   GLY A   2      -7.008   5.008  -1.280  1.00 76.75           H  
ATOM     19  CA  GLY A   2      -5.773   3.355  -1.674  1.00 76.75           C  
ATOM     20  HA2 GLY A   2      -5.392   3.332  -2.696  1.00 76.75           H  
ATOM     21  HA3 GLY A   2      -5.062   3.934  -1.084  1.00 76.75           H  
ATOM     22  C   GLY A   2      -5.700   1.912  -1.144  1.00 76.75           C  
ATOM     23  O   GLY A   2      -4.603   1.393  -0.996  1.00 76.75           O  
ATOM     24  N   TRP A   3      -6.827   1.242  -0.925  1.00 84.69           N  
ATOM     25  H   TRP A   3      -7.700   1.717  -1.109  1.00 84.69           H  
ATOM     26  CA  TRP A   3      -6.938  -0.183  -0.622  1.00 84.69           C  
ATOM     27  HA  TRP A   3      -6.445  -0.399   0.326  1.00 84.69           H  
ATOM     28  C   TRP A   3      -6.281  -1.070  -1.693  1.00 84.69           C  
ATOM     29  CB  TRP A   3      -8.432  -0.507  -0.480  1.00 84.69           C  
ATOM     30  HB2 TRP A   3      -8.947  -0.263  -1.409  1.00 84.69           H  
ATOM     31  HB3 TRP A   3      -8.537  -1.580  -0.322  1.00 84.69           H  
ATOM     32  O   TRP A   3      -5.618  -2.042  -1.354  1.00 84.69           O  
ATOM     33  CG  TRP A   3      -9.119   0.199   0.653  1.00 84.69           C  
ATOM     34  CD1 TRP A   3      -9.597   1.466   0.644  1.00 84.69           C  
ATOM     35  HD1 TRP A   3      -9.566   2.130  -0.207  1.00 84.69           H  
ATOM     36  CD2 TRP A   3      -9.422  -0.326   1.980  1.00 84.69           C  
ATOM     37  CE2 TRP A   3     -10.060   0.701   2.739  1.00 84.69           C  
ATOM     38  CE3 TRP A   3      -9.232  -1.572   2.613  1.00 84.69           C  
ATOM     39  HE3 TRP A   3      -8.758  -2.378   2.072  1.00 84.69           H  
ATOM     40  NE1 TRP A   3     -10.135   1.773   1.879  1.00 84.69           N  
ATOM     41  HE1 TRP A   3     -10.571   2.654   2.112  1.00 84.69           H  
ATOM     42  CH2 TRP A   3     -10.278  -0.745   4.662  1.00 84.69           C  
ATOM     43  HH2 TRP A   3     -10.601  -0.918   5.678  1.00 84.69           H  
ATOM     44  CZ2 TRP A   3     -10.480   0.508   4.062  1.00 84.69           C  
ATOM     45  HZ2 TRP A   3     -10.961   1.305   4.610  1.00 84.69           H  
ATOM     46  CZ3 TRP A   3      -9.659  -1.780   3.938  1.00 84.69           C  
ATOM     47  HZ3 TRP A   3      -9.511  -2.742   4.406  1.00 84.69           H  
ATOM     48  N   GLY A   4      -6.402  -0.708  -2.977  1.00 84.62           N  
ATOM     49  H   GLY A   4      -6.989   0.084  -3.196  1.00 84.62           H  
ATOM     50  CA  GLY A   4      -5.853  -1.511  -4.079  1.00 84.62           C  
ATOM     51  HA2 GLY A   4      -6.275  -1.158  -5.020  1.00 84.62           H  
ATOM     52  HA3 GLY A   4      -6.150  -2.552  -3.947  1.00 84.62           H  
ATOM     53  C   GLY A   4      -4.325  -1.474  -4.210  1.00 84.62           C  
ATOM     54  O   GLY A   4      -3.729  -2.441  -4.664  1.00 84.62           O  
ATOM     55  N   VAL A   5      -3.670  -0.389  -3.784  1.00 84.44           N  
ATOM     56  H   VAL A   5      -4.193   0.338  -3.317  1.00 84.44           H  
ATOM     57  CA  VAL A   5      -2.215  -0.204  -3.972  1.00 84.44           C  
ATOM     58  HA  VAL A   5      -1.938  -0.564  -4.963  1.00 84.44           H  
ATOM     59  C   VAL A   5      -1.397  -1.029  -2.974  1.00 84.44           C  
ATOM     60  CB  VAL A   5      -1.852   1.294  -3.890  1.00 84.44           C  
ATOM     61  HB  VAL A   5      -2.209   1.692  -2.940  1.00 84.44           H  
ATOM     62  O   VAL A   5      -0.280  -1.439  -3.279  1.00 84.44           O  
ATOM     63  CG1 VAL A   5      -0.346   1.566  -3.989  1.00 84.44           C  
ATOM     64 HG11 VAL A   5       0.059   1.110  -4.892  1.00 84.44           H  
ATOM     65 HG12 VAL A   5      -0.158   2.639  -4.016  1.00 84.44           H  
ATOM     66 HG13 VAL A   5       0.172   1.161  -3.119  1.00 84.44           H  
ATOM     67  CG2 VAL A   5      -2.535   2.070  -5.027  1.00 84.44           C  
ATOM     68 HG21 VAL A   5      -2.267   3.125  -4.966  1.00 84.44           H  
ATOM     69 HG22 VAL A   5      -3.619   1.984  -4.956  1.00 84.44           H  
ATOM     70 HG23 VAL A   5      -2.207   1.679  -5.990  1.00 84.44           H  
ATOM     71  N   MET A   6      -1.960  -1.290  -1.792  1.00 84.44           N  
ATOM     72  H   MET A   6      -2.896  -0.951  -1.617  1.00 84.44           H  
ATOM     73  CA  MET A   6      -1.277  -2.020  -0.723  1.00 84.44           C  
ATOM     74  HA  MET A   6      -0.245  -1.673  -0.662  1.00 84.44           H  
ATOM     75  C   MET A   6      -1.204  -3.533  -0.971  1.00 84.44           C  
ATOM     76  CB  MET A   6      -1.964  -1.720   0.618  1.00 84.44           C  
ATOM     77  HB2 MET A   6      -3.032  -1.921   0.539  1.00 84.44           H  
ATOM     78  HB3 MET A   6      -1.546  -2.374   1.384  1.00 84.44           H  
ATOM     79  O   MET A   6      -0.284  -4.169  -0.471  1.00 84.44           O  
ATOM     80  CG  MET A   6      -1.742  -0.267   1.059  1.00 84.44           C  
ATOM     81  HG2 MET A   6      -2.142   0.414   0.308  1.00 84.44           H  
ATOM     82  HG3 MET A   6      -0.667  -0.099   1.127  1.00 84.44           H  
ATOM     83  SD  MET A   6      -2.467   0.143   2.672  1.00 84.44           S  
ATOM     84  CE  MET A   6      -4.109   0.709   2.164  1.00 84.44           C  
ATOM     85  HE1 MET A   6      -4.702   0.940   3.049  1.00 84.44           H  
ATOM     86  HE2 MET A   6      -4.011   1.603   1.549  1.00 84.44           H  
ATOM     87  HE3 MET A   6      -4.602  -0.078   1.593  1.00 84.44           H  
ATOM     88  N   VAL A   7      -2.141  -4.113  -1.735  1.00 78.00           N  
ATOM     89  H   VAL A   7      -2.868  -3.539  -2.138  1.00 78.00           H  
ATOM     90  CA  VAL A   7      -2.164  -5.566  -1.997  1.00 78.00           C  
ATOM     91  HA  VAL A   7      -1.809  -6.084  -1.106  1.00 78.00           H  
ATOM     92  C   VAL A   7      -1.201  -5.953  -3.119  1.00 78.00           C  
ATOM     93  CB  VAL A   7      -3.590  -6.080  -2.284  1.00 78.00           C  
ATOM     94  HB  VAL A   7      -3.957  -5.623  -3.203  1.00 78.00           H  
ATOM     95  O   VAL A   7      -0.565  -6.990  -3.026  1.00 78.00           O  
ATOM     96  CG1 VAL A   7      -3.635  -7.607  -2.437  1.00 78.00           C  
ATOM     97 HG11 VAL A   7      -3.221  -8.087  -1.550  1.00 78.00           H  
ATOM     98 HG12 VAL A   7      -3.052  -7.918  -3.304  1.00 78.00           H  
ATOM     99 HG13 VAL A   7      -4.662  -7.941  -2.584  1.00 78.00           H  
ATOM    100  CG2 VAL A   7      -4.551  -5.715  -1.142  1.00 78.00           C  
ATOM    101 HG21 VAL A   7      -4.628  -4.633  -1.039  1.00 78.00           H  
ATOM    102 HG22 VAL A   7      -4.196  -6.143  -0.204  1.00 78.00           H  
ATOM    103 HG23 VAL A   7      -5.546  -6.104  -1.359  1.00 78.00           H  
ATOM    104  N   SER A   8      -1.028  -5.117  -4.147  1.00 84.00           N  
ATOM    105  H   SER A   8      -1.624  -4.307  -4.236  1.00 84.00           H  
ATOM    106  CA  SER A   8      -0.149  -5.446  -5.283  1.00 84.00           C  
ATOM    107  HA  SER A   8      -0.377  -6.459  -5.616  1.00 84.00           H  
ATOM    108  C   SER A   8       1.349  -5.408  -4.960  1.00 84.00           C  
ATOM    109  CB  SER A   8      -0.408  -4.490  -6.448  1.00 84.00           C  
ATOM    110  HB2 SER A   8       0.128  -4.850  -7.327  1.00 84.00           H  
ATOM    111  HB3 SER A   8      -0.037  -3.498  -6.192  1.00 84.00           H  
ATOM    112  O   SER A   8       2.147  -5.902  -5.749  1.00 84.00           O  
ATOM    113  OG  SER A   8      -1.791  -4.407  -6.737  1.00 84.00           O  
ATOM    114  HG  SER A   8      -1.895  -4.069  -7.630  1.00 84.00           H  
ATOM    115  N   HIS A   9       1.737  -4.781  -3.846  1.00 80.25           N  
ATOM    116  H   HIS A   9       1.019  -4.425  -3.232  1.00 80.25           H  
ATOM    117  CA  HIS A   9       3.135  -4.653  -3.414  1.00 80.25           C  
ATOM    118  HA  HIS A   9       3.789  -4.936  -4.239  1.00 80.25           H  
ATOM    119  C   HIS A   9       3.523  -5.603  -2.265  1.00 80.25           C  
ATOM    120  CB  HIS A   9       3.436  -3.184  -3.069  1.00 80.25           C  
ATOM    121  HB2 HIS A   9       4.334  -3.128  -2.453  1.00 80.25           H  
ATOM    122  HB3 HIS A   9       2.616  -2.772  -2.481  1.00 80.25           H  
ATOM    123  O   HIS A   9       4.630  -5.481  -1.741  1.00 80.25           O  
ATOM    124  CG  HIS A   9       3.691  -2.313  -4.269  1.00 80.25           C  
ATOM    125  CD2 HIS A   9       4.794  -2.347  -5.081  1.00 80.25           C  
ATOM    126  HD2 HIS A   9       5.624  -3.032  -4.994  1.00 80.25           H  
ATOM    127  ND1 HIS A   9       2.898  -1.277  -4.700  1.00 80.25           N  
ATOM    128  HD1 HIS A   9       1.996  -1.037  -4.314  1.00 80.25           H  
ATOM    129  CE1 HIS A   9       3.512  -0.696  -5.745  1.00 80.25           C  
ATOM    130  HE1 HIS A   9       3.127   0.143  -6.305  1.00 80.25           H  
ATOM    131  NE2 HIS A   9       4.672  -1.312  -6.015  1.00 80.25           N  
ATOM    132  N   ARG A  10       2.645  -6.524  -1.855  1.00 63.97           N  
ATOM    133  H   ARG A  10       1.816  -6.678  -2.411  1.00 63.97           H  
ATOM    134  CA  ARG A  10       2.966  -7.605  -0.913  1.00 63.97           C  
ATOM    135  HA  ARG A  10       3.990  -7.498  -0.554  1.00 63.97           H  
ATOM    136  C   ARG A  10       2.949  -8.946  -1.636  1.00 63.97           C  
ATOM    137  CB  ARG A  10       2.006  -7.569   0.286  1.00 63.97           C  
ATOM    138  HB2 ARG A  10       2.190  -6.660   0.858  1.00 63.97           H  
ATOM    139  HB3 ARG A  10       0.979  -7.554  -0.081  1.00 63.97           H  
ATOM    140  O   ARG A  10       3.833  -9.758  -1.298  1.00 63.97           O  
ATOM    141  CG  ARG A  10       2.198  -8.806   1.180  1.00 63.97           C  
ATOM    142  HG2 ARG A  10       3.246  -8.908   1.459  1.00 63.97           H  
ATOM    143  HG3 ARG A  10       1.901  -9.697   0.626  1.00 63.97           H  
ATOM    144  CD  ARG A  10       1.334  -8.754   2.439  1.00 63.97           C  
ATOM    145  HD2 ARG A  10       1.281  -9.761   2.852  1.00 63.97           H  
ATOM    146  HD3 ARG A  10       0.328  -8.437   2.163  1.00 63.97           H  
ATOM    147  NE  ARG A  10       1.900  -7.852   3.457  1.00 63.97           N  
ATOM    148  HE  ARG A  10       2.795  -7.445   3.227  1.00 63.97           H  
ATOM    149  NH1 ARG A  10       0.181  -8.012   4.959  1.00 63.97           N  
ATOM    150 HH11 ARG A  10      -0.229  -7.785   5.854  1.00 63.97           H  
ATOM    151 HH12 ARG A  10      -0.307  -8.593   4.292  1.00 63.97           H  
ATOM    152  NH2 ARG A  10       1.990  -6.806   5.470  1.00 63.97           N  
ATOM    153 HH21 ARG A  10       2.899  -6.443   5.221  1.00 63.97           H  
ATOM    154 HH22 ARG A  10       1.581  -6.589   6.367  1.00 63.97           H  
ATOM    155  CZ  ARG A  10       1.356  -7.561   4.620  1.00 63.97           C  
ATOM    156  OXT ARG A  10       2.008  -9.143  -2.428  1.00 63.97           O  
TER     157      ARG A  10                                                       
END
