# Supplementary material for: Unveiling the Bioactive Potential of the Invasive Jellyfish Phyllorhiza punctata Through Integrative Transcriptomic and Proteomic Analyses
Source: Biomolecules. 2025 Aug 4;15(8):1121. doi: 10.3390/biom15081121 (PMC12383608; doi:10.3390/biom15081121)
Supplement: Supplementary file 1 [file biomolecules-15-01121-s001.zip › Suplementary Material/FileS3/Alphafold2/XP_065052422_11741_relaxed_rank_001_alphafold2_ptm_model_4_seed_000.pdb]

ATOM      1  N   SER A   1       8.183  -9.741  -1.001  1.00 77.38           N  
ATOM      2  H   SER A   1       9.020  -9.182  -1.084  1.00 77.38           H  
ATOM      3  H2  SER A   1       8.172 -10.428  -1.741  1.00 77.38           H  
ATOM      4  H3  SER A   1       7.368  -9.153  -1.109  1.00 77.38           H  
ATOM      5  CA  SER A   1       8.131 -10.428   0.305  1.00 77.38           C  
ATOM      6  HA  SER A   1       7.215 -11.018   0.315  1.00 77.38           H  
ATOM      7  C   SER A   1       8.002  -9.444   1.469  1.00 77.38           C  
ATOM      8  CB  SER A   1       9.274 -11.428   0.484  1.00 77.38           C  
ATOM      9  HB2 SER A   1       9.529 -11.884  -0.473  1.00 77.38           H  
ATOM     10  HB3 SER A   1      10.153 -10.945   0.910  1.00 77.38           H  
ATOM     11  O   SER A   1       6.996  -9.488   2.154  1.00 77.38           O  
ATOM     12  OG  SER A   1       8.789 -12.425   1.341  1.00 77.38           O  
ATOM     13  HG  SER A   1       9.453 -13.099   1.504  1.00 77.38           H  
ATOM     14  N   ILE A   2       8.911  -8.469   1.632  1.00 84.88           N  
ATOM     15  H   ILE A   2       9.779  -8.498   1.117  1.00 84.88           H  
ATOM     16  CA  ILE A   2       8.847  -7.465   2.724  1.00 84.88           C  
ATOM     17  HA  ILE A   2       8.782  -7.990   3.677  1.00 84.88           H  
ATOM     18  C   ILE A   2       7.601  -6.564   2.640  1.00 84.88           C  
ATOM     19  CB  ILE A   2      10.149  -6.627   2.731  1.00 84.88           C  
ATOM     20  HB  ILE A   2      10.266  -6.178   1.745  1.00 84.88           H  
ATOM     21  O   ILE A   2       6.918  -6.365   3.637  1.00 84.88           O  
ATOM     22  CG1 ILE A   2      11.373  -7.534   3.009  1.00 84.88           C  
ATOM     23 HG12 ILE A   2      11.301  -8.463   2.442  1.00 84.88           H  
ATOM     24 HG13 ILE A   2      11.398  -7.799   4.066  1.00 84.88           H  
ATOM     25  CG2 ILE A   2      10.091  -5.491   3.769  1.00 84.88           C  
ATOM     26 HG21 ILE A   2       9.292  -4.786   3.538  1.00 84.88           H  
ATOM     27 HG22 ILE A   2       9.924  -5.897   4.766  1.00 84.88           H  
ATOM     28 HG23 ILE A   2      11.023  -4.924   3.773  1.00 84.88           H  
ATOM     29  CD1 ILE A   2      12.708  -6.891   2.619  1.00 84.88           C  
ATOM     30 HD11 ILE A   2      13.514  -7.606   2.782  1.00 84.88           H  
ATOM     31 HD12 ILE A   2      12.904  -6.009   3.229  1.00 84.88           H  
ATOM     32 HD13 ILE A   2      12.693  -6.609   1.566  1.00 84.88           H  
ATOM     33  N   LEU A   3       7.254  -6.088   1.437  1.00 83.56           N  
ATOM     34  H   LEU A   3       7.910  -6.192   0.676  1.00 83.56           H  
ATOM     35  CA  LEU A   3       6.077  -5.232   1.217  1.00 83.56           C  
ATOM     36  HA  LEU A   3       6.181  -4.320   1.806  1.00 83.56           H  
ATOM     37  C   LEU A   3       4.762  -5.886   1.666  1.00 83.56           C  
ATOM     38  CB  LEU A   3       5.998  -4.872  -0.278  1.00 83.56           C  
ATOM     39  HB2 LEU A   3       5.021  -4.435  -0.486  1.00 83.56           H  
ATOM     40  HB3 LEU A   3       6.073  -5.789  -0.863  1.00 83.56           H  
ATOM     41  O   LEU A   3       3.874  -5.209   2.169  1.00 83.56           O  
ATOM     42  CG  LEU A   3       7.075  -3.875  -0.740  1.00 83.56           C  
ATOM     43  HG  LEU A   3       8.044  -4.175  -0.342  1.00 83.56           H  
ATOM     44  CD1 LEU A   3       7.171  -3.885  -2.265  1.00 83.56           C  
ATOM     45 HD11 LEU A   3       6.216  -3.593  -2.701  1.00 83.56           H  
ATOM     46 HD12 LEU A   3       7.932  -3.175  -2.589  1.00 83.56           H  
ATOM     47 HD13 LEU A   3       7.443  -4.878  -2.624  1.00 83.56           H  
ATOM     48  CD2 LEU A   3       6.761  -2.453  -0.277  1.00 83.56           C  
ATOM     49 HD21 LEU A   3       7.535  -1.770  -0.628  1.00 83.56           H  
ATOM     50 HD22 LEU A   3       6.728  -2.402   0.811  1.00 83.56           H  
ATOM     51 HD23 LEU A   3       5.800  -2.128  -0.675  1.00 83.56           H  
ATOM     52  N   SER A   4       4.655  -7.211   1.532  1.00 92.56           N  
ATOM     53  H   SER A   4       5.465  -7.737   1.234  1.00 92.56           H  
ATOM     54  CA  SER A   4       3.450  -7.942   1.925  1.00 92.56           C  
ATOM     55  HA  SER A   4       2.583  -7.453   1.481  1.00 92.56           H  
ATOM     56  C   SER A   4       3.247  -7.969   3.438  1.00 92.56           C  
ATOM     57  CB  SER A   4       3.510  -9.379   1.411  1.00 92.56           C  
ATOM     58  HB2 SER A   4       4.269  -9.936   1.962  1.00 92.56           H  
ATOM     59  HB3 SER A   4       3.768  -9.380   0.352  1.00 92.56           H  
ATOM     60  O   SER A   4       2.109  -8.072   3.867  1.00 92.56           O  
ATOM     61  OG  SER A   4       2.260 -10.008   1.569  1.00 92.56           O  
ATOM     62  HG  SER A   4       1.838  -9.692   2.371  1.00 92.56           H  
ATOM     63  N   GLY A   5       4.319  -7.899   4.234  1.00 89.50           N  
ATOM     64  H   GLY A   5       5.229  -7.748   3.823  1.00 89.50           H  
ATOM     65  CA  GLY A   5       4.240  -7.990   5.695  1.00 89.50           C  
ATOM     66  HA2 GLY A   5       3.470  -8.709   5.975  1.00 89.50           H  
ATOM     67  HA3 GLY A   5       5.196  -8.345   6.078  1.00 89.50           H  
ATOM     68  C   GLY A   5       3.918  -6.670   6.398  1.00 89.50           C  
ATOM     69  O   GLY A   5       3.602  -6.693   7.581  1.00 89.50           O  
ATOM     70  N   LEU A   6       4.010  -5.533   5.698  1.00 88.44           N  
ATOM     71  H   LEU A   6       4.300  -5.585   4.732  1.00 88.44           H  
ATOM     72  CA  LEU A   6       3.680  -4.212   6.251  1.00 88.44           C  
ATOM     73  HA  LEU A   6       3.852  -4.232   7.327  1.00 88.44           H  
ATOM     74  C   LEU A   6       2.207  -3.842   6.051  1.00 88.44           C  
ATOM     75  CB  LEU A   6       4.615  -3.163   5.620  1.00 88.44           C  
ATOM     76  HB2 LEU A   6       5.646  -3.482   5.773  1.00 88.44           H  
ATOM     77  HB3 LEU A   6       4.427  -3.133   4.547  1.00 88.44           H  
ATOM     78  O   LEU A   6       1.665  -3.088   6.839  1.00 88.44           O  
ATOM     79  CG  LEU A   6       4.453  -1.736   6.186  1.00 88.44           C  
ATOM     80  HG  LEU A   6       3.441  -1.373   6.004  1.00 88.44           H  
ATOM     81  CD1 LEU A   6       4.756  -1.663   7.685  1.00 88.44           C  
ATOM     82 HD11 LEU A   6       4.718  -0.625   8.014  1.00 88.44           H  
ATOM     83 HD12 LEU A   6       3.992  -2.208   8.239  1.00 88.44           H  
ATOM     84 HD13 LEU A   6       5.741  -2.080   7.898  1.00 88.44           H  
ATOM     85  CD2 LEU A   6       5.415  -0.796   5.459  1.00 88.44           C  
ATOM     86 HD21 LEU A   6       5.273   0.221   5.825  1.00 88.44           H  
ATOM     87 HD22 LEU A   6       6.447  -1.101   5.634  1.00 88.44           H  
ATOM     88 HD23 LEU A   6       5.203  -0.810   4.390  1.00 88.44           H  
ATOM     89  N   LEU A   7       1.570  -4.361   4.999  1.00 87.94           N  
ATOM     90  H   LEU A   7       2.089  -4.957   4.370  1.00 87.94           H  
ATOM     91  CA  LEU A   7       0.147  -4.130   4.725  1.00 87.94           C  
ATOM     92  HA  LEU A   7      -0.114  -3.102   4.974  1.00 87.94           H  
ATOM     93  C   LEU A   7      -0.772  -5.021   5.563  1.00 87.94           C  
ATOM     94  CB  LEU A   7      -0.103  -4.390   3.230  1.00 87.94           C  
ATOM     95  HB2 LEU A   7      -1.162  -4.590   3.070  1.00 87.94           H  
ATOM     96  HB3 LEU A   7       0.444  -5.284   2.933  1.00 87.94           H  
ATOM     97  O   LEU A   7      -1.937  -4.692   5.756  1.00 87.94           O  
ATOM     98  CG  LEU A   7       0.304  -3.202   2.346  1.00 87.94           C  
ATOM     99  HG  LEU A   7       1.237  -2.770   2.709  1.00 87.94           H  
ATOM    100  CD1 LEU A   7       0.526  -3.676   0.911  1.00 87.94           C  
ATOM    101 HD11 LEU A   7       0.806  -2.828   0.286  1.00 87.94           H  
ATOM    102 HD12 LEU A   7       1.331  -4.411   0.890  1.00 87.94           H  
ATOM    103 HD13 LEU A   7      -0.389  -4.125   0.523  1.00 87.94           H  
ATOM    104  CD2 LEU A   7      -0.786  -2.128   2.338  1.00 87.94           C  
ATOM    105 HD21 LEU A   7      -1.719  -2.539   1.952  1.00 87.94           H  
ATOM    106 HD22 LEU A   7      -0.956  -1.765   3.352  1.00 87.94           H  
ATOM    107 HD23 LEU A   7      -0.475  -1.289   1.716  1.00 87.94           H  
ATOM    108  N   THR A   8      -0.272  -6.179   5.990  1.00 84.81           N  
ATOM    109  H   THR A   8       0.678  -6.424   5.752  1.00 84.81           H  
ATOM    110  CA  THR A   8      -1.026  -7.143   6.801  1.00 84.81           C  
ATOM    111  HA  THR A   8      -2.094  -6.951   6.694  1.00 84.81           H  
ATOM    112  C   THR A   8      -0.734  -7.039   8.292  1.00 84.81           C  
ATOM    113  CB  THR A   8      -0.755  -8.574   6.338  1.00 84.81           C  
ATOM    114  HB  THR A   8      -1.218  -9.275   7.032  1.00 84.81           H  
ATOM    115  O   THR A   8      -1.398  -7.711   9.079  1.00 84.81           O  
ATOM    116  CG2 THR A   8      -1.327  -8.839   4.946  1.00 84.81           C  
ATOM    117 HG21 THR A   8      -1.159  -9.880   4.670  1.00 84.81           H  
ATOM    118 HG22 THR A   8      -0.851  -8.189   4.211  1.00 84.81           H  
ATOM    119 HG23 THR A   8      -2.399  -8.645   4.954  1.00 84.81           H  
ATOM    120  OG1 THR A   8       0.634  -8.824   6.284  1.00 84.81           O  
ATOM    121  HG1 THR A   8       0.742  -9.733   5.998  1.00 84.81           H  
ATOM    122  N   LYS A   9       0.247  -6.223   8.677  1.00 59.62           N  
ATOM    123  H   LYS A   9       0.620  -5.600   7.975  1.00 59.62           H  
ATOM    124  CA  LYS A   9       0.379  -5.746  10.050  1.00 59.62           C  
ATOM    125  HA  LYS A   9      -0.053  -6.461  10.751  1.00 59.62           H  
ATOM    126  C   LYS A   9      -0.449  -4.487  10.228  1.00 59.62           C  
ATOM    127  CB  LYS A   9       1.844  -5.469  10.389  1.00 59.62           C  
ATOM    128  HB2 LYS A   9       2.397  -5.178   9.496  1.00 59.62           H  
ATOM    129  HB3 LYS A   9       1.867  -4.630  11.085  1.00 59.62           H  
ATOM    130  O   LYS A   9      -1.069  -4.387  11.306  1.00 59.62           O  
ATOM    131  CG  LYS A   9       2.484  -6.681  11.064  1.00 59.62           C  
ATOM    132  HG2 LYS A   9       1.832  -7.021  11.868  1.00 59.62           H  
ATOM    133  HG3 LYS A   9       2.618  -7.487  10.343  1.00 59.62           H  
ATOM    134  CD  LYS A   9       3.831  -6.265  11.657  1.00 59.62           C  
ATOM    135  HD2 LYS A   9       4.558  -6.143  10.855  1.00 59.62           H  
ATOM    136  HD3 LYS A   9       3.709  -5.314  12.176  1.00 59.62           H  
ATOM    137  CE  LYS A   9       4.294  -7.319  12.661  1.00 59.62           C  
ATOM    138  HE2 LYS A   9       3.456  -7.549  13.319  1.00 59.62           H  
ATOM    139  HE3 LYS A   9       4.557  -8.227  12.120  1.00 59.62           H  
ATOM    140  NZ  LYS A   9       5.436  -6.817  13.459  1.00 59.62           N  
ATOM    141  HZ1 LYS A   9       5.728  -7.510  14.134  1.00 59.62           H  
ATOM    142  HZ2 LYS A   9       5.159  -5.981  13.954  1.00 59.62           H  
ATOM    143  HZ3 LYS A   9       6.211  -6.588  12.852  1.00 59.62           H  
ATOM    144  OXT LYS A   9      -0.365  -3.645   9.313  1.00 59.62           O  
TER     145      LYS A   9                                                       
END
