# Supplementary material for: Unveiling the Bioactive Potential of the Invasive Jellyfish Phyllorhiza punctata Through Integrative Transcriptomic and Proteomic Analyses
Source: Biomolecules. 2025 Aug 4;15(8):1121. doi: 10.3390/biom15081121 (PMC12383608; doi:10.3390/biom15081121)
Supplement: Supplementary file 1 [file biomolecules-15-01121-s001.zip › Suplementary Material/FileS3/Alphafold2/XP_065052450_5840_relaxed_rank_001_alphafold2_ptm_model_4_seed_000.pdb]

ATOM      1  N   GLY A   1       4.151  -3.740   5.409  1.00 80.94           N  
ATOM      2  H   GLY A   1       5.158  -3.673   5.459  1.00 80.94           H  
ATOM      3  H2  GLY A   1       3.892  -4.630   5.008  1.00 80.94           H  
ATOM      4  H3  GLY A   1       3.774  -3.688   6.345  1.00 80.94           H  
ATOM      5  CA  GLY A   1       3.596  -2.643   4.593  1.00 80.94           C  
ATOM      6  HA2 GLY A   1       3.866  -1.678   5.021  1.00 80.94           H  
ATOM      7  HA3 GLY A   1       2.509  -2.720   4.567  1.00 80.94           H  
ATOM      8  C   GLY A   1       4.093  -2.703   3.164  1.00 80.94           C  
ATOM      9  O   GLY A   1       3.307  -2.962   2.271  1.00 80.94           O  
ATOM     10  N   TRP A   2       5.399  -2.525   2.954  1.00 77.25           N  
ATOM     11  H   TRP A   2       5.996  -2.251   3.721  1.00 77.25           H  
ATOM     12  CA  TRP A   2       5.985  -2.335   1.621  1.00 77.25           C  
ATOM     13  HA  TRP A   2       5.491  -1.486   1.150  1.00 77.25           H  
ATOM     14  C   TRP A   2       5.825  -3.521   0.644  1.00 77.25           C  
ATOM     15  CB  TRP A   2       7.451  -1.952   1.847  1.00 77.25           C  
ATOM     16  HB2 TRP A   2       7.489  -1.128   2.558  1.00 77.25           H  
ATOM     17  HB3 TRP A   2       7.968  -2.799   2.298  1.00 77.25           H  
ATOM     18  O   TRP A   2       5.450  -3.300  -0.502  1.00 77.25           O  
ATOM     19  CG  TRP A   2       8.243  -1.522   0.657  1.00 77.25           C  
ATOM     20  CD1 TRP A   2       7.761  -1.129  -0.547  1.00 77.25           C  
ATOM     21  HD1 TRP A   2       6.720  -1.084  -0.827  1.00 77.25           H  
ATOM     22  CD2 TRP A   2       9.695  -1.423   0.557  1.00 77.25           C  
ATOM     23  CE2 TRP A   2      10.026  -0.975  -0.756  1.00 77.25           C  
ATOM     24  CE3 TRP A   2      10.765  -1.670   1.445  1.00 77.25           C  
ATOM     25  HE3 TRP A   2      10.558  -2.008   2.450  1.00 77.25           H  
ATOM     26  NE1 TRP A   2       8.812  -0.815  -1.384  1.00 77.25           N  
ATOM     27  HE1 TRP A   2       8.694  -0.515  -2.341  1.00 77.25           H  
ATOM     28  CH2 TRP A   2      12.392  -1.046  -0.269  1.00 77.25           C  
ATOM     29  HH2 TRP A   2      13.419  -0.908  -0.573  1.00 77.25           H  
ATOM     30  CZ2 TRP A   2      11.350  -0.788  -1.175  1.00 77.25           C  
ATOM     31  HZ2 TRP A   2      11.567  -0.451  -2.177  1.00 77.25           H  
ATOM     32  CZ3 TRP A   2      12.099  -1.484   1.035  1.00 77.25           C  
ATOM     33  HZ3 TRP A   2      12.908  -1.679   1.724  1.00 77.25           H  
ATOM     34  N   ALA A   3       6.006  -4.773   1.086  1.00 78.94           N  
ATOM     35  H   ALA A   3       6.398  -4.914   2.006  1.00 78.94           H  
ATOM     36  CA  ALA A   3       5.904  -5.943   0.198  1.00 78.94           C  
ATOM     37  HA  ALA A   3       6.521  -5.763  -0.682  1.00 78.94           H  
ATOM     38  C   ALA A   3       4.477  -6.227  -0.317  1.00 78.94           C  
ATOM     39  CB  ALA A   3       6.477  -7.160   0.934  1.00 78.94           C  
ATOM     40  HB1 ALA A   3       6.471  -8.021   0.264  1.00 78.94           H  
ATOM     41  HB2 ALA A   3       7.506  -6.965   1.234  1.00 78.94           H  
ATOM     42  HB3 ALA A   3       5.874  -7.395   1.811  1.00 78.94           H  
ATOM     43  O   ALA A   3       4.309  -6.742  -1.418  1.00 78.94           O  
ATOM     44  N   GLY A   4       3.440  -5.853   0.441  1.00 87.69           N  
ATOM     45  H   GLY A   4       3.616  -5.336   1.290  1.00 87.69           H  
ATOM     46  CA  GLY A   4       2.049  -6.106   0.044  1.00 87.69           C  
ATOM     47  HA2 GLY A   4       1.919  -7.168  -0.167  1.00 87.69           H  
ATOM     48  HA3 GLY A   4       1.386  -5.830   0.863  1.00 87.69           H  
ATOM     49  C   GLY A   4       1.617  -5.318  -1.196  1.00 87.69           C  
ATOM     50  O   GLY A   4       0.752  -5.767  -1.939  1.00 87.69           O  
ATOM     51  N   ASN A   5       2.252  -4.173  -1.454  1.00 84.38           N  
ATOM     52  H   ASN A   5       2.984  -3.871  -0.828  1.00 84.38           H  
ATOM     53  CA  ASN A   5       1.906  -3.302  -2.576  1.00 84.38           C  
ATOM     54  HA  ASN A   5       0.826  -3.340  -2.715  1.00 84.38           H  
ATOM     55  C   ASN A   5       2.501  -3.745  -3.922  1.00 84.38           C  
ATOM     56  CB  ASN A   5       2.301  -1.857  -2.222  1.00 84.38           C  
ATOM     57  HB2 ASN A   5       2.953  -1.827  -1.349  1.00 84.38           H  
ATOM     58  HB3 ASN A   5       2.843  -1.405  -3.052  1.00 84.38           H  
ATOM     59  O   ASN A   5       2.067  -3.236  -4.951  1.00 84.38           O  
ATOM     60  CG  ASN A   5       1.073  -1.018  -1.933  1.00 84.38           C  
ATOM     61  ND2 ASN A   5       0.641  -0.207  -2.869  1.00 84.38           N  
ATOM     62 HD21 ASN A   5       1.059  -0.221  -3.789  1.00 84.38           H  
ATOM     63 HD22 ASN A   5      -0.213   0.293  -2.667  1.00 84.38           H  
ATOM     64  OD1 ASN A   5       0.478  -1.103  -0.876  1.00 84.38           O  
ATOM     65  N   LEU A   6       3.478  -4.660  -3.933  1.00 89.50           N  
ATOM     66  H   LEU A   6       3.776  -5.063  -3.056  1.00 89.50           H  
ATOM     67  CA  LEU A   6       4.100  -5.153  -5.168  1.00 89.50           C  
ATOM     68  HA  LEU A   6       4.020  -4.371  -5.924  1.00 89.50           H  
ATOM     69  C   LEU A   6       3.358  -6.358  -5.759  1.00 89.50           C  
ATOM     70  CB  LEU A   6       5.592  -5.458  -4.910  1.00 89.50           C  
ATOM     71  HB2 LEU A   6       5.823  -5.289  -3.858  1.00 89.50           H  
ATOM     72  HB3 LEU A   6       5.773  -6.519  -5.084  1.00 89.50           H  
ATOM     73  O   LEU A   6       3.300  -6.486  -6.973  1.00 89.50           O  
ATOM     74  CG  LEU A   6       6.550  -4.621  -5.789  1.00 89.50           C  
ATOM     75  HG  LEU A   6       5.995  -3.888  -6.376  1.00 89.50           H  
ATOM     76  CD1 LEU A   6       7.546  -3.850  -4.920  1.00 89.50           C  
ATOM     77 HD11 LEU A   6       8.150  -4.547  -4.339  1.00 89.50           H  
ATOM     78 HD12 LEU A   6       8.199  -3.252  -5.556  1.00 89.50           H  
ATOM     79 HD13 LEU A   6       7.003  -3.189  -4.245  1.00 89.50           H  
ATOM     80  CD2 LEU A   6       7.335  -5.504  -6.758  1.00 89.50           C  
ATOM     81 HD21 LEU A   6       7.984  -4.890  -7.381  1.00 89.50           H  
ATOM     82 HD22 LEU A   6       7.938  -6.226  -6.207  1.00 89.50           H  
ATOM     83 HD23 LEU A   6       6.637  -6.041  -7.400  1.00 89.50           H  
ATOM     84  N   CYS A   7       2.755  -7.203  -4.918  1.00 86.00           N  
ATOM     85  H   CYS A   7       2.889  -7.079  -3.925  1.00 86.00           H  
ATOM     86  CA  CYS A   7       2.011  -8.388  -5.364  1.00 86.00           C  
ATOM     87  HA  CYS A   7       2.538  -8.843  -6.203  1.00 86.00           H  
ATOM     88  C   CYS A   7       0.588  -8.085  -5.862  1.00 86.00           C  
ATOM     89  CB  CYS A   7       1.947  -9.404  -4.215  1.00 86.00           C  
ATOM     90  HB2 CYS A   7       1.422 -10.291  -4.569  1.00 86.00           H  
ATOM     91  HB3 CYS A   7       1.387  -8.981  -3.381  1.00 86.00           H  
ATOM     92  O   CYS A   7      -0.079  -8.985  -6.355  1.00 86.00           O  
ATOM     93  SG  CYS A   7       3.612  -9.880  -3.667  1.00 86.00           S  
ATOM     94  HG  CYS A   7       3.237 -10.882  -2.866  1.00 86.00           H  
ATOM     95  N   ASN A   8       0.105  -6.853  -5.678  1.00 77.62           N  
ATOM     96  H   ASN A   8       0.723  -6.158  -5.284  1.00 77.62           H  
ATOM     97  CA  ASN A   8      -1.236  -6.424  -6.091  1.00 77.62           C  
ATOM     98  HA  ASN A   8      -1.796  -7.309  -6.395  1.00 77.62           H  
ATOM     99  C   ASN A   8      -1.213  -5.533  -7.348  1.00 77.62           C  
ATOM    100  CB  ASN A   8      -1.948  -5.786  -4.879  1.00 77.62           C  
ATOM    101  HB2 ASN A   8      -1.338  -5.915  -3.985  1.00 77.62           H  
ATOM    102  HB3 ASN A   8      -2.075  -4.715  -5.037  1.00 77.62           H  
ATOM    103  O   ASN A   8      -2.176  -4.820  -7.623  1.00 77.62           O  
ATOM    104  CG  ASN A   8      -3.313  -6.392  -4.596  1.00 77.62           C  
ATOM    105  ND2 ASN A   8      -3.754  -6.327  -3.362  1.00 77.62           N  
ATOM    106 HD21 ASN A   8      -3.202  -5.886  -2.640  1.00 77.62           H  
ATOM    107 HD22 ASN A   8      -4.661  -6.747  -3.210  1.00 77.62           H  
ATOM    108  OD1 ASN A   8      -4.004  -6.940  -5.431  1.00 77.62           O  
ATOM    109  N   ARG A   9      -0.088  -5.526  -8.068  1.00 65.88           N  
ATOM    110  H   ARG A   9       0.598  -6.234  -7.850  1.00 65.88           H  
ATOM    111  CA  ARG A   9       0.027  -4.980  -9.421  1.00 65.88           C  
ATOM    112  HA  ARG A   9      -0.834  -4.355  -9.654  1.00 65.88           H  
ATOM    113  C   ARG A   9      -0.024  -6.137 -10.409  1.00 65.88           C  
ATOM    114  CB  ARG A   9       1.321  -4.161  -9.536  1.00 65.88           C  
ATOM    115  HB2 ARG A   9       2.168  -4.795  -9.274  1.00 65.88           H  
ATOM    116  HB3 ARG A   9       1.275  -3.325  -8.837  1.00 65.88           H  
ATOM    117  O   ARG A   9      -0.671  -5.943 -11.457  1.00 65.88           O  
ATOM    118  CG  ARG A   9       1.511  -3.629 -10.962  1.00 65.88           C  
ATOM    119  HG2 ARG A   9       0.642  -3.045 -11.268  1.00 65.88           H  
ATOM    120  HG3 ARG A   9       1.606  -4.476 -11.641  1.00 65.88           H  
ATOM    121  CD  ARG A   9       2.785  -2.793 -11.107  1.00 65.88           C  
ATOM    122  HD2 ARG A   9       3.565  -3.206 -10.468  1.00 65.88           H  
ATOM    123  HD3 ARG A   9       3.109  -2.888 -12.144  1.00 65.88           H  
ATOM    124  NE  ARG A   9       2.573  -1.365 -10.804  1.00 65.88           N  
ATOM    125  HE  ARG A   9       1.718  -1.144 -10.313  1.00 65.88           H  
ATOM    126  NH1 ARG A   9       4.470  -0.592 -11.832  1.00 65.88           N  
ATOM    127 HH11 ARG A   9       5.046   0.170 -12.157  1.00 65.88           H  
ATOM    128 HH12 ARG A   9       4.726  -1.550 -12.022  1.00 65.88           H  
ATOM    129  NH2 ARG A   9       3.021   0.862 -10.966  1.00 65.88           N  
ATOM    130 HH21 ARG A   9       3.609   1.618 -11.286  1.00 65.88           H  
ATOM    131 HH22 ARG A   9       2.142   1.058 -10.509  1.00 65.88           H  
ATOM    132  CZ  ARG A   9       3.351  -0.376 -11.197  1.00 65.88           C  
ATOM    133  OXT ARG A   9       0.653  -7.140 -10.102  1.00 65.88           O  
TER     134      ARG A   9                                                       
END
