# Supplementary material for: Unveiling the Bioactive Potential of the Invasive Jellyfish Phyllorhiza punctata Through Integrative Transcriptomic and Proteomic Analyses
Source: Biomolecules. 2025 Aug 4;15(8):1121. doi: 10.3390/biom15081121 (PMC12383608; doi:10.3390/biom15081121)
Supplement: Supplementary file 1 [file biomolecules-15-01121-s001.zip › Suplementary Material/FileS3/Alphafold2/XP_065052612_6303_relaxed_rank_001_alphafold2_ptm_model_3_seed_000.pdb]

ATOM      1  N   ILE A   1      11.514  11.065  -8.487  1.00 70.69           N  
ATOM      2  H   ILE A   1      11.902  11.806  -7.922  1.00 70.69           H  
ATOM      3  H2  ILE A   1      10.624  11.381  -8.845  1.00 70.69           H  
ATOM      4  H3  ILE A   1      12.141  10.864  -9.253  1.00 70.69           H  
ATOM      5  CA  ILE A   1      11.334   9.874  -7.624  1.00 70.69           C  
ATOM      6  HA  ILE A   1      10.818   9.099  -8.190  1.00 70.69           H  
ATOM      7  C   ILE A   1      10.428  10.316  -6.481  1.00 70.69           C  
ATOM      8  CB  ILE A   1      12.712   9.310  -7.194  1.00 70.69           C  
ATOM      9  HB  ILE A   1      13.322   9.236  -8.093  1.00 70.69           H  
ATOM     10  O   ILE A   1      10.745  11.311  -5.842  1.00 70.69           O  
ATOM     11  CG1 ILE A   1      12.621   7.891  -6.603  1.00 70.69           C  
ATOM     12 HG12 ILE A   1      11.801   7.835  -5.886  1.00 70.69           H  
ATOM     13 HG13 ILE A   1      13.546   7.660  -6.074  1.00 70.69           H  
ATOM     14  CG2 ILE A   1      13.490  10.227  -6.237  1.00 70.69           C  
ATOM     15 HG21 ILE A   1      13.017  10.249  -5.255  1.00 70.69           H  
ATOM     16 HG22 ILE A   1      14.501   9.843  -6.103  1.00 70.69           H  
ATOM     17 HG23 ILE A   1      13.567  11.244  -6.620  1.00 70.69           H  
ATOM     18  CD1 ILE A   1      12.440   6.820  -7.685  1.00 70.69           C  
ATOM     19 HD11 ILE A   1      11.499   6.974  -8.214  1.00 70.69           H  
ATOM     20 HD12 ILE A   1      13.267   6.856  -8.394  1.00 70.69           H  
ATOM     21 HD13 ILE A   1      12.422   5.836  -7.218  1.00 70.69           H  
ATOM     22  N   GLY A   2       9.216   9.765  -6.392  1.00 67.50           N  
ATOM     23  H   GLY A   2       9.006   8.907  -6.881  1.00 67.50           H  
ATOM     24  CA  GLY A   2       8.150  10.338  -5.561  1.00 67.50           C  
ATOM     25  HA2 GLY A   2       7.899  11.333  -5.928  1.00 67.50           H  
ATOM     26  HA3 GLY A   2       7.257   9.716  -5.621  1.00 67.50           H  
ATOM     27  C   GLY A   2       8.556  10.432  -4.092  1.00 67.50           C  
ATOM     28  O   GLY A   2       9.099   9.476  -3.545  1.00 67.50           O  
ATOM     29  N   LEU A   3       8.315  11.592  -3.478  1.00 76.25           N  
ATOM     30  H   LEU A   3       7.857  12.325  -4.000  1.00 76.25           H  
ATOM     31  CA  LEU A   3       8.400  11.763  -2.029  1.00 76.25           C  
ATOM     32  HA  LEU A   3       9.406  11.516  -1.690  1.00 76.25           H  
ATOM     33  C   LEU A   3       7.412  10.779  -1.392  1.00 76.25           C  
ATOM     34  CB  LEU A   3       8.064  13.225  -1.669  1.00 76.25           C  
ATOM     35  HB2 LEU A   3       8.065  13.328  -0.583  1.00 76.25           H  
ATOM     36  HB3 LEU A   3       7.052  13.438  -2.015  1.00 76.25           H  
ATOM     37  O   LEU A   3       6.291  10.658  -1.887  1.00 76.25           O  
ATOM     38  CG  LEU A   3       9.024  14.273  -2.269  1.00 76.25           C  
ATOM     39  HG  LEU A   3       9.109  14.119  -3.345  1.00 76.25           H  
ATOM     40  CD1 LEU A   3       8.478  15.682  -2.047  1.00 76.25           C  
ATOM     41 HD11 LEU A   3       7.497  15.779  -2.513  1.00 76.25           H  
ATOM     42 HD12 LEU A   3       8.386  15.882  -0.979  1.00 76.25           H  
ATOM     43 HD13 LEU A   3       9.151  16.416  -2.491  1.00 76.25           H  
ATOM     44  CD2 LEU A   3      10.419  14.186  -1.649  1.00 76.25           C  
ATOM     45 HD21 LEU A   3      11.051  14.975  -2.055  1.00 76.25           H  
ATOM     46 HD22 LEU A   3      10.356  14.304  -0.567  1.00 76.25           H  
ATOM     47 HD23 LEU A   3      10.877  13.225  -1.885  1.00 76.25           H  
ATOM     48  N   TYR A   4       7.840  10.057  -0.353  1.00 74.81           N  
ATOM     49  H   TYR A   4       8.786  10.192  -0.025  1.00 74.81           H  
ATOM     50  CA  TYR A   4       7.001   9.100   0.370  1.00 74.81           C  
ATOM     51  HA  TYR A   4       6.798   8.250  -0.281  1.00 74.81           H  
ATOM     52  C   TYR A   4       5.667   9.759   0.730  1.00 74.81           C  
ATOM     53  CB  TYR A   4       7.733   8.582   1.615  1.00 74.81           C  
ATOM     54  HB2 TYR A   4       7.004   8.104   2.269  1.00 74.81           H  
ATOM     55  HB3 TYR A   4       8.159   9.421   2.166  1.00 74.81           H  
ATOM     56  O   TYR A   4       5.605  10.694   1.528  1.00 74.81           O  
ATOM     57  CG  TYR A   4       8.819   7.569   1.300  1.00 74.81           C  
ATOM     58  CD1 TYR A   4       8.495   6.199   1.246  1.00 74.81           C  
ATOM     59  HD1 TYR A   4       7.484   5.873   1.442  1.00 74.81           H  
ATOM     60  CD2 TYR A   4      10.142   7.988   1.054  1.00 74.81           C  
ATOM     61  HD2 TYR A   4      10.397   9.036   1.114  1.00 74.81           H  
ATOM     62  CE1 TYR A   4       9.489   5.248   0.946  1.00 74.81           C  
ATOM     63  HE1 TYR A   4       9.252   4.195   0.909  1.00 74.81           H  
ATOM     64  CE2 TYR A   4      11.139   7.040   0.751  1.00 74.81           C  
ATOM     65  HE2 TYR A   4      12.155   7.362   0.572  1.00 74.81           H  
ATOM     66  OH  TYR A   4      11.768   4.745   0.412  1.00 74.81           O  
ATOM     67  HH  TYR A   4      12.635   5.141   0.299  1.00 74.81           H  
ATOM     68  CZ  TYR A   4      10.813   5.667   0.698  1.00 74.81           C  
ATOM     69  N   GLY A   5       4.619   9.306   0.047  1.00 70.12           N  
ATOM     70  H   GLY A   5       4.774   8.572  -0.629  1.00 70.12           H  
ATOM     71  CA  GLY A   5       3.268   9.795   0.214  1.00 70.12           C  
ATOM     72  HA2 GLY A   5       2.648   9.471  -0.623  1.00 70.12           H  
ATOM     73  HA3 GLY A   5       3.284  10.884   0.235  1.00 70.12           H  
ATOM     74  C   GLY A   5       2.660   9.266   1.501  1.00 70.12           C  
ATOM     75  O   GLY A   5       2.855   8.109   1.865  1.00 70.12           O  
ATOM     76  N   GLY A   6       1.867  10.128   2.128  1.00 68.94           N  
ATOM     77  H   GLY A   6       1.832  11.074   1.778  1.00 68.94           H  
ATOM     78  CA  GLY A   6       0.894   9.736   3.133  1.00 68.94           C  
ATOM     79  HA2 GLY A   6       0.499   8.749   2.889  1.00 68.94           H  
ATOM     80  HA3 GLY A   6       0.058  10.436   3.127  1.00 68.94           H  
ATOM     81  C   GLY A   6       1.472   9.658   4.532  1.00 68.94           C  
ATOM     82  O   GLY A   6       1.969   8.620   4.960  1.00 68.94           O  
ATOM     83  N   ALA A   7       1.316  10.762   5.264  1.00 71.00           N  
ATOM     84  H   ALA A   7       0.900  11.568   4.820  1.00 71.00           H  
ATOM     85  CA  ALA A   7       1.284  10.738   6.715  1.00 71.00           C  
ATOM     86  HA  ALA A   7       2.294  10.576   7.091  1.00 71.00           H  
ATOM     87  C   ALA A   7       0.380   9.585   7.165  1.00 71.00           C  
ATOM     88  CB  ALA A   7       0.765  12.091   7.214  1.00 71.00           C  
ATOM     89  HB1 ALA A   7       1.429  12.891   6.885  1.00 71.00           H  
ATOM     90  HB2 ALA A   7       0.729  12.088   8.304  1.00 71.00           H  
ATOM     91  HB3 ALA A   7      -0.241  12.271   6.833  1.00 71.00           H  
ATOM     92  O   ALA A   7      -0.741   9.438   6.669  1.00 71.00           O  
ATOM     93  N   GLY A   8       0.918   8.752   8.057  1.00 62.28           N  
ATOM     94  H   GLY A   8       1.861   8.933   8.370  1.00 62.28           H  
ATOM     95  CA  GLY A   8       0.212   7.625   8.635  1.00 62.28           C  
ATOM     96  HA2 GLY A   8       0.738   7.269   9.521  1.00 62.28           H  
ATOM     97  HA3 GLY A   8       0.169   6.820   7.901  1.00 62.28           H  
ATOM     98  C   GLY A   8      -1.192   8.039   9.041  1.00 62.28           C  
ATOM     99  O   GLY A   8      -1.390   9.030   9.744  1.00 62.28           O  
ATOM    100  N   VAL A   9      -2.146   7.257   8.548  1.00 62.41           N  
ATOM    101  H   VAL A   9      -1.853   6.533   7.907  1.00 62.41           H  
ATOM    102  CA  VAL A   9      -3.564   7.296   8.880  1.00 62.41           C  
ATOM    103  HA  VAL A   9      -3.929   8.319   8.790  1.00 62.41           H  
ATOM    104  C   VAL A   9      -3.703   6.863  10.341  1.00 62.41           C  
ATOM    105  CB  VAL A   9      -4.344   6.403   7.889  1.00 62.41           C  
ATOM    106  HB  VAL A   9      -3.990   5.376   7.974  1.00 62.41           H  
ATOM    107  O   VAL A   9      -4.032   5.722  10.660  1.00 62.41           O  
ATOM    108  CG1 VAL A   9      -5.855   6.419   8.143  1.00 62.41           C  
ATOM    109 HG11 VAL A   9      -6.362   5.791   7.410  1.00 62.41           H  
ATOM    110 HG12 VAL A   9      -6.080   6.032   9.137  1.00 62.41           H  
ATOM    111 HG13 VAL A   9      -6.235   7.437   8.067  1.00 62.41           H  
ATOM    112  CG2 VAL A   9      -4.120   6.862   6.437  1.00 62.41           C  
ATOM    113 HG21 VAL A   9      -3.070   6.774   6.158  1.00 62.41           H  
ATOM    114 HG22 VAL A   9      -4.703   6.240   5.758  1.00 62.41           H  
ATOM    115 HG23 VAL A   9      -4.430   7.901   6.325  1.00 62.41           H  
ATOM    116  N   GLY A  10      -3.357   7.772  11.246  1.00 72.69           N  
ATOM    117  H   GLY A  10      -2.967   8.639  10.905  1.00 72.69           H  
ATOM    118  CA  GLY A  10      -3.837   7.755  12.612  1.00 72.69           C  
ATOM    119  HA2 GLY A  10      -3.257   8.444  13.225  1.00 72.69           H  
ATOM    120  HA3 GLY A  10      -3.779   6.753  13.036  1.00 72.69           H  
ATOM    121  C   GLY A  10      -5.275   8.241  12.569  1.00 72.69           C  
ATOM    122  O   GLY A  10      -5.532   9.389  12.222  1.00 72.69           O  
ATOM    123  N   LYS A  11      -6.195   7.323  12.835  1.00 60.78           N  
ATOM    124  H   LYS A  11      -5.843   6.403  13.060  1.00 60.78           H  
ATOM    125  CA  LYS A  11      -7.524   7.668  13.340  1.00 60.78           C  
ATOM    126  HA  LYS A  11      -8.042   8.295  12.614  1.00 60.78           H  
ATOM    127  C   LYS A  11      -7.417   8.546  14.584  1.00 60.78           C  
ATOM    128  CB  LYS A  11      -8.348   6.395  13.600  1.00 60.78           C  
ATOM    129  HB2 LYS A  11      -9.151   6.629  14.299  1.00 60.78           H  
ATOM    130  HB3 LYS A  11      -8.808   6.118  12.651  1.00 60.78           H  
ATOM    131  O   LYS A  11      -6.426   8.354  15.327  1.00 60.78           O  
ATOM    132  CG  LYS A  11      -7.543   5.185  14.118  1.00 60.78           C  
ATOM    133  HG2 LYS A  11      -7.107   5.415  15.091  1.00 60.78           H  
ATOM    134  HG3 LYS A  11      -6.746   4.946  13.414  1.00 60.78           H  
ATOM    135  CD  LYS A  11      -8.442   3.948  14.225  1.00 60.78           C  
ATOM    136  HD2 LYS A  11      -9.039   3.997  15.136  1.00 60.78           H  
ATOM    137  HD3 LYS A  11      -9.127   3.940  13.378  1.00 60.78           H  
ATOM    138  CE  LYS A  11      -7.636   2.644  14.160  1.00 60.78           C  
ATOM    139  HE2 LYS A  11      -8.332   1.819  14.009  1.00 60.78           H  
ATOM    140  HE3 LYS A  11      -6.980   2.686  13.291  1.00 60.78           H  
ATOM    141  NZ  LYS A  11      -6.849   2.415  15.394  1.00 60.78           N  
ATOM    142  HZ1 LYS A  11      -6.223   3.194  15.542  1.00 60.78           H  
ATOM    143  HZ2 LYS A  11      -7.462   2.360  16.195  1.00 60.78           H  
ATOM    144  HZ3 LYS A  11      -6.304   1.568  15.326  1.00 60.78           H  
ATOM    145  OXT LYS A  11      -8.372   9.322  14.770  1.00 60.78           O  
TER     146      LYS A  11                                                       
END
