# Supplementary material for: Unveiling the Bioactive Potential of the Invasive Jellyfish Phyllorhiza punctata Through Integrative Transcriptomic and Proteomic Analyses
Source: Biomolecules. 2025 Aug 4;15(8):1121. doi: 10.3390/biom15081121 (PMC12383608; doi:10.3390/biom15081121)
Supplement: Supplementary file 1 [file biomolecules-15-01121-s001.zip › Suplementary Material/FileS3/Alphafold2/XP_065052735_11090_relaxed_rank_001_alphafold2_ptm_model_4_seed_000.pdb]

ATOM      1  N   ARG A   1      22.971  -3.455   4.996  1.00 79.62           N  
ATOM      2  H   ARG A   1      23.646  -2.794   4.639  1.00 79.62           H  
ATOM      3  H2  ARG A   1      23.365  -3.935   5.792  1.00 79.62           H  
ATOM      4  H3  ARG A   1      22.777  -4.147   4.287  1.00 79.62           H  
ATOM      5  CA  ARG A   1      21.703  -2.777   5.369  1.00 79.62           C  
ATOM      6  HA  ARG A   1      21.884  -2.107   6.209  1.00 79.62           H  
ATOM      7  C   ARG A   1      20.740  -3.867   5.813  1.00 79.62           C  
ATOM      8  CB  ARG A   1      21.167  -1.955   4.174  1.00 79.62           C  
ATOM      9  HB2 ARG A   1      21.994  -1.366   3.778  1.00 79.62           H  
ATOM     10  HB3 ARG A   1      20.835  -2.632   3.387  1.00 79.62           H  
ATOM     11  O   ARG A   1      20.555  -4.797   5.042  1.00 79.62           O  
ATOM     12  CG  ARG A   1      20.024  -0.979   4.513  1.00 79.62           C  
ATOM     13  HG2 ARG A   1      20.328  -0.342   5.344  1.00 79.62           H  
ATOM     14  HG3 ARG A   1      19.133  -1.538   4.798  1.00 79.62           H  
ATOM     15  CD  ARG A   1      19.711  -0.096   3.290  1.00 79.62           C  
ATOM     16  HD2 ARG A   1      19.391  -0.747   2.475  1.00 79.62           H  
ATOM     17  HD3 ARG A   1      20.617   0.424   2.982  1.00 79.62           H  
ATOM     18  NE  ARG A   1      18.664   0.905   3.570  1.00 79.62           N  
ATOM     19  HE  ARG A   1      18.551   1.203   4.529  1.00 79.62           H  
ATOM     20  NH1 ARG A   1      17.886   1.167   1.418  1.00 79.62           N  
ATOM     21 HH11 ARG A   1      18.549   0.485   1.080  1.00 79.62           H  
ATOM     22 HH12 ARG A   1      17.252   1.612   0.769  1.00 79.62           H  
ATOM     23  NH2 ARG A   1      16.985   2.358   3.066  1.00 79.62           N  
ATOM     24 HH21 ARG A   1      16.906   2.627   4.036  1.00 79.62           H  
ATOM     25 HH22 ARG A   1      16.375   2.793   2.388  1.00 79.62           H  
ATOM     26  CZ  ARG A   1      17.855   1.468   2.686  1.00 79.62           C  
ATOM     27  N   ALA A   2      20.254  -3.839   7.054  1.00 83.75           N  
ATOM     28  H   ALA A   2      20.403  -3.044   7.660  1.00 83.75           H  
ATOM     29  CA  ALA A   2      19.376  -4.897   7.558  1.00 83.75           C  
ATOM     30  HA  ALA A   2      19.839  -5.852   7.308  1.00 83.75           H  
ATOM     31  C   ALA A   2      17.980  -4.828   6.894  1.00 83.75           C  
ATOM     32  CB  ALA A   2      19.302  -4.807   9.085  1.00 83.75           C  
ATOM     33  HB1 ALA A   2      18.685  -5.619   9.471  1.00 83.75           H  
ATOM     34  HB2 ALA A   2      18.853  -3.860   9.385  1.00 83.75           H  
ATOM     35  HB3 ALA A   2      20.299  -4.892   9.518  1.00 83.75           H  
ATOM     36  O   ALA A   2      17.582  -3.733   6.481  1.00 83.75           O  
ATOM     37  N   PRO A   3      17.256  -5.956   6.762  1.00 82.00           N  
ATOM     38  CA  PRO A   3      15.930  -5.991   6.145  1.00 82.00           C  
ATOM     39  HA  PRO A   3      16.004  -5.584   5.137  1.00 82.00           H  
ATOM     40  C   PRO A   3      14.903  -5.187   6.948  1.00 82.00           C  
ATOM     41  CB  PRO A   3      15.532  -7.471   6.060  1.00 82.00           C  
ATOM     42  HB2 PRO A   3      15.048  -7.704   5.112  1.00 82.00           H  
ATOM     43  HB3 PRO A   3      14.877  -7.735   6.890  1.00 82.00           H  
ATOM     44  O   PRO A   3      14.871  -5.265   8.176  1.00 82.00           O  
ATOM     45  CG  PRO A   3      16.851  -8.224   6.213  1.00 82.00           C  
ATOM     46  HG2 PRO A   3      16.708  -9.207   6.661  1.00 82.00           H  
ATOM     47  HG3 PRO A   3      17.337  -8.311   5.241  1.00 82.00           H  
ATOM     48  CD  PRO A   3      17.671  -7.307   7.112  1.00 82.00           C  
ATOM     49  HD2 PRO A   3      18.729  -7.491   6.929  1.00 82.00           H  
ATOM     50  HD3 PRO A   3      17.427  -7.501   8.157  1.00 82.00           H  
ATOM     51  N   LEU A   4      14.046  -4.436   6.252  1.00 85.19           N  
ATOM     52  H   LEU A   4      14.086  -4.457   5.243  1.00 85.19           H  
ATOM     53  CA  LEU A   4      12.911  -3.756   6.870  1.00 85.19           C  
ATOM     54  HA  LEU A   4      13.226  -3.373   7.841  1.00 85.19           H  
ATOM     55  C   LEU A   4      11.799  -4.791   7.088  1.00 85.19           C  
ATOM     56  CB  LEU A   4      12.462  -2.569   5.990  1.00 85.19           C  
ATOM     57  HB2 LEU A   4      13.317  -2.163   5.449  1.00 85.19           H  
ATOM     58  HB3 LEU A   4      11.753  -2.925   5.242  1.00 85.19           H  
ATOM     59  O   LEU A   4      11.124  -5.192   6.142  1.00 85.19           O  
ATOM     60  CG  LEU A   4      11.819  -1.440   6.818  1.00 85.19           C  
ATOM     61  HG  LEU A   4      11.273  -1.867   7.659  1.00 85.19           H  
ATOM     62  CD1 LEU A   4      12.901  -0.489   7.342  1.00 85.19           C  
ATOM     63 HD11 LEU A   4      12.435   0.277   7.963  1.00 85.19           H  
ATOM     64 HD12 LEU A   4      13.421  -0.010   6.511  1.00 85.19           H  
ATOM     65 HD13 LEU A   4      13.615  -1.041   7.953  1.00 85.19           H  
ATOM     66  CD2 LEU A   4      10.840  -0.626   5.975  1.00 85.19           C  
ATOM     67 HD21 LEU A   4      10.035  -1.273   5.626  1.00 85.19           H  
ATOM     68 HD22 LEU A   4      11.347  -0.188   5.115  1.00 85.19           H  
ATOM     69 HD23 LEU A   4      10.402   0.167   6.582  1.00 85.19           H  
ATOM     70  N   ILE A   5      11.643  -5.264   8.319  1.00 83.81           N  
ATOM     71  H   ILE A   5      12.267  -4.945   9.047  1.00 83.81           H  
ATOM     72  CA  ILE A   5      10.564  -6.183   8.684  1.00 83.81           C  
ATOM     73  HA  ILE A   5      10.378  -6.874   7.862  1.00 83.81           H  
ATOM     74  C   ILE A   5       9.313  -5.331   8.905  1.00 83.81           C  
ATOM     75  CB  ILE A   5      10.940  -7.012   9.933  1.00 83.81           C  
ATOM     76  HB  ILE A   5      11.083  -6.324  10.766  1.00 83.81           H  
ATOM     77  O   ILE A   5       9.231  -4.595   9.886  1.00 83.81           O  
ATOM     78  CG1 ILE A   5      12.256  -7.802   9.721  1.00 83.81           C  
ATOM     79 HG12 ILE A   5      12.986  -7.197   9.184  1.00 83.81           H  
ATOM     80 HG13 ILE A   5      12.061  -8.690   9.121  1.00 83.81           H  
ATOM     81  CG2 ILE A   5       9.794  -7.980  10.288  1.00 83.81           C  
ATOM     82 HG21 ILE A   5      10.053  -8.567  11.170  1.00 83.81           H  
ATOM     83 HG22 ILE A   5       9.597  -8.658   9.457  1.00 83.81           H  
ATOM     84 HG23 ILE A   5       8.885  -7.426  10.518  1.00 83.81           H  
ATOM     85  CD1 ILE A   5      12.923  -8.210  11.040  1.00 83.81           C  
ATOM     86 HD11 ILE A   5      13.861  -8.721  10.824  1.00 83.81           H  
ATOM     87 HD12 ILE A   5      12.279  -8.885  11.602  1.00 83.81           H  
ATOM     88 HD13 ILE A   5      13.133  -7.324  11.639  1.00 83.81           H  
ATOM     89  N   ILE A   6       8.350  -5.409   7.991  1.00 84.44           N  
ATOM     90  H   ILE A   6       8.492  -6.003   7.186  1.00 84.44           H  
ATOM     91  CA  ILE A   6       7.010  -4.857   8.204  1.00 84.44           C  
ATOM     92  HA  ILE A   6       7.050  -4.132   9.018  1.00 84.44           H  
ATOM     93  C   ILE A   6       6.083  -5.975   8.666  1.00 84.44           C  
ATOM     94  CB  ILE A   6       6.461  -4.108   6.971  1.00 84.44           C  
ATOM     95  HB  ILE A   6       5.375  -4.079   7.063  1.00 84.44           H  
ATOM     96  O   ILE A   6       5.890  -6.965   7.966  1.00 84.44           O  
ATOM     97  CG1 ILE A   6       6.821  -4.805   5.638  1.00 84.44           C  
ATOM     98 HG12 ILE A   6       6.719  -5.884   5.754  1.00 84.44           H  
ATOM     99 HG13 ILE A   6       7.856  -4.591   5.374  1.00 84.44           H  
ATOM    100  CG2 ILE A   6       6.962  -2.653   7.003  1.00 84.44           C  
ATOM    101 HG21 ILE A   6       8.050  -2.632   6.947  1.00 84.44           H  
ATOM    102 HG22 ILE A   6       6.642  -2.171   7.926  1.00 84.44           H  
ATOM    103 HG23 ILE A   6       6.546  -2.093   6.164  1.00 84.44           H  
ATOM    104  CD1 ILE A   6       5.909  -4.395   4.479  1.00 84.44           C  
ATOM    105 HD11 ILE A   6       4.872  -4.625   4.724  1.00 84.44           H  
ATOM    106 HD12 ILE A   6       6.191  -4.950   3.585  1.00 84.44           H  
ATOM    107 HD13 ILE A   6       6.006  -3.328   4.277  1.00 84.44           H  
ATOM    108  N   SER A   7       5.516  -5.801   9.855  1.00 78.75           N  
ATOM    109  H   SER A   7       5.719  -4.949  10.358  1.00 78.75           H  
ATOM    110  CA  SER A   7       4.398  -6.604  10.339  1.00 78.75           C  
ATOM    111  HA  SER A   7       4.399  -7.582   9.857  1.00 78.75           H  
ATOM    112  C   SER A   7       3.107  -5.871   9.984  1.00 78.75           C  
ATOM    113  CB  SER A   7       4.522  -6.819  11.849  1.00 78.75           C  
ATOM    114  HB2 SER A   7       4.463  -5.860  12.363  1.00 78.75           H  
ATOM    115  HB3 SER A   7       5.479  -7.290  12.072  1.00 78.75           H  
ATOM    116  O   SER A   7       2.928  -4.718  10.382  1.00 78.75           O  
ATOM    117  OG  SER A   7       3.478  -7.656  12.285  1.00 78.75           O  
ATOM    118  HG  SER A   7       3.464  -7.706  13.244  1.00 78.75           H  
ATOM    119  N   SER A   8       2.229  -6.507   9.209  1.00 79.00           N  
ATOM    120  H   SER A   8       2.428  -7.456   8.929  1.00 79.00           H  
ATOM    121  CA  SER A   8       0.829  -6.091   9.125  1.00 79.00           C  
ATOM    122  HA  SER A   8       0.769  -5.006   9.202  1.00 79.00           H  
ATOM    123  C   SER A   8       0.087  -6.711  10.302  1.00 79.00           C  
ATOM    124  CB  SER A   8       0.188  -6.499   7.794  1.00 79.00           C  
ATOM    125  HB2 SER A   8      -0.839  -6.136   7.768  1.00 79.00           H  
ATOM    126  HB3 SER A   8       0.741  -6.046   6.971  1.00 79.00           H  
ATOM    127  O   SER A   8       0.297  -7.886  10.597  1.00 79.00           O  
ATOM    128  OG  SER A   8       0.180  -7.901   7.636  1.00 79.00           O  
ATOM    129  HG  SER A   8      -0.234  -8.290   8.410  1.00 79.00           H  
ATOM    130  N   LYS A   9      -0.743  -5.907  10.967  1.00 77.12           N  
ATOM    131  H   LYS A   9      -0.872  -4.971  10.611  1.00 77.12           H  
ATOM    132  CA  LYS A   9      -1.601  -6.336  12.076  1.00 77.12           C  
ATOM    133  HA  LYS A   9      -0.979  -6.589  12.935  1.00 77.12           H  
ATOM    134  C   LYS A   9      -2.384  -7.612  11.758  1.00 77.12           C  
ATOM    135  CB  LYS A   9      -2.545  -5.176  12.421  1.00 77.12           C  
ATOM    136  HB2 LYS A   9      -3.137  -4.935  11.538  1.00 77.12           H  
ATOM    137  HB3 LYS A   9      -1.947  -4.306  12.693  1.00 77.12           H  
ATOM    138  O   LYS A   9      -2.808  -7.751  10.589  1.00 77.12           O  
ATOM    139  CG  LYS A   9      -3.495  -5.514  13.577  1.00 77.12           C  
ATOM    140  HG2 LYS A   9      -4.139  -6.346  13.293  1.00 77.12           H  
ATOM    141  HG3 LYS A   9      -2.911  -5.793  14.453  1.00 77.12           H  
ATOM    142  CD  LYS A   9      -4.394  -4.316  13.902  1.00 77.12           C  
ATOM    143  HD2 LYS A   9      -4.896  -4.000  12.988  1.00 77.12           H  
ATOM    144  HD3 LYS A   9      -3.791  -3.485  14.270  1.00 77.12           H  
ATOM    145  CE  LYS A   9      -5.465  -4.699  14.928  1.00 77.12           C  
ATOM    146  HE2 LYS A   9      -6.168  -3.871  15.023  1.00 77.12           H  
ATOM    147  HE3 LYS A   9      -6.012  -5.559  14.541  1.00 77.12           H  
ATOM    148  NZ  LYS A   9      -4.873  -5.025  16.247  1.00 77.12           N  
ATOM    149  HZ1 LYS A   9      -4.365  -4.234  16.618  1.00 77.12           H  
ATOM    150  HZ2 LYS A   9      -4.229  -5.795  16.133  1.00 77.12           H  
ATOM    151  HZ3 LYS A   9      -5.590  -5.307  16.900  1.00 77.12           H  
ATOM    152  OXT LYS A   9      -2.624  -8.333  12.749  1.00 77.12           O  
TER     153      LYS A   9                                                       
END
