# Supplementary material for: Unveiling the Bioactive Potential of the Invasive Jellyfish Phyllorhiza punctata Through Integrative Transcriptomic and Proteomic Analyses
Source: Biomolecules. 2025 Aug 4;15(8):1121. doi: 10.3390/biom15081121 (PMC12383608; doi:10.3390/biom15081121)
Supplement: Supplementary file 1 [file biomolecules-15-01121-s001.zip › Suplementary Material/FileS3/Alphafold2/XP_065052770_13133_relaxed_rank_001_alphafold2_ptm_model_5_seed_000.pdb]

ATOM      1  N   SER A   1       9.432  -7.087  -6.581  1.00 72.50           N  
ATOM      2  H   SER A   1       9.027  -6.351  -6.019  1.00 72.50           H  
ATOM      3  H2  SER A   1      10.418  -7.140  -6.368  1.00 72.50           H  
ATOM      4  H3  SER A   1       8.996  -7.968  -6.349  1.00 72.50           H  
ATOM      5  CA  SER A   1       9.256  -6.770  -8.013  1.00 72.50           C  
ATOM      6  HA  SER A   1       9.847  -5.878  -8.219  1.00 72.50           H  
ATOM      7  C   SER A   1       7.818  -6.398  -8.370  1.00 72.50           C  
ATOM      8  CB  SER A   1       9.800  -7.862  -8.935  1.00 72.50           C  
ATOM      9  HB2 SER A   1       9.081  -8.675  -9.037  1.00 72.50           H  
ATOM     10  HB3 SER A   1      10.742  -8.247  -8.544  1.00 72.50           H  
ATOM     11  O   SER A   1       7.632  -5.522  -9.194  1.00 72.50           O  
ATOM     12  OG  SER A   1      10.039  -7.260 -10.178  1.00 72.50           O  
ATOM     13  HG  SER A   1      10.321  -7.903 -10.834  1.00 72.50           H  
ATOM     14  N   VAL A   2       6.789  -6.973  -7.730  1.00 81.94           N  
ATOM     15  H   VAL A   2       6.924  -7.710  -7.053  1.00 81.94           H  
ATOM     16  CA  VAL A   2       5.397  -6.510  -7.911  1.00 81.94           C  
ATOM     17  HA  VAL A   2       5.346  -5.870  -8.792  1.00 81.94           H  
ATOM     18  C   VAL A   2       4.968  -5.707  -6.677  1.00 81.94           C  
ATOM     19  CB  VAL A   2       4.442  -7.682  -8.188  1.00 81.94           C  
ATOM     20  HB  VAL A   2       4.427  -8.349  -7.326  1.00 81.94           H  
ATOM     21  O   VAL A   2       5.146  -6.226  -5.570  1.00 81.94           O  
ATOM     22  CG1 VAL A   2       3.016  -7.195  -8.459  1.00 81.94           C  
ATOM     23 HG11 VAL A   2       3.001  -6.519  -9.314  1.00 81.94           H  
ATOM     24 HG12 VAL A   2       2.610  -6.676  -7.591  1.00 81.94           H  
ATOM     25 HG13 VAL A   2       2.365  -8.041  -8.681  1.00 81.94           H  
ATOM     26  CG2 VAL A   2       4.911  -8.483  -9.410  1.00 81.94           C  
ATOM     27 HG21 VAL A   2       5.880  -8.949  -9.229  1.00 81.94           H  
ATOM     28 HG22 VAL A   2       4.192  -9.273  -9.631  1.00 81.94           H  
ATOM     29 HG23 VAL A   2       4.984  -7.830 -10.280  1.00 81.94           H  
ATOM     30  N   PRO A   3       4.464  -4.468  -6.829  1.00 75.69           N  
ATOM     31  CA  PRO A   3       4.059  -3.636  -5.703  1.00 75.69           C  
ATOM     32  HA  PRO A   3       4.900  -3.538  -5.015  1.00 75.69           H  
ATOM     33  C   PRO A   3       2.884  -4.264  -4.947  1.00 75.69           C  
ATOM     34  CB  PRO A   3       3.744  -2.253  -6.280  1.00 75.69           C  
ATOM     35  HB2 PRO A   3       4.632  -1.624  -6.215  1.00 75.69           H  
ATOM     36  HB3 PRO A   3       2.905  -1.776  -5.773  1.00 75.69           H  
ATOM     37  O   PRO A   3       1.921  -4.748  -5.534  1.00 75.69           O  
ATOM     38  CG  PRO A   3       3.431  -2.528  -7.749  1.00 75.69           C  
ATOM     39  HG2 PRO A   3       3.682  -1.679  -8.385  1.00 75.69           H  
ATOM     40  HG3 PRO A   3       2.376  -2.781  -7.853  1.00 75.69           H  
ATOM     41  CD  PRO A   3       4.276  -3.752  -8.083  1.00 75.69           C  
ATOM     42  HD2 PRO A   3       5.244  -3.437  -8.472  1.00 75.69           H  
ATOM     43  HD3 PRO A   3       3.754  -4.360  -8.822  1.00 75.69           H  
ATOM     44  N   THR A   4       3.005  -4.272  -3.623  1.00 87.69           N  
ATOM     45  H   THR A   4       3.814  -3.838  -3.203  1.00 87.69           H  
ATOM     46  CA  THR A   4       2.105  -4.944  -2.675  1.00 87.69           C  
ATOM     47  HA  THR A   4       1.871  -5.946  -3.036  1.00 87.69           H  
ATOM     48  C   THR A   4       0.775  -4.236  -2.480  1.00 87.69           C  
ATOM     49  CB  THR A   4       2.795  -5.050  -1.307  1.00 87.69           C  
ATOM     50  HB  THR A   4       2.059  -5.245  -0.527  1.00 87.69           H  
ATOM     51  O   THR A   4      -0.193  -4.892  -2.144  1.00 87.69           O  
ATOM     52  CG2 THR A   4       3.831  -6.173  -1.299  1.00 87.69           C  
ATOM     53 HG21 THR A   4       3.336  -7.125  -1.488  1.00 87.69           H  
ATOM     54 HG22 THR A   4       4.307  -6.214  -0.319  1.00 87.69           H  
ATOM     55 HG23 THR A   4       4.590  -5.994  -2.061  1.00 87.69           H  
ATOM     56  OG1 THR A   4       3.489  -3.848  -1.027  1.00 87.69           O  
ATOM     57  HG1 THR A   4       3.154  -3.513  -0.192  1.00 87.69           H  
ATOM     58  N   TRP A   5       0.707  -2.929  -2.730  1.00 87.94           N  
ATOM     59  H   TRP A   5       1.562  -2.438  -2.946  1.00 87.94           H  
ATOM     60  CA  TRP A   5      -0.513  -2.128  -2.566  1.00 87.94           C  
ATOM     61  HA  TRP A   5      -0.874  -2.227  -1.542  1.00 87.94           H  
ATOM     62  C   TRP A   5      -1.675  -2.544  -3.476  1.00 87.94           C  
ATOM     63  CB  TRP A   5      -0.148  -0.664  -2.825  1.00 87.94           C  
ATOM     64  HB2 TRP A   5       0.244  -0.559  -3.837  1.00 87.94           H  
ATOM     65  HB3 TRP A   5      -1.056  -0.063  -2.763  1.00 87.94           H  
ATOM     66  O   TRP A   5      -2.807  -2.145  -3.234  1.00 87.94           O  
ATOM     67  CG  TRP A   5       0.835  -0.103  -1.849  1.00 87.94           C  
ATOM     68  CD1 TRP A   5       2.156   0.102  -2.055  1.00 87.94           C  
ATOM     69  HD1 TRP A   5       2.675  -0.095  -2.982  1.00 87.94           H  
ATOM     70  CD2 TRP A   5       0.566   0.336  -0.485  1.00 87.94           C  
ATOM     71  CE2 TRP A   5       1.787   0.801   0.086  1.00 87.94           C  
ATOM     72  CE3 TRP A   5      -0.592   0.399   0.318  1.00 87.94           C  
ATOM     73  HE3 TRP A   5      -1.535   0.057  -0.084  1.00 87.94           H  
ATOM     74  NE1 TRP A   5       2.724   0.628  -0.910  1.00 87.94           N  
ATOM     75  HE1 TRP A   5       3.694   0.900  -0.836  1.00 87.94           H  
ATOM     76  CH2 TRP A   5       0.685   1.363   2.164  1.00 87.94           C  
ATOM     77  HH2 TRP A   5       0.715   1.754   3.171  1.00 87.94           H  
ATOM     78  CZ2 TRP A   5       1.858   1.309   1.391  1.00 87.94           C  
ATOM     79  HZ2 TRP A   5       2.796   1.659   1.795  1.00 87.94           H  
ATOM     80  CZ3 TRP A   5      -0.533   0.908   1.629  1.00 87.94           C  
ATOM     81  HZ3 TRP A   5      -1.431   0.950   2.227  1.00 87.94           H  
ATOM     82  N   LEU A   6      -1.387  -3.308  -4.531  1.00 88.25           N  
ATOM     83  H   LEU A   6      -0.434  -3.628  -4.632  1.00 88.25           H  
ATOM     84  CA  LEU A   6      -2.371  -3.812  -5.490  1.00 88.25           C  
ATOM     85  HA  LEU A   6      -3.336  -3.344  -5.299  1.00 88.25           H  
ATOM     86  C   LEU A   6      -2.630  -5.321  -5.357  1.00 88.25           C  
ATOM     87  CB  LEU A   6      -1.899  -3.431  -6.907  1.00 88.25           C  
ATOM     88  HB2 LEU A   6      -0.828  -3.623  -6.978  1.00 88.25           H  
ATOM     89  HB3 LEU A   6      -2.389  -4.066  -7.646  1.00 88.25           H  
ATOM     90  O   LEU A   6      -3.358  -5.872  -6.179  1.00 88.25           O  
ATOM     91  CG  LEU A   6      -2.195  -1.968  -7.271  1.00 88.25           C  
ATOM     92  HG  LEU A   6      -1.952  -1.317  -6.431  1.00 88.25           H  
ATOM     93  CD1 LEU A   6      -1.329  -1.554  -8.461  1.00 88.25           C  
ATOM     94 HD11 LEU A   6      -1.540  -0.517  -8.723  1.00 88.25           H  
ATOM     95 HD12 LEU A   6      -1.547  -2.192  -9.317  1.00 88.25           H  
ATOM     96 HD13 LEU A   6      -0.275  -1.643  -8.198  1.00 88.25           H  
ATOM     97  CD2 LEU A   6      -3.663  -1.774  -7.660  1.00 88.25           C  
ATOM     98 HD21 LEU A   6      -4.308  -2.031  -6.821  1.00 88.25           H  
ATOM     99 HD22 LEU A   6      -3.917  -2.409  -8.509  1.00 88.25           H  
ATOM    100 HD23 LEU A   6      -3.842  -0.731  -7.922  1.00 88.25           H  
ATOM    101  N   LYS A   7      -2.016  -5.998  -4.382  1.00 77.94           N  
ATOM    102  H   LYS A   7      -1.606  -5.461  -3.631  1.00 77.94           H  
ATOM    103  CA  LYS A   7      -2.360  -7.381  -4.036  1.00 77.94           C  
ATOM    104  HA  LYS A   7      -2.862  -7.878  -4.866  1.00 77.94           H  
ATOM    105  C   LYS A   7      -3.377  -7.383  -2.905  1.00 77.94           C  
ATOM    106  CB  LYS A   7      -1.118  -8.171  -3.627  1.00 77.94           C  
ATOM    107  HB2 LYS A   7      -0.579  -7.614  -2.860  1.00 77.94           H  
ATOM    108  HB3 LYS A   7      -1.451  -9.113  -3.191  1.00 77.94           H  
ATOM    109  O   LYS A   7      -4.312  -8.200  -3.009  1.00 77.94           O  
ATOM    110  CG  LYS A   7      -0.199  -8.471  -4.812  1.00 77.94           C  
ATOM    111  HG2 LYS A   7      -0.750  -9.033  -5.566  1.00 77.94           H  
ATOM    112  HG3 LYS A   7       0.165  -7.540  -5.247  1.00 77.94           H  
ATOM    113  CD  LYS A   7       0.981  -9.298  -4.303  1.00 77.94           C  
ATOM    114  HD2 LYS A   7       0.599 -10.198  -3.821  1.00 77.94           H  
ATOM    115  HD3 LYS A   7       1.535  -8.709  -3.573  1.00 77.94           H  
ATOM    116  CE  LYS A   7       1.893  -9.683  -5.464  1.00 77.94           C  
ATOM    117  HE2 LYS A   7       1.295 -10.213  -6.205  1.00 77.94           H  
ATOM    118  HE3 LYS A   7       2.273  -8.771  -5.923  1.00 77.94           H  
ATOM    119  NZ  LYS A   7       2.999 -10.539  -4.979  1.00 77.94           N  
ATOM    120  HZ1 LYS A   7       3.582 -10.836  -5.749  1.00 77.94           H  
ATOM    121  HZ2 LYS A   7       3.548 -10.038  -4.295  1.00 77.94           H  
ATOM    122  HZ3 LYS A   7       2.612 -11.359  -4.533  1.00 77.94           H  
ATOM    123  OXT LYS A   7      -3.136  -6.621  -1.946  1.00 77.94           O  
TER     124      LYS A   7                                                       
END
