# Supplementary material for: Unveiling the Bioactive Potential of the Invasive Jellyfish Phyllorhiza punctata Through Integrative Transcriptomic and Proteomic Analyses
Source: Biomolecules. 2025 Aug 4;15(8):1121. doi: 10.3390/biom15081121 (PMC12383608; doi:10.3390/biom15081121)
Supplement: Supplementary file 1 [file biomolecules-15-01121-s001.zip › Suplementary Material/FileS3/Alphafold2/XP_065052795_7208_relaxed_rank_001_alphafold2_ptm_model_5_seed_000.pdb]

ATOM      1  N   ILE A   1      14.887  -3.103 -11.816  1.00 56.19           N  
ATOM      2  H   ILE A   1      15.845  -3.416 -11.752  1.00 56.19           H  
ATOM      3  H2  ILE A   1      14.299  -3.881 -12.080  1.00 56.19           H  
ATOM      4  H3  ILE A   1      14.818  -2.396 -12.535  1.00 56.19           H  
ATOM      5  CA  ILE A   1      14.438  -2.523 -10.528  1.00 56.19           C  
ATOM      6  HA  ILE A   1      14.375  -3.308  -9.775  1.00 56.19           H  
ATOM      7  C   ILE A   1      13.047  -1.965 -10.769  1.00 56.19           C  
ATOM      8  CB  ILE A   1      15.401  -1.432 -10.006  1.00 56.19           C  
ATOM      9  HB  ILE A   1      15.410  -0.608 -10.719  1.00 56.19           H  
ATOM     10  O   ILE A   1      12.903  -1.047 -11.562  1.00 56.19           O  
ATOM     11  CG1 ILE A   1      16.843  -1.979  -9.873  1.00 56.19           C  
ATOM     12 HG12 ILE A   1      16.926  -2.588  -8.972  1.00 56.19           H  
ATOM     13 HG13 ILE A   1      17.102  -2.610 -10.722  1.00 56.19           H  
ATOM     14  CG2 ILE A   1      14.909  -0.904  -8.646  1.00 56.19           C  
ATOM     15 HG21 ILE A   1      14.846  -1.710  -7.915  1.00 56.19           H  
ATOM     16 HG22 ILE A   1      15.594  -0.147  -8.264  1.00 56.19           H  
ATOM     17 HG23 ILE A   1      13.934  -0.428  -8.745  1.00 56.19           H  
ATOM     18  CD1 ILE A   1      17.898  -0.869  -9.834  1.00 56.19           C  
ATOM     19 HD11 ILE A   1      17.832  -0.258 -10.735  1.00 56.19           H  
ATOM     20 HD12 ILE A   1      18.891  -1.315  -9.785  1.00 56.19           H  
ATOM     21 HD13 ILE A   1      17.759  -0.236  -8.958  1.00 56.19           H  
ATOM     22  N   SER A   2      12.033  -2.617 -10.213  1.00 71.50           N  
ATOM     23  H   SER A   2      12.204  -3.397  -9.595  1.00 71.50           H  
ATOM     24  CA  SER A   2      10.619  -2.265 -10.343  1.00 71.50           C  
ATOM     25  HA  SER A   2      10.524  -1.195 -10.157  1.00 71.50           H  
ATOM     26  C   SER A   2       9.835  -3.051  -9.293  1.00 71.50           C  
ATOM     27  CB  SER A   2      10.116  -2.665 -11.752  1.00 71.50           C  
ATOM     28  HB2 SER A   2      10.577  -3.611 -12.035  1.00 71.50           H  
ATOM     29  HB3 SER A   2      10.423  -1.904 -12.469  1.00 71.50           H  
ATOM     30  O   SER A   2      10.259  -4.157  -8.970  1.00 71.50           O  
ATOM     31  OG  SER A   2       8.712  -2.834 -11.814  1.00 71.50           O  
ATOM     32  HG  SER A   2       8.454  -3.099 -12.699  1.00 71.50           H  
ATOM     33  N   ILE A   3       8.707  -2.614  -8.738  1.00 70.31           N  
ATOM     34  H   ILE A   3       8.191  -3.364  -8.300  1.00 70.31           H  
ATOM     35  CA  ILE A   3       8.204  -1.290  -8.337  1.00 70.31           C  
ATOM     36  HA  ILE A   3       9.028  -0.625  -8.075  1.00 70.31           H  
ATOM     37  C   ILE A   3       7.397  -1.650  -7.077  1.00 70.31           C  
ATOM     38  CB  ILE A   3       7.266  -0.603  -9.374  1.00 70.31           C  
ATOM     39  HB  ILE A   3       6.494  -1.321  -9.649  1.00 70.31           H  
ATOM     40  O   ILE A   3       6.635  -2.622  -7.090  1.00 70.31           O  
ATOM     41  CG1 ILE A   3       7.919  -0.057 -10.663  1.00 70.31           C  
ATOM     42 HG12 ILE A   3       8.834  -0.592 -10.915  1.00 70.31           H  
ATOM     43 HG13 ILE A   3       8.231   0.979 -10.526  1.00 70.31           H  
ATOM     44  CG2 ILE A   3       6.587   0.633  -8.750  1.00 70.31           C  
ATOM     45 HG21 ILE A   3       5.911   0.335  -7.949  1.00 70.31           H  
ATOM     46 HG22 ILE A   3       7.329   1.327  -8.355  1.00 70.31           H  
ATOM     47 HG23 ILE A   3       5.977   1.152  -9.489  1.00 70.31           H  
ATOM     48  CD1 ILE A   3       7.003  -0.140 -11.889  1.00 70.31           C  
ATOM     49 HD11 ILE A   3       7.546   0.203 -12.770  1.00 70.31           H  
ATOM     50 HD12 ILE A   3       6.673  -1.166 -12.049  1.00 70.31           H  
ATOM     51 HD13 ILE A   3       6.127   0.494 -11.748  1.00 70.31           H  
ATOM     52  N   PHE A   4       7.586  -0.914  -5.984  1.00 79.69           N  
ATOM     53  H   PHE A   4       8.187  -0.104  -6.037  1.00 79.69           H  
ATOM     54  CA  PHE A   4       6.823  -1.113  -4.754  1.00 79.69           C  
ATOM     55  HA  PHE A   4       6.992  -2.126  -4.391  1.00 79.69           H  
ATOM     56  C   PHE A   4       5.325  -0.931  -5.047  1.00 79.69           C  
ATOM     57  CB  PHE A   4       7.346  -0.118  -3.709  1.00 79.69           C  
ATOM     58  HB2 PHE A   4       8.435  -0.167  -3.697  1.00 79.69           H  
ATOM     59  HB3 PHE A   4       7.076   0.894  -4.010  1.00 79.69           H  
ATOM     60  O   PHE A   4       4.905   0.140  -5.483  1.00 79.69           O  
ATOM     61  CG  PHE A   4       6.868  -0.362  -2.293  1.00 79.69           C  
ATOM     62  CD1 PHE A   4       5.825   0.411  -1.750  1.00 79.69           C  
ATOM     63  HD1 PHE A   4       5.330   1.156  -2.356  1.00 79.69           H  
ATOM     64  CD2 PHE A   4       7.501  -1.338  -1.500  1.00 79.69           C  
ATOM     65  HD2 PHE A   4       8.306  -1.931  -1.908  1.00 79.69           H  
ATOM     66  CE1 PHE A   4       5.426   0.217  -0.415  1.00 79.69           C  
ATOM     67  HE1 PHE A   4       4.626   0.811  -0.000  1.00 79.69           H  
ATOM     68  CE2 PHE A   4       7.098  -1.535  -0.167  1.00 79.69           C  
ATOM     69  HE2 PHE A   4       7.587  -2.282   0.441  1.00 79.69           H  
ATOM     70  CZ  PHE A   4       6.063  -0.755   0.376  1.00 79.69           C  
ATOM     71  HZ  PHE A   4       5.753  -0.907   1.400  1.00 79.69           H  
ATOM     72  N   GLN A   5       4.532  -1.987  -4.860  1.00 77.06           N  
ATOM     73  H   GLN A   5       4.929  -2.843  -4.501  1.00 77.06           H  
ATOM     74  CA  GLN A   5       3.084  -1.918  -5.036  1.00 77.06           C  
ATOM     75  HA  GLN A   5       2.879  -1.377  -5.959  1.00 77.06           H  
ATOM     76  C   GLN A   5       2.487  -1.166  -3.841  1.00 77.06           C  
ATOM     77  CB  GLN A   5       2.475  -3.324  -5.152  1.00 77.06           C  
ATOM     78  HB2 GLN A   5       1.388  -3.243  -5.159  1.00 77.06           H  
ATOM     79  HB3 GLN A   5       2.758  -3.904  -4.274  1.00 77.06           H  
ATOM     80  O   GLN A   5       2.818  -1.495  -2.697  1.00 77.06           O  
ATOM     81  CG  GLN A   5       2.929  -4.085  -6.409  1.00 77.06           C  
ATOM     82  HG2 GLN A   5       4.017  -4.116  -6.447  1.00 77.06           H  
ATOM     83  HG3 GLN A   5       2.573  -5.113  -6.342  1.00 77.06           H  
ATOM     84  CD  GLN A   5       2.385  -3.491  -7.706  1.00 77.06           C  
ATOM     85  NE2 GLN A   5       3.216  -3.281  -8.701  1.00 77.06           N  
ATOM     86 HE21 GLN A   5       2.807  -2.899  -9.542  1.00 77.06           H  
ATOM     87 HE22 GLN A   5       4.204  -3.457  -8.589  1.00 77.06           H  
ATOM     88  OE1 GLN A   5       1.210  -3.204  -7.849  1.00 77.06           O  
ATOM     89  N   PRO A   6       1.622  -0.165  -4.063  1.00 75.38           N  
ATOM     90  CA  PRO A   6       0.951   0.510  -2.966  1.00 75.38           C  
ATOM     91  HA  PRO A   6       1.694   0.946  -2.298  1.00 75.38           H  
ATOM     92  C   PRO A   6       0.100  -0.497  -2.185  1.00 75.38           C  
ATOM     93  CB  PRO A   6       0.136   1.637  -3.608  1.00 75.38           C  
ATOM     94  HB2 PRO A   6       0.727   2.554  -3.605  1.00 75.38           H  
ATOM     95  HB3 PRO A   6      -0.814   1.800  -3.099  1.00 75.38           H  
ATOM     96  O   PRO A   6      -0.811  -1.124  -2.726  1.00 75.38           O  
ATOM     97  CG  PRO A   6      -0.068   1.177  -5.052  1.00 75.38           C  
ATOM     98  HG2 PRO A   6      -0.953   0.543  -5.109  1.00 75.38           H  
ATOM     99  HG3 PRO A   6      -0.160   2.020  -5.737  1.00 75.38           H  
ATOM    100  CD  PRO A   6       1.173   0.341  -5.350  1.00 75.38           C  
ATOM    101  HD2 PRO A   6       1.950   0.970  -5.783  1.00 75.38           H  
ATOM    102  HD3 PRO A   6       0.912  -0.467  -6.033  1.00 75.38           H  
ATOM    103  N   ILE A   7       0.406  -0.652  -0.895  1.00 79.69           N  
ATOM    104  H   ILE A   7       1.219  -0.172  -0.538  1.00 79.69           H  
ATOM    105  CA  ILE A   7      -0.390  -1.460   0.029  1.00 79.69           C  
ATOM    106  HA  ILE A   7      -0.701  -2.372  -0.481  1.00 79.69           H  
ATOM    107  C   ILE A   7      -1.641  -0.649   0.362  1.00 79.69           C  
ATOM    108  CB  ILE A   7       0.414  -1.872   1.288  1.00 79.69           C  
ATOM    109  HB  ILE A   7       0.684  -0.969   1.836  1.00 79.69           H  
ATOM    110  O   ILE A   7      -1.670   0.123   1.321  1.00 79.69           O  
ATOM    111  CG1 ILE A   7       1.717  -2.616   0.909  1.00 79.69           C  
ATOM    112 HG12 ILE A   7       1.470  -3.583   0.471  1.00 79.69           H  
ATOM    113 HG13 ILE A   7       2.265  -2.044   0.161  1.00 79.69           H  
ATOM    114  CG2 ILE A   7      -0.460  -2.762   2.200  1.00 79.69           C  
ATOM    115 HG21 ILE A   7      -1.373  -2.240   2.487  1.00 79.69           H  
ATOM    116 HG22 ILE A   7       0.077  -3.016   3.114  1.00 79.69           H  
ATOM    117 HG23 ILE A   7      -0.729  -3.679   1.677  1.00 79.69           H  
ATOM    118  CD1 ILE A   7       2.677  -2.825   2.088  1.00 79.69           C  
ATOM    119 HD11 ILE A   7       2.245  -3.503   2.824  1.00 79.69           H  
ATOM    120 HD12 ILE A   7       2.904  -1.868   2.557  1.00 79.69           H  
ATOM    121 HD13 ILE A   7       3.604  -3.263   1.718  1.00 79.69           H  
ATOM    122  N   CYS A   8      -2.685  -0.802  -0.445  1.00 79.56           N  
ATOM    123  H   CYS A   8      -2.569  -1.328  -1.299  1.00 79.56           H  
ATOM    124  CA  CYS A   8      -4.012  -0.358  -0.051  1.00 79.56           C  
ATOM    125  HA  CYS A   8      -3.959   0.666   0.320  1.00 79.56           H  
ATOM    126  C   CYS A   8      -4.492  -1.265   1.088  1.00 79.56           C  
ATOM    127  CB  CYS A   8      -4.952  -0.376  -1.262  1.00 79.56           C  
ATOM    128  HB2 CYS A   8      -4.877  -1.335  -1.774  1.00 79.56           H  
ATOM    129  HB3 CYS A   8      -5.980  -0.237  -0.927  1.00 79.56           H  
ATOM    130  O   CYS A   8      -4.839  -2.423   0.864  1.00 79.56           O  
ATOM    131  SG  CYS A   8      -4.504   0.980  -2.386  1.00 79.56           S  
ATOM    132  HG  CYS A   8      -5.367   0.681  -3.361  1.00 79.56           H  
ATOM    133  N   LYS A   9      -4.494  -0.746   2.321  1.00 75.25           N  
ATOM    134  H   LYS A   9      -4.137   0.191   2.442  1.00 75.25           H  
ATOM    135  CA  LYS A   9      -5.218  -1.371   3.432  1.00 75.25           C  
ATOM    136  HA  LYS A   9      -5.072  -2.450   3.390  1.00 75.25           H  
ATOM    137  C   LYS A   9      -6.709  -1.055   3.262  1.00 75.25           C  
ATOM    138  CB  LYS A   9      -4.718  -0.864   4.794  1.00 75.25           C  
ATOM    139  HB2 LYS A   9      -4.699   0.226   4.798  1.00 75.25           H  
ATOM    140  HB3 LYS A   9      -5.429  -1.192   5.552  1.00 75.25           H  
ATOM    141  O   LYS A   9      -7.049   0.131   3.280  1.00 75.25           O  
ATOM    142  CG  LYS A   9      -3.331  -1.411   5.160  1.00 75.25           C  
ATOM    143  HG2 LYS A   9      -2.583  -0.990   4.487  1.00 75.25           H  
ATOM    144  HG3 LYS A   9      -3.332  -2.496   5.057  1.00 75.25           H  
ATOM    145  CD  LYS A   9      -2.987  -1.045   6.610  1.00 75.25           C  
ATOM    146  HD2 LYS A   9      -3.754  -1.454   7.268  1.00 75.25           H  
ATOM    147  HD3 LYS A   9      -2.977   0.040   6.709  1.00 75.25           H  
ATOM    148  CE  LYS A   9      -1.620  -1.616   7.001  1.00 75.25           C  
ATOM    149  HE2 LYS A   9      -0.867  -1.205   6.329  1.00 75.25           H  
ATOM    150  HE3 LYS A   9      -1.644  -2.696   6.856  1.00 75.25           H  
ATOM    151  NZ  LYS A   9      -1.287  -1.296   8.411  1.00 75.25           N  
ATOM    152  HZ1 LYS A   9      -1.256  -0.296   8.549  1.00 75.25           H  
ATOM    153  HZ2 LYS A   9      -1.987  -1.680   9.030  1.00 75.25           H  
ATOM    154  HZ3 LYS A   9      -0.390  -1.687   8.664  1.00 75.25           H  
ATOM    155  N   PRO A  10      -7.599  -2.048   3.094  1.00 76.00           N  
ATOM    156  CA  PRO A  10      -9.015  -1.801   3.317  1.00 76.00           C  
ATOM    157  HA  PRO A  10      -9.362  -1.007   2.656  1.00 76.00           H  
ATOM    158  C   PRO A  10      -9.214  -1.361   4.776  1.00 76.00           C  
ATOM    159  CB  PRO A  10      -9.735  -3.102   2.958  1.00 76.00           C  
ATOM    160  HB2 PRO A  10     -10.009  -3.084   1.903  1.00 76.00           H  
ATOM    161  HB3 PRO A  10     -10.617  -3.267   3.577  1.00 76.00           H  
ATOM    162  O   PRO A  10      -8.493  -1.814   5.669  1.00 76.00           O  
ATOM    163  CG  PRO A  10      -8.673  -4.176   3.188  1.00 76.00           C  
ATOM    164  HG2 PRO A  10      -8.694  -4.482   4.233  1.00 76.00           H  
ATOM    165  HG3 PRO A  10      -8.823  -5.038   2.538  1.00 76.00           H  
ATOM    166  CD  PRO A  10      -7.349  -3.470   2.895  1.00 76.00           C  
ATOM    167  HD2 PRO A  10      -7.056  -3.646   1.860  1.00 76.00           H  
ATOM    168  HD3 PRO A  10      -6.587  -3.848   3.576  1.00 76.00           H  
ATOM    169  N   LYS A  11     -10.137  -0.413   4.962  1.00 73.25           N  
ATOM    170  H   LYS A  11     -10.702  -0.171   4.161  1.00 73.25           H  
ATOM    171  CA  LYS A  11     -10.639   0.015   6.272  1.00 73.25           C  
ATOM    172  HA  LYS A  11      -9.820   0.390   6.886  1.00 73.25           H  
ATOM    173  C   LYS A  11     -11.205  -1.166   7.052  1.00 73.25           C  
ATOM    174  CB  LYS A  11     -11.735   1.081   6.097  1.00 73.25           C  
ATOM    175  HB2 LYS A  11     -12.572   0.835   6.751  1.00 73.25           H  
ATOM    176  HB3 LYS A  11     -12.111   1.066   5.074  1.00 73.25           H  
ATOM    177  O   LYS A  11     -11.836  -2.025   6.398  1.00 73.25           O  
ATOM    178  CG  LYS A  11     -11.251   2.486   6.461  1.00 73.25           C  
ATOM    179  HG2 LYS A  11     -10.406   2.758   5.829  1.00 73.25           H  
ATOM    180  HG3 LYS A  11     -10.940   2.500   7.506  1.00 73.25           H  
ATOM    181  CD  LYS A  11     -12.399   3.478   6.251  1.00 73.25           C  
ATOM    182  HD2 LYS A  11     -12.673   3.480   5.196  1.00 73.25           H  
ATOM    183  HD3 LYS A  11     -13.258   3.158   6.840  1.00 73.25           H  
ATOM    184  CE  LYS A  11     -11.982   4.885   6.682  1.00 73.25           C  
ATOM    185  HE2 LYS A  11     -11.738   4.860   7.744  1.00 73.25           H  
ATOM    186  HE3 LYS A  11     -11.079   5.163   6.137  1.00 73.25           H  
ATOM    187  NZ  LYS A  11     -13.065   5.864   6.422  1.00 73.25           N  
ATOM    188  HZ1 LYS A  11     -12.791   6.788   6.725  1.00 73.25           H  
ATOM    189  HZ2 LYS A  11     -13.899   5.596   6.924  1.00 73.25           H  
ATOM    190  HZ3 LYS A  11     -13.283   5.894   5.436  1.00 73.25           H  
ATOM    191  OXT LYS A  11     -11.047  -1.097   8.286  1.00 73.25           O  
TER     192      LYS A  11                                                       
END
