# Supplementary material for: Unveiling the Bioactive Potential of the Invasive Jellyfish Phyllorhiza punctata Through Integrative Transcriptomic and Proteomic Analyses
Source: Biomolecules. 2025 Aug 4;15(8):1121. doi: 10.3390/biom15081121 (PMC12383608; doi:10.3390/biom15081121)
Supplement: Supplementary file 1 [file biomolecules-15-01121-s001.zip › Suplementary Material/FileS3/Alphafold2/XP_065052979_2551_relaxed_rank_001_alphafold2_ptm_model_1_seed_000.pdb]

ATOM      1  N   LEU A   1      -2.322  -0.830  -6.201  1.00 78.00           N  
ATOM      2  H   LEU A   1      -1.777  -1.522  -6.695  1.00 78.00           H  
ATOM      3  H2  LEU A   1      -2.234   0.050  -6.690  1.00 78.00           H  
ATOM      4  H3  LEU A   1      -1.961  -0.707  -5.265  1.00 78.00           H  
ATOM      5  CA  LEU A   1      -3.750  -1.224  -6.155  1.00 78.00           C  
ATOM      6  HA  LEU A   1      -4.296  -0.423  -5.657  1.00 78.00           H  
ATOM      7  C   LEU A   1      -4.026  -2.443  -5.264  1.00 78.00           C  
ATOM      8  CB  LEU A   1      -4.353  -1.342  -7.567  1.00 78.00           C  
ATOM      9  HB2 LEU A   1      -3.702  -1.962  -8.184  1.00 78.00           H  
ATOM     10  HB3 LEU A   1      -5.325  -1.831  -7.508  1.00 78.00           H  
ATOM     11  O   LEU A   1      -5.098  -2.475  -4.692  1.00 78.00           O  
ATOM     12  CG  LEU A   1      -4.536   0.047  -8.223  1.00 78.00           C  
ATOM     13  HG  LEU A   1      -3.599   0.597  -8.144  1.00 78.00           H  
ATOM     14  CD1 LEU A   1      -4.871  -0.090  -9.704  1.00 78.00           C  
ATOM     15 HD11 LEU A   1      -4.083  -0.632 -10.226  1.00 78.00           H  
ATOM     16 HD12 LEU A   1      -5.812  -0.624  -9.830  1.00 78.00           H  
ATOM     17 HD13 LEU A   1      -4.967   0.897 -10.157  1.00 78.00           H  
ATOM     18  CD2 LEU A   1      -5.636   0.864  -7.541  1.00 78.00           C  
ATOM     19 HD21 LEU A   1      -6.583   0.325  -7.583  1.00 78.00           H  
ATOM     20 HD22 LEU A   1      -5.392   1.080  -6.501  1.00 78.00           H  
ATOM     21 HD23 LEU A   1      -5.763   1.813  -8.062  1.00 78.00           H  
ATOM     22  N   PHE A   2      -3.085  -3.373  -5.043  1.00 79.69           N  
ATOM     23  H   PHE A   2      -2.256  -3.416  -5.620  1.00 79.69           H  
ATOM     24  CA  PHE A   2      -3.332  -4.554  -4.187  1.00 79.69           C  
ATOM     25  HA  PHE A   2      -4.404  -4.673  -4.032  1.00 79.69           H  
ATOM     26  C   PHE A   2      -2.740  -4.493  -2.763  1.00 79.69           C  
ATOM     27  CB  PHE A   2      -2.873  -5.798  -4.955  1.00 79.69           C  
ATOM     28  HB2 PHE A   2      -2.778  -6.629  -4.256  1.00 79.69           H  
ATOM     29  HB3 PHE A   2      -1.890  -5.632  -5.397  1.00 79.69           H  
ATOM     30  O   PHE A   2      -3.276  -5.109  -1.855  1.00 79.69           O  
ATOM     31  CG  PHE A   2      -3.870  -6.199  -6.025  1.00 79.69           C  
ATOM     32  CD1 PHE A   2      -4.962  -7.014  -5.670  1.00 79.69           C  
ATOM     33  HD1 PHE A   2      -5.068  -7.372  -4.656  1.00 79.69           H  
ATOM     34  CD2 PHE A   2      -3.748  -5.735  -7.351  1.00 79.69           C  
ATOM     35  HD2 PHE A   2      -2.904  -5.129  -7.644  1.00 79.69           H  
ATOM     36  CE1 PHE A   2      -5.924  -7.366  -6.629  1.00 79.69           C  
ATOM     37  HE1 PHE A   2      -6.757  -7.997  -6.354  1.00 79.69           H  
ATOM     38  CE2 PHE A   2      -4.719  -6.082  -8.309  1.00 79.69           C  
ATOM     39  HE2 PHE A   2      -4.625  -5.744  -9.331  1.00 79.69           H  
ATOM     40  CZ  PHE A   2      -5.805  -6.899  -7.948  1.00 79.69           C  
ATOM     41  HZ  PHE A   2      -6.544  -7.176  -8.685  1.00 79.69           H  
ATOM     42  N   ILE A   3      -1.683  -3.711  -2.528  1.00 84.88           N  
ATOM     43  H   ILE A   3      -1.226  -3.275  -3.316  1.00 84.88           H  
ATOM     44  CA  ILE A   3      -0.976  -3.673  -1.226  1.00 84.88           C  
ATOM     45  HA  ILE A   3      -1.058  -4.652  -0.753  1.00 84.88           H  
ATOM     46  C   ILE A   3      -1.609  -2.687  -0.218  1.00 84.88           C  
ATOM     47  CB  ILE A   3       0.531  -3.436  -1.510  1.00 84.88           C  
ATOM     48  HB  ILE A   3       0.612  -2.597  -2.202  1.00 84.88           H  
ATOM     49  O   ILE A   3      -1.331  -2.740   0.972  1.00 84.88           O  
ATOM     50  CG1 ILE A   3       1.122  -4.700  -2.187  1.00 84.88           C  
ATOM     51 HG12 ILE A   3       0.403  -5.131  -2.884  1.00 84.88           H  
ATOM     52 HG13 ILE A   3       1.328  -5.456  -1.429  1.00 84.88           H  
ATOM     53  CG2 ILE A   3       1.359  -3.083  -0.263  1.00 84.88           C  
ATOM     54 HG21 ILE A   3       2.417  -3.003  -0.510  1.00 84.88           H  
ATOM     55 HG22 ILE A   3       1.045  -2.123   0.149  1.00 84.88           H  
ATOM     56 HG23 ILE A   3       1.234  -3.851   0.500  1.00 84.88           H  
ATOM     57  CD1 ILE A   3       2.398  -4.431  -2.992  1.00 84.88           C  
ATOM     58 HD11 ILE A   3       2.713  -5.350  -3.485  1.00 84.88           H  
ATOM     59 HD12 ILE A   3       2.209  -3.669  -3.749  1.00 84.88           H  
ATOM     60 HD13 ILE A   3       3.202  -4.099  -2.335  1.00 84.88           H  
ATOM     61  N   GLY A   4      -2.504  -1.804  -0.668  1.00 88.56           N  
ATOM     62  H   GLY A   4      -2.788  -1.870  -1.635  1.00 88.56           H  
ATOM     63  CA  GLY A   4      -3.079  -0.733   0.162  1.00 88.56           C  
ATOM     64  HA2 GLY A   4      -2.383  -0.477   0.961  1.00 88.56           H  
ATOM     65  HA3 GLY A   4      -3.212   0.157  -0.453  1.00 88.56           H  
ATOM     66  C   GLY A   4      -4.428  -1.044   0.817  1.00 88.56           C  
ATOM     67  O   GLY A   4      -4.982  -0.173   1.476  1.00 88.56           O  
ATOM     68  N   MET A   5      -4.978  -2.242   0.614  1.00 85.38           N  
ATOM     69  H   MET A   5      -4.456  -2.929   0.089  1.00 85.38           H  
ATOM     70  CA  MET A   5      -6.356  -2.584   1.004  1.00 85.38           C  
ATOM     71  HA  MET A   5      -6.872  -1.669   1.294  1.00 85.38           H  
ATOM     72  C   MET A   5      -6.437  -3.510   2.234  1.00 85.38           C  
ATOM     73  CB  MET A   5      -7.072  -3.128  -0.245  1.00 85.38           C  
ATOM     74  HB2 MET A   5      -6.802  -4.173  -0.402  1.00 85.38           H  
ATOM     75  HB3 MET A   5      -6.727  -2.561  -1.109  1.00 85.38           H  
ATOM     76  O   MET A   5      -7.525  -3.877   2.645  1.00 85.38           O  
ATOM     77  CG  MET A   5      -8.596  -2.993  -0.208  1.00 85.38           C  
ATOM     78  HG2 MET A   5      -9.000  -3.754   0.460  1.00 85.38           H  
ATOM     79  HG3 MET A   5      -8.867  -2.014   0.187  1.00 85.38           H  
ATOM     80  SD  MET A   5      -9.337  -3.167  -1.858  1.00 85.38           S  
ATOM     81  CE  MET A   5     -10.728  -4.257  -1.461  1.00 85.38           C  
ATOM     82  HE1 MET A   5     -11.301  -4.462  -2.366  1.00 85.38           H  
ATOM     83  HE2 MET A   5     -11.373  -3.777  -0.726  1.00 85.38           H  
ATOM     84  HE3 MET A   5     -10.353  -5.196  -1.054  1.00 85.38           H  
ATOM     85  N   LEU A   6      -5.288  -3.871   2.825  1.00 80.50           N  
ATOM     86  H   LEU A   6      -4.431  -3.535   2.409  1.00 80.50           H  
ATOM     87  CA  LEU A   6      -5.159  -4.746   4.007  1.00 80.50           C  
ATOM     88  HA  LEU A   6      -6.086  -5.300   4.155  1.00 80.50           H  
ATOM     89  C   LEU A   6      -4.915  -3.987   5.324  1.00 80.50           C  
ATOM     90  CB  LEU A   6      -4.007  -5.739   3.736  1.00 80.50           C  
ATOM     91  HB2 LEU A   6      -3.473  -5.954   4.661  1.00 80.50           H  
ATOM     92  HB3 LEU A   6      -3.286  -5.275   3.063  1.00 80.50           H  
ATOM     93  O   LEU A   6      -4.932  -4.587   6.391  1.00 80.50           O  
ATOM     94  CG  LEU A   6      -4.499  -7.069   3.143  1.00 80.50           C  
ATOM     95  HG  LEU A   6      -5.353  -6.888   2.491  1.00 80.50           H  
ATOM     96  CD1 LEU A   6      -3.396  -7.720   2.308  1.00 80.50           C  
ATOM     97 HD11 LEU A   6      -2.516  -7.900   2.925  1.00 80.50           H  
ATOM     98 HD12 LEU A   6      -3.132  -7.066   1.476  1.00 80.50           H  
ATOM     99 HD13 LEU A   6      -3.753  -8.668   1.907  1.00 80.50           H  
ATOM    100  CD2 LEU A   6      -4.903  -8.041   4.254  1.00 80.50           C  
ATOM    101 HD21 LEU A   6      -4.042  -8.289   4.875  1.00 80.50           H  
ATOM    102 HD22 LEU A   6      -5.305  -8.955   3.815  1.00 80.50           H  
ATOM    103 HD23 LEU A   6      -5.671  -7.587   4.880  1.00 80.50           H  
ATOM    104  N   SER A   7      -4.644  -2.683   5.245  1.00 78.31           N  
ATOM    105  H   SER A   7      -4.715  -2.252   4.334  1.00 78.31           H  
ATOM    106  CA  SER A   7      -4.288  -1.827   6.387  1.00 78.31           C  
ATOM    107  HA  SER A   7      -4.086  -2.456   7.254  1.00 78.31           H  
ATOM    108  C   SER A   7      -5.425  -0.876   6.794  1.00 78.31           C  
ATOM    109  CB  SER A   7      -2.997  -1.069   6.052  1.00 78.31           C  
ATOM    110  HB2 SER A   7      -2.211  -1.779   5.797  1.00 78.31           H  
ATOM    111  HB3 SER A   7      -3.178  -0.421   5.194  1.00 78.31           H  
ATOM    112  O   SER A   7      -5.189   0.102   7.506  1.00 78.31           O  
ATOM    113  OG  SER A   7      -2.563  -0.278   7.136  1.00 78.31           O  
ATOM    114  HG  SER A   7      -3.349   0.105   7.532  1.00 78.31           H  
ATOM    115  N   LYS A   8      -6.638  -1.123   6.302  1.00 64.69           N  
ATOM    116  H   LYS A   8      -6.816  -2.018   5.870  1.00 64.69           H  
ATOM    117  CA  LYS A   8      -7.839  -0.331   6.558  1.00 64.69           C  
ATOM    118  HA  LYS A   8      -7.698   0.277   7.451  1.00 64.69           H  
ATOM    119  C   LYS A   8      -8.991  -1.272   6.875  1.00 64.69           C  
ATOM    120  CB  LYS A   8      -8.144   0.549   5.334  1.00 64.69           C  
ATOM    121  HB2 LYS A   8      -7.272   0.594   4.681  1.00 64.69           H  
ATOM    122  HB3 LYS A   8      -8.967   0.111   4.770  1.00 64.69           H  
ATOM    123  O   LYS A   8      -9.806  -0.878   7.731  1.00 64.69           O  
ATOM    124  CG  LYS A   8      -8.500   1.973   5.765  1.00 64.69           C  
ATOM    125  HG2 LYS A   8      -7.637   2.423   6.256  1.00 64.69           H  
ATOM    126  HG3 LYS A   8      -9.335   1.943   6.464  1.00 64.69           H  
ATOM    127  CD  LYS A   8      -8.890   2.805   4.540  1.00 64.69           C  
ATOM    128  HD2 LYS A   8      -9.801   2.387   4.113  1.00 64.69           H  
ATOM    129  HD3 LYS A   8      -8.089   2.758   3.802  1.00 64.69           H  
ATOM    130  CE  LYS A   8      -9.121   4.255   4.966  1.00 64.69           C  
ATOM    131  HE2 LYS A   8      -9.836   4.259   5.789  1.00 64.69           H  
ATOM    132  HE3 LYS A   8      -8.181   4.661   5.339  1.00 64.69           H  
ATOM    133  NZ  LYS A   8      -9.634   5.069   3.838  1.00 64.69           N  
ATOM    134  HZ1 LYS A   8      -9.779   6.023   4.134  1.00 64.69           H  
ATOM    135  HZ2 LYS A   8      -8.977   5.054   3.071  1.00 64.69           H  
ATOM    136  HZ3 LYS A   8     -10.515   4.690   3.521  1.00 64.69           H  
ATOM    137  OXT LYS A   8      -9.021  -2.333   6.217  1.00 64.69           O  
TER     138      LYS A   8                                                       
END
