# Supplementary material for: Unveiling the Bioactive Potential of the Invasive Jellyfish Phyllorhiza punctata Through Integrative Transcriptomic and Proteomic Analyses
Source: Biomolecules. 2025 Aug 4;15(8):1121. doi: 10.3390/biom15081121 (PMC12383608; doi:10.3390/biom15081121)
Supplement: Supplementary file 1 [file biomolecules-15-01121-s001.zip › Suplementary Material/FileS3/Alphafold2/XP_065053058_5367_relaxed_rank_001_alphafold2_ptm_model_3_seed_000.pdb]

ATOM      1  N   GLY A   1      -0.756  10.102   3.018  1.00 91.44           N  
ATOM      2  H   GLY A   1      -0.776  10.736   3.804  1.00 91.44           H  
ATOM      3  H2  GLY A   1      -1.164   9.224   3.306  1.00 91.44           H  
ATOM      4  H3  GLY A   1       0.204   9.949   2.745  1.00 91.44           H  
ATOM      5  CA  GLY A   1      -1.532  10.669   1.899  1.00 91.44           C  
ATOM      6  HA2 GLY A   1      -1.112  11.628   1.595  1.00 91.44           H  
ATOM      7  HA3 GLY A   1      -2.565  10.822   2.211  1.00 91.44           H  
ATOM      8  C   GLY A   1      -1.544   9.738   0.706  1.00 91.44           C  
ATOM      9  O   GLY A   1      -2.531   9.050   0.517  1.00 91.44           O  
ATOM     10  N   LEU A   2      -0.444   9.670  -0.054  1.00 93.06           N  
ATOM     11  H   LEU A   2       0.312  10.321   0.102  1.00 93.06           H  
ATOM     12  CA  LEU A   2      -0.357   8.882  -1.296  1.00 93.06           C  
ATOM     13  HA  LEU A   2      -1.118   9.236  -1.992  1.00 93.06           H  
ATOM     14  C   LEU A   2      -0.627   7.383  -1.113  1.00 93.06           C  
ATOM     15  CB  LEU A   2       1.031   9.099  -1.926  1.00 93.06           C  
ATOM     16  HB2 LEU A   2       1.226   8.306  -2.649  1.00 93.06           H  
ATOM     17  HB3 LEU A   2       1.790   9.019  -1.148  1.00 93.06           H  
ATOM     18  O   LEU A   2      -1.442   6.834  -1.837  1.00 93.06           O  
ATOM     19  CG  LEU A   2       1.167  10.450  -2.650  1.00 93.06           C  
ATOM     20  HG  LEU A   2       0.714  11.234  -2.044  1.00 93.06           H  
ATOM     21  CD1 LEU A   2       2.642  10.793  -2.841  1.00 93.06           C  
ATOM     22 HD11 LEU A   2       3.145  10.866  -1.877  1.00 93.06           H  
ATOM     23 HD12 LEU A   2       2.733  11.751  -3.353  1.00 93.06           H  
ATOM     24 HD13 LEU A   2       3.130  10.027  -3.445  1.00 93.06           H  
ATOM     25  CD2 LEU A   2       0.490  10.415  -4.020  1.00 93.06           C  
ATOM     26 HD21 LEU A   2       0.610  11.379  -4.515  1.00 93.06           H  
ATOM     27 HD22 LEU A   2      -0.576  10.213  -3.921  1.00 93.06           H  
ATOM     28 HD23 LEU A   2       0.939   9.644  -4.646  1.00 93.06           H  
ATOM     29  N   ILE A   3      -0.016   6.735  -0.113  1.00 95.38           N  
ATOM     30  H   ILE A   3       0.727   7.202   0.388  1.00 95.38           H  
ATOM     31  CA  ILE A   3      -0.248   5.301   0.144  1.00 95.38           C  
ATOM     32  HA  ILE A   3      -0.011   4.746  -0.764  1.00 95.38           H  
ATOM     33  C   ILE A   3      -1.731   5.033   0.445  1.00 95.38           C  
ATOM     34  CB  ILE A   3       0.672   4.777   1.274  1.00 95.38           C  
ATOM     35  HB  ILE A   3       0.468   5.353   2.177  1.00 95.38           H  
ATOM     36  O   ILE A   3      -2.303   4.098  -0.098  1.00 95.38           O  
ATOM     37  CG1 ILE A   3       2.162   4.962   0.896  1.00 95.38           C  
ATOM     38 HG12 ILE A   3       2.414   4.294   0.072  1.00 95.38           H  
ATOM     39 HG13 ILE A   3       2.335   5.984   0.559  1.00 95.38           H  
ATOM     40  CG2 ILE A   3       0.378   3.293   1.568  1.00 95.38           C  
ATOM     41 HG21 ILE A   3      -0.648   3.159   1.912  1.00 95.38           H  
ATOM     42 HG22 ILE A   3       1.029   2.916   2.356  1.00 95.38           H  
ATOM     43 HG23 ILE A   3       0.528   2.695   0.670  1.00 95.38           H  
ATOM     44  CD1 ILE A   3       3.131   4.716   2.059  1.00 95.38           C  
ATOM     45 HD11 ILE A   3       2.856   5.336   2.912  1.00 95.38           H  
ATOM     46 HD12 ILE A   3       4.142   4.975   1.744  1.00 95.38           H  
ATOM     47 HD13 ILE A   3       3.124   3.666   2.351  1.00 95.38           H  
ATOM     48  N   ASN A   4      -2.386   5.889   1.241  1.00 93.50           N  
ATOM     49  H   ASN A   4      -1.874   6.646   1.671  1.00 93.50           H  
ATOM     50  CA  ASN A   4      -3.825   5.786   1.486  1.00 93.50           C  
ATOM     51  HA  ASN A   4      -4.054   4.767   1.798  1.00 93.50           H  
ATOM     52  C   ASN A   4      -4.674   6.041   0.237  1.00 93.50           C  
ATOM     53  CB  ASN A   4      -4.267   6.757   2.594  1.00 93.50           C  
ATOM     54  HB2 ASN A   4      -3.853   7.749   2.414  1.00 93.50           H  
ATOM     55  HB3 ASN A   4      -5.352   6.848   2.565  1.00 93.50           H  
ATOM     56  O   ASN A   4      -5.758   5.498   0.205  1.00 93.50           O  
ATOM     57  CG  ASN A   4      -3.870   6.293   3.975  1.00 93.50           C  
ATOM     58  ND2 ASN A   4      -4.794   5.775   4.750  1.00 93.50           N  
ATOM     59 HD21 ASN A   4      -4.492   5.439   5.654  1.00 93.50           H  
ATOM     60 HD22 ASN A   4      -5.724   5.606   4.394  1.00 93.50           H  
ATOM     61  OD1 ASN A   4      -2.724   6.423   4.368  1.00 93.50           O  
ATOM     62  N   PHE A   5      -4.234   6.848  -0.733  1.00 95.12           N  
ATOM     63  H   PHE A   5      -3.322   7.273  -0.636  1.00 95.12           H  
ATOM     64  CA  PHE A   5      -4.959   7.093  -1.992  1.00 95.12           C  
ATOM     65  HA  PHE A   5      -6.031   7.131  -1.799  1.00 95.12           H  
ATOM     66  C   PHE A   5      -4.743   5.982  -3.028  1.00 95.12           C  
ATOM     67  CB  PHE A   5      -4.506   8.448  -2.561  1.00 95.12           C  
ATOM     68  HB2 PHE A   5      -4.604   9.205  -1.783  1.00 95.12           H  
ATOM     69  HB3 PHE A   5      -3.451   8.391  -2.829  1.00 95.12           H  
ATOM     70  O   PHE A   5      -5.563   5.785  -3.905  1.00 95.12           O  
ATOM     71  CG  PHE A   5      -5.290   8.913  -3.776  1.00 95.12           C  
ATOM     72  CD1 PHE A   5      -4.853   8.597  -5.078  1.00 95.12           C  
ATOM     73  HD1 PHE A   5      -3.965   7.999  -5.222  1.00 95.12           H  
ATOM     74  CD2 PHE A   5      -6.478   9.647  -3.601  1.00 95.12           C  
ATOM     75  HD2 PHE A   5      -6.836   9.869  -2.607  1.00 95.12           H  
ATOM     76  CE1 PHE A   5      -5.601   9.010  -6.195  1.00 95.12           C  
ATOM     77  HE1 PHE A   5      -5.282   8.736  -7.189  1.00 95.12           H  
ATOM     78  CE2 PHE A   5      -7.223  10.065  -4.718  1.00 95.12           C  
ATOM     79  HE2 PHE A   5      -8.146  10.608  -4.582  1.00 95.12           H  
ATOM     80  CZ  PHE A   5      -6.786   9.745  -6.015  1.00 95.12           C  
ATOM     81  HZ  PHE A   5      -7.372  10.041  -6.872  1.00 95.12           H  
ATOM     82  N   ILE A   6      -3.617   5.269  -2.960  1.00 96.44           N  
ATOM     83  H   ILE A   6      -2.914   5.542  -2.288  1.00 96.44           H  
ATOM     84  CA  ILE A   6      -3.354   4.120  -3.838  1.00 96.44           C  
ATOM     85  HA  ILE A   6      -3.760   4.319  -4.829  1.00 96.44           H  
ATOM     86  C   ILE A   6      -4.072   2.875  -3.314  1.00 96.44           C  
ATOM     87  CB  ILE A   6      -1.831   3.899  -3.969  1.00 96.44           C  
ATOM     88  HB  ILE A   6      -1.403   3.860  -2.967  1.00 96.44           H  
ATOM     89  O   ILE A   6      -4.553   2.061  -4.092  1.00 96.44           O  
ATOM     90  CG1 ILE A   6      -1.192   5.077  -4.740  1.00 96.44           C  
ATOM     91 HG12 ILE A   6      -1.473   5.017  -5.792  1.00 96.44           H  
ATOM     92 HG13 ILE A   6      -1.573   6.023  -4.355  1.00 96.44           H  
ATOM     93  CG2 ILE A   6      -1.513   2.570  -4.681  1.00 96.44           C  
ATOM     94 HG21 ILE A   6      -2.009   2.539  -5.651  1.00 96.44           H  
ATOM     95 HG22 ILE A   6      -1.858   1.724  -4.086  1.00 96.44           H  
ATOM     96 HG23 ILE A   6      -0.439   2.447  -4.822  1.00 96.44           H  
ATOM     97  CD1 ILE A   6       0.336   5.127  -4.629  1.00 96.44           C  
ATOM     98 HD11 ILE A   6       0.791   4.275  -5.133  1.00 96.44           H  
ATOM     99 HD12 ILE A   6       0.698   6.041  -5.102  1.00 96.44           H  
ATOM    100 HD13 ILE A   6       0.632   5.133  -3.580  1.00 96.44           H  
ATOM    101  N   ASN A   7      -4.117   2.711  -1.991  1.00 92.00           N  
ATOM    102  H   ASN A   7      -3.673   3.402  -1.403  1.00 92.00           H  
ATOM    103  CA  ASN A   7      -4.703   1.534  -1.356  1.00 92.00           C  
ATOM    104  HA  ASN A   7      -4.613   0.699  -2.051  1.00 92.00           H  
ATOM    105  C   ASN A   7      -6.209   1.687  -1.069  1.00 92.00           C  
ATOM    106  CB  ASN A   7      -3.877   1.229  -0.091  1.00 92.00           C  
ATOM    107  HB2 ASN A   7      -2.864   1.615  -0.210  1.00 92.00           H  
ATOM    108  HB3 ASN A   7      -4.335   1.718   0.769  1.00 92.00           H  
ATOM    109  O   ASN A   7      -6.823   0.757  -0.549  1.00 92.00           O  
ATOM    110  CG  ASN A   7      -3.709  -0.251   0.188  1.00 92.00           C  
ATOM    111  ND2 ASN A   7      -3.299  -0.598   1.386  1.00 92.00           N  
ATOM    112 HD21 ASN A   7      -3.179   0.093   2.113  1.00 92.00           H  
ATOM    113 HD22 ASN A   7      -3.196  -1.593   1.527  1.00 92.00           H  
ATOM    114  OD1 ASN A   7      -3.842  -1.115  -0.654  1.00 92.00           O  
ATOM    115  N   LYS A   8      -6.785   2.862  -1.343  1.00 82.56           N  
ATOM    116  H   LYS A   8      -6.266   3.539  -1.884  1.00 82.56           H  
ATOM    117  CA  LYS A   8      -8.206   3.177  -1.177  1.00 82.56           C  
ATOM    118  HA  LYS A   8      -8.765   2.263  -0.977  1.00 82.56           H  
ATOM    119  C   LYS A   8      -8.770   3.740  -2.468  1.00 82.56           C  
ATOM    120  CB  LYS A   8      -8.397   4.182  -0.036  1.00 82.56           C  
ATOM    121  HB2 LYS A   8      -7.880   3.816   0.851  1.00 82.56           H  
ATOM    122  HB3 LYS A   8      -7.996   5.147  -0.345  1.00 82.56           H  
ATOM    123  O   LYS A   8      -9.887   3.306  -2.813  1.00 82.56           O  
ATOM    124  CG  LYS A   8      -9.876   4.401   0.261  1.00 82.56           C  
ATOM    125  HG2 LYS A   8     -10.378   3.434   0.310  1.00 82.56           H  
ATOM    126  HG3 LYS A   8     -10.325   4.992  -0.537  1.00 82.56           H  
ATOM    127  CD  LYS A   8     -10.056   5.117   1.598  1.00 82.56           C  
ATOM    128  HD2 LYS A   8      -9.646   4.485   2.387  1.00 82.56           H  
ATOM    129  HD3 LYS A   8      -9.539   6.076   1.581  1.00 82.56           H  
ATOM    130  CE  LYS A   8     -11.557   5.321   1.799  1.00 82.56           C  
ATOM    131  HE2 LYS A   8     -11.880   6.161   1.185  1.00 82.56           H  
ATOM    132  HE3 LYS A   8     -12.070   4.434   1.428  1.00 82.56           H  
ATOM    133  NZ  LYS A   8     -11.899   5.532   3.225  1.00 82.56           N  
ATOM    134  HZ1 LYS A   8     -11.434   6.356   3.578  1.00 82.56           H  
ATOM    135  HZ2 LYS A   8     -12.898   5.651   3.322  1.00 82.56           H  
ATOM    136  HZ3 LYS A   8     -11.619   4.727   3.766  1.00 82.56           H  
ATOM    137  OXT LYS A   8      -8.122   4.666  -2.988  1.00 82.56           O  
TER     138      LYS A   8                                                       
END
