# Supplementary material for: Unveiling the Bioactive Potential of the Invasive Jellyfish Phyllorhiza punctata Through Integrative Transcriptomic and Proteomic Analyses
Source: Biomolecules. 2025 Aug 4;15(8):1121. doi: 10.3390/biom15081121 (PMC12383608; doi:10.3390/biom15081121)
Supplement: Supplementary file 1 [file biomolecules-15-01121-s001.zip › Suplementary Material/FileS3/Alphafold2/XP_065053185_13658_relaxed_rank_001_alphafold2_ptm_model_4_seed_000.pdb]

ATOM      1  N   THR A   1      10.492   3.182   4.867  1.00 64.56           N  
ATOM      2  H   THR A   1      10.952   3.301   3.975  1.00 64.56           H  
ATOM      3  H2  THR A   1      10.821   3.913   5.480  1.00 64.56           H  
ATOM      4  H3  THR A   1       9.493   3.252   4.733  1.00 64.56           H  
ATOM      5  CA  THR A   1      10.884   1.851   5.393  1.00 64.56           C  
ATOM      6  HA  THR A   1      10.433   1.074   4.776  1.00 64.56           H  
ATOM      7  C   THR A   1      10.439   1.631   6.840  1.00 64.56           C  
ATOM      8  CB  THR A   1      12.408   1.705   5.251  1.00 64.56           C  
ATOM      9  HB  THR A   1      12.913   2.359   5.961  1.00 64.56           H  
ATOM     10  O   THR A   1      11.120   0.953   7.586  1.00 64.56           O  
ATOM     11  CG2 THR A   1      12.966   0.288   5.352  1.00 64.56           C  
ATOM     12 HG21 THR A   1      12.390  -0.394   4.727  1.00 64.56           H  
ATOM     13 HG22 THR A   1      14.006   0.276   5.026  1.00 64.56           H  
ATOM     14 HG23 THR A   1      12.953  -0.070   6.382  1.00 64.56           H  
ATOM     15  OG1 THR A   1      12.705   2.144   3.949  1.00 64.56           O  
ATOM     16  HG1 THR A   1      13.621   1.920   3.771  1.00 64.56           H  
ATOM     17  N   ILE A   2       9.308   2.198   7.283  1.00 63.94           N  
ATOM     18  H   ILE A   2       8.689   2.698   6.661  1.00 63.94           H  
ATOM     19  CA  ILE A   2       9.014   2.323   8.732  1.00 63.94           C  
ATOM     20  HA  ILE A   2       9.842   1.911   9.310  1.00 63.94           H  
ATOM     21  C   ILE A   2       7.817   1.470   9.191  1.00 63.94           C  
ATOM     22  CB  ILE A   2       8.967   3.829   9.101  1.00 63.94           C  
ATOM     23  HB  ILE A   2       8.367   4.345   8.351  1.00 63.94           H  
ATOM     24  O   ILE A   2       7.601   1.310  10.382  1.00 63.94           O  
ATOM     25  CG1 ILE A   2      10.414   4.388   9.061  1.00 63.94           C  
ATOM     26 HG12 ILE A   2      10.953   4.062   9.950  1.00 63.94           H  
ATOM     27 HG13 ILE A   2      10.948   3.993   8.196  1.00 63.94           H  
ATOM     28  CG2 ILE A   2       8.343   4.128  10.474  1.00 63.94           C  
ATOM     29 HG21 ILE A   2       8.862   3.574  11.256  1.00 63.94           H  
ATOM     30 HG22 ILE A   2       8.395   5.192  10.704  1.00 63.94           H  
ATOM     31 HG23 ILE A   2       7.289   3.849  10.484  1.00 63.94           H  
ATOM     32  CD1 ILE A   2      10.497   5.914   8.959  1.00 63.94           C  
ATOM     33 HD11 ILE A   2       9.939   6.261   8.089  1.00 63.94           H  
ATOM     34 HD12 ILE A   2      10.096   6.383   9.857  1.00 63.94           H  
ATOM     35 HD13 ILE A   2      11.540   6.212   8.852  1.00 63.94           H  
ATOM     36  N   LEU A   3       7.099   0.814   8.276  1.00 73.62           N  
ATOM     37  H   LEU A   3       7.297   0.951   7.296  1.00 73.62           H  
ATOM     38  CA  LEU A   3       6.003  -0.098   8.642  1.00 73.62           C  
ATOM     39  HA  LEU A   3       5.746   0.049   9.691  1.00 73.62           H  
ATOM     40  C   LEU A   3       6.364  -1.590   8.567  1.00 73.62           C  
ATOM     41  CB  LEU A   3       4.759   0.262   7.812  1.00 73.62           C  
ATOM     42  HB2 LEU A   3       4.074  -0.585   7.785  1.00 73.62           H  
ATOM     43  HB3 LEU A   3       5.063   0.468   6.786  1.00 73.62           H  
ATOM     44  O   LEU A   3       5.527  -2.419   8.899  1.00 73.62           O  
ATOM     45  CG  LEU A   3       4.000   1.473   8.389  1.00 73.62           C  
ATOM     46  HG  LEU A   3       4.709   2.256   8.657  1.00 73.62           H  
ATOM     47  CD1 LEU A   3       3.050   2.036   7.334  1.00 73.62           C  
ATOM     48 HD11 LEU A   3       2.324   1.277   7.041  1.00 73.62           H  
ATOM     49 HD12 LEU A   3       3.611   2.359   6.457  1.00 73.62           H  
ATOM     50 HD13 LEU A   3       2.517   2.894   7.742  1.00 73.62           H  
ATOM     51  CD2 LEU A   3       3.176   1.093   9.622  1.00 73.62           C  
ATOM     52 HD21 LEU A   3       3.826   0.751  10.428  1.00 73.62           H  
ATOM     53 HD22 LEU A   3       2.625   1.962   9.981  1.00 73.62           H  
ATOM     54 HD23 LEU A   3       2.468   0.301   9.378  1.00 73.62           H  
ATOM     55  N   CYS A   4       7.582  -1.953   8.152  1.00 82.88           N  
ATOM     56  H   CYS A   4       8.274  -1.243   7.959  1.00 82.88           H  
ATOM     57  CA  CYS A   4       7.922  -3.366   7.937  1.00 82.88           C  
ATOM     58  HA  CYS A   4       7.009  -3.903   7.680  1.00 82.88           H  
ATOM     59  C   CYS A   4       8.470  -4.081   9.181  1.00 82.88           C  
ATOM     60  CB  CYS A   4       8.879  -3.495   6.743  1.00 82.88           C  
ATOM     61  HB2 CYS A   4       8.763  -2.651   6.063  1.00 82.88           H  
ATOM     62  HB3 CYS A   4       9.907  -3.544   7.101  1.00 82.88           H  
ATOM     63  O   CYS A   4       8.475  -5.298   9.200  1.00 82.88           O  
ATOM     64  SG  CYS A   4       8.473  -5.015   5.836  1.00 82.88           S  
ATOM     65  HG  CYS A   4       9.681  -5.260   5.320  1.00 82.88           H  
ATOM     66  N   PHE A   5       8.934  -3.358  10.204  1.00 76.94           N  
ATOM     67  H   PHE A   5       8.911  -2.349  10.152  1.00 76.94           H  
ATOM     68  CA  PHE A   5       9.505  -3.985  11.409  1.00 76.94           C  
ATOM     69  HA  PHE A   5       9.773  -5.016  11.182  1.00 76.94           H  
ATOM     70  C   PHE A   5       8.527  -4.098  12.584  1.00 76.94           C  
ATOM     71  CB  PHE A   5      10.793  -3.250  11.814  1.00 76.94           C  
ATOM     72  HB2 PHE A   5      10.732  -2.945  12.859  1.00 76.94           H  
ATOM     73  HB3 PHE A   5      10.911  -2.336  11.231  1.00 76.94           H  
ATOM     74  O   PHE A   5       8.855  -4.709  13.594  1.00 76.94           O  
ATOM     75  CG  PHE A   5      12.024  -4.112  11.645  1.00 76.94           C  
ATOM     76  CD1 PHE A   5      12.366  -5.046  12.640  1.00 76.94           C  
ATOM     77  HD1 PHE A   5      11.749  -5.149  13.520  1.00 76.94           H  
ATOM     78  CD2 PHE A   5      12.805  -4.011  10.478  1.00 76.94           C  
ATOM     79  HD2 PHE A   5      12.534  -3.309   9.704  1.00 76.94           H  
ATOM     80  CE1 PHE A   5      13.498  -5.864  12.476  1.00 76.94           C  
ATOM     81  HE1 PHE A   5      13.753  -6.587  13.237  1.00 76.94           H  
ATOM     82  CE2 PHE A   5      13.935  -4.831  10.315  1.00 76.94           C  
ATOM     83  HE2 PHE A   5      14.534  -4.760   9.419  1.00 76.94           H  
ATOM     84  CZ  PHE A   5      14.282  -5.756  11.315  1.00 76.94           C  
ATOM     85  HZ  PHE A   5      15.145  -6.392  11.188  1.00 76.94           H  
ATOM     86  N   ALA A   6       7.356  -3.466  12.481  1.00 76.06           N  
ATOM     87  H   ALA A   6       7.131  -3.006  11.610  1.00 76.06           H  
ATOM     88  CA  ALA A   6       6.321  -3.531  13.513  1.00 76.06           C  
ATOM     89  HA  ALA A   6       6.769  -3.840  14.457  1.00 76.06           H  
ATOM     90  C   ALA A   6       5.229  -4.568  13.200  1.00 76.06           C  
ATOM     91  CB  ALA A   6       5.753  -2.122  13.708  1.00 76.06           C  
ATOM     92  HB1 ALA A   6       5.290  -1.774  12.784  1.00 76.06           H  
ATOM     93  HB2 ALA A   6       6.551  -1.439  13.999  1.00 76.06           H  
ATOM     94  HB3 ALA A   6       5.002  -2.141  14.497  1.00 76.06           H  
ATOM     95  O   ALA A   6       4.346  -4.797  14.024  1.00 76.06           O  
ATOM     96  N   ARG A   7       5.280  -5.168  12.009  1.00 65.12           N  
ATOM     97  H   ARG A   7       6.138  -5.042  11.490  1.00 65.12           H  
ATOM     98  CA  ARG A   7       4.623  -6.438  11.709  1.00 65.12           C  
ATOM     99  HA  ARG A   7       3.876  -6.687  12.463  1.00 65.12           H  
ATOM    100  C   ARG A   7       5.662  -7.542  11.789  1.00 65.12           C  
ATOM    101  CB  ARG A   7       4.003  -6.419  10.312  1.00 65.12           C  
ATOM    102  HB2 ARG A   7       4.694  -5.954   9.608  1.00 65.12           H  
ATOM    103  HB3 ARG A   7       3.860  -7.456  10.009  1.00 65.12           H  
ATOM    104  O   ARG A   7       5.246  -8.658  12.156  1.00 65.12           O  
ATOM    105  CG  ARG A   7       2.653  -5.695  10.291  1.00 65.12           C  
ATOM    106  HG2 ARG A   7       2.799  -4.645  10.541  1.00 65.12           H  
ATOM    107  HG3 ARG A   7       1.989  -6.144  11.030  1.00 65.12           H  
ATOM    108  CD  ARG A   7       2.003  -5.799   8.906  1.00 65.12           C  
ATOM    109  HD2 ARG A   7       1.051  -5.268   8.931  1.00 65.12           H  
ATOM    110  HD3 ARG A   7       2.656  -5.318   8.177  1.00 65.12           H  
ATOM    111  NE  ARG A   7       1.774  -7.202   8.516  1.00 65.12           N  
ATOM    112  HE  ARG A   7       2.116  -7.894   9.168  1.00 65.12           H  
ATOM    113  NH1 ARG A   7       0.823  -6.819   6.470  1.00 65.12           N  
ATOM    114 HH11 ARG A   7       0.895  -5.828   6.652  1.00 65.12           H  
ATOM    115 HH12 ARG A   7       0.416  -7.170   5.616  1.00 65.12           H  
ATOM    116  NH2 ARG A   7       1.167  -8.916   7.159  1.00 65.12           N  
ATOM    117 HH21 ARG A   7       1.513  -9.563   7.853  1.00 65.12           H  
ATOM    118 HH22 ARG A   7       0.798  -9.262   6.285  1.00 65.12           H  
ATOM    119  CZ  ARG A   7       1.257  -7.638   7.387  1.00 65.12           C  
ATOM    120  OXT ARG A   7       6.806  -7.229  11.404  1.00 65.12           O  
TER     121      ARG A   7                                                       
END
