# Supplementary material for: Unveiling the Bioactive Potential of the Invasive Jellyfish Phyllorhiza punctata Through Integrative Transcriptomic and Proteomic Analyses
Source: Biomolecules. 2025 Aug 4;15(8):1121. doi: 10.3390/biom15081121 (PMC12383608; doi:10.3390/biom15081121)
Supplement: Supplementary file 1 [file biomolecules-15-01121-s001.zip › Suplementary Material/FileS3/Alphafold2/XP_065053426_11083_relaxed_rank_001_alphafold2_ptm_model_4_seed_000.pdb]

ATOM      1  N   ARG A   1      18.032  -3.427  -2.091  1.00 64.44           N  
ATOM      2  H   ARG A   1      18.224  -3.846  -1.193  1.00 64.44           H  
ATOM      3  H2  ARG A   1      18.146  -4.125  -2.812  1.00 64.44           H  
ATOM      4  H3  ARG A   1      18.708  -2.691  -2.235  1.00 64.44           H  
ATOM      5  CA  ARG A   1      16.651  -2.879  -2.087  1.00 64.44           C  
ATOM      6  HA  ARG A   1      16.457  -2.326  -3.006  1.00 64.44           H  
ATOM      7  C   ARG A   1      16.572  -1.903  -0.929  1.00 64.44           C  
ATOM      8  CB  ARG A   1      15.589  -3.993  -1.923  1.00 64.44           C  
ATOM      9  HB2 ARG A   1      16.042  -4.869  -1.458  1.00 64.44           H  
ATOM     10  HB3 ARG A   1      14.803  -3.640  -1.255  1.00 64.44           H  
ATOM     11  O   ARG A   1      16.751  -2.348   0.195  1.00 64.44           O  
ATOM     12  CG  ARG A   1      14.915  -4.397  -3.244  1.00 64.44           C  
ATOM     13  HG2 ARG A   1      15.669  -4.720  -3.962  1.00 64.44           H  
ATOM     14  HG3 ARG A   1      14.386  -3.533  -3.648  1.00 64.44           H  
ATOM     15  CD  ARG A   1      13.912  -5.540  -3.013  1.00 64.44           C  
ATOM     16  HD2 ARG A   1      13.238  -5.246  -2.208  1.00 64.44           H  
ATOM     17  HD3 ARG A   1      14.453  -6.434  -2.703  1.00 64.44           H  
ATOM     18  NE  ARG A   1      13.124  -5.844  -4.225  1.00 64.44           N  
ATOM     19  HE  ARG A   1      13.530  -5.606  -5.118  1.00 64.44           H  
ATOM     20  NH1 ARG A   1      11.304  -6.797  -3.185  1.00 64.44           N  
ATOM     21 HH11 ARG A   1      11.748  -6.693  -2.284  1.00 64.44           H  
ATOM     22 HH12 ARG A   1      10.394  -7.229  -3.248  1.00 64.44           H  
ATOM     23  NH2 ARG A   1      11.327  -6.601  -5.402  1.00 64.44           N  
ATOM     24 HH21 ARG A   1      11.755  -6.326  -6.274  1.00 64.44           H  
ATOM     25 HH22 ARG A   1      10.420  -7.043  -5.426  1.00 64.44           H  
ATOM     26  CZ  ARG A   1      11.928  -6.410  -4.263  1.00 64.44           C  
ATOM     27  N   ALA A   2      16.410  -0.607  -1.190  1.00 84.94           N  
ATOM     28  H   ALA A   2      16.239  -0.274  -2.128  1.00 84.94           H  
ATOM     29  CA  ALA A   2      16.209   0.351  -0.109  1.00 84.94           C  
ATOM     30  HA  ALA A   2      17.065   0.321   0.566  1.00 84.94           H  
ATOM     31  C   ALA A   2      14.952  -0.050   0.673  1.00 84.94           C  
ATOM     32  CB  ALA A   2      16.103   1.763  -0.695  1.00 84.94           C  
ATOM     33  HB1 ALA A   2      17.014   2.017  -1.238  1.00 84.94           H  
ATOM     34  HB2 ALA A   2      15.966   2.483   0.111  1.00 84.94           H  
ATOM     35  HB3 ALA A   2      15.248   1.831  -1.367  1.00 84.94           H  
ATOM     36  O   ALA A   2      13.935  -0.395   0.065  1.00 84.94           O  
ATOM     37  N   MET A   3      15.042  -0.066   2.002  1.00 84.62           N  
ATOM     38  H   MET A   3      15.893   0.243   2.449  1.00 84.62           H  
ATOM     39  CA  MET A   3      13.841  -0.176   2.820  1.00 84.62           C  
ATOM     40  HA  MET A   3      13.279  -1.059   2.513  1.00 84.62           H  
ATOM     41  C   MET A   3      12.967   1.048   2.554  1.00 84.62           C  
ATOM     42  CB  MET A   3      14.183  -0.311   4.309  1.00 84.62           C  
ATOM     43  HB2 MET A   3      13.286  -0.086   4.887  1.00 84.62           H  
ATOM     44  HB3 MET A   3      14.959   0.399   4.593  1.00 84.62           H  
ATOM     45  O   MET A   3      13.463   2.174   2.538  1.00 84.62           O  
ATOM     46  CG  MET A   3      14.612  -1.741   4.653  1.00 84.62           C  
ATOM     47  HG2 MET A   3      15.624  -1.918   4.289  1.00 84.62           H  
ATOM     48  HG3 MET A   3      13.943  -2.433   4.142  1.00 84.62           H  
ATOM     49  SD  MET A   3      14.522  -2.134   6.420  1.00 84.62           S  
ATOM     50  CE  MET A   3      16.023  -1.325   7.032  1.00 84.62           C  
ATOM     51  HE1 MET A   3      16.106  -1.484   8.108  1.00 84.62           H  
ATOM     52  HE2 MET A   3      16.899  -1.748   6.540  1.00 84.62           H  
ATOM     53  HE3 MET A   3      15.974  -0.254   6.836  1.00 84.62           H  
ATOM     54  N   SER A   4      11.680   0.815   2.299  1.00 91.50           N  
ATOM     55  H   SER A   4      11.326  -0.128   2.370  1.00 91.50           H  
ATOM     56  CA  SER A   4      10.729   1.898   2.077  1.00 91.50           C  
ATOM     57  HA  SER A   4      11.206   2.629   1.425  1.00 91.50           H  
ATOM     58  C   SER A   4      10.358   2.529   3.421  1.00 91.50           C  
ATOM     59  CB  SER A   4       9.470   1.400   1.368  1.00 91.50           C  
ATOM     60  HB2 SER A   4       9.001   0.614   1.959  1.00 91.50           H  
ATOM     61  HB3 SER A   4       9.737   1.004   0.388  1.00 91.50           H  
ATOM     62  O   SER A   4       9.962   1.794   4.331  1.00 91.50           O  
ATOM     63  OG  SER A   4       8.563   2.476   1.213  1.00 91.50           O  
ATOM     64  HG  SER A   4       7.815   2.179   0.689  1.00 91.50           H  
ATOM     65  N   PRO A   5      10.413   3.864   3.553  1.00 86.19           N  
ATOM     66  CA  PRO A   5       9.978   4.552   4.767  1.00 86.19           C  
ATOM     67  HA  PRO A   5      10.569   4.215   5.619  1.00 86.19           H  
ATOM     68  C   PRO A   5       8.496   4.297   5.083  1.00 86.19           C  
ATOM     69  CB  PRO A   5      10.266   6.034   4.506  1.00 86.19           C  
ATOM     70  HB2 PRO A   5       9.530   6.687   4.976  1.00 86.19           H  
ATOM     71  HB3 PRO A   5      11.264   6.276   4.871  1.00 86.19           H  
ATOM     72  O   PRO A   5       8.105   4.330   6.246  1.00 86.19           O  
ATOM     73  CG  PRO A   5      10.242   6.158   2.983  1.00 86.19           C  
ATOM     74  HG2 PRO A   5      10.854   6.990   2.634  1.00 86.19           H  
ATOM     75  HG3 PRO A   5       9.213   6.269   2.641  1.00 86.19           H  
ATOM     76  CD  PRO A   5      10.794   4.817   2.522  1.00 86.19           C  
ATOM     77  HD2 PRO A   5      10.363   4.568   1.552  1.00 86.19           H  
ATOM     78  HD3 PRO A   5      11.881   4.864   2.455  1.00 86.19           H  
ATOM     79  N   VAL A   6       7.686   3.953   4.073  1.00 89.38           N  
ATOM     80  H   VAL A   6       8.075   3.917   3.142  1.00 89.38           H  
ATOM     81  CA  VAL A   6       6.270   3.587   4.248  1.00 89.38           C  
ATOM     82  HA  VAL A   6       5.738   4.430   4.690  1.00 89.38           H  
ATOM     83  C   VAL A   6       6.115   2.402   5.201  1.00 89.38           C  
ATOM     84  CB  VAL A   6       5.623   3.251   2.889  1.00 89.38           C  
ATOM     85  HB  VAL A   6       6.145   2.403   2.446  1.00 89.38           H  
ATOM     86  O   VAL A   6       5.215   2.390   6.034  1.00 89.38           O  
ATOM     87  CG1 VAL A   6       4.144   2.872   3.027  1.00 89.38           C  
ATOM     88 HG11 VAL A   6       4.036   1.949   3.597  1.00 89.38           H  
ATOM     89 HG12 VAL A   6       3.600   3.667   3.538  1.00 89.38           H  
ATOM     90 HG13 VAL A   6       3.701   2.714   2.044  1.00 89.38           H  
ATOM     91  CG2 VAL A   6       5.718   4.437   1.919  1.00 89.38           C  
ATOM     92 HG21 VAL A   6       5.227   5.309   2.352  1.00 89.38           H  
ATOM     93 HG22 VAL A   6       6.758   4.683   1.706  1.00 89.38           H  
ATOM     94 HG23 VAL A   6       5.226   4.188   0.978  1.00 89.38           H  
ATOM     95  N   SER A   7       7.012   1.417   5.128  1.00 89.38           N  
ATOM     96  H   SER A   7       7.792   1.499   4.493  1.00 89.38           H  
ATOM     97  CA  SER A   7       6.936   0.240   5.995  1.00 89.38           C  
ATOM     98  HA  SER A   7       5.920  -0.153   5.966  1.00 89.38           H  
ATOM     99  C   SER A   7       7.242   0.557   7.459  1.00 89.38           C  
ATOM    100  CB  SER A   7       7.891  -0.846   5.498  1.00 89.38           C  
ATOM    101  HB2 SER A   7       7.811  -1.718   6.148  1.00 89.38           H  
ATOM    102  HB3 SER A   7       8.916  -0.476   5.530  1.00 89.38           H  
ATOM    103  O   SER A   7       6.732  -0.137   8.327  1.00 89.38           O  
ATOM    104  OG  SER A   7       7.567  -1.221   4.170  1.00 89.38           O  
ATOM    105  HG  SER A   7       6.643  -1.481   4.161  1.00 89.38           H  
ATOM    106  N   ALA A   8       8.046   1.588   7.739  1.00 87.81           N  
ATOM    107  H   ALA A   8       8.375   2.172   6.984  1.00 87.81           H  
ATOM    108  CA  ALA A   8       8.353   2.015   9.105  1.00 87.81           C  
ATOM    109  HA  ALA A   8       8.465   1.136   9.740  1.00 87.81           H  
ATOM    110  C   ALA A   8       7.238   2.869   9.722  1.00 87.81           C  
ATOM    111  CB  ALA A   8       9.685   2.773   9.089  1.00 87.81           C  
ATOM    112  HB1 ALA A   8      10.471   2.141   8.675  1.00 87.81           H  
ATOM    113  HB2 ALA A   8       9.953   3.046  10.110  1.00 87.81           H  
ATOM    114  HB3 ALA A   8       9.593   3.683   8.496  1.00 87.81           H  
ATOM    115  O   ALA A   8       7.131   2.935  10.937  1.00 87.81           O  
ATOM    116  N   ALA A   9       6.410   3.516   8.898  1.00 89.44           N  
ATOM    117  H   ALA A   9       6.577   3.477   7.903  1.00 89.44           H  
ATOM    118  CA  ALA A   9       5.292   4.326   9.380  1.00 89.44           C  
ATOM    119  HA  ALA A   9       5.605   4.873  10.269  1.00 89.44           H  
ATOM    120  C   ALA A   9       4.063   3.490   9.777  1.00 89.44           C  
ATOM    121  CB  ALA A   9       4.945   5.338   8.283  1.00 89.44           C  
ATOM    122  HB1 ALA A   9       4.160   6.004   8.642  1.00 89.44           H  
ATOM    123  HB2 ALA A   9       4.591   4.818   7.392  1.00 89.44           H  
ATOM    124  HB3 ALA A   9       5.825   5.931   8.034  1.00 89.44           H  
ATOM    125  O   ALA A   9       3.204   3.976  10.505  1.00 89.44           O  
ATOM    126  N   ILE A  10       3.957   2.262   9.260  1.00 90.38           N  
ATOM    127  H   ILE A  10       4.698   1.944   8.651  1.00 90.38           H  
ATOM    128  CA  ILE A  10       2.782   1.394   9.443  1.00 90.38           C  
ATOM    129  HA  ILE A  10       1.991   1.965   9.929  1.00 90.38           H  
ATOM    130  C   ILE A  10       3.078   0.219  10.395  1.00 90.38           C  
ATOM    131  CB  ILE A  10       2.242   0.955   8.054  1.00 90.38           C  
ATOM    132  HB  ILE A  10       3.027   0.392   7.548  1.00 90.38           H  
ATOM    133  O   ILE A  10       2.155  -0.470  10.825  1.00 90.38           O  
ATOM    134  CG1 ILE A  10       1.892   2.190   7.183  1.00 90.38           C  
ATOM    135 HG12 ILE A  10       2.748   2.862   7.135  1.00 90.38           H  
ATOM    136 HG13 ILE A  10       1.070   2.738   7.644  1.00 90.38           H  
ATOM    137  CG2 ILE A  10       0.999   0.048   8.173  1.00 90.38           C  
ATOM    138 HG21 ILE A  10       0.249   0.525   8.803  1.00 90.38           H  
ATOM    139 HG22 ILE A  10       1.272  -0.913   8.609  1.00 90.38           H  
ATOM    140 HG23 ILE A  10       0.566  -0.169   7.197  1.00 90.38           H  
ATOM    141  CD1 ILE A  10       1.522   1.865   5.729  1.00 90.38           C  
ATOM    142 HD11 ILE A  10       1.499   2.789   5.152  1.00 90.38           H  
ATOM    143 HD12 ILE A  10       2.266   1.197   5.297  1.00 90.38           H  
ATOM    144 HD13 ILE A  10       0.534   1.406   5.673  1.00 90.38           H  
ATOM    145  N   LYS A  11       4.346  -0.023  10.733  1.00 74.12           N  
ATOM    146  H   LYS A  11       5.031   0.694  10.543  1.00 74.12           H  
ATOM    147  CA  LYS A  11       4.757  -1.082  11.659  1.00 74.12           C  
ATOM    148  HA  LYS A  11       3.959  -1.819  11.749  1.00 74.12           H  
ATOM    149  C   LYS A  11       4.957  -0.531  13.063  1.00 74.12           C  
ATOM    150  CB  LYS A  11       6.022  -1.752  11.119  1.00 74.12           C  
ATOM    151  HB2 LYS A  11       5.886  -1.962  10.058  1.00 74.12           H  
ATOM    152  HB3 LYS A  11       6.869  -1.077  11.244  1.00 74.12           H  
ATOM    153  O   LYS A  11       4.562  -1.248  14.005  1.00 74.12           O  
ATOM    154  CG  LYS A  11       6.279  -3.071  11.850  1.00 74.12           C  
ATOM    155  HG2 LYS A  11       6.397  -2.891  12.918  1.00 74.12           H  
ATOM    156  HG3 LYS A  11       5.429  -3.734  11.691  1.00 74.12           H  
ATOM    157  CD  LYS A  11       7.550  -3.728  11.315  1.00 74.12           C  
ATOM    158  HD2 LYS A  11       7.487  -3.817  10.230  1.00 74.12           H  
ATOM    159  HD3 LYS A  11       8.404  -3.107  11.585  1.00 74.12           H  
ATOM    160  CE  LYS A  11       7.670  -5.112  11.950  1.00 74.12           C  
ATOM    161  HE2 LYS A  11       6.831  -5.721  11.613  1.00 74.12           H  
ATOM    162  HE3 LYS A  11       7.582  -4.998  13.030  1.00 74.12           H  
ATOM    163  NZ  LYS A  11       8.960  -5.752  11.605  1.00 74.12           N  
ATOM    164  HZ1 LYS A  11       9.717  -5.183  11.957  1.00 74.12           H  
ATOM    165  HZ2 LYS A  11       9.048  -5.841  10.603  1.00 74.12           H  
ATOM    166  HZ3 LYS A  11       9.017  -6.665  12.034  1.00 74.12           H  
ATOM    167  OXT LYS A  11       5.597   0.536  13.140  1.00 74.12           O  
TER     168      LYS A  11                                                       
END
