# Supplementary material for: Unveiling the Bioactive Potential of the Invasive Jellyfish Phyllorhiza punctata Through Integrative Transcriptomic and Proteomic Analyses
Source: Biomolecules. 2025 Aug 4;15(8):1121. doi: 10.3390/biom15081121 (PMC12383608; doi:10.3390/biom15081121)
Supplement: Supplementary file 1 [file biomolecules-15-01121-s001.zip › Suplementary Material/FileS3/Alphafold2/XP_065053468_9177_relaxed_rank_001_alphafold2_ptm_model_1_seed_000.pdb]

ATOM      1  N   LEU A   1       7.428   3.507  -2.438  1.00 78.19           N  
ATOM      2  H   LEU A   1       7.436   3.935  -1.523  1.00 78.19           H  
ATOM      3  H2  LEU A   1       8.236   3.806  -2.965  1.00 78.19           H  
ATOM      4  H3  LEU A   1       6.604   3.807  -2.939  1.00 78.19           H  
ATOM      5  CA  LEU A   1       7.395   2.032  -2.327  1.00 78.19           C  
ATOM      6  HA  LEU A   1       8.348   1.667  -1.943  1.00 78.19           H  
ATOM      7  C   LEU A   1       7.191   1.467  -3.724  1.00 78.19           C  
ATOM      8  CB  LEU A   1       6.262   1.541  -1.408  1.00 78.19           C  
ATOM      9  HB2 LEU A   1       5.386   2.183  -1.511  1.00 78.19           H  
ATOM     10  HB3 LEU A   1       5.978   0.543  -1.742  1.00 78.19           H  
ATOM     11  O   LEU A   1       6.442   2.091  -4.469  1.00 78.19           O  
ATOM     12  CG  LEU A   1       6.637   1.435   0.078  1.00 78.19           C  
ATOM     13  HG  LEU A   1       7.598   0.928   0.167  1.00 78.19           H  
ATOM     14  CD1 LEU A   1       6.728   2.801   0.759  1.00 78.19           C  
ATOM     15 HD11 LEU A   1       5.797   3.354   0.635  1.00 78.19           H  
ATOM     16 HD12 LEU A   1       6.891   2.657   1.827  1.00 78.19           H  
ATOM     17 HD13 LEU A   1       7.571   3.376   0.377  1.00 78.19           H  
ATOM     18  CD2 LEU A   1       5.581   0.601   0.792  1.00 78.19           C  
ATOM     19 HD21 LEU A   1       4.598   1.064   0.706  1.00 78.19           H  
ATOM     20 HD22 LEU A   1       5.550  -0.400   0.360  1.00 78.19           H  
ATOM     21 HD23 LEU A   1       5.832   0.505   1.848  1.00 78.19           H  
ATOM     22  N   PRO A   2       7.852   0.362  -4.101  1.00 81.56           N  
ATOM     23  CA  PRO A   2       7.596  -0.279  -5.387  1.00 81.56           C  
ATOM     24  HA  PRO A   2       7.959   0.359  -6.194  1.00 81.56           H  
ATOM     25  C   PRO A   2       6.086  -0.488  -5.560  1.00 81.56           C  
ATOM     26  CB  PRO A   2       8.405  -1.581  -5.376  1.00 81.56           C  
ATOM     27  HB2 PRO A   2       9.350  -1.418  -5.894  1.00 81.56           H  
ATOM     28  HB3 PRO A   2       7.865  -2.406  -5.843  1.00 81.56           H  
ATOM     29  O   PRO A   2       5.401  -0.886  -4.617  1.00 81.56           O  
ATOM     30  CG  PRO A   2       8.686  -1.848  -3.897  1.00 81.56           C  
ATOM     31  HG2 PRO A   2       9.628  -2.375  -3.753  1.00 81.56           H  
ATOM     32  HG3 PRO A   2       7.862  -2.421  -3.472  1.00 81.56           H  
ATOM     33  CD  PRO A   2       8.713  -0.459  -3.268  1.00 81.56           C  
ATOM     34  HD2 PRO A   2       8.356  -0.516  -2.239  1.00 81.56           H  
ATOM     35  HD3 PRO A   2       9.729  -0.065  -3.295  1.00 81.56           H  
ATOM     36  N   SER A   3       5.561  -0.158  -6.740  1.00 85.94           N  
ATOM     37  H   SER A   3       6.174   0.130  -7.489  1.00 85.94           H  
ATOM     38  CA  SER A   3       4.122  -0.187  -7.050  1.00 85.94           C  
ATOM     39  HA  SER A   3       3.601   0.523  -6.408  1.00 85.94           H  
ATOM     40  C   SER A   3       3.489  -1.560  -6.824  1.00 85.94           C  
ATOM     41  CB  SER A   3       3.907   0.236  -8.506  1.00 85.94           C  
ATOM     42  HB2 SER A   3       2.864   0.082  -8.782  1.00 85.94           H  
ATOM     43  HB3 SER A   3       4.149   1.293  -8.615  1.00 85.94           H  
ATOM     44  O   SER A   3       2.292  -1.642  -6.563  1.00 85.94           O  
ATOM     45  OG  SER A   3       4.752  -0.526  -9.350  1.00 85.94           O  
ATOM     46  HG  SER A   3       4.496  -0.373 -10.262  1.00 85.94           H  
ATOM     47  N   SER A   4       4.304  -2.619  -6.830  1.00 83.56           N  
ATOM     48  H   SER A   4       5.275  -2.461  -7.060  1.00 83.56           H  
ATOM     49  CA  SER A   4       3.923  -3.971  -6.423  1.00 83.56           C  
ATOM     50  HA  SER A   4       3.155  -4.340  -7.104  1.00 83.56           H  
ATOM     51  C   SER A   4       3.346  -4.033  -5.005  1.00 83.56           C  
ATOM     52  CB  SER A   4       5.139  -4.900  -6.517  1.00 83.56           C  
ATOM     53  HB2 SER A   4       4.835  -5.908  -6.236  1.00 83.56           H  
ATOM     54  HB3 SER A   4       5.498  -4.922  -7.546  1.00 83.56           H  
ATOM     55  O   SER A   4       2.402  -4.778  -4.768  1.00 83.56           O  
ATOM     56  OG  SER A   4       6.188  -4.473  -5.663  1.00 83.56           O  
ATOM     57  HG  SER A   4       6.830  -5.184  -5.606  1.00 83.56           H  
ATOM     58  N   VAL A   5       3.858  -3.227  -4.071  1.00 88.69           N  
ATOM     59  H   VAL A   5       4.623  -2.623  -4.338  1.00 88.69           H  
ATOM     60  CA  VAL A   5       3.397  -3.204  -2.674  1.00 88.69           C  
ATOM     61  HA  VAL A   5       3.187  -4.227  -2.362  1.00 88.69           H  
ATOM     62  C   VAL A   5       2.092  -2.425  -2.539  1.00 88.69           C  
ATOM     63  CB  VAL A   5       4.480  -2.639  -1.735  1.00 88.69           C  
ATOM     64  HB  VAL A   5       4.701  -1.608  -2.009  1.00 88.69           H  
ATOM     65  O   VAL A   5       1.186  -2.874  -1.846  1.00 88.69           O  
ATOM     66  CG1 VAL A   5       4.014  -2.678  -0.275  1.00 88.69           C  
ATOM     67 HG11 VAL A   5       3.599  -3.659  -0.043  1.00 88.69           H  
ATOM     68 HG12 VAL A   5       4.846  -2.494   0.405  1.00 88.69           H  
ATOM     69 HG13 VAL A   5       3.244  -1.925  -0.104  1.00 88.69           H  
ATOM     70  CG2 VAL A   5       5.775  -3.457  -1.822  1.00 88.69           C  
ATOM     71 HG21 VAL A   5       6.556  -2.982  -1.228  1.00 88.69           H  
ATOM     72 HG22 VAL A   5       5.600  -4.464  -1.442  1.00 88.69           H  
ATOM     73 HG23 VAL A   5       6.109  -3.538  -2.856  1.00 88.69           H  
ATOM     74  N   ILE A   6       1.964  -1.295  -3.244  1.00 90.69           N  
ATOM     75  H   ILE A   6       2.728  -1.021  -3.845  1.00 90.69           H  
ATOM     76  CA  ILE A   6       0.722  -0.507  -3.267  1.00 90.69           C  
ATOM     77  HA  ILE A   6       0.410  -0.315  -2.241  1.00 90.69           H  
ATOM     78  C   ILE A   6      -0.412  -1.319  -3.913  1.00 90.69           C  
ATOM     79  CB  ILE A   6       0.948   0.856  -3.967  1.00 90.69           C  
ATOM     80  HB  ILE A   6       1.414   0.684  -4.938  1.00 90.69           H  
ATOM     81  O   ILE A   6      -1.492  -1.433  -3.337  1.00 90.69           O  
ATOM     82  CG1 ILE A   6       1.837   1.807  -3.128  1.00 90.69           C  
ATOM     83 HG12 ILE A   6       1.719   1.593  -2.065  1.00 90.69           H  
ATOM     84 HG13 ILE A   6       1.525   2.839  -3.285  1.00 90.69           H  
ATOM     85  CG2 ILE A   6      -0.378   1.585  -4.230  1.00 90.69           C  
ATOM     86 HG21 ILE A   6      -1.006   1.009  -4.910  1.00 90.69           H  
ATOM     87 HG22 ILE A   6      -0.196   2.550  -4.703  1.00 90.69           H  
ATOM     88 HG23 ILE A   6      -0.905   1.743  -3.289  1.00 90.69           H  
ATOM     89  CD1 ILE A   6       3.318   1.746  -3.502  1.00 90.69           C  
ATOM     90 HD11 ILE A   6       3.837   2.564  -3.004  1.00 90.69           H  
ATOM     91 HD12 ILE A   6       3.749   0.794  -3.194  1.00 90.69           H  
ATOM     92 HD13 ILE A   6       3.437   1.876  -4.578  1.00 90.69           H  
ATOM     93  N   GLY A   7      -0.157  -1.943  -5.067  1.00 92.00           N  
ATOM     94  H   GLY A   7       0.747  -1.818  -5.501  1.00 92.00           H  
ATOM     95  CA  GLY A   7      -1.136  -2.790  -5.753  1.00 92.00           C  
ATOM     96  HA2 GLY A   7      -0.719  -3.114  -6.707  1.00 92.00           H  
ATOM     97  HA3 GLY A   7      -2.041  -2.214  -5.946  1.00 92.00           H  
ATOM     98  C   GLY A   7      -1.522  -4.037  -4.951  1.00 92.00           C  
ATOM     99  O   GLY A   7      -2.689  -4.416  -4.943  1.00 92.00           O  
ATOM    100  N   SER A   8      -0.578  -4.635  -4.215  1.00 92.62           N  
ATOM    101  H   SER A   8       0.374  -4.306  -4.284  1.00 92.62           H  
ATOM    102  CA  SER A   8      -0.846  -5.800  -3.361  1.00 92.62           C  
ATOM    103  HA  SER A   8      -1.421  -6.521  -3.943  1.00 92.62           H  
ATOM    104  C   SER A   8      -1.659  -5.487  -2.099  1.00 92.62           C  
ATOM    105  CB  SER A   8       0.469  -6.471  -2.944  1.00 92.62           C  
ATOM    106  HB2 SER A   8       1.044  -6.741  -3.830  1.00 92.62           H  
ATOM    107  HB3 SER A   8       1.050  -5.780  -2.333  1.00 92.62           H  
ATOM    108  O   SER A   8      -2.184  -6.430  -1.515  1.00 92.62           O  
ATOM    109  OG  SER A   8       0.192  -7.646  -2.199  1.00 92.62           O  
ATOM    110  HG  SER A   8      -0.594  -7.446  -1.686  1.00 92.62           H  
ATOM    111  N   LEU A   9      -1.712  -4.234  -1.638  1.00 91.00           N  
ATOM    112  H   LEU A   9      -1.196  -3.520  -2.133  1.00 91.00           H  
ATOM    113  CA  LEU A   9      -2.455  -3.827  -0.437  1.00 91.00           C  
ATOM    114  HA  LEU A   9      -2.578  -4.688   0.220  1.00 91.00           H  
ATOM    115  C   LEU A   9      -3.863  -3.315  -0.769  1.00 91.00           C  
ATOM    116  CB  LEU A   9      -1.630  -2.751   0.295  1.00 91.00           C  
ATOM    117  HB2 LEU A   9      -0.638  -3.153   0.502  1.00 91.00           H  
ATOM    118  HB3 LEU A   9      -1.510  -1.901  -0.377  1.00 91.00           H  
ATOM    119  O   LEU A   9      -4.769  -3.463   0.036  1.00 91.00           O  
ATOM    120  CG  LEU A   9      -2.245  -2.244   1.616  1.00 91.00           C  
ATOM    121  HG  LEU A   9      -3.244  -1.847   1.437  1.00 91.00           H  
ATOM    122  CD1 LEU A   9      -2.318  -3.343   2.679  1.00 91.00           C  
ATOM    123 HD11 LEU A   9      -2.697  -2.926   3.612  1.00 91.00           H  
ATOM    124 HD12 LEU A   9      -3.015  -4.116   2.356  1.00 91.00           H  
ATOM    125 HD13 LEU A   9      -1.334  -3.781   2.846  1.00 91.00           H  
ATOM    126  CD2 LEU A   9      -1.390  -1.102   2.168  1.00 91.00           C  
ATOM    127 HD21 LEU A   9      -0.383  -1.459   2.386  1.00 91.00           H  
ATOM    128 HD22 LEU A   9      -1.844  -0.719   3.082  1.00 91.00           H  
ATOM    129 HD23 LEU A   9      -1.344  -0.295   1.437  1.00 91.00           H  
ATOM    130  N   ILE A  10      -4.027  -2.689  -1.936  1.00 92.12           N  
ATOM    131  H   ILE A  10      -3.210  -2.542  -2.512  1.00 92.12           H  
ATOM    132  CA  ILE A  10      -5.306  -2.121  -2.391  1.00 92.12           C  
ATOM    133  HA  ILE A  10      -5.889  -1.804  -1.526  1.00 92.12           H  
ATOM    134  C   ILE A  10      -6.159  -3.165  -3.124  1.00 92.12           C  
ATOM    135  CB  ILE A  10      -5.009  -0.878  -3.263  1.00 92.12           C  
ATOM    136  HB  ILE A  10      -4.269  -1.162  -4.011  1.00 92.12           H  
ATOM    137  O   ILE A  10      -7.381  -3.083  -3.104  1.00 92.12           O  
ATOM    138  CG1 ILE A  10      -4.411   0.239  -2.373  1.00 92.12           C  
ATOM    139 HG12 ILE A  10      -5.185   0.646  -1.722  1.00 92.12           H  
ATOM    140 HG13 ILE A  10      -3.629  -0.177  -1.737  1.00 92.12           H  
ATOM    141  CG2 ILE A  10      -6.251  -0.362  -4.014  1.00 92.12           C  
ATOM    142 HG21 ILE A  10      -6.607  -1.110  -4.722  1.00 92.12           H  
ATOM    143 HG22 ILE A  10      -7.049  -0.145  -3.304  1.00 92.12           H  
ATOM    144 HG23 ILE A  10      -6.017   0.540  -4.580  1.00 92.12           H  
ATOM    145  CD1 ILE A  10      -3.764   1.373  -3.168  1.00 92.12           C  
ATOM    146 HD11 ILE A  10      -3.198   2.012  -2.491  1.00 92.12           H  
ATOM    147 HD12 ILE A  10      -4.529   1.978  -3.655  1.00 92.12           H  
ATOM    148 HD13 ILE A  10      -3.101   0.957  -3.926  1.00 92.12           H  
ATOM    149  N   GLY A  11      -5.522  -4.127  -3.800  1.00 90.56           N  
ATOM    150  H   GLY A  11      -4.512  -4.127  -3.801  1.00 90.56           H  
ATOM    151  CA  GLY A  11      -6.194  -5.186  -4.560  1.00 90.56           C  
ATOM    152  HA2 GLY A  11      -5.601  -5.409  -5.447  1.00 90.56           H  
ATOM    153  HA3 GLY A  11      -7.173  -4.835  -4.886  1.00 90.56           H  
ATOM    154  C   GLY A  11      -6.409  -6.502  -3.801  1.00 90.56           C  
ATOM    155  O   GLY A  11      -6.778  -7.490  -4.433  1.00 90.56           O  
ATOM    156  N   LYS A  12      -6.133  -6.538  -2.492  1.00 76.50           N  
ATOM    157  H   LYS A  12      -5.998  -5.653  -2.024  1.00 76.50           H  
ATOM    158  CA  LYS A  12      -6.396  -7.657  -1.573  1.00 76.50           C  
ATOM    159  HA  LYS A  12      -6.917  -8.467  -2.084  1.00 76.50           H  
ATOM    160  C   LYS A  12      -7.346  -7.204  -0.474  1.00 76.50           C  
ATOM    161  CB  LYS A  12      -5.098  -8.164  -0.927  1.00 76.50           C  
ATOM    162  HB2 LYS A  12      -4.393  -7.338  -0.833  1.00 76.50           H  
ATOM    163  HB3 LYS A  12      -5.331  -8.506   0.081  1.00 76.50           H  
ATOM    164  O   LYS A  12      -8.136  -8.068  -0.044  1.00 76.50           O  
ATOM    165  CG  LYS A  12      -4.480  -9.340  -1.683  1.00 76.50           C  
ATOM    166  HG2 LYS A  12      -5.199 -10.158  -1.701  1.00 76.50           H  
ATOM    167  HG3 LYS A  12      -4.246  -9.044  -2.705  1.00 76.50           H  
ATOM    168  CD  LYS A  12      -3.202  -9.791  -0.967  1.00 76.50           C  
ATOM    169  HD2 LYS A  12      -2.415  -9.064  -1.172  1.00 76.50           H  
ATOM    170  HD3 LYS A  12      -3.378  -9.832   0.108  1.00 76.50           H  
ATOM    171  CE  LYS A  12      -2.794 -11.180  -1.460  1.00 76.50           C  
ATOM    172  HE2 LYS A  12      -2.831 -11.177  -2.549  1.00 76.50           H  
ATOM    173  HE3 LYS A  12      -3.526 -11.903  -1.101  1.00 76.50           H  
ATOM    174  NZ  LYS A  12      -1.431 -11.528  -0.997  1.00 76.50           N  
ATOM    175  HZ1 LYS A  12      -1.168 -12.444  -1.331  1.00 76.50           H  
ATOM    176  HZ2 LYS A  12      -1.401 -11.517   0.012  1.00 76.50           H  
ATOM    177  HZ3 LYS A  12      -0.772 -10.845  -1.344  1.00 76.50           H  
ATOM    178  OXT LYS A  12      -7.195  -6.038  -0.059  1.00 76.50           O  
TER     179      LYS A  12                                                       
END
