# Supplementary material for: Unveiling the Bioactive Potential of the Invasive Jellyfish Phyllorhiza punctata Through Integrative Transcriptomic and Proteomic Analyses
Source: Biomolecules. 2025 Aug 4;15(8):1121. doi: 10.3390/biom15081121 (PMC12383608; doi:10.3390/biom15081121)
Supplement: Supplementary file 1 [file biomolecules-15-01121-s001.zip › Suplementary Material/FileS3/Alphafold2/XP_065053553_4355_relaxed_rank_001_alphafold2_ptm_model_3_seed_000.pdb]

ATOM      1  N   PHE A   1       9.341   7.813  -3.836  1.00 70.06           N  
ATOM      2  H   PHE A   1       9.922   8.622  -3.664  1.00 70.06           H  
ATOM      3  H2  PHE A   1       8.563   8.089  -4.417  1.00 70.06           H  
ATOM      4  H3  PHE A   1       9.885   7.105  -4.308  1.00 70.06           H  
ATOM      5  CA  PHE A   1       8.861   7.292  -2.544  1.00 70.06           C  
ATOM      6  HA  PHE A   1       8.191   6.450  -2.719  1.00 70.06           H  
ATOM      7  C   PHE A   1       8.063   8.391  -1.881  1.00 70.06           C  
ATOM      8  CB  PHE A   1      10.031   6.787  -1.699  1.00 70.06           C  
ATOM      9  HB2 PHE A   1      10.830   7.529  -1.675  1.00 70.06           H  
ATOM     10  HB3 PHE A   1       9.691   6.624  -0.676  1.00 70.06           H  
ATOM     11  O   PHE A   1       8.631   9.422  -1.550  1.00 70.06           O  
ATOM     12  CG  PHE A   1      10.549   5.478  -2.257  1.00 70.06           C  
ATOM     13  CD1 PHE A   1       9.983   4.268  -1.813  1.00 70.06           C  
ATOM     14  HD1 PHE A   1       9.240   4.264  -1.029  1.00 70.06           H  
ATOM     15  CD2 PHE A   1      11.531   5.462  -3.270  1.00 70.06           C  
ATOM     16  HD2 PHE A   1      12.008   6.375  -3.594  1.00 70.06           H  
ATOM     17  CE1 PHE A   1      10.392   3.049  -2.377  1.00 70.06           C  
ATOM     18  HE1 PHE A   1       9.969   2.119  -2.025  1.00 70.06           H  
ATOM     19  CE2 PHE A   1      11.930   4.240  -3.841  1.00 70.06           C  
ATOM     20  HE2 PHE A   1      12.693   4.219  -4.604  1.00 70.06           H  
ATOM     21  CZ  PHE A   1      11.360   3.035  -3.395  1.00 70.06           C  
ATOM     22  HZ  PHE A   1      11.681   2.096  -3.821  1.00 70.06           H  
ATOM     23  N   GLY A   2       6.739   8.233  -1.909  1.00 80.12           N  
ATOM     24  H   GLY A   2       6.348   7.320  -2.095  1.00 80.12           H  
ATOM     25  CA  GLY A   2       5.773   9.288  -1.618  1.00 80.12           C  
ATOM     26  HA2 GLY A   2       4.759   8.905  -1.731  1.00 80.12           H  
ATOM     27  HA3 GLY A   2       5.912  10.106  -2.323  1.00 80.12           H  
ATOM     28  C   GLY A   2       5.918   9.824  -0.201  1.00 80.12           C  
ATOM     29  O   GLY A   2       6.253   9.086   0.720  1.00 80.12           O  
ATOM     30  N   LEU A   3       5.690  11.126  -0.072  1.00 79.38           N  
ATOM     31  H   LEU A   3       5.405  11.642  -0.892  1.00 79.38           H  
ATOM     32  CA  LEU A   3       5.642  11.839   1.191  1.00 79.38           C  
ATOM     33  HA  LEU A   3       6.636  11.842   1.637  1.00 79.38           H  
ATOM     34  C   LEU A   3       4.654  11.119   2.127  1.00 79.38           C  
ATOM     35  CB  LEU A   3       5.185  13.285   0.879  1.00 79.38           C  
ATOM     36  HB2 LEU A   3       5.299  13.503  -0.183  1.00 79.38           H  
ATOM     37  HB3 LEU A   3       4.117  13.369   1.083  1.00 79.38           H  
ATOM     38  O   LEU A   3       3.457  11.080   1.849  1.00 79.38           O  
ATOM     39  CG  LEU A   3       5.934  14.366   1.674  1.00 79.38           C  
ATOM     40  HG  LEU A   3       6.295  13.949   2.614  1.00 79.38           H  
ATOM     41  CD1 LEU A   3       7.116  14.904   0.862  1.00 79.38           C  
ATOM     42 HD11 LEU A   3       6.764  15.387  -0.050  1.00 79.38           H  
ATOM     43 HD12 LEU A   3       7.663  15.632   1.461  1.00 79.38           H  
ATOM     44 HD13 LEU A   3       7.789  14.086   0.606  1.00 79.38           H  
ATOM     45  CD2 LEU A   3       5.000  15.531   1.993  1.00 79.38           C  
ATOM     46 HD21 LEU A   3       4.172  15.173   2.605  1.00 79.38           H  
ATOM     47 HD22 LEU A   3       4.610  15.968   1.074  1.00 79.38           H  
ATOM     48 HD23 LEU A   3       5.541  16.291   2.556  1.00 79.38           H  
ATOM     49  N   PHE A   4       5.143  10.549   3.225  1.00 77.50           N  
ATOM     50  H   PHE A   4       6.142  10.541   3.374  1.00 77.50           H  
ATOM     51  CA  PHE A   4       4.280  10.196   4.345  1.00 77.50           C  
ATOM     52  HA  PHE A   4       3.347   9.764   3.981  1.00 77.50           H  
ATOM     53  C   PHE A   4       3.980  11.509   5.056  1.00 77.50           C  
ATOM     54  CB  PHE A   4       4.960   9.171   5.264  1.00 77.50           C  
ATOM     55  HB2 PHE A   4       4.341   9.041   6.153  1.00 77.50           H  
ATOM     56  HB3 PHE A   4       5.923   9.560   5.594  1.00 77.50           H  
ATOM     57  O   PHE A   4       4.843  12.046   5.744  1.00 77.50           O  
ATOM     58  CG  PHE A   4       5.166   7.815   4.619  1.00 77.50           C  
ATOM     59  CD1 PHE A   4       4.163   6.831   4.702  1.00 77.50           C  
ATOM     60  HD1 PHE A   4       3.247   7.035   5.237  1.00 77.50           H  
ATOM     61  CD2 PHE A   4       6.358   7.539   3.923  1.00 77.50           C  
ATOM     62  HD2 PHE A   4       7.129   8.292   3.853  1.00 77.50           H  
ATOM     63  CE1 PHE A   4       4.352   5.578   4.093  1.00 77.50           C  
ATOM     64  HE1 PHE A   4       3.583   4.823   4.164  1.00 77.50           H  
ATOM     65  CE2 PHE A   4       6.547   6.287   3.314  1.00 77.50           C  
ATOM     66  HE2 PHE A   4       7.465   6.081   2.783  1.00 77.50           H  
ATOM     67  CZ  PHE A   4       5.545   5.305   3.399  1.00 77.50           C  
ATOM     68  HZ  PHE A   4       5.691   4.339   2.939  1.00 77.50           H  
ATOM     69  N   LEU A   5       2.803  12.079   4.811  1.00 76.44           N  
ATOM     70  H   LEU A   5       2.165  11.623   4.175  1.00 76.44           H  
ATOM     71  CA  LEU A   5       2.310  13.213   5.578  1.00 76.44           C  
ATOM     72  HA  LEU A   5       3.156  13.798   5.937  1.00 76.44           H  
ATOM     73  C   LEU A   5       1.535  12.634   6.773  1.00 76.44           C  
ATOM     74  CB  LEU A   5       1.454  14.118   4.666  1.00 76.44           C  
ATOM     75  HB2 LEU A   5       1.930  14.206   3.690  1.00 76.44           H  
ATOM     76  HB3 LEU A   5       0.482  13.649   4.512  1.00 76.44           H  
ATOM     77  O   LEU A   5       0.437  12.121   6.564  1.00 76.44           O  
ATOM     78  CG  LEU A   5       1.261  15.530   5.247  1.00 76.44           C  
ATOM     79  HG  LEU A   5       1.092  15.464   6.322  1.00 76.44           H  
ATOM     80  CD1 LEU A   5       2.487  16.410   4.980  1.00 76.44           C  
ATOM     81 HD11 LEU A   5       2.639  16.530   3.907  1.00 76.44           H  
ATOM     82 HD12 LEU A   5       2.336  17.391   5.429  1.00 76.44           H  
ATOM     83 HD13 LEU A   5       3.377  15.962   5.422  1.00 76.44           H  
ATOM     84  CD2 LEU A   5       0.051  16.214   4.611  1.00 76.44           C  
ATOM     85 HD21 LEU A   5      -0.066  17.216   5.024  1.00 76.44           H  
ATOM     86 HD22 LEU A   5       0.179  16.276   3.530  1.00 76.44           H  
ATOM     87 HD23 LEU A   5      -0.845  15.637   4.835  1.00 76.44           H  
ATOM     88  N   PRO A   6       2.083  12.660   8.003  1.00 73.00           N  
ATOM     89  CA  PRO A   6       1.327  12.333   9.199  1.00 73.00           C  
ATOM     90  HA  PRO A   6       0.663  11.485   9.031  1.00 73.00           H  
ATOM     91  C   PRO A   6       0.491  13.562   9.560  1.00 73.00           C  
ATOM     92  CB  PRO A   6       2.377  11.961  10.247  1.00 73.00           C  
ATOM     93  HB2 PRO A   6       2.024  12.119  11.265  1.00 73.00           H  
ATOM     94  HB3 PRO A   6       2.677  10.922  10.106  1.00 73.00           H  
ATOM     95  O   PRO A   6       0.868  14.373  10.407  1.00 73.00           O  
ATOM     96  CG  PRO A   6       3.545  12.881   9.893  1.00 73.00           C  
ATOM     97  HG2 PRO A   6       4.499  12.450  10.195  1.00 73.00           H  
ATOM     98  HG3 PRO A   6       3.410  13.856  10.360  1.00 73.00           H  
ATOM     99  CD  PRO A   6       3.446  13.020   8.374  1.00 73.00           C  
ATOM    100  HD2 PRO A   6       4.142  12.304   7.938  1.00 73.00           H  
ATOM    101  HD3 PRO A   6       3.691  14.037   8.069  1.00 73.00           H  
ATOM    102  N   LYS A   7      -0.617  13.739   8.849  1.00 69.50           N  
ATOM    103  H   LYS A   7      -0.858  13.024   8.178  1.00 69.50           H  
ATOM    104  CA  LYS A   7      -1.748  14.510   9.350  1.00 69.50           C  
ATOM    105  HA  LYS A   7      -1.506  14.919  10.332  1.00 69.50           H  
ATOM    106  C   LYS A   7      -2.901  13.552   9.595  1.00 69.50           C  
ATOM    107  CB  LYS A   7      -2.107  15.659   8.404  1.00 69.50           C  
ATOM    108  HB2 LYS A   7      -2.480  15.248   7.466  1.00 69.50           H  
ATOM    109  HB3 LYS A   7      -1.217  16.257   8.208  1.00 69.50           H  
ATOM    110  O   LYS A   7      -3.054  12.626   8.770  1.00 69.50           O  
ATOM    111  CG  LYS A   7      -3.183  16.535   9.063  1.00 69.50           C  
ATOM    112  HG2 LYS A   7      -2.793  16.931  10.001  1.00 69.50           H  
ATOM    113  HG3 LYS A   7      -4.067  15.934   9.274  1.00 69.50           H  
ATOM    114  CD  LYS A   7      -3.615  17.689   8.157  1.00 69.50           C  
ATOM    115  HD2 LYS A   7      -2.778  18.366   7.987  1.00 69.50           H  
ATOM    116  HD3 LYS A   7      -3.925  17.275   7.198  1.00 69.50           H  
ATOM    117  CE  LYS A   7      -4.808  18.440   8.764  1.00 69.50           C  
ATOM    118  HE2 LYS A   7      -5.591  17.713   8.980  1.00 69.50           H  
ATOM    119  HE3 LYS A   7      -5.192  19.136   8.019  1.00 69.50           H  
ATOM    120  NZ  LYS A   7      -4.432  19.169   9.998  1.00 69.50           N  
ATOM    121  HZ1 LYS A   7      -3.692  19.831   9.811  1.00 69.50           H  
ATOM    122  HZ2 LYS A   7      -5.230  19.649  10.388  1.00 69.50           H  
ATOM    123  HZ3 LYS A   7      -4.097  18.505  10.680  1.00 69.50           H  
ATOM    124  OXT LYS A   7      -3.597  13.812  10.595  1.00 69.50           O  
TER     125      LYS A   7                                                       
END
