# Supplementary material for: Unveiling the Bioactive Potential of the Invasive Jellyfish Phyllorhiza punctata Through Integrative Transcriptomic and Proteomic Analyses
Source: Biomolecules. 2025 Aug 4;15(8):1121. doi: 10.3390/biom15081121 (PMC12383608; doi:10.3390/biom15081121)
Supplement: Supplementary file 1 [file biomolecules-15-01121-s001.zip › Suplementary Material/FileS3/Alphafold2/XP_065053669_3153_relaxed_rank_001_alphafold2_ptm_model_3_seed_000.pdb]

ATOM      1  N   GLY A   1       5.919  -7.010  -8.587  1.00 83.62           N  
ATOM      2  H   GLY A   1       6.024  -6.388  -7.798  1.00 83.62           H  
ATOM      3  H2  GLY A   1       4.967  -6.941  -8.916  1.00 83.62           H  
ATOM      4  H3  GLY A   1       6.547  -6.724  -9.325  1.00 83.62           H  
ATOM      5  CA  GLY A   1       6.209  -8.401  -8.169  1.00 83.62           C  
ATOM      6  HA2 GLY A   1       7.241  -8.476  -7.824  1.00 83.62           H  
ATOM      7  HA3 GLY A   1       6.060  -9.077  -9.011  1.00 83.62           H  
ATOM      8  C   GLY A   1       5.286  -8.811  -7.036  1.00 83.62           C  
ATOM      9  O   GLY A   1       4.699  -7.926  -6.427  1.00 83.62           O  
ATOM     10  N   ILE A   2       5.154 -10.111  -6.751  1.00 91.00           N  
ATOM     11  H   ILE A   2       5.680 -10.786  -7.287  1.00 91.00           H  
ATOM     12  CA  ILE A   2       4.201 -10.672  -5.764  1.00 91.00           C  
ATOM     13  HA  ILE A   2       3.187 -10.524  -6.136  1.00 91.00           H  
ATOM     14  C   ILE A   2       4.284  -9.957  -4.403  1.00 91.00           C  
ATOM     15  CB  ILE A   2       4.432 -12.199  -5.608  1.00 91.00           C  
ATOM     16  HB  ILE A   2       5.446 -12.355  -5.241  1.00 91.00           H  
ATOM     17  O   ILE A   2       3.256  -9.625  -3.822  1.00 91.00           O  
ATOM     18  CG1 ILE A   2       4.291 -12.919  -6.974  1.00 91.00           C  
ATOM     19 HG12 ILE A   2       3.269 -12.810  -7.336  1.00 91.00           H  
ATOM     20 HG13 ILE A   2       4.956 -12.460  -7.706  1.00 91.00           H  
ATOM     21  CG2 ILE A   2       3.454 -12.803  -4.583  1.00 91.00           C  
ATOM     22 HG21 ILE A   2       2.425 -12.677  -4.919  1.00 91.00           H  
ATOM     23 HG22 ILE A   2       3.567 -12.335  -3.606  1.00 91.00           H  
ATOM     24 HG23 ILE A   2       3.651 -13.866  -4.442  1.00 91.00           H  
ATOM     25  CD1 ILE A   2       4.648 -14.410  -6.944  1.00 91.00           C  
ATOM     26 HD11 ILE A   2       3.911 -14.971  -6.370  1.00 91.00           H  
ATOM     27 HD12 ILE A   2       4.652 -14.799  -7.963  1.00 91.00           H  
ATOM     28 HD13 ILE A   2       5.637 -14.549  -6.508  1.00 91.00           H  
ATOM     29  N   SER A   3       5.490  -9.601  -3.947  1.00 91.44           N  
ATOM     30  H   SER A   3       6.317  -9.994  -4.375  1.00 91.44           H  
ATOM     31  CA  SER A   3       5.702  -8.857  -2.696  1.00 91.44           C  
ATOM     32  HA  SER A   3       5.321  -9.456  -1.870  1.00 91.44           H  
ATOM     33  C   SER A   3       4.983  -7.502  -2.657  1.00 91.44           C  
ATOM     34  CB  SER A   3       7.201  -8.624  -2.463  1.00 91.44           C  
ATOM     35  HB2 SER A   3       7.547  -7.797  -3.084  1.00 91.44           H  
ATOM     36  HB3 SER A   3       7.362  -8.368  -1.416  1.00 91.44           H  
ATOM     37  O   SER A   3       4.496  -7.102  -1.608  1.00 91.44           O  
ATOM     38  OG  SER A   3       7.943  -9.783  -2.796  1.00 91.44           O  
ATOM     39  HG  SER A   3       8.709  -9.838  -2.220  1.00 91.44           H  
ATOM     40  N   SER A   4       4.866  -6.809  -3.796  1.00 90.94           N  
ATOM     41  H   SER A   4       5.176  -7.251  -4.650  1.00 90.94           H  
ATOM     42  CA  SER A   4       4.129  -5.540  -3.893  1.00 90.94           C  
ATOM     43  HA  SER A   4       4.438  -4.885  -3.079  1.00 90.94           H  
ATOM     44  C   SER A   4       2.618  -5.741  -3.792  1.00 90.94           C  
ATOM     45  CB  SER A   4       4.436  -4.845  -5.220  1.00 90.94           C  
ATOM     46  HB2 SER A   4       4.051  -5.447  -6.043  1.00 90.94           H  
ATOM     47  HB3 SER A   4       5.515  -4.740  -5.333  1.00 90.94           H  
ATOM     48  O   SER A   4       1.938  -4.867  -3.264  1.00 90.94           O  
ATOM     49  OG  SER A   4       3.846  -3.565  -5.277  1.00 90.94           O  
ATOM     50  HG  SER A   4       3.021  -3.558  -4.787  1.00 90.94           H  
ATOM     51  N   LEU A   5       2.096  -6.865  -4.297  1.00 91.38           N  
ATOM     52  H   LEU A   5       2.722  -7.573  -4.653  1.00 91.38           H  
ATOM     53  CA  LEU A   5       0.681  -7.219  -4.164  1.00 91.38           C  
ATOM     54  HA  LEU A   5       0.077  -6.355  -4.442  1.00 91.38           H  
ATOM     55  C   LEU A   5       0.361  -7.560  -2.704  1.00 91.38           C  
ATOM     56  CB  LEU A   5       0.360  -8.389  -5.115  1.00 91.38           C  
ATOM     57  HB2 LEU A   5       0.955  -9.252  -4.819  1.00 91.38           H  
ATOM     58  HB3 LEU A   5       0.646  -8.112  -6.130  1.00 91.38           H  
ATOM     59  O   LEU A   5      -0.598  -7.032  -2.153  1.00 91.38           O  
ATOM     60  CG  LEU A   5      -1.121  -8.816  -5.116  1.00 91.38           C  
ATOM     61  HG  LEU A   5      -1.447  -9.026  -4.097  1.00 91.38           H  
ATOM     62  CD1 LEU A   5      -2.024  -7.741  -5.722  1.00 91.38           C  
ATOM     63 HD11 LEU A   5      -1.697  -7.489  -6.731  1.00 91.38           H  
ATOM     64 HD12 LEU A   5      -3.050  -8.107  -5.759  1.00 91.38           H  
ATOM     65 HD13 LEU A   5      -2.013  -6.848  -5.097  1.00 91.38           H  
ATOM     66  CD2 LEU A   5      -1.275 -10.096  -5.938  1.00 91.38           C  
ATOM     67 HD21 LEU A   5      -0.668 -10.890  -5.503  1.00 91.38           H  
ATOM     68 HD22 LEU A   5      -2.318 -10.414  -5.921  1.00 91.38           H  
ATOM     69 HD23 LEU A   5      -0.972  -9.923  -6.970  1.00 91.38           H  
ATOM     70  N   LEU A   6       1.215  -8.367  -2.063  1.00 92.25           N  
ATOM     71  H   LEU A   6       1.966  -8.787  -2.592  1.00 92.25           H  
ATOM     72  CA  LEU A   6       1.082  -8.722  -0.650  1.00 92.25           C  
ATOM     73  HA  LEU A   6       0.102  -9.179  -0.513  1.00 92.25           H  
ATOM     74  C   LEU A   6       1.139  -7.470   0.239  1.00 92.25           C  
ATOM     75  CB  LEU A   6       2.179  -9.737  -0.266  1.00 92.25           C  
ATOM     76  HB2 LEU A   6       3.031  -9.199   0.150  1.00 92.25           H  
ATOM     77  HB3 LEU A   6       2.532 -10.266  -1.151  1.00 92.25           H  
ATOM     78  O   LEU A   6       0.252  -7.255   1.056  1.00 92.25           O  
ATOM     79  CG  LEU A   6       1.680 -10.775   0.756  1.00 92.25           C  
ATOM     80  HG  LEU A   6       1.025 -10.293   1.481  1.00 92.25           H  
ATOM     81  CD1 LEU A   6       0.921 -11.898   0.043  1.00 92.25           C  
ATOM     82 HD11 LEU A   6       0.557 -12.615   0.779  1.00 92.25           H  
ATOM     83 HD12 LEU A   6       0.061 -11.489  -0.487  1.00 92.25           H  
ATOM     84 HD13 LEU A   6       1.573 -12.411  -0.664  1.00 92.25           H  
ATOM     85  CD2 LEU A   6       2.856 -11.398   1.507  1.00 92.25           C  
ATOM     86 HD21 LEU A   6       2.484 -12.140   2.214  1.00 92.25           H  
ATOM     87 HD22 LEU A   6       3.541 -11.880   0.809  1.00 92.25           H  
ATOM     88 HD23 LEU A   6       3.386 -10.627   2.067  1.00 92.25           H  
ATOM     89  N   TYR A   7       2.123  -6.593   0.017  1.00 91.31           N  
ATOM     90  H   TYR A   7       2.841  -6.832  -0.652  1.00 91.31           H  
ATOM     91  CA  TYR A   7       2.261  -5.336   0.755  1.00 91.31           C  
ATOM     92  HA  TYR A   7       2.275  -5.560   1.822  1.00 91.31           H  
ATOM     93  C   TYR A   7       1.092  -4.367   0.518  1.00 91.31           C  
ATOM     94  CB  TYR A   7       3.599  -4.690   0.377  1.00 91.31           C  
ATOM     95  HB2 TYR A   7       3.598  -4.465  -0.690  1.00 91.31           H  
ATOM     96  HB3 TYR A   7       4.399  -5.406   0.563  1.00 91.31           H  
ATOM     97  O   TYR A   7       0.689  -3.661   1.436  1.00 91.31           O  
ATOM     98  CG  TYR A   7       3.908  -3.429   1.158  1.00 91.31           C  
ATOM     99  CD1 TYR A   7       3.819  -2.169   0.537  1.00 91.31           C  
ATOM    100  HD1 TYR A   7       3.552  -2.101  -0.508  1.00 91.31           H  
ATOM    101  CD2 TYR A   7       4.275  -3.523   2.514  1.00 91.31           C  
ATOM    102  HD2 TYR A   7       4.332  -4.489   2.992  1.00 91.31           H  
ATOM    103  CE1 TYR A   7       4.099  -1.003   1.273  1.00 91.31           C  
ATOM    104  HE1 TYR A   7       4.097  -0.038   0.789  1.00 91.31           H  
ATOM    105  CE2 TYR A   7       4.535  -2.358   3.260  1.00 91.31           C  
ATOM    106  HE2 TYR A   7       4.790  -2.434   4.307  1.00 91.31           H  
ATOM    107  OH  TYR A   7       4.646   0.046   3.347  1.00 91.31           O  
ATOM    108  HH  TYR A   7       4.904  -0.142   4.252  1.00 91.31           H  
ATOM    109  CZ  TYR A   7       4.436  -1.095   2.640  1.00 91.31           C  
ATOM    110  N   GLY A   8       0.524  -4.343  -0.693  1.00 93.38           N  
ATOM    111  H   GLY A   8       0.910  -4.923  -1.424  1.00 93.38           H  
ATOM    112  CA  GLY A   8      -0.662  -3.541  -1.009  1.00 93.38           C  
ATOM    113  HA2 GLY A   8      -0.521  -2.523  -0.647  1.00 93.38           H  
ATOM    114  HA3 GLY A   8      -0.787  -3.512  -2.092  1.00 93.38           H  
ATOM    115  C   GLY A   8      -1.962  -4.082  -0.405  1.00 93.38           C  
ATOM    116  O   GLY A   8      -2.896  -3.313  -0.211  1.00 93.38           O  
ATOM    117  N   SER A   9      -2.019  -5.382  -0.097  1.00 92.19           N  
ATOM    118  H   SER A   9      -1.244  -5.967  -0.374  1.00 92.19           H  
ATOM    119  CA  SER A   9      -3.170  -6.026   0.553  1.00 92.19           C  
ATOM    120  HA  SER A   9      -4.077  -5.525   0.217  1.00 92.19           H  
ATOM    121  C   SER A   9      -3.164  -5.926   2.080  1.00 92.19           C  
ATOM    122  CB  SER A   9      -3.271  -7.490   0.117  1.00 92.19           C  
ATOM    123  HB2 SER A   9      -3.271  -7.535  -0.972  1.00 92.19           H  
ATOM    124  HB3 SER A   9      -4.215  -7.901   0.476  1.00 92.19           H  
ATOM    125  O   SER A   9      -4.173  -6.235   2.710  1.00 92.19           O  
ATOM    126  OG  SER A   9      -2.211  -8.291   0.611  1.00 92.19           O  
ATOM    127  HG  SER A   9      -1.441  -7.752   0.810  1.00 92.19           H  
ATOM    128  N   ILE A  10      -2.048  -5.499   2.682  1.00 86.56           N  
ATOM    129  H   ILE A  10      -1.272  -5.196   2.110  1.00 86.56           H  
ATOM    130  CA  ILE A  10      -1.999  -5.209   4.114  1.00 86.56           C  
ATOM    131  HA  ILE A  10      -2.525  -6.007   4.637  1.00 86.56           H  
ATOM    132  C   ILE A  10      -2.720  -3.871   4.319  1.00 86.56           C  
ATOM    133  CB  ILE A  10      -0.550  -5.185   4.648  1.00 86.56           C  
ATOM    134  HB  ILE A  10       0.018  -4.450   4.078  1.00 86.56           H  
ATOM    135  O   ILE A  10      -2.270  -2.868   3.756  1.00 86.56           O  
ATOM    136  CG1 ILE A  10       0.108  -6.573   4.479  1.00 86.56           C  
ATOM    137 HG12 ILE A  10      -0.065  -6.938   3.466  1.00 86.56           H  
ATOM    138 HG13 ILE A  10      -0.358  -7.284   5.161  1.00 86.56           H  
ATOM    139  CG2 ILE A  10      -0.527  -4.784   6.137  1.00 86.56           C  
ATOM    140 HG21 ILE A  10      -1.100  -5.496   6.731  1.00 86.56           H  
ATOM    141 HG22 ILE A  10      -0.954  -3.790   6.271  1.00 86.56           H  
ATOM    142 HG23 ILE A  10       0.496  -4.746   6.509  1.00 86.56           H  
ATOM    143  CD1 ILE A  10       1.624  -6.578   4.707  1.00 86.56           C  
ATOM    144 HD11 ILE A  10       1.849  -6.411   5.761  1.00 86.56           H  
ATOM    145 HD12 ILE A  10       2.029  -7.547   4.414  1.00 86.56           H  
ATOM    146 HD13 ILE A  10       2.094  -5.800   4.107  1.00 86.56           H  
ATOM    147  N   PRO A  11      -3.825  -3.831   5.087  1.00 77.38           N  
ATOM    148  CA  PRO A  11      -4.482  -2.575   5.409  1.00 77.38           C  
ATOM    149  HA  PRO A  11      -4.775  -2.057   4.496  1.00 77.38           H  
ATOM    150  C   PRO A  11      -3.487  -1.713   6.190  1.00 77.38           C  
ATOM    151  CB  PRO A  11      -5.736  -2.948   6.204  1.00 77.38           C  
ATOM    152  HB2 PRO A  11      -5.979  -2.202   6.960  1.00 77.38           H  
ATOM    153  HB3 PRO A  11      -6.571  -3.077   5.516  1.00 77.38           H  
ATOM    154  O   PRO A  11      -3.029  -2.098   7.267  1.00 77.38           O  
ATOM    155  CG  PRO A  11      -5.385  -4.297   6.830  1.00 77.38           C  
ATOM    156  HG2 PRO A  11      -4.858  -4.135   7.771  1.00 77.38           H  
ATOM    157  HG3 PRO A  11      -6.271  -4.911   6.992  1.00 77.38           H  
ATOM    158  CD  PRO A  11      -4.434  -4.932   5.820  1.00 77.38           C  
ATOM    159  HD2 PRO A  11      -4.997  -5.559   5.128  1.00 77.38           H  
ATOM    160  HD3 PRO A  11      -3.688  -5.524   6.350  1.00 77.38           H  
ATOM    161  N   LYS A  12      -3.093  -0.597   5.579  1.00 75.62           N  
ATOM    162  H   LYS A  12      -3.568  -0.356   4.720  1.00 75.62           H  
ATOM    163  CA  LYS A  12      -2.324   0.468   6.222  1.00 75.62           C  
ATOM    164  HA  LYS A  12      -1.604   0.043   6.921  1.00 75.62           H  
ATOM    165  C   LYS A  12      -3.242   1.340   7.063  1.00 75.62           C  
ATOM    166  CB  LYS A  12      -1.608   1.327   5.176  1.00 75.62           C  
ATOM    167  HB2 LYS A  12      -2.348   1.721   4.480  1.00 75.62           H  
ATOM    168  HB3 LYS A  12      -1.141   2.167   5.689  1.00 75.62           H  
ATOM    169  O   LYS A  12      -4.417   1.488   6.656  1.00 75.62           O  
ATOM    170  CG  LYS A  12      -0.534   0.550   4.412  1.00 75.62           C  
ATOM    171  HG2 LYS A  12       0.219   0.189   5.113  1.00 75.62           H  
ATOM    172  HG3 LYS A  12      -0.982  -0.299   3.897  1.00 75.62           H  
ATOM    173  CD  LYS A  12       0.113   1.480   3.386  1.00 75.62           C  
ATOM    174  HD2 LYS A  12      -0.653   1.815   2.687  1.00 75.62           H  
ATOM    175  HD3 LYS A  12       0.540   2.342   3.898  1.00 75.62           H  
ATOM    176  CE  LYS A  12       1.206   0.719   2.641  1.00 75.62           C  
ATOM    177  HE2 LYS A  12       1.985   0.441   3.350  1.00 75.62           H  
ATOM    178  HE3 LYS A  12       0.777  -0.200   2.243  1.00 75.62           H  
ATOM    179  NZ  LYS A  12       1.762   1.546   1.550  1.00 75.62           N  
ATOM    180  HZ1 LYS A  12       1.027   1.791   0.901  1.00 75.62           H  
ATOM    181  HZ2 LYS A  12       2.480   1.025   1.068  1.00 75.62           H  
ATOM    182  HZ3 LYS A  12       2.164   2.390   1.934  1.00 75.62           H  
ATOM    183  OXT LYS A  12      -2.698   1.887   8.040  1.00 75.62           O  
TER     184      LYS A  12                                                       
END
