# Supplementary material for: Unveiling the Bioactive Potential of the Invasive Jellyfish Phyllorhiza punctata Through Integrative Transcriptomic and Proteomic Analyses
Source: Biomolecules. 2025 Aug 4;15(8):1121. doi: 10.3390/biom15081121 (PMC12383608; doi:10.3390/biom15081121)
Supplement: Supplementary file 1 [file biomolecules-15-01121-s001.zip › Suplementary Material/FileS3/Alphafold2/XP_065053669_5752_relaxed_rank_001_alphafold2_ptm_model_5_seed_000.pdb]

ATOM      1  N   GLY A   1       4.127  -3.020  -8.483  1.00 66.25           N  
ATOM      2  H   GLY A   1       4.793  -2.362  -8.863  1.00 66.25           H  
ATOM      3  H2  GLY A   1       3.195  -2.656  -8.616  1.00 66.25           H  
ATOM      4  H3  GLY A   1       4.214  -3.898  -8.974  1.00 66.25           H  
ATOM      5  CA  GLY A   1       4.400  -3.213  -7.050  1.00 66.25           C  
ATOM      6  HA2 GLY A   1       5.407  -3.607  -6.908  1.00 66.25           H  
ATOM      7  HA3 GLY A   1       3.674  -3.895  -6.608  1.00 66.25           H  
ATOM      8  C   GLY A   1       4.317  -1.876  -6.363  1.00 66.25           C  
ATOM      9  O   GLY A   1       5.287  -1.136  -6.381  1.00 66.25           O  
ATOM     10  N   THR A   2       3.141  -1.523  -5.860  1.00 65.31           N  
ATOM     11  H   THR A   2       2.357  -2.160  -5.852  1.00 65.31           H  
ATOM     12  CA  THR A   2       2.912  -0.245  -5.182  1.00 65.31           C  
ATOM     13  HA  THR A   2       3.724   0.449  -5.399  1.00 65.31           H  
ATOM     14  C   THR A   2       2.882  -0.490  -3.684  1.00 65.31           C  
ATOM     15  CB  THR A   2       1.610   0.414  -5.651  1.00 65.31           C  
ATOM     16  HB  THR A   2       1.400   1.292  -5.041  1.00 65.31           H  
ATOM     17  O   THR A   2       2.139  -1.344  -3.203  1.00 65.31           O  
ATOM     18  CG2 THR A   2       1.699   0.826  -7.122  1.00 65.31           C  
ATOM     19 HG21 THR A   2       2.537   1.507  -7.267  1.00 65.31           H  
ATOM     20 HG22 THR A   2       1.816  -0.049  -7.762  1.00 65.31           H  
ATOM     21 HG23 THR A   2       0.779   1.341  -7.399  1.00 65.31           H  
ATOM     22  OG1 THR A   2       0.552  -0.507  -5.547  1.00 65.31           O  
ATOM     23  HG1 THR A   2       0.413  -0.716  -4.620  1.00 65.31           H  
ATOM     24  N   TYR A   3       3.704   0.255  -2.960  1.00 77.25           N  
ATOM     25  H   TYR A   3       4.281   0.941  -3.424  1.00 77.25           H  
ATOM     26  CA  TYR A   3       3.784   0.220  -1.509  1.00 77.25           C  
ATOM     27  HA  TYR A   3       3.325  -0.687  -1.117  1.00 77.25           H  
ATOM     28  C   TYR A   3       3.017   1.429  -0.993  1.00 77.25           C  
ATOM     29  CB  TYR A   3       5.259   0.238  -1.081  1.00 77.25           C  
ATOM     30  HB2 TYR A   3       5.714   1.181  -1.383  1.00 77.25           H  
ATOM     31  HB3 TYR A   3       5.306   0.191   0.007  1.00 77.25           H  
ATOM     32  O   TYR A   3       3.545   2.536  -0.965  1.00 77.25           O  
ATOM     33  CG  TYR A   3       6.080  -0.897  -1.661  1.00 77.25           C  
ATOM     34  CD1 TYR A   3       6.165  -2.124  -0.977  1.00 77.25           C  
ATOM     35  HD1 TYR A   3       5.666  -2.241  -0.026  1.00 77.25           H  
ATOM     36  CD2 TYR A   3       6.760  -0.722  -2.883  1.00 77.25           C  
ATOM     37  HD2 TYR A   3       6.712   0.224  -3.401  1.00 77.25           H  
ATOM     38  CE1 TYR A   3       6.935  -3.176  -1.510  1.00 77.25           C  
ATOM     39  HE1 TYR A   3       7.033  -4.106  -0.970  1.00 77.25           H  
ATOM     40  CE2 TYR A   3       7.515  -1.777  -3.428  1.00 77.25           C  
ATOM     41  HE2 TYR A   3       8.043  -1.651  -4.361  1.00 77.25           H  
ATOM     42  OH  TYR A   3       8.343  -4.016  -3.266  1.00 77.25           O  
ATOM     43  HH  TYR A   3       8.414  -4.765  -2.669  1.00 77.25           H  
ATOM     44  CZ  TYR A   3       7.607  -3.003  -2.740  1.00 77.25           C  
ATOM     45  N   GLN A   4       1.752   1.245  -0.630  1.00 71.31           N  
ATOM     46  H   GLN A   4       1.350   0.320  -0.679  1.00 71.31           H  
ATOM     47  CA  GLN A   4       1.021   2.286   0.085  1.00 71.31           C  
ATOM     48  HA  GLN A   4       1.428   3.267  -0.158  1.00 71.31           H  
ATOM     49  C   GLN A   4       1.267   2.050   1.582  1.00 71.31           C  
ATOM     50  CB  GLN A   4      -0.456   2.303  -0.345  1.00 71.31           C  
ATOM     51  HB2 GLN A   4      -0.876   1.308  -0.193  1.00 71.31           H  
ATOM     52  HB3 GLN A   4      -1.004   2.999   0.290  1.00 71.31           H  
ATOM     53  O   GLN A   4       0.504   1.365   2.258  1.00 71.31           O  
ATOM     54  CG  GLN A   4      -0.664   2.704  -1.822  1.00 71.31           C  
ATOM     55  HG2 GLN A   4      -1.691   2.463  -2.096  1.00 71.31           H  
ATOM     56  HG3 GLN A   4      -0.010   2.118  -2.467  1.00 71.31           H  
ATOM     57  CD  GLN A   4      -0.436   4.189  -2.099  1.00 71.31           C  
ATOM     58  NE2 GLN A   4      -1.419   5.036  -1.880  1.00 71.31           N  
ATOM     59 HE21 GLN A   4      -2.317   4.722  -1.540  1.00 71.31           H  
ATOM     60 HE22 GLN A   4      -1.217   6.004  -2.089  1.00 71.31           H  
ATOM     61  OE1 GLN A   4       0.622   4.616  -2.521  1.00 71.31           O  
ATOM     62  N   GLY A   5       2.396   2.558   2.084  1.00 78.31           N  
ATOM     63  H   GLY A   5       3.035   3.003   1.442  1.00 78.31           H  
ATOM     64  CA  GLY A   5       2.767   2.500   3.502  1.00 78.31           C  
ATOM     65  HA2 GLY A   5       3.314   3.407   3.759  1.00 78.31           H  
ATOM     66  HA3 GLY A   5       1.859   2.485   4.105  1.00 78.31           H  
ATOM     67  C   GLY A   5       3.638   1.303   3.906  1.00 78.31           C  
ATOM     68  O   GLY A   5       4.385   0.751   3.105  1.00 78.31           O  
ATOM     69  N   LEU A   6       3.567   0.929   5.189  1.00 72.38           N  
ATOM     70  H   LEU A   6       2.924   1.425   5.789  1.00 72.38           H  
ATOM     71  CA  LEU A   6       4.464  -0.053   5.820  1.00 72.38           C  
ATOM     72  HA  LEU A   6       5.480   0.148   5.481  1.00 72.38           H  
ATOM     73  C   LEU A   6       4.197  -1.516   5.427  1.00 72.38           C  
ATOM     74  CB  LEU A   6       4.409   0.117   7.353  1.00 72.38           C  
ATOM     75  HB2 LEU A   6       3.366   0.074   7.667  1.00 72.38           H  
ATOM     76  HB3 LEU A   6       4.924  -0.719   7.826  1.00 72.38           H  
ATOM     77  O   LEU A   6       4.918  -2.398   5.886  1.00 72.38           O  
ATOM     78  CG  LEU A   6       5.045   1.415   7.883  1.00 72.38           C  
ATOM     79  HG  LEU A   6       4.624   2.270   7.355  1.00 72.38           H  
ATOM     80  CD1 LEU A   6       4.728   1.566   9.370  1.00 72.38           C  
ATOM     81 HD11 LEU A   6       3.648   1.607   9.519  1.00 72.38           H  
ATOM     82 HD12 LEU A   6       5.164   2.491   9.748  1.00 72.38           H  
ATOM     83 HD13 LEU A   6       5.137   0.725   9.929  1.00 72.38           H  
ATOM     84  CD2 LEU A   6       6.566   1.422   7.717  1.00 72.38           C  
ATOM     85 HD21 LEU A   6       7.004   0.556   8.214  1.00 72.38           H  
ATOM     86 HD22 LEU A   6       6.834   1.405   6.660  1.00 72.38           H  
ATOM     87 HD23 LEU A   6       6.979   2.330   8.156  1.00 72.38           H  
ATOM     88  N   LEU A   7       3.186  -1.802   4.599  1.00 73.12           N  
ATOM     89  H   LEU A   7       2.685  -1.040   4.165  1.00 73.12           H  
ATOM     90  CA  LEU A   7       2.888  -3.167   4.172  1.00 73.12           C  
ATOM     91  HA  LEU A   7       3.615  -3.838   4.630  1.00 73.12           H  
ATOM     92  C   LEU A   7       3.003  -3.335   2.650  1.00 73.12           C  
ATOM     93  CB  LEU A   7       1.527  -3.629   4.706  1.00 73.12           C  
ATOM     94  HB2 LEU A   7       1.294  -4.592   4.251  1.00 73.12           H  
ATOM     95  HB3 LEU A   7       0.767  -2.915   4.389  1.00 73.12           H  
ATOM     96  O   LEU A   7       2.310  -2.649   1.895  1.00 73.12           O  
ATOM     97  CG  LEU A   7       1.473  -3.787   6.240  1.00 73.12           C  
ATOM     98  HG  LEU A   7       1.632  -2.820   6.716  1.00 73.12           H  
ATOM     99  CD1 LEU A   7       0.082  -4.295   6.622  1.00 73.12           C  
ATOM    100 HD11 LEU A   7      -0.053  -5.297   6.216  1.00 73.12           H  
ATOM    101 HD12 LEU A   7      -0.672  -3.612   6.230  1.00 73.12           H  
ATOM    102 HD13 LEU A   7      -0.003  -4.323   7.708  1.00 73.12           H  
ATOM    103  CD2 LEU A   7       2.483  -4.798   6.795  1.00 73.12           C  
ATOM    104 HD21 LEU A   7       2.410  -5.747   6.264  1.00 73.12           H  
ATOM    105 HD22 LEU A   7       3.497  -4.410   6.701  1.00 73.12           H  
ATOM    106 HD23 LEU A   7       2.300  -4.961   7.857  1.00 73.12           H  
ATOM    107  N   PRO A   8       3.812  -4.302   2.181  1.00 75.25           N  
ATOM    108  CA  PRO A   8       3.786  -4.747   0.795  1.00 75.25           C  
ATOM    109  HA  PRO A   8       3.969  -3.895   0.141  1.00 75.25           H  
ATOM    110  C   PRO A   8       2.432  -5.388   0.461  1.00 75.25           C  
ATOM    111  CB  PRO A   8       4.932  -5.763   0.660  1.00 75.25           C  
ATOM    112  HB2 PRO A   8       5.481  -5.626  -0.271  1.00 75.25           H  
ATOM    113  HB3 PRO A   8       4.548  -6.782   0.707  1.00 75.25           H  
ATOM    114  O   PRO A   8       2.017  -6.342   1.114  1.00 75.25           O  
ATOM    115  CG  PRO A   8       5.815  -5.520   1.883  1.00 75.25           C  
ATOM    116  HG2 PRO A   8       6.532  -4.729   1.664  1.00 75.25           H  
ATOM    117  HG3 PRO A   8       6.329  -6.426   2.203  1.00 75.25           H  
ATOM    118  CD  PRO A   8       4.827  -5.029   2.929  1.00 75.25           C  
ATOM    119  HD2 PRO A   8       4.369  -5.877   3.437  1.00 75.25           H  
ATOM    120  HD3 PRO A   8       5.348  -4.389   3.641  1.00 75.25           H  
ATOM    121  N   THR A   9       1.762  -4.925  -0.596  1.00 67.75           N  
ATOM    122  H   THR A   9       2.127  -4.120  -1.085  1.00 67.75           H  
ATOM    123  CA  THR A   9       0.521  -5.545  -1.119  1.00 67.75           C  
ATOM    124  HA  THR A   9      -0.007  -6.030  -0.298  1.00 67.75           H  
ATOM    125  C   THR A   9       0.830  -6.651  -2.135  1.00 67.75           C  
ATOM    126  CB  THR A   9      -0.441  -4.486  -1.689  1.00 67.75           C  
ATOM    127  HB  THR A   9      -0.035  -4.088  -2.619  1.00 67.75           H  
ATOM    128  O   THR A   9       0.173  -6.793  -3.151  1.00 67.75           O  
ATOM    129  CG2 THR A   9      -1.871  -4.975  -1.924  1.00 67.75           C  
ATOM    130 HG21 THR A   9      -2.515  -4.126  -2.153  1.00 67.75           H  
ATOM    131 HG22 THR A   9      -2.251  -5.477  -1.035  1.00 67.75           H  
ATOM    132 HG23 THR A   9      -1.929  -5.669  -2.763  1.00 67.75           H  
ATOM    133  OG1 THR A   9      -0.552  -3.429  -0.759  1.00 67.75           O  
ATOM    134  HG1 THR A   9       0.175  -3.497  -0.136  1.00 67.75           H  
ATOM    135  N   ILE A  10       1.908  -7.410  -1.934  1.00 72.88           N  
ATOM    136  H   ILE A  10       2.432  -7.293  -1.079  1.00 72.88           H  
ATOM    137  CA  ILE A  10       2.244  -8.517  -2.851  1.00 72.88           C  
ATOM    138  HA  ILE A  10       1.852  -8.295  -3.844  1.00 72.88           H  
ATOM    139  C   ILE A  10       1.527  -9.810  -2.419  1.00 72.88           C  
ATOM    140  CB  ILE A  10       3.779  -8.644  -3.011  1.00 72.88           C  
ATOM    141  HB  ILE A  10       4.212  -8.859  -2.034  1.00 72.88           H  
ATOM    142  O   ILE A  10       1.374 -10.730  -3.210  1.00 72.88           O  
ATOM    143  CG1 ILE A  10       4.369  -7.307  -3.536  1.00 72.88           C  
ATOM    144 HG12 ILE A  10       3.995  -7.117  -4.542  1.00 72.88           H  
ATOM    145 HG13 ILE A  10       4.043  -6.485  -2.900  1.00 72.88           H  
ATOM    146  CG2 ILE A  10       4.148  -9.789  -3.972  1.00 72.88           C  
ATOM    147 HG21 ILE A  10       3.654  -9.652  -4.934  1.00 72.88           H  
ATOM    148 HG22 ILE A  10       3.841 -10.748  -3.555  1.00 72.88           H  
ATOM    149 HG23 ILE A  10       5.226  -9.846  -4.121  1.00 72.88           H  
ATOM    150  CD1 ILE A  10       5.902  -7.247  -3.555  1.00 72.88           C  
ATOM    151 HD11 ILE A  10       6.305  -7.910  -4.320  1.00 72.88           H  
ATOM    152 HD12 ILE A  10       6.298  -7.529  -2.579  1.00 72.88           H  
ATOM    153 HD13 ILE A  10       6.218  -6.229  -3.784  1.00 72.88           H  
ATOM    154  N   LEU A  11       1.062  -9.871  -1.167  1.00 59.38           N  
ATOM    155  H   LEU A  11       1.159  -9.047  -0.591  1.00 59.38           H  
ATOM    156  CA  LEU A  11       0.471 -11.062  -0.544  1.00 59.38           C  
ATOM    157  HA  LEU A  11       0.324 -11.833  -1.301  1.00 59.38           H  
ATOM    158  C   LEU A  11      -0.927 -10.822   0.053  1.00 59.38           C  
ATOM    159  CB  LEU A  11       1.466 -11.583   0.511  1.00 59.38           C  
ATOM    160  HB2 LEU A  11       0.954 -12.237   1.217  1.00 59.38           H  
ATOM    161  HB3 LEU A  11       1.844 -10.733   1.079  1.00 59.38           H  
ATOM    162  O   LEU A  11      -1.453 -11.699   0.734  1.00 59.38           O  
ATOM    163  CG  LEU A  11       2.638 -12.369  -0.099  1.00 59.38           C  
ATOM    164  HG  LEU A  11       2.985 -11.882  -1.011  1.00 59.38           H  
ATOM    165  CD1 LEU A  11       3.807 -12.404   0.885  1.00 59.38           C  
ATOM    166 HD11 LEU A  11       4.141 -11.389   1.100  1.00 59.38           H  
ATOM    167 HD12 LEU A  11       3.498 -12.889   1.811  1.00 59.38           H  
ATOM    168 HD13 LEU A  11       4.635 -12.961   0.448  1.00 59.38           H  
ATOM    169  CD2 LEU A  11       2.233 -13.810  -0.415  1.00 59.38           C  
ATOM    170 HD21 LEU A  11       1.902 -14.320   0.490  1.00 59.38           H  
ATOM    171 HD22 LEU A  11       1.421 -13.815  -1.143  1.00 59.38           H  
ATOM    172 HD23 LEU A  11       3.080 -14.346  -0.843  1.00 59.38           H  
ATOM    173  N   LYS A  12      -1.516  -9.647  -0.169  1.00 58.03           N  
ATOM    174  H   LYS A  12      -1.128  -9.061  -0.894  1.00 58.03           H  
ATOM    175  CA  LYS A  12      -2.925  -9.359   0.126  1.00 58.03           C  
ATOM    176  HA  LYS A  12      -3.446 -10.247   0.482  1.00 58.03           H  
ATOM    177  C   LYS A  12      -3.597  -8.981  -1.178  1.00 58.03           C  
ATOM    178  CB  LYS A  12      -3.070  -8.213   1.134  1.00 58.03           C  
ATOM    179  HB2 LYS A  12      -4.124  -7.938   1.176  1.00 58.03           H  
ATOM    180  HB3 LYS A  12      -2.510  -7.352   0.770  1.00 58.03           H  
ATOM    181  O   LYS A  12      -4.718  -9.474  -1.401  1.00 58.03           O  
ATOM    182  CG  LYS A  12      -2.601  -8.583   2.542  1.00 58.03           C  
ATOM    183  HG2 LYS A  12      -1.545  -8.853   2.520  1.00 58.03           H  
ATOM    184  HG3 LYS A  12      -3.183  -9.429   2.907  1.00 58.03           H  
ATOM    185  CD  LYS A  12      -2.803  -7.375   3.462  1.00 58.03           C  
ATOM    186  HD2 LYS A  12      -3.858  -7.100   3.463  1.00 58.03           H  
ATOM    187  HD3 LYS A  12      -2.215  -6.540   3.082  1.00 58.03           H  
ATOM    188  CE  LYS A  12      -2.357  -7.721   4.883  1.00 58.03           C  
ATOM    189  HE2 LYS A  12      -2.969  -8.547   5.245  1.00 58.03           H  
ATOM    190  HE3 LYS A  12      -1.323  -8.062   4.845  1.00 58.03           H  
ATOM    191  NZ  LYS A  12      -2.482  -6.547   5.780  1.00 58.03           N  
ATOM    192  HZ1 LYS A  12      -1.924  -5.780   5.433  1.00 58.03           H  
ATOM    193  HZ2 LYS A  12      -3.446  -6.249   5.821  1.00 58.03           H  
ATOM    194  HZ3 LYS A  12      -2.176  -6.782   6.714  1.00 58.03           H  
ATOM    195  OXT LYS A  12      -2.943  -8.181  -1.882  1.00 58.03           O  
TER     196      LYS A  12                                                       
END
