# Supplementary material for: Unveiling the Bioactive Potential of the Invasive Jellyfish Phyllorhiza punctata Through Integrative Transcriptomic and Proteomic Analyses
Source: Biomolecules. 2025 Aug 4;15(8):1121. doi: 10.3390/biom15081121 (PMC12383608; doi:10.3390/biom15081121)
Supplement: Supplementary file 1 [file biomolecules-15-01121-s001.zip › Suplementary Material/FileS3/Alphafold2/XP_065053682_13593_relaxed_rank_001_alphafold2_ptm_model_3_seed_000.pdb]

ATOM      1  N   VAL A   1      17.191   7.894  -8.624  1.00 64.31           N  
ATOM      2  H   VAL A   1      17.288   6.998  -8.168  1.00 64.31           H  
ATOM      3  H2  VAL A   1      17.661   8.588  -8.060  1.00 64.31           H  
ATOM      4  H3  VAL A   1      17.625   7.845  -9.535  1.00 64.31           H  
ATOM      5  CA  VAL A   1      15.750   8.207  -8.754  1.00 64.31           C  
ATOM      6  HA  VAL A   1      15.633   9.185  -9.221  1.00 64.31           H  
ATOM      7  C   VAL A   1      15.160   8.288  -7.357  1.00 64.31           C  
ATOM      8  CB  VAL A   1      15.019   7.177  -9.645  1.00 64.31           C  
ATOM      9  HB  VAL A   1      13.962   7.441  -9.674  1.00 64.31           H  
ATOM     10  O   VAL A   1      15.120   7.281  -6.674  1.00 64.31           O  
ATOM     11  CG1 VAL A   1      15.576   7.273 -11.072  1.00 64.31           C  
ATOM     12 HG11 VAL A   1      16.604   6.916 -11.130  1.00 64.31           H  
ATOM     13 HG12 VAL A   1      15.518   8.299 -11.433  1.00 64.31           H  
ATOM     14 HG13 VAL A   1      14.968   6.657 -11.736  1.00 64.31           H  
ATOM     15  CG2 VAL A   1      15.146   5.706  -9.213  1.00 64.31           C  
ATOM     16 HG21 VAL A   1      14.673   5.068  -9.960  1.00 64.31           H  
ATOM     17 HG22 VAL A   1      16.187   5.397  -9.116  1.00 64.31           H  
ATOM     18 HG23 VAL A   1      14.619   5.523  -8.276  1.00 64.31           H  
ATOM     19  N   CYS A   2      14.842   9.480  -6.860  1.00 71.06           N  
ATOM     20  H   CYS A   2      14.879  10.312  -7.432  1.00 71.06           H  
ATOM     21  CA  CYS A   2      14.244   9.635  -5.533  1.00 71.06           C  
ATOM     22  HA  CYS A   2      14.034   8.664  -5.084  1.00 71.06           H  
ATOM     23  C   CYS A   2      12.911  10.352  -5.726  1.00 71.06           C  
ATOM     24  CB  CYS A   2      15.221  10.376  -4.603  1.00 71.06           C  
ATOM     25  HB2 CYS A   2      15.209  11.445  -4.815  1.00 71.06           H  
ATOM     26  HB3 CYS A   2      16.231   9.991  -4.740  1.00 71.06           H  
ATOM     27  O   CYS A   2      12.886  11.573  -5.845  1.00 71.06           O  
ATOM     28  SG  CYS A   2      14.733  10.084  -2.880  1.00 71.06           S  
ATOM     29  HG  CYS A   2      15.630  10.883  -2.295  1.00 71.06           H  
ATOM     30  N   LEU A   3      11.816   9.598  -5.848  1.00 74.00           N  
ATOM     31  H   LEU A   3      11.892   8.596  -5.744  1.00 74.00           H  
ATOM     32  CA  LEU A   3      10.498  10.184  -5.638  1.00 74.00           C  
ATOM     33  HA  LEU A   3      10.523  11.246  -5.882  1.00 74.00           H  
ATOM     34  C   LEU A   3      10.222  10.101  -4.143  1.00 74.00           C  
ATOM     35  CB  LEU A   3       9.422   9.560  -6.539  1.00 74.00           C  
ATOM     36  HB2 LEU A   3       9.445   8.477  -6.426  1.00 74.00           H  
ATOM     37  HB3 LEU A   3       8.447   9.911  -6.201  1.00 74.00           H  
ATOM     38  O   LEU A   3       9.888   9.054  -3.595  1.00 74.00           O  
ATOM     39  CG  LEU A   3       9.583   9.929  -8.029  1.00 74.00           C  
ATOM     40  HG  LEU A   3      10.541   9.554  -8.388  1.00 74.00           H  
ATOM     41  CD1 LEU A   3       8.476   9.258  -8.840  1.00 74.00           C  
ATOM     42 HD11 LEU A   3       7.503   9.643  -8.535  1.00 74.00           H  
ATOM     43 HD12 LEU A   3       8.498   8.180  -8.678  1.00 74.00           H  
ATOM     44 HD13 LEU A   3       8.620   9.455  -9.902  1.00 74.00           H  
ATOM     45  CD2 LEU A   3       9.514  11.437  -8.303  1.00 74.00           C  
ATOM     46 HD21 LEU A   3       8.609  11.855  -7.862  1.00 74.00           H  
ATOM     47 HD22 LEU A   3       9.499  11.617  -9.378  1.00 74.00           H  
ATOM     48 HD23 LEU A   3      10.388  11.942  -7.892  1.00 74.00           H  
ATOM     49  N   ILE A   4      10.486  11.244  -3.516  1.00 71.88           N  
ATOM     50  H   ILE A   4      10.840  11.990  -4.097  1.00 71.88           H  
ATOM     51  CA  ILE A   4      10.151  11.609  -2.151  1.00 71.88           C  
ATOM     52  HA  ILE A   4      10.802  11.068  -1.464  1.00 71.88           H  
ATOM     53  C   ILE A   4       8.706  11.212  -1.866  1.00 71.88           C  
ATOM     54  CB  ILE A   4      10.375  13.133  -2.004  1.00 71.88           C  
ATOM     55  HB  ILE A   4       9.792  13.631  -2.778  1.00 71.88           H  
ATOM     56  O   ILE A   4       7.799  11.511  -2.643  1.00 71.88           O  
ATOM     57  CG1 ILE A   4      11.857  13.520  -2.232  1.00 71.88           C  
ATOM     58 HG12 ILE A   4      12.156  13.245  -3.243  1.00 71.88           H  
ATOM     59 HG13 ILE A   4      11.943  14.605  -2.165  1.00 71.88           H  
ATOM     60  CG2 ILE A   4       9.877  13.687  -0.660  1.00 71.88           C  
ATOM     61 HG21 ILE A   4       8.792  13.599  -0.594  1.00 71.88           H  
ATOM     62 HG22 ILE A   4      10.129  14.745  -0.576  1.00 71.88           H  
ATOM     63 HG23 ILE A   4      10.324  13.145   0.173  1.00 71.88           H  
ATOM     64  CD1 ILE A   4      12.860  12.902  -1.247  1.00 71.88           C  
ATOM     65 HD11 ILE A   4      12.633  13.212  -0.226  1.00 71.88           H  
ATOM     66 HD12 ILE A   4      13.863  13.247  -1.497  1.00 71.88           H  
ATOM     67 HD13 ILE A   4      12.844  11.814  -1.310  1.00 71.88           H  
ATOM     68  N   GLY A   5       8.527  10.525  -0.739  1.00 66.56           N  
ATOM     69  H   GLY A   5       9.340  10.313  -0.178  1.00 66.56           H  
ATOM     70  CA  GLY A   5       7.230  10.147  -0.217  1.00 66.56           C  
ATOM     71  HA2 GLY A   5       7.343   9.744   0.789  1.00 66.56           H  
ATOM     72  HA3 GLY A   5       6.796   9.378  -0.856  1.00 66.56           H  
ATOM     73  C   GLY A   5       6.300  11.351  -0.150  1.00 66.56           C  
ATOM     74  O   GLY A   5       6.468  12.247   0.665  1.00 66.56           O  
ATOM     75  N   ALA A   6       5.294  11.339  -1.007  1.00 65.06           N  
ATOM     76  H   ALA A   6       5.348  10.700  -1.788  1.00 65.06           H  
ATOM     77  CA  ALA A   6       4.078  12.114  -0.847  1.00 65.06           C  
ATOM     78  HA  ALA A   6       3.982  12.416   0.196  1.00 65.06           H  
ATOM     79  C   ALA A   6       2.908  11.180  -1.151  1.00 65.06           C  
ATOM     80  CB  ALA A   6       4.136  13.385  -1.698  1.00 65.06           C  
ATOM     81  HB1 ALA A   6       4.230  13.124  -2.752  1.00 65.06           H  
ATOM     82  HB2 ALA A   6       3.227  13.968  -1.552  1.00 65.06           H  
ATOM     83  HB3 ALA A   6       4.995  13.987  -1.400  1.00 65.06           H  
ATOM     84  O   ALA A   6       2.000  11.498  -1.915  1.00 65.06           O  
ATOM     85  N   GLY A   7       2.941   9.988  -0.541  1.00 65.25           N  
ATOM     86  H   GLY A   7       3.743   9.787   0.040  1.00 65.25           H  
ATOM     87  CA  GLY A   7       1.700   9.330  -0.185  1.00 65.25           C  
ATOM     88  HA2 GLY A   7       1.087   9.140  -1.066  1.00 65.25           H  
ATOM     89  HA3 GLY A   7       1.892   8.397   0.345  1.00 65.25           H  
ATOM     90  C   GLY A   7       1.011  10.305   0.747  1.00 65.25           C  
ATOM     91  O   GLY A   7       1.337  10.376   1.927  1.00 65.25           O  
ATOM     92  N   ASN A   8       0.174  11.164   0.175  1.00 67.06           N  
ATOM     93  H   ASN A   8       0.106  11.155  -0.833  1.00 67.06           H  
ATOM     94  CA  ASN A   8      -0.751  11.980   0.916  1.00 67.06           C  
ATOM     95  HA  ASN A   8      -0.215  12.555   1.671  1.00 67.06           H  
ATOM     96  C   ASN A   8      -1.642  10.940   1.591  1.00 67.06           C  
ATOM     97  CB  ASN A   8      -1.452  12.933  -0.081  1.00 67.06           C  
ATOM     98  HB2 ASN A   8      -2.332  12.461  -0.518  1.00 67.06           H  
ATOM     99  HB3 ASN A   8      -0.763  13.156  -0.895  1.00 67.06           H  
ATOM    100  O   ASN A   8      -2.600  10.457   0.989  1.00 67.06           O  
ATOM    101  CG  ASN A   8      -1.857  14.265   0.519  1.00 67.06           C  
ATOM    102  ND2 ASN A   8      -2.037  15.271  -0.307  1.00 67.06           N  
ATOM    103 HD21 ASN A   8      -2.305  16.146   0.119  1.00 67.06           H  
ATOM    104 HD22 ASN A   8      -1.935  15.150  -1.305  1.00 67.06           H  
ATOM    105  OD1 ASN A   8      -1.991  14.436   1.715  1.00 67.06           O  
ATOM    106  N   TRP A   9      -1.254  10.502   2.794  1.00 64.94           N  
ATOM    107  H   TRP A   9      -0.343  10.786   3.124  1.00 64.94           H  
ATOM    108  CA  TRP A   9      -2.049   9.638   3.658  1.00 64.94           C  
ATOM    109  HA  TRP A   9      -2.452   8.818   3.064  1.00 64.94           H  
ATOM    110  C   TRP A   9      -3.223  10.471   4.173  1.00 64.94           C  
ATOM    111  CB  TRP A   9      -1.214   9.040   4.805  1.00 64.94           C  
ATOM    112  HB2 TRP A   9      -1.855   8.370   5.378  1.00 64.94           H  
ATOM    113  HB3 TRP A   9      -0.921   9.850   5.473  1.00 64.94           H  
ATOM    114  O   TRP A   9      -3.490  10.527   5.369  1.00 64.94           O  
ATOM    115  CG  TRP A   9       0.027   8.279   4.444  1.00 64.94           C  
ATOM    116  CD1 TRP A   9       1.266   8.814   4.386  1.00 64.94           C  
ATOM    117  HD1 TRP A   9       1.495   9.855   4.557  1.00 64.94           H  
ATOM    118  CD2 TRP A   9       0.200   6.853   4.164  1.00 64.94           C  
ATOM    119  CE2 TRP A   9       1.587   6.609   3.921  1.00 64.94           C  
ATOM    120  CE3 TRP A   9      -0.663   5.737   4.108  1.00 64.94           C  
ATOM    121  HE3 TRP A   9      -1.718   5.879   4.291  1.00 64.94           H  
ATOM    122  NE1 TRP A   9       2.184   7.842   4.054  1.00 64.94           N  
ATOM    123  HE1 TRP A   9       3.172   8.026   3.954  1.00 64.94           H  
ATOM    124  CH2 TRP A   9       1.207   4.246   3.587  1.00 64.94           C  
ATOM    125  HH2 TRP A   9       1.576   3.254   3.373  1.00 64.94           H  
ATOM    126  CZ2 TRP A   9       2.093   5.334   3.634  1.00 64.94           C  
ATOM    127  HZ2 TRP A   9       3.150   5.190   3.464  1.00 64.94           H  
ATOM    128  CZ3 TRP A   9      -0.165   4.449   3.824  1.00 64.94           C  
ATOM    129  HZ3 TRP A   9      -0.843   3.608   3.788  1.00 64.94           H  
ATOM    130  N   GLY A  10      -3.937  11.121   3.249  1.00 63.59           N  
ATOM    131  H   GLY A  10      -3.645  10.981   2.292  1.00 63.59           H  
ATOM    132  CA  GLY A  10      -5.201  11.809   3.402  1.00 63.59           C  
ATOM    133  HA2 GLY A  10      -5.467  12.304   2.468  1.00 63.59           H  
ATOM    134  HA3 GLY A  10      -5.106  12.559   4.188  1.00 63.59           H  
ATOM    135  C   GLY A  10      -6.317  10.846   3.784  1.00 63.59           C  
ATOM    136  O   GLY A  10      -7.479  11.116   3.516  1.00 63.59           O  
ATOM    137  N   SER A  11      -5.987   9.782   4.515  1.00 63.97           N  
ATOM    138  H   SER A  11      -5.001   9.634   4.677  1.00 63.97           H  
ATOM    139  CA  SER A  11      -6.848   9.134   5.486  1.00 63.97           C  
ATOM    140  HA  SER A  11      -7.788   8.871   5.001  1.00 63.97           H  
ATOM    141  C   SER A  11      -7.158  10.101   6.637  1.00 63.97           C  
ATOM    142  CB  SER A  11      -6.193   7.851   6.011  1.00 63.97           C  
ATOM    143  HB2 SER A  11      -6.910   7.309   6.628  1.00 63.97           H  
ATOM    144  HB3 SER A  11      -5.329   8.113   6.621  1.00 63.97           H  
ATOM    145  O   SER A  11      -7.122   9.734   7.808  1.00 63.97           O  
ATOM    146  OG  SER A  11      -5.765   7.021   4.946  1.00 63.97           O  
ATOM    147  HG  SER A  11      -5.448   6.192   5.312  1.00 63.97           H  
ATOM    148  N   ALA A  12      -7.550  11.334   6.312  1.00 65.94           N  
ATOM    149  H   ALA A  12      -7.544  11.557   5.327  1.00 65.94           H  
ATOM    150  CA  ALA A  12      -8.580  12.022   7.057  1.00 65.94           C  
ATOM    151  HA  ALA A  12      -8.351  11.993   8.123  1.00 65.94           H  
ATOM    152  C   ALA A  12      -9.886  11.242   6.815  1.00 65.94           C  
ATOM    153  CB  ALA A  12      -8.624  13.486   6.597  1.00 65.94           C  
ATOM    154  HB1 ALA A  12      -8.833  13.537   5.529  1.00 65.94           H  
ATOM    155  HB2 ALA A  12      -7.667  13.967   6.802  1.00 65.94           H  
ATOM    156  HB3 ALA A  12      -9.411  14.015   7.135  1.00 65.94           H  
ATOM    157  O   ALA A  12     -10.795  11.707   6.135  1.00 65.94           O  
ATOM    158  N   ILE A  13      -9.946   9.996   7.300  1.00 71.69           N  
ATOM    159  H   ILE A  13      -9.163   9.668   7.848  1.00 71.69           H  
ATOM    160  CA  ILE A  13     -11.204   9.278   7.399  1.00 71.69           C  
ATOM    161  HA  ILE A  13     -11.797   9.554   6.527  1.00 71.69           H  
ATOM    162  C   ILE A  13     -11.896   9.849   8.633  1.00 71.69           C  
ATOM    163  CB  ILE A  13     -11.040   7.738   7.345  1.00 71.69           C  
ATOM    164  HB  ILE A  13     -10.111   7.512   6.822  1.00 71.69           H  
ATOM    165  O   ILE A  13     -11.360   9.843   9.746  1.00 71.69           O  
ATOM    166  CG1 ILE A  13     -12.194   7.087   6.548  1.00 71.69           C  
ATOM    167 HG12 ILE A  13     -12.268   6.032   6.813  1.00 71.69           H  
ATOM    168 HG13 ILE A  13     -13.139   7.562   6.810  1.00 71.69           H  
ATOM    169  CG2 ILE A  13     -10.948   7.072   8.726  1.00 71.69           C  
ATOM    170 HG21 ILE A  13     -11.888   7.186   9.267  1.00 71.69           H  
ATOM    171 HG22 ILE A  13     -10.734   6.009   8.611  1.00 71.69           H  
ATOM    172 HG23 ILE A  13     -10.142   7.528   9.300  1.00 71.69           H  
ATOM    173  CD1 ILE A  13     -11.981   7.155   5.030  1.00 71.69           C  
ATOM    174 HD11 ILE A  13     -12.831   6.696   4.525  1.00 71.69           H  
ATOM    175 HD12 ILE A  13     -11.075   6.614   4.757  1.00 71.69           H  
ATOM    176 HD13 ILE A  13     -11.893   8.191   4.705  1.00 71.69           H  
ATOM    177  N   ALA A  14     -13.048  10.440   8.356  1.00 64.50           N  
ATOM    178  H   ALA A  14     -13.350  10.428   7.392  1.00 64.50           H  
ATOM    179  CA  ALA A  14     -13.913  11.135   9.280  1.00 64.50           C  
ATOM    180  HA  ALA A  14     -13.437  12.067   9.584  1.00 64.50           H  
ATOM    181  C   ALA A  14     -14.229  10.304  10.532  1.00 64.50           C  
ATOM    182  CB  ALA A  14     -15.190  11.460   8.497  1.00 64.50           C  
ATOM    183  HB1 ALA A  14     -15.673  10.540   8.165  1.00 64.50           H  
ATOM    184  HB2 ALA A  14     -14.956  12.083   7.633  1.00 64.50           H  
ATOM    185  HB3 ALA A  14     -15.881  12.002   9.143  1.00 64.50           H  
ATOM    186  O   ALA A  14     -14.597   9.131  10.446  1.00 64.50           O  
ATOM    187  N   LYS A  15     -14.134  10.954  11.687  1.00 65.06           N  
ATOM    188  H   LYS A  15     -13.776  11.898  11.673  1.00 65.06           H  
ATOM    189  CA  LYS A  15     -14.997  10.713  12.841  1.00 65.06           C  
ATOM    190  HA  LYS A  15     -15.932  10.263  12.509  1.00 65.06           H  
ATOM    191  C   LYS A  15     -15.404  12.067  13.395  1.00 65.06           C  
ATOM    192  CB  LYS A  15     -14.370   9.789  13.896  1.00 65.06           C  
ATOM    193  HB2 LYS A  15     -14.900   9.944  14.836  1.00 65.06           H  
ATOM    194  HB3 LYS A  15     -14.544   8.760  13.582  1.00 65.06           H  
ATOM    195  O   LYS A  15     -14.537  12.970  13.367  1.00 65.06           O  
ATOM    196  CG  LYS A  15     -12.864   9.976  14.112  1.00 65.06           C  
ATOM    197  HG2 LYS A  15     -12.332   9.608  13.234  1.00 65.06           H  
ATOM    198  HG3 LYS A  15     -12.638  11.034  14.248  1.00 65.06           H  
ATOM    199  CD  LYS A  15     -12.419   9.204  15.361  1.00 65.06           C  
ATOM    200  HD2 LYS A  15     -12.825   8.193  15.341  1.00 65.06           H  
ATOM    201  HD3 LYS A  15     -12.822   9.715  16.235  1.00 65.06           H  
ATOM    202  CE  LYS A  15     -10.893   9.153  15.477  1.00 65.06           C  
ATOM    203  HE2 LYS A  15     -10.634   8.858  16.494  1.00 65.06           H  
ATOM    204  HE3 LYS A  15     -10.502  10.156  15.306  1.00 65.06           H  
ATOM    205  NZ  LYS A  15     -10.315   8.191  14.507  1.00 65.06           N  
ATOM    206  HZ1 LYS A  15      -9.306   8.186  14.561  1.00 65.06           H  
ATOM    207  HZ2 LYS A  15     -10.673   7.262  14.672  1.00 65.06           H  
ATOM    208  HZ3 LYS A  15     -10.583   8.465  13.572  1.00 65.06           H  
ATOM    209  OXT LYS A  15     -16.584  12.149  13.776  1.00 65.06           O  
TER     210      LYS A  15                                                       
END
