# Supplementary material for: Unveiling the Bioactive Potential of the Invasive Jellyfish Phyllorhiza punctata Through Integrative Transcriptomic and Proteomic Analyses
Source: Biomolecules. 2025 Aug 4;15(8):1121. doi: 10.3390/biom15081121 (PMC12383608; doi:10.3390/biom15081121)
Supplement: Supplementary file 1 [file biomolecules-15-01121-s001.zip › Suplementary Material/FileS3/Alphafold2/XP_065053736_2722_relaxed_rank_001_alphafold2_ptm_model_5_seed_000.pdb]

ATOM      1  N   ASP A   1      17.003   5.132 -11.491  1.00 53.31           N  
ATOM      2  H   ASP A   1      17.780   5.412 -10.909  1.00 53.31           H  
ATOM      3  H2  ASP A   1      16.422   5.933 -11.690  1.00 53.31           H  
ATOM      4  H3  ASP A   1      17.368   4.745 -12.350  1.00 53.31           H  
ATOM      5  CA  ASP A   1      16.242   4.093 -10.781  1.00 53.31           C  
ATOM      6  HA  ASP A   1      15.406   3.750 -11.390  1.00 53.31           H  
ATOM      7  C   ASP A   1      15.675   4.669  -9.478  1.00 53.31           C  
ATOM      8  CB  ASP A   1      17.165   2.888 -10.571  1.00 53.31           C  
ATOM      9  HB2 ASP A   1      17.972   3.145  -9.886  1.00 53.31           H  
ATOM     10  HB3 ASP A   1      17.602   2.602 -11.528  1.00 53.31           H  
ATOM     11  O   ASP A   1      16.193   4.443  -8.397  1.00 53.31           O  
ATOM     12  CG  ASP A   1      16.344   1.726 -10.041  1.00 53.31           C  
ATOM     13  OD1 ASP A   1      15.316   1.476 -10.703  1.00 53.31           O  
ATOM     14  OD2 ASP A   1      16.687   1.213  -8.965  1.00 53.31           O  
ATOM     15  N   VAL A   2      14.685   5.564  -9.580  1.00 51.41           N  
ATOM     16  H   VAL A   2      14.227   5.708 -10.469  1.00 51.41           H  
ATOM     17  CA  VAL A   2      14.204   6.375  -8.433  1.00 51.41           C  
ATOM     18  HA  VAL A   2      15.016   6.482  -7.714  1.00 51.41           H  
ATOM     19  C   VAL A   2      13.075   5.665  -7.672  1.00 51.41           C  
ATOM     20  CB  VAL A   2      13.828   7.807  -8.889  1.00 51.41           C  
ATOM     21  HB  VAL A   2      12.988   7.749  -9.581  1.00 51.41           H  
ATOM     22  O   VAL A   2      12.667   6.104  -6.605  1.00 51.41           O  
ATOM     23  CG1 VAL A   2      13.453   8.756  -7.742  1.00 51.41           C  
ATOM     24 HG11 VAL A   2      14.222   8.740  -6.970  1.00 51.41           H  
ATOM     25 HG12 VAL A   2      13.337   9.774  -8.111  1.00 51.41           H  
ATOM     26 HG13 VAL A   2      12.500   8.463  -7.301  1.00 51.41           H  
ATOM     27  CG2 VAL A   2      15.012   8.462  -9.624  1.00 51.41           C  
ATOM     28 HG21 VAL A   2      15.886   8.485  -8.973  1.00 51.41           H  
ATOM     29 HG22 VAL A   2      14.755   9.484  -9.901  1.00 51.41           H  
ATOM     30 HG23 VAL A   2      15.248   7.924 -10.542  1.00 51.41           H  
ATOM     31  N   MET A   3      12.603   4.519  -8.175  1.00 60.78           N  
ATOM     32  H   MET A   3      13.013   4.147  -9.019  1.00 60.78           H  
ATOM     33  CA  MET A   3      11.572   3.726  -7.502  1.00 60.78           C  
ATOM     34  HA  MET A   3      10.741   4.382  -7.242  1.00 60.78           H  
ATOM     35  C   MET A   3      12.064   3.112  -6.183  1.00 60.78           C  
ATOM     36  CB  MET A   3      11.046   2.639  -8.448  1.00 60.78           C  
ATOM     37  HB2 MET A   3      11.872   2.042  -8.833  1.00 60.78           H  
ATOM     38  HB3 MET A   3      10.388   1.986  -7.875  1.00 60.78           H  
ATOM     39  O   MET A   3      11.287   3.023  -5.236  1.00 60.78           O  
ATOM     40  CG  MET A   3      10.256   3.245  -9.616  1.00 60.78           C  
ATOM     41  HG2 MET A   3      10.947   3.779 -10.268  1.00 60.78           H  
ATOM     42  HG3 MET A   3       9.541   3.965  -9.219  1.00 60.78           H  
ATOM     43  SD  MET A   3       9.335   2.049 -10.621  1.00 60.78           S  
ATOM     44  CE  MET A   3       8.127   1.441  -9.409  1.00 60.78           C  
ATOM     45  HE1 MET A   3       7.410   0.793  -9.913  1.00 60.78           H  
ATOM     46  HE2 MET A   3       8.630   0.866  -8.632  1.00 60.78           H  
ATOM     47  HE3 MET A   3       7.597   2.283  -8.963  1.00 60.78           H  
ATOM     48  N   ILE A   4      13.348   2.744  -6.082  1.00 66.25           N  
ATOM     49  H   ILE A   4      13.938   2.803  -6.899  1.00 66.25           H  
ATOM     50  CA  ILE A   4      13.912   2.128  -4.866  1.00 66.25           C  
ATOM     51  HA  ILE A   4      13.167   1.450  -4.450  1.00 66.25           H  
ATOM     52  C   ILE A   4      14.194   3.175  -3.776  1.00 66.25           C  
ATOM     53  CB  ILE A   4      15.157   1.280  -5.218  1.00 66.25           C  
ATOM     54  HB  ILE A   4      15.913   1.929  -5.659  1.00 66.25           H  
ATOM     55  O   ILE A   4      13.939   2.934  -2.595  1.00 66.25           O  
ATOM     56  CG1 ILE A   4      14.777   0.195  -6.257  1.00 66.25           C  
ATOM     57 HG12 ILE A   4      14.481   0.682  -7.186  1.00 66.25           H  
ATOM     58 HG13 ILE A   4      13.925  -0.378  -5.890  1.00 66.25           H  
ATOM     59  CG2 ILE A   4      15.749   0.647  -3.944  1.00 66.25           C  
ATOM     60 HG21 ILE A   4      15.016  -0.010  -3.474  1.00 66.25           H  
ATOM     61 HG22 ILE A   4      16.054   1.414  -3.232  1.00 66.25           H  
ATOM     62 HG23 ILE A   4      16.642   0.071  -4.187  1.00 66.25           H  
ATOM     63  CD1 ILE A   4      15.902  -0.786  -6.607  1.00 66.25           C  
ATOM     64 HD11 ILE A   4      16.059  -1.491  -5.790  1.00 66.25           H  
ATOM     65 HD12 ILE A   4      15.625  -1.347  -7.499  1.00 66.25           H  
ATOM     66 HD13 ILE A   4      16.828  -0.245  -6.802  1.00 66.25           H  
ATOM     67  N   ILE A   5      14.621   4.382  -4.165  1.00 73.12           N  
ATOM     68  H   ILE A   5      14.790   4.528  -5.150  1.00 73.12           H  
ATOM     69  CA  ILE A   5      14.689   5.553  -3.268  1.00 73.12           C  
ATOM     70  HA  ILE A   5      14.835   5.174  -2.256  1.00 73.12           H  
ATOM     71  C   ILE A   5      13.342   6.293  -3.246  1.00 73.12           C  
ATOM     72  CB  ILE A   5      15.884   6.492  -3.561  1.00 73.12           C  
ATOM     73  HB  ILE A   5      15.583   7.205  -4.328  1.00 73.12           H  
ATOM     74  O   ILE A   5      13.257   7.498  -3.024  1.00 73.12           O  
ATOM     75  CG1 ILE A   5      17.121   5.729  -4.089  1.00 73.12           C  
ATOM     76 HG12 ILE A   5      16.869   5.253  -5.036  1.00 73.12           H  
ATOM     77 HG13 ILE A   5      17.402   4.953  -3.377  1.00 73.12           H  
ATOM     78  CG2 ILE A   5      16.250   7.268  -2.275  1.00 73.12           C  
ATOM     79 HG21 ILE A   5      16.702   6.594  -1.546  1.00 73.12           H  
ATOM     80 HG22 ILE A   5      16.952   8.070  -2.505  1.00 73.12           H  
ATOM     81 HG23 ILE A   5      15.372   7.729  -1.824  1.00 73.12           H  
ATOM     82  CD1 ILE A   5      18.340   6.620  -4.354  1.00 73.12           C  
ATOM     83 HD11 ILE A   5      19.105   6.034  -4.864  1.00 73.12           H  
ATOM     84 HD12 ILE A   5      18.059   7.461  -4.988  1.00 73.12           H  
ATOM     85 HD13 ILE A   5      18.760   6.987  -3.418  1.00 73.12           H  
ATOM     86  N   GLY A   6      12.254   5.573  -3.504  1.00 68.19           N  
ATOM     87  H   GLY A   6      12.359   4.594  -3.728  1.00 68.19           H  
ATOM     88  CA  GLY A   6      10.927   6.073  -3.223  1.00 68.19           C  
ATOM     89  HA2 GLY A   6      10.812   7.063  -3.663  1.00 68.19           H  
ATOM     90  HA3 GLY A   6      10.190   5.401  -3.662  1.00 68.19           H  
ATOM     91  C   GLY A   6      10.704   6.149  -1.711  1.00 68.19           C  
ATOM     92  O   GLY A   6      11.492   5.608  -0.927  1.00 68.19           O  
ATOM     93  N   PRO A   7       9.589   6.750  -1.274  1.00 72.50           N  
ATOM     94  CA  PRO A   7       9.202   6.858   0.134  1.00 72.50           C  
ATOM     95  HA  PRO A   7       9.905   7.523   0.636  1.00 72.50           H  
ATOM     96  C   PRO A   7       9.199   5.527   0.918  1.00 72.50           C  
ATOM     97  CB  PRO A   7       7.836   7.556   0.107  1.00 72.50           C  
ATOM     98  HB2 PRO A   7       7.163   7.171   0.873  1.00 72.50           H  
ATOM     99  HB3 PRO A   7       7.982   8.626   0.259  1.00 72.50           H  
ATOM    100  O   PRO A   7       8.984   5.541   2.123  1.00 72.50           O  
ATOM    101  CG  PRO A   7       7.315   7.325  -1.313  1.00 72.50           C  
ATOM    102  HG2 PRO A   7       6.609   8.095  -1.626  1.00 72.50           H  
ATOM    103  HG3 PRO A   7       6.876   6.331  -1.400  1.00 72.50           H  
ATOM    104  CD  PRO A   7       8.587   7.349  -2.136  1.00 72.50           C  
ATOM    105  HD2 PRO A   7       8.434   6.786  -3.057  1.00 72.50           H  
ATOM    106  HD3 PRO A   7       8.866   8.377  -2.363  1.00 72.50           H  
ATOM    107  N   ALA A   8       9.451   4.375   0.287  1.00 74.31           N  
ATOM    108  H   ALA A   8       9.705   4.422  -0.690  1.00 74.31           H  
ATOM    109  CA  ALA A   8       9.562   3.067   0.930  1.00 74.31           C  
ATOM    110  HA  ALA A   8       8.685   2.869   1.547  1.00 74.31           H  
ATOM    111  C   ALA A   8      10.762   3.003   1.863  1.00 74.31           C  
ATOM    112  CB  ALA A   8       9.683   2.001  -0.168  1.00 74.31           C  
ATOM    113  HB1 ALA A   8       9.419   1.024   0.236  1.00 74.31           H  
ATOM    114  HB2 ALA A   8      10.707   1.956  -0.539  1.00 74.31           H  
ATOM    115  HB3 ALA A   8       9.046   2.237  -1.021  1.00 74.31           H  
ATOM    116  O   ALA A   8      10.660   2.523   2.990  1.00 74.31           O  
ATOM    117  N   THR A   9      11.881   3.547   1.395  1.00 77.19           N  
ATOM    118  H   THR A   9      11.883   3.895   0.447  1.00 77.19           H  
ATOM    119  CA  THR A   9      13.159   3.471   2.099  1.00 77.19           C  
ATOM    120  HA  THR A   9      13.184   2.556   2.691  1.00 77.19           H  
ATOM    121  C   THR A   9      13.325   4.642   3.063  1.00 77.19           C  
ATOM    122  CB  THR A   9      14.299   3.380   1.076  1.00 77.19           C  
ATOM    123  HB  THR A   9      14.368   4.314   0.517  1.00 77.19           H  
ATOM    124  O   THR A   9      13.852   4.466   4.156  1.00 77.19           O  
ATOM    125  CG2 THR A   9      15.636   3.080   1.748  1.00 77.19           C  
ATOM    126 HG21 THR A   9      15.952   3.932   2.349  1.00 77.19           H  
ATOM    127 HG22 THR A   9      15.542   2.202   2.387  1.00 77.19           H  
ATOM    128 HG23 THR A   9      16.392   2.885   0.987  1.00 77.19           H  
ATOM    129  OG1 THR A   9      14.024   2.317   0.187  1.00 77.19           O  
ATOM    130  HG1 THR A   9      14.135   2.612  -0.720  1.00 77.19           H  
ATOM    131  N   VAL A  10      12.800   5.824   2.717  1.00 75.31           N  
ATOM    132  H   VAL A  10      12.381   5.910   1.802  1.00 75.31           H  
ATOM    133  CA  VAL A  10      12.904   7.032   3.561  1.00 75.31           C  
ATOM    134  HA  VAL A  10      13.778   6.906   4.200  1.00 75.31           H  
ATOM    135  C   VAL A  10      11.744   7.209   4.555  1.00 75.31           C  
ATOM    136  CB  VAL A  10      13.196   8.296   2.728  1.00 75.31           C  
ATOM    137  HB  VAL A  10      13.303   9.145   3.402  1.00 75.31           H  
ATOM    138  O   VAL A  10      11.659   8.231   5.224  1.00 75.31           O  
ATOM    139  CG1 VAL A  10      14.516   8.147   1.957  1.00 75.31           C  
ATOM    140 HG11 VAL A  10      14.750   9.083   1.451  1.00 75.31           H  
ATOM    141 HG12 VAL A  10      15.323   7.917   2.652  1.00 75.31           H  
ATOM    142 HG13 VAL A  10      14.446   7.354   1.212  1.00 75.31           H  
ATOM    143  CG2 VAL A  10      12.084   8.612   1.725  1.00 75.31           C  
ATOM    144 HG21 VAL A  10      12.297   9.565   1.240  1.00 75.31           H  
ATOM    145 HG22 VAL A  10      11.129   8.696   2.245  1.00 75.31           H  
ATOM    146 HG23 VAL A  10      12.037   7.837   0.960  1.00 75.31           H  
ATOM    147  N   GLY A  11      10.870   6.205   4.701  1.00 71.12           N  
ATOM    148  H   GLY A  11      11.001   5.387   4.124  1.00 71.12           H  
ATOM    149  CA  GLY A  11       9.906   6.123   5.810  1.00 71.12           C  
ATOM    150  HA2 GLY A  11      10.284   6.694   6.658  1.00 71.12           H  
ATOM    151  HA3 GLY A  11       9.835   5.080   6.118  1.00 71.12           H  
ATOM    152  C   GLY A  11       8.479   6.610   5.532  1.00 71.12           C  
ATOM    153  O   GLY A  11       7.667   6.613   6.450  1.00 71.12           O  
ATOM    154  N   GLY A  12       8.140   6.962   4.291  1.00 73.12           N  
ATOM    155  H   GLY A  12       8.835   6.843   3.568  1.00 73.12           H  
ATOM    156  CA  GLY A  12       6.789   7.368   3.895  1.00 73.12           C  
ATOM    157  HA2 GLY A  12       6.370   8.013   4.667  1.00 73.12           H  
ATOM    158  HA3 GLY A  12       6.850   7.953   2.977  1.00 73.12           H  
ATOM    159  C   GLY A  12       5.804   6.210   3.665  1.00 73.12           C  
ATOM    160  O   GLY A  12       4.743   6.205   4.274  1.00 73.12           O  
ATOM    161  N   ILE A  13       6.095   5.218   2.807  1.00 76.31           N  
ATOM    162  H   ILE A  13       7.019   5.200   2.399  1.00 76.31           H  
ATOM    163  CA  ILE A  13       5.063   4.254   2.327  1.00 76.31           C  
ATOM    164  HA  ILE A  13       4.093   4.723   2.490  1.00 76.31           H  
ATOM    165  C   ILE A  13       4.957   2.944   3.116  1.00 76.31           C  
ATOM    166  CB  ILE A  13       5.092   3.969   0.808  1.00 76.31           C  
ATOM    167  HB  ILE A  13       4.269   3.291   0.579  1.00 76.31           H  
ATOM    168  O   ILE A  13       4.651   1.900   2.538  1.00 76.31           O  
ATOM    169  CG1 ILE A  13       6.393   3.280   0.410  1.00 76.31           C  
ATOM    170 HG12 ILE A  13       6.666   2.538   1.160  1.00 76.31           H  
ATOM    171 HG13 ILE A  13       7.123   4.088   0.369  1.00 76.31           H  
ATOM    172  CG2 ILE A  13       4.817   5.230  -0.012  1.00 76.31           C  
ATOM    173 HG21 ILE A  13       3.780   5.529   0.138  1.00 76.31           H  
ATOM    174 HG22 ILE A  13       5.448   6.056   0.317  1.00 76.31           H  
ATOM    175 HG23 ILE A  13       4.955   5.031  -1.074  1.00 76.31           H  
ATOM    176  CD1 ILE A  13       6.363   2.571  -0.944  1.00 76.31           C  
ATOM    177 HD11 ILE A  13       6.704   3.247  -1.728  1.00 76.31           H  
ATOM    178 HD12 ILE A  13       6.987   1.678  -0.921  1.00 76.31           H  
ATOM    179 HD13 ILE A  13       5.349   2.246  -1.177  1.00 76.31           H  
ATOM    180  N   LYS A  14       5.191   2.937   4.431  1.00 68.06           N  
ATOM    181  H   LYS A  14       5.329   3.821   4.900  1.00 68.06           H  
ATOM    182  CA  LYS A  14       4.881   1.717   5.198  1.00 68.06           C  
ATOM    183  HA  LYS A  14       5.507   0.917   4.801  1.00 68.06           H  
ATOM    184  C   LYS A  14       3.400   1.347   4.979  1.00 68.06           C  
ATOM    185  CB  LYS A  14       5.196   1.868   6.688  1.00 68.06           C  
ATOM    186  HB2 LYS A  14       4.790   2.812   7.052  1.00 68.06           H  
ATOM    187  HB3 LYS A  14       4.718   1.056   7.236  1.00 68.06           H  
ATOM    188  O   LYS A  14       2.547   2.229   5.127  1.00 68.06           O  
ATOM    189  CG  LYS A  14       6.707   1.810   6.949  1.00 68.06           C  
ATOM    190  HG2 LYS A  14       7.104   0.853   6.610  1.00 68.06           H  
ATOM    191  HG3 LYS A  14       7.195   2.615   6.399  1.00 68.06           H  
ATOM    192  CD  LYS A  14       6.986   1.983   8.448  1.00 68.06           C  
ATOM    193  HD2 LYS A  14       6.441   2.859   8.800  1.00 68.06           H  
ATOM    194  HD3 LYS A  14       6.622   1.117   9.001  1.00 68.06           H  
ATOM    195  CE  LYS A  14       8.475   2.220   8.736  1.00 68.06           C  
ATOM    196  HE2 LYS A  14       8.568   2.571   9.764  1.00 68.06           H  
ATOM    197  HE3 LYS A  14       8.829   3.019   8.086  1.00 68.06           H  
ATOM    198  NZ  LYS A  14       9.297   0.997   8.551  1.00 68.06           N  
ATOM    199  HZ1 LYS A  14       9.236   0.678   7.594  1.00 68.06           H  
ATOM    200  HZ2 LYS A  14       8.980   0.258   9.163  1.00 68.06           H  
ATOM    201  HZ3 LYS A  14      10.266   1.192   8.754  1.00 68.06           H  
ATOM    202  N   PRO A  15       3.078   0.083   4.635  1.00 67.56           N  
ATOM    203  CA  PRO A  15       1.697  -0.363   4.487  1.00 67.56           C  
ATOM    204  HA  PRO A  15       1.251   0.142   3.630  1.00 67.56           H  
ATOM    205  C   PRO A  15       0.917  -0.036   5.766  1.00 67.56           C  
ATOM    206  CB  PRO A  15       1.770  -1.873   4.212  1.00 67.56           C  
ATOM    207  HB2 PRO A  15       1.662  -2.437   5.139  1.00 67.56           H  
ATOM    208  HB3 PRO A  15       1.013  -2.187   3.493  1.00 67.56           H  
ATOM    209  O   PRO A  15       1.300  -0.472   6.848  1.00 67.56           O  
ATOM    210  CG  PRO A  15       3.181  -2.083   3.669  1.00 67.56           C  
ATOM    211  HG2 PRO A  15       3.190  -1.887   2.597  1.00 67.56           H  
ATOM    212  HG3 PRO A  15       3.554  -3.086   3.878  1.00 67.56           H  
ATOM    213  CD  PRO A  15       3.999  -1.014   4.384  1.00 67.56           C  
ATOM    214  HD2 PRO A  15       4.826  -0.713   3.742  1.00 67.56           H  
ATOM    215  HD3 PRO A  15       4.368  -1.404   5.332  1.00 67.56           H  
ATOM    216  N   GLY A  16      -0.127   0.788   5.650  1.00 69.25           N  
ATOM    217  H   GLY A  16      -0.359   1.138   4.731  1.00 69.25           H  
ATOM    218  CA  GLY A  16      -0.962   1.232   6.774  1.00 69.25           C  
ATOM    219  HA2 GLY A  16      -1.989   1.331   6.421  1.00 69.25           H  
ATOM    220  HA3 GLY A  16      -0.955   0.466   7.549  1.00 69.25           H  
ATOM    221  C   GLY A  16      -0.581   2.564   7.442  1.00 69.25           C  
ATOM    222  O   GLY A  16      -1.371   3.063   8.241  1.00 69.25           O  
ATOM    223  N   CYS A  17       0.568   3.177   7.119  1.00 63.50           N  
ATOM    224  H   CYS A  17       1.205   2.719   6.484  1.00 63.50           H  
ATOM    225  CA  CYS A  17       0.918   4.519   7.622  1.00 63.50           C  
ATOM    226  HA  CYS A  17       0.372   4.703   8.547  1.00 63.50           H  
ATOM    227  C   CYS A  17       0.501   5.668   6.685  1.00 63.50           C  
ATOM    228  CB  CYS A  17       2.411   4.594   7.965  1.00 63.50           C  
ATOM    229  HB2 CYS A  17       2.664   5.626   8.210  1.00 63.50           H  
ATOM    230  HB3 CYS A  17       3.000   4.296   7.098  1.00 63.50           H  
ATOM    231  O   CYS A  17       0.354   6.788   7.162  1.00 63.50           O  
ATOM    232  SG  CYS A  17       2.797   3.537   9.394  1.00 63.50           S  
ATOM    233  HG  CYS A  17       1.923   4.089  10.240  1.00 63.50           H  
ATOM    234  N   PHE A  18       0.250   5.406   5.397  1.00 64.12           N  
ATOM    235  H   PHE A  18       0.413   4.469   5.057  1.00 64.12           H  
ATOM    236  CA  PHE A  18      -0.541   6.306   4.543  1.00 64.12           C  
ATOM    237  HA  PHE A  18      -0.346   7.347   4.800  1.00 64.12           H  
ATOM    238  C   PHE A  18      -2.022   6.040   4.824  1.00 64.12           C  
ATOM    239  CB  PHE A  18      -0.198   6.111   3.055  1.00 64.12           C  
ATOM    240  HB2 PHE A  18       0.149   5.091   2.885  1.00 64.12           H  
ATOM    241  HB3 PHE A  18      -1.104   6.232   2.462  1.00 64.12           H  
ATOM    242  O   PHE A  18      -2.657   5.233   4.147  1.00 64.12           O  
ATOM    243  CG  PHE A  18       0.810   7.093   2.497  1.00 64.12           C  
ATOM    244  CD1 PHE A  18       0.371   8.262   1.847  1.00 64.12           C  
ATOM    245  HD1 PHE A  18      -0.685   8.480   1.788  1.00 64.12           H  
ATOM    246  CD2 PHE A  18       2.183   6.830   2.596  1.00 64.12           C  
ATOM    247  HD2 PHE A  18       2.509   5.949   3.129  1.00 64.12           H  
ATOM    248  CE1 PHE A  18       1.303   9.150   1.281  1.00 64.12           C  
ATOM    249  HE1 PHE A  18       0.956  10.048   0.790  1.00 64.12           H  
ATOM    250  CE2 PHE A  18       3.116   7.713   2.019  1.00 64.12           C  
ATOM    251  HE2 PHE A  18       4.175   7.512   2.087  1.00 64.12           H  
ATOM    252  CZ  PHE A  18       2.677   8.872   1.360  1.00 64.12           C  
ATOM    253  HZ  PHE A  18       3.391   9.558   0.928  1.00 64.12           H  
ATOM    254  N   LYS A  19      -2.537   6.632   5.898  1.00 57.22           N  
ATOM    255  H   LYS A  19      -1.937   7.293   6.370  1.00 57.22           H  
ATOM    256  CA  LYS A  19      -3.975   6.882   5.990  1.00 57.22           C  
ATOM    257  HA  LYS A  19      -4.539   6.012   5.652  1.00 57.22           H  
ATOM    258  C   LYS A  19      -4.353   8.002   5.031  1.00 57.22           C  
ATOM    259  CB  LYS A  19      -4.378   7.242   7.420  1.00 57.22           C  
ATOM    260  HB2 LYS A  19      -3.735   8.043   7.784  1.00 57.22           H  
ATOM    261  HB3 LYS A  19      -5.404   7.610   7.400  1.00 57.22           H  
ATOM    262  O   LYS A  19      -3.492   8.887   4.822  1.00 57.22           O  
ATOM    263  CG  LYS A  19      -4.304   6.031   8.352  1.00 57.22           C  
ATOM    264  HG2 LYS A  19      -4.952   5.241   7.973  1.00 57.22           H  
ATOM    265  HG3 LYS A  19      -3.280   5.664   8.403  1.00 57.22           H  
ATOM    266  CD  LYS A  19      -4.769   6.454   9.747  1.00 57.22           C  
ATOM    267  HD2 LYS A  19      -4.091   7.218  10.126  1.00 57.22           H  
ATOM    268  HD3 LYS A  19      -5.776   6.866   9.680  1.00 57.22           H  
ATOM    269  CE  LYS A  19      -4.769   5.244  10.681  1.00 57.22           C  
ATOM    270  HE2 LYS A  19      -3.774   4.799  10.666  1.00 57.22           H  
ATOM    271  HE3 LYS A  19      -5.470   4.507  10.292  1.00 57.22           H  
ATOM    272  NZ  LYS A  19      -5.139   5.644  12.060  1.00 57.22           N  
ATOM    273  HZ1 LYS A  19      -4.483   6.328  12.408  1.00 57.22           H  
ATOM    274  HZ2 LYS A  19      -5.134   4.841  12.672  1.00 57.22           H  
ATOM    275  HZ3 LYS A  19      -6.062   6.054  12.062  1.00 57.22           H  
ATOM    276  OXT LYS A  19      -5.510   7.939   4.578  1.00 57.22           O  
TER     277      LYS A  19                                                       
END
