# Supplementary material for: Unveiling the Bioactive Potential of the Invasive Jellyfish Phyllorhiza punctata Through Integrative Transcriptomic and Proteomic Analyses
Source: Biomolecules. 2025 Aug 4;15(8):1121. doi: 10.3390/biom15081121 (PMC12383608; doi:10.3390/biom15081121)
Supplement: Supplementary file 1 [file biomolecules-15-01121-s001.zip › Suplementary Material/FileS3/Alphafold2/XP_065053952_4606_relaxed_rank_001_alphafold2_ptm_model_4_seed_000.pdb]

ATOM      1  N   GLY A   1      -6.427 -18.906  18.424  1.00 46.44           N  
ATOM      2  H   GLY A   1      -7.067 -19.430  17.844  1.00 46.44           H  
ATOM      3  H2  GLY A   1      -6.773 -18.887  19.372  1.00 46.44           H  
ATOM      4  H3  GLY A   1      -5.529 -19.367  18.404  1.00 46.44           H  
ATOM      5  CA  GLY A   1      -6.276 -17.536  17.904  1.00 46.44           C  
ATOM      6  HA2 GLY A   1      -7.246 -17.042  17.840  1.00 46.44           H  
ATOM      7  HA3 GLY A   1      -5.614 -16.962  18.552  1.00 46.44           H  
ATOM      8  C   GLY A   1      -5.651 -17.613  16.534  1.00 46.44           C  
ATOM      9  O   GLY A   1      -4.594 -18.216  16.416  1.00 46.44           O  
ATOM     10  N   ALA A   2      -6.313 -17.085  15.506  1.00 56.81           N  
ATOM     11  H   ALA A   2      -7.171 -16.572  15.650  1.00 56.81           H  
ATOM     12  CA  ALA A   2      -5.721 -16.989  14.178  1.00 56.81           C  
ATOM     13  HA  ALA A   2      -5.163 -17.897  13.951  1.00 56.81           H  
ATOM     14  C   ALA A   2      -4.753 -15.803  14.188  1.00 56.81           C  
ATOM     15  CB  ALA A   2      -6.838 -16.845  13.137  1.00 56.81           C  
ATOM     16  HB1 ALA A   2      -6.399 -16.765  12.142  1.00 56.81           H  
ATOM     17  HB2 ALA A   2      -7.489 -17.719  13.163  1.00 56.81           H  
ATOM     18  HB3 ALA A   2      -7.427 -15.949  13.332  1.00 56.81           H  
ATOM     19  O   ALA A   2      -5.175 -14.652  14.264  1.00 56.81           O  
ATOM     20  N   MET A   3      -3.452 -16.082  14.180  1.00 61.84           N  
ATOM     21  H   MET A   3      -3.158 -17.048  14.155  1.00 61.84           H  
ATOM     22  CA  MET A   3      -2.471 -15.065  13.832  1.00 61.84           C  
ATOM     23  HA  MET A   3      -2.604 -14.197  14.478  1.00 61.84           H  
ATOM     24  C   MET A   3      -2.764 -14.677  12.383  1.00 61.84           C  
ATOM     25  CB  MET A   3      -1.065 -15.642  14.042  1.00 61.84           C  
ATOM     26  HB2 MET A   3      -0.855 -16.422  13.309  1.00 61.84           H  
ATOM     27  HB3 MET A   3      -1.045 -16.105  15.029  1.00 61.84           H  
ATOM     28  O   MET A   3      -2.567 -15.494  11.485  1.00 61.84           O  
ATOM     29  CG  MET A   3       0.024 -14.566  13.971  1.00 61.84           C  
ATOM     30  HG2 MET A   3      -0.380 -13.625  14.345  1.00 61.84           H  
ATOM     31  HG3 MET A   3       0.298 -14.418  12.927  1.00 61.84           H  
ATOM     32  SD  MET A   3       1.516 -14.939  14.939  1.00 61.84           S  
ATOM     33  CE  MET A   3       0.833 -14.918  16.626  1.00 61.84           C  
ATOM     34  HE1 MET A   3       0.173 -15.771  16.782  1.00 61.84           H  
ATOM     35  HE2 MET A   3       0.284 -13.990  16.792  1.00 61.84           H  
ATOM     36  HE3 MET A   3       1.650 -14.979  17.344  1.00 61.84           H  
ATOM     37  N   GLY A   4      -3.337 -13.487  12.175  1.00 64.12           N  
ATOM     38  H   GLY A   4      -3.579 -12.917  12.973  1.00 64.12           H  
ATOM     39  CA  GLY A   4      -3.618 -12.969  10.837  1.00 64.12           C  
ATOM     40  HA2 GLY A   4      -3.978 -11.942  10.895  1.00 64.12           H  
ATOM     41  HA3 GLY A   4      -4.387 -13.588  10.374  1.00 64.12           H  
ATOM     42  C   GLY A   4      -2.354 -13.000   9.974  1.00 64.12           C  
ATOM     43  O   GLY A   4      -1.245 -13.002  10.525  1.00 64.12           O  
ATOM     44  N   PRO A   5      -2.487 -13.065   8.638  1.00 67.88           N  
ATOM     45  CA  PRO A   5      -1.326 -13.107   7.765  1.00 67.88           C  
ATOM     46  HA  PRO A   5      -0.771 -14.031   7.930  1.00 67.88           H  
ATOM     47  C   PRO A   5      -0.437 -11.907   8.092  1.00 67.88           C  
ATOM     48  CB  PRO A   5      -1.872 -13.090   6.333  1.00 67.88           C  
ATOM     49  HB2 PRO A   5      -1.234 -12.521   5.656  1.00 67.88           H  
ATOM     50  HB3 PRO A   5      -1.984 -14.113   5.976  1.00 67.88           H  
ATOM     51  O   PRO A   5      -0.883 -10.760   8.039  1.00 67.88           O  
ATOM     52  CG  PRO A   5      -3.254 -12.451   6.478  1.00 67.88           C  
ATOM     53  HG2 PRO A   5      -3.939 -12.786   5.698  1.00 67.88           H  
ATOM     54  HG3 PRO A   5      -3.160 -11.365   6.462  1.00 67.88           H  
ATOM     55  CD  PRO A   5      -3.709 -12.904   7.865  1.00 67.88           C  
ATOM     56  HD2 PRO A   5      -4.219 -13.865   7.790  1.00 67.88           H  
ATOM     57  HD3 PRO A   5      -4.371 -12.157   8.302  1.00 67.88           H  
ATOM     58  N   LYS A   6       0.810 -12.184   8.495  1.00 68.12           N  
ATOM     59  H   LYS A   6       1.079 -13.156   8.556  1.00 68.12           H  
ATOM     60  CA  LYS A   6       1.841 -11.153   8.635  1.00 68.12           C  
ATOM     61  HA  LYS A   6       1.564 -10.461   9.431  1.00 68.12           H  
ATOM     62  C   LYS A   6       1.848 -10.408   7.305  1.00 68.12           C  
ATOM     63  CB  LYS A   6       3.211 -11.791   8.927  1.00 68.12           C  
ATOM     64  HB2 LYS A   6       3.969 -11.008   8.902  1.00 68.12           H  
ATOM     65  HB3 LYS A   6       3.444 -12.511   8.143  1.00 68.12           H  
ATOM     66  O   LYS A   6       1.996 -11.063   6.275  1.00 68.12           O  
ATOM     67  CG  LYS A   6       3.266 -12.491  10.296  1.00 68.12           C  
ATOM     68  HG2 LYS A   6       3.070 -11.759  11.080  1.00 68.12           H  
ATOM     69  HG3 LYS A   6       2.503 -13.268  10.341  1.00 68.12           H  
ATOM     70  CD  LYS A   6       4.642 -13.132  10.527  1.00 68.12           C  
ATOM     71  HD2 LYS A   6       5.409 -12.360  10.473  1.00 68.12           H  
ATOM     72  HD3 LYS A   6       4.825 -13.869   9.745  1.00 68.12           H  
ATOM     73  CE  LYS A   6       4.689 -13.815  11.900  1.00 68.12           C  
ATOM     74  HE2 LYS A   6       4.488 -13.066  12.667  1.00 68.12           H  
ATOM     75  HE3 LYS A   6       3.892 -14.556  11.946  1.00 68.12           H  
ATOM     76  NZ  LYS A   6       6.004 -14.460  12.144  1.00 68.12           N  
ATOM     77  HZ1 LYS A   6       6.747 -13.776  12.111  1.00 68.12           H  
ATOM     78  HZ2 LYS A   6       6.018 -14.902  13.052  1.00 68.12           H  
ATOM     79  HZ3 LYS A   6       6.189 -15.163  11.444  1.00 68.12           H  
ATOM     80  N   GLY A   7       1.579  -9.100   7.330  1.00 70.31           N  
ATOM     81  H   GLY A   7       1.386  -8.663   8.220  1.00 70.31           H  
ATOM     82  CA  GLY A   7       1.452  -8.295   6.115  1.00 70.31           C  
ATOM     83  HA2 GLY A   7       0.491  -8.504   5.645  1.00 70.31           H  
ATOM     84  HA3 GLY A   7       1.506  -7.234   6.356  1.00 70.31           H  
ATOM     85  C   GLY A   7       2.581  -8.637   5.146  1.00 70.31           C  
ATOM     86  O   GLY A   7       3.736  -8.734   5.558  1.00 70.31           O  
ATOM     87  N   PHE A   8       2.237  -8.923   3.892  1.00 74.00           N  
ATOM     88  H   PHE A   8       1.268  -8.860   3.615  1.00 74.00           H  
ATOM     89  CA  PHE A   8       3.220  -9.311   2.889  1.00 74.00           C  
ATOM     90  HA  PHE A   8       3.728 -10.217   3.219  1.00 74.00           H  
ATOM     91  C   PHE A   8       4.254  -8.188   2.750  1.00 74.00           C  
ATOM     92  CB  PHE A   8       2.486  -9.606   1.574  1.00 74.00           C  
ATOM     93  HB2 PHE A   8       1.912  -8.726   1.283  1.00 74.00           H  
ATOM     94  HB3 PHE A   8       1.775 -10.415   1.743  1.00 74.00           H  
ATOM     95  O   PHE A   8       3.889  -7.042   2.491  1.00 74.00           O  
ATOM     96  CG  PHE A   8       3.390  -9.999   0.425  1.00 74.00           C  
ATOM     97  CD1 PHE A   8       3.762  -9.041  -0.537  1.00 74.00           C  
ATOM     98  HD1 PHE A   8       3.417  -8.022  -0.449  1.00 74.00           H  
ATOM     99  CD2 PHE A   8       3.853 -11.323   0.310  1.00 74.00           C  
ATOM    100  HD2 PHE A   8       3.569 -12.063   1.043  1.00 74.00           H  
ATOM    101  CE1 PHE A   8       4.585  -9.409  -1.615  1.00 74.00           C  
ATOM    102  HE1 PHE A   8       4.867  -8.676  -2.356  1.00 74.00           H  
ATOM    103  CE2 PHE A   8       4.684 -11.688  -0.764  1.00 74.00           C  
ATOM    104  HE2 PHE A   8       5.042 -12.703  -0.852  1.00 74.00           H  
ATOM    105  CZ  PHE A   8       5.049 -10.731  -1.727  1.00 74.00           C  
ATOM    106  HZ  PHE A   8       5.688 -11.011  -2.551  1.00 74.00           H  
ATOM    107  N   MET A   9       5.536  -8.488   2.963  1.00 79.19           N  
ATOM    108  H   MET A   9       5.787  -9.443   3.177  1.00 79.19           H  
ATOM    109  CA  MET A   9       6.610  -7.542   2.677  1.00 79.19           C  
ATOM    110  HA  MET A   9       6.286  -6.541   2.960  1.00 79.19           H  
ATOM    111  C   MET A   9       6.858  -7.581   1.175  1.00 79.19           C  
ATOM    112  CB  MET A   9       7.864  -7.888   3.491  1.00 79.19           C  
ATOM    113  HB2 MET A   9       8.345  -8.781   3.091  1.00 79.19           H  
ATOM    114  HB3 MET A   9       7.554  -8.104   4.514  1.00 79.19           H  
ATOM    115  O   MET A   9       7.183  -8.639   0.637  1.00 79.19           O  
ATOM    116  CG  MET A   9       8.867  -6.726   3.519  1.00 79.19           C  
ATOM    117  HG2 MET A   9       8.408  -5.839   3.082  1.00 79.19           H  
ATOM    118  HG3 MET A   9       9.740  -6.982   2.918  1.00 79.19           H  
ATOM    119  SD  MET A   9       9.390  -6.322   5.209  1.00 79.19           S  
ATOM    120  CE  MET A   9       9.857  -4.594   5.000  1.00 79.19           C  
ATOM    121  HE1 MET A   9       9.010  -4.035   4.602  1.00 79.19           H  
ATOM    122  HE2 MET A   9      10.707  -4.531   4.321  1.00 79.19           H  
ATOM    123  HE3 MET A   9      10.143  -4.171   5.963  1.00 79.19           H  
ATOM    124  N   GLY A  10       6.661  -6.451   0.494  1.00 75.75           N  
ATOM    125  H   GLY A  10       6.435  -5.601   0.991  1.00 75.75           H  
ATOM    126  CA  GLY A  10       6.969  -6.370  -0.929  1.00 75.75           C  
ATOM    127  HA2 GLY A  10       6.370  -7.109  -1.462  1.00 75.75           H  
ATOM    128  HA3 GLY A  10       6.727  -5.376  -1.307  1.00 75.75           H  
ATOM    129  C   GLY A  10       8.457  -6.645  -1.184  1.00 75.75           C  
ATOM    130  O   GLY A  10       9.272  -6.442  -0.280  1.00 75.75           O  
ATOM    131  N   PRO A  11       8.840  -7.060  -2.405  1.00 81.38           N  
ATOM    132  CA  PRO A  11      10.250  -7.238  -2.767  1.00 81.38           C  
ATOM    133  HA  PRO A  11      10.704  -8.001  -2.135  1.00 81.38           H  
ATOM    134  C   PRO A  11      11.066  -5.942  -2.605  1.00 81.38           C  
ATOM    135  CB  PRO A  11      10.228  -7.725  -4.219  1.00 81.38           C  
ATOM    136  HB2 PRO A  11      11.093  -7.378  -4.785  1.00 81.38           H  
ATOM    137  HB3 PRO A  11      10.180  -8.814  -4.233  1.00 81.38           H  
ATOM    138  O   PRO A  11      12.273  -6.000  -2.401  1.00 81.38           O  
ATOM    139  CG  PRO A  11       8.922  -7.154  -4.773  1.00 81.38           C  
ATOM    140  HG2 PRO A  11       8.548  -7.737  -5.613  1.00 81.38           H  
ATOM    141  HG3 PRO A  11       9.071  -6.114  -5.064  1.00 81.38           H  
ATOM    142  CD  PRO A  11       7.984  -7.223  -3.571  1.00 81.38           C  
ATOM    143  HD2 PRO A  11       7.501  -8.200  -3.531  1.00 81.38           H  
ATOM    144  HD3 PRO A  11       7.238  -6.431  -3.640  1.00 81.38           H  
ATOM    145  N   ASP A  12      10.395  -4.787  -2.611  1.00 80.62           N  
ATOM    146  H   ASP A  12       9.434  -4.808  -2.923  1.00 80.62           H  
ATOM    147  CA  ASP A  12      10.990  -3.464  -2.401  1.00 80.62           C  
ATOM    148  HA  ASP A  12      11.966  -3.445  -2.888  1.00 80.62           H  
ATOM    149  C   ASP A  12      11.203  -3.105  -0.916  1.00 80.62           C  
ATOM    150  CB  ASP A  12      10.102  -2.409  -3.080  1.00 80.62           C  
ATOM    151  HB2 ASP A  12       9.199  -2.281  -2.483  1.00 80.62           H  
ATOM    152  HB3 ASP A  12      10.629  -1.455  -3.103  1.00 80.62           H  
ATOM    153  O   ASP A  12      11.656  -2.007  -0.600  1.00 80.62           O  
ATOM    154  CG  ASP A  12       9.709  -2.797  -4.507  1.00 80.62           C  
ATOM    155  OD1 ASP A  12      10.615  -3.113  -5.305  1.00 80.62           O  
ATOM    156  OD2 ASP A  12       8.483  -2.839  -4.757  1.00 80.62           O  
ATOM    157  N   GLY A  13      10.833  -3.983   0.023  1.00 74.31           N  
ATOM    158  H   GLY A  13      10.496  -4.887  -0.278  1.00 74.31           H  
ATOM    159  CA  GLY A  13      11.006  -3.745   1.459  1.00 74.31           C  
ATOM    160  HA2 GLY A  13      10.911  -4.700   1.977  1.00 74.31           H  
ATOM    161  HA3 GLY A  13      12.009  -3.358   1.637  1.00 74.31           H  
ATOM    162  C   GLY A  13      10.005  -2.765   2.084  1.00 74.31           C  
ATOM    163  O   GLY A  13      10.190  -2.343   3.223  1.00 74.31           O  
ATOM    164  N   PHE A  14       8.922  -2.415   1.389  1.00 77.75           N  
ATOM    165  H   PHE A  14       8.833  -2.769   0.447  1.00 77.75           H  
ATOM    166  CA  PHE A  14       7.812  -1.661   1.974  1.00 77.75           C  
ATOM    167  HA  PHE A  14       8.189  -1.132   2.850  1.00 77.75           H  
ATOM    168  C   PHE A  14       6.696  -2.611   2.434  1.00 77.75           C  
ATOM    169  CB  PHE A  14       7.322  -0.581   1.002  1.00 77.75           C  
ATOM    170  HB2 PHE A  14       6.384  -0.169   1.373  1.00 77.75           H  
ATOM    171  HB3 PHE A  14       7.124  -1.030   0.029  1.00 77.75           H  
ATOM    172  O   PHE A  14       6.465  -3.639   1.784  1.00 77.75           O  
ATOM    173  CG  PHE A  14       8.319   0.552   0.852  1.00 77.75           C  
ATOM    174  CD1 PHE A  14       8.292   1.643   1.744  1.00 77.75           C  
ATOM    175  HD1 PHE A  14       7.545   1.687   2.523  1.00 77.75           H  
ATOM    176  CD2 PHE A  14       9.316   0.490  -0.140  1.00 77.75           C  
ATOM    177  HD2 PHE A  14       9.370  -0.357  -0.809  1.00 77.75           H  
ATOM    178  CE1 PHE A  14       9.250   2.667   1.638  1.00 77.75           C  
ATOM    179  HE1 PHE A  14       9.237   3.497   2.329  1.00 77.75           H  
ATOM    180  CE2 PHE A  14      10.275   1.511  -0.243  1.00 77.75           C  
ATOM    181  HE2 PHE A  14      11.051   1.439  -0.991  1.00 77.75           H  
ATOM    182  CZ  PHE A  14      10.242   2.601   0.644  1.00 77.75           C  
ATOM    183  HZ  PHE A  14      10.989   3.377   0.569  1.00 77.75           H  
ATOM    184  N   PRO A  15       5.978  -2.293   3.532  1.00 74.00           N  
ATOM    185  CA  PRO A  15       4.776  -3.026   3.904  1.00 74.00           C  
ATOM    186  HA  PRO A  15       5.051  -4.036   4.210  1.00 74.00           H  
ATOM    187  C   PRO A  15       3.825  -3.072   2.707  1.00 74.00           C  
ATOM    188  CB  PRO A  15       4.162  -2.270   5.092  1.00 74.00           C  
ATOM    189  HB2 PRO A  15       3.739  -2.955   5.826  1.00 74.00           H  
ATOM    190  HB3 PRO A  15       3.400  -1.570   4.748  1.00 74.00           H  
ATOM    191  O   PRO A  15       3.448  -2.025   2.171  1.00 74.00           O  
ATOM    192  CG  PRO A  15       5.337  -1.483   5.669  1.00 74.00           C  
ATOM    193  HG2 PRO A  15       5.010  -0.570   6.166  1.00 74.00           H  
ATOM    194  HG3 PRO A  15       5.894  -2.117   6.359  1.00 74.00           H  
ATOM    195  CD  PRO A  15       6.202  -1.184   4.447  1.00 74.00           C  
ATOM    196  HD2 PRO A  15       5.878  -0.255   3.978  1.00 74.00           H  
ATOM    197  HD3 PRO A  15       7.248  -1.115   4.748  1.00 74.00           H  
ATOM    198  N   GLY A  16       3.439  -4.272   2.274  1.00 72.00           N  
ATOM    199  H   GLY A  16       3.813  -5.112   2.690  1.00 72.00           H  
ATOM    200  CA  GLY A  16       2.361  -4.427   1.311  1.00 72.00           C  
ATOM    201  HA2 GLY A  16       2.640  -3.967   0.363  1.00 72.00           H  
ATOM    202  HA3 GLY A  16       2.146  -5.484   1.155  1.00 72.00           H  
ATOM    203  C   GLY A  16       1.129  -3.749   1.892  1.00 72.00           C  
ATOM    204  O   GLY A  16       0.723  -4.054   3.015  1.00 72.00           O  
ATOM    205  N   LYS A  17       0.567  -2.771   1.173  1.00 68.44           N  
ATOM    206  H   LYS A  17       0.960  -2.548   0.270  1.00 68.44           H  
ATOM    207  CA  LYS A  17      -0.690  -2.159   1.604  1.00 68.44           C  
ATOM    208  HA  LYS A  17      -0.529  -1.706   2.582  1.00 68.44           H  
ATOM    209  C   LYS A  17      -1.723  -3.287   1.724  1.00 68.44           C  
ATOM    210  CB  LYS A  17      -1.176  -1.073   0.635  1.00 68.44           C  
ATOM    211  HB2 LYS A  17      -2.178  -0.778   0.945  1.00 68.44           H  
ATOM    212  HB3 LYS A  17      -1.242  -1.481  -0.374  1.00 68.44           H  
ATOM    213  O   LYS A  17      -1.893  -4.021   0.749  1.00 68.44           O  
ATOM    214  CG  LYS A  17      -0.275   0.172   0.636  1.00 68.44           C  
ATOM    215  HG2 LYS A  17       0.684  -0.071   0.178  1.00 68.44           H  
ATOM    216  HG3 LYS A  17      -0.105   0.493   1.664  1.00 68.44           H  
ATOM    217  CD  LYS A  17      -0.949   1.316  -0.138  1.00 68.44           C  
ATOM    218  HD2 LYS A  17      -1.907   1.525   0.337  1.00 68.44           H  
ATOM    219  HD3 LYS A  17      -1.147   1.008  -1.165  1.00 68.44           H  
ATOM    220  CE  LYS A  17      -0.126   2.613  -0.119  1.00 68.44           C  
ATOM    221  HE2 LYS A  17       0.243   2.777   0.893  1.00 68.44           H  
ATOM    222  HE3 LYS A  17      -0.794   3.439  -0.363  1.00 68.44           H  
ATOM    223  NZ  LYS A  17       0.998   2.585  -1.089  1.00 68.44           N  
ATOM    224  HZ1 LYS A  17       1.526   3.444  -1.049  1.00 68.44           H  
ATOM    225  HZ2 LYS A  17       1.626   1.822  -0.878  1.00 68.44           H  
ATOM    226  HZ3 LYS A  17       0.655   2.464  -2.031  1.00 68.44           H  
ATOM    227  N   PRO A  18      -2.406  -3.442   2.871  1.00 64.75           N  
ATOM    228  CA  PRO A  18      -3.551  -4.335   2.961  1.00 64.75           C  
ATOM    229  HA  PRO A  18      -3.233  -5.360   2.771  1.00 64.75           H  
ATOM    230  C   PRO A  18      -4.571  -3.879   1.916  1.00 64.75           C  
ATOM    231  CB  PRO A  18      -4.079  -4.200   4.398  1.00 64.75           C  
ATOM    232  HB2 PRO A  18      -4.926  -3.515   4.438  1.00 64.75           H  
ATOM    233  HB3 PRO A  18      -4.365  -5.169   4.809  1.00 64.75           H  
ATOM    234  O   PRO A  18      -5.056  -2.753   1.996  1.00 64.75           O  
ATOM    235  CG  PRO A  18      -2.912  -3.589   5.173  1.00 64.75           C  
ATOM    236  HG2 PRO A  18      -3.255  -2.985   6.014  1.00 64.75           H  
ATOM    237  HG3 PRO A  18      -2.251  -4.384   5.518  1.00 64.75           H  
ATOM    238  CD  PRO A  18      -2.190  -2.749   4.128  1.00 64.75           C  
ATOM    239  HD2 PRO A  18      -2.634  -1.755   4.077  1.00 64.75           H  
ATOM    240  HD3 PRO A  18      -1.131  -2.685   4.381  1.00 64.75           H  
ATOM    241  N   GLY A  19      -4.837  -4.697   0.899  1.00 65.50           N  
ATOM    242  H   GLY A  19      -4.363  -5.587   0.846  1.00 65.50           H  
ATOM    243  CA  GLY A  19      -5.801  -4.341  -0.147  1.00 65.50           C  
ATOM    244  HA2 GLY A  19      -6.035  -3.278  -0.108  1.00 65.50           H  
ATOM    245  HA3 GLY A  19      -6.725  -4.887   0.046  1.00 65.50           H  
ATOM    246  C   GLY A  19      -5.396  -4.648  -1.586  1.00 65.50           C  
ATOM    247  O   GLY A  19      -6.066  -4.157  -2.493  1.00 65.50           O  
ATOM    248  N   ARG A  20      -4.351  -5.448  -1.820  1.00 51.81           N  
ATOM    249  H   ARG A  20      -3.833  -5.840  -1.047  1.00 51.81           H  
ATOM    250  CA  ARG A  20      -4.172  -6.142  -3.098  1.00 51.81           C  
ATOM    251  HA  ARG A  20      -5.100  -6.068  -3.665  1.00 51.81           H  
ATOM    252  C   ARG A  20      -3.984  -7.631  -2.875  1.00 51.81           C  
ATOM    253  CB  ARG A  20      -3.032  -5.529  -3.916  1.00 51.81           C  
ATOM    254  HB2 ARG A  20      -2.087  -5.994  -3.638  1.00 51.81           H  
ATOM    255  HB3 ARG A  20      -2.975  -4.459  -3.715  1.00 51.81           H  
ATOM    256  O   ARG A  20      -3.295  -7.971  -1.888  1.00 51.81           O  
ATOM    257  CG  ARG A  20      -3.315  -5.729  -5.410  1.00 51.81           C  
ATOM    258  HG2 ARG A  20      -3.468  -6.785  -5.634  1.00 51.81           H  
ATOM    259  HG3 ARG A  20      -4.223  -5.181  -5.660  1.00 51.81           H  
ATOM    260  CD  ARG A  20      -2.148  -5.206  -6.251  1.00 51.81           C  
ATOM    261  HD2 ARG A  20      -1.682  -4.369  -5.731  1.00 51.81           H  
ATOM    262  HD3 ARG A  20      -1.414  -6.004  -6.357  1.00 51.81           H  
ATOM    263  NE  ARG A  20      -2.604  -4.731  -7.569  1.00 51.81           N  
ATOM    264  HE  ARG A  20      -3.592  -4.531  -7.646  1.00 51.81           H  
ATOM    265  NH1 ARG A  20      -0.589  -4.829  -8.655  1.00 51.81           N  
ATOM    266 HH11 ARG A  20      -0.193  -5.284  -7.845  1.00 51.81           H  
ATOM    267 HH12 ARG A  20      -0.028  -4.681  -9.482  1.00 51.81           H  
ATOM    268  NH2 ARG A  20      -2.365  -3.975  -9.698  1.00 51.81           N  
ATOM    269 HH21 ARG A  20      -1.789  -3.827 -10.514  1.00 51.81           H  
ATOM    270 HH22 ARG A  20      -3.347  -3.741  -9.721  1.00 51.81           H  
ATOM    271  CZ  ARG A  20      -1.854  -4.517  -8.629  1.00 51.81           C  
ATOM    272  OXT ARG A  20      -4.549  -8.360  -3.709  1.00 51.81           O  
TER     273      ARG A  20                                                       
END
