# Supplementary material for: Unveiling the Bioactive Potential of the Invasive Jellyfish Phyllorhiza punctata Through Integrative Transcriptomic and Proteomic Analyses
Source: Biomolecules. 2025 Aug 4;15(8):1121. doi: 10.3390/biom15081121 (PMC12383608; doi:10.3390/biom15081121)
Supplement: Supplementary file 1 [file biomolecules-15-01121-s001.zip › Suplementary Material/FileS3/Alphafold2/XP_065053997_12370_relaxed_rank_001_alphafold2_ptm_model_5_seed_000.pdb]

ATOM      1  N   SER A   1      -6.669  -5.789   1.736  1.00 83.19           N  
ATOM      2  H   SER A   1      -6.288  -6.054   2.633  1.00 83.19           H  
ATOM      3  H2  SER A   1      -6.833  -6.625   1.194  1.00 83.19           H  
ATOM      4  H3  SER A   1      -7.538  -5.294   1.879  1.00 83.19           H  
ATOM      5  CA  SER A   1      -5.679  -4.924   1.065  1.00 83.19           C  
ATOM      6  HA  SER A   1      -6.051  -4.621   0.087  1.00 83.19           H  
ATOM      7  C   SER A   1      -4.394  -5.702   0.872  1.00 83.19           C  
ATOM      8  CB  SER A   1      -5.398  -3.680   1.898  1.00 83.19           C  
ATOM      9  HB2 SER A   1      -4.578  -3.127   1.440  1.00 83.19           H  
ATOM     10  HB3 SER A   1      -6.285  -3.047   1.911  1.00 83.19           H  
ATOM     11  O   SER A   1      -4.094  -6.558   1.696  1.00 83.19           O  
ATOM     12  OG  SER A   1      -5.079  -4.063   3.222  1.00 83.19           O  
ATOM     13  HG  SER A   1      -4.141  -3.934   3.378  1.00 83.19           H  
ATOM     14  N   GLY A   2      -3.669  -5.454  -0.213  1.00 87.88           N  
ATOM     15  H   GLY A   2      -3.900  -4.675  -0.812  1.00 87.88           H  
ATOM     16  CA  GLY A   2      -2.392  -6.115  -0.489  1.00 87.88           C  
ATOM     17  HA2 GLY A   2      -2.514  -6.831  -1.301  1.00 87.88           H  
ATOM     18  HA3 GLY A   2      -2.033  -6.650   0.391  1.00 87.88           H  
ATOM     19  C   GLY A   2      -1.334  -5.096  -0.897  1.00 87.88           C  
ATOM     20  O   GLY A   2      -1.657  -3.964  -1.260  1.00 87.88           O  
ATOM     21  N   VAL A   3      -0.064  -5.487  -0.836  1.00 88.00           N  
ATOM     22  H   VAL A   3       0.144  -6.439  -0.571  1.00 88.00           H  
ATOM     23  CA  VAL A   3       1.040  -4.670  -1.355  1.00 88.00           C  
ATOM     24  HA  VAL A   3       0.751  -3.619  -1.354  1.00 88.00           H  
ATOM     25  C   VAL A   3       1.306  -5.085  -2.797  1.00 88.00           C  
ATOM     26  CB  VAL A   3       2.304  -4.800  -0.484  1.00 88.00           C  
ATOM     27  HB  VAL A   3       2.667  -5.827  -0.518  1.00 88.00           H  
ATOM     28  O   VAL A   3       1.523  -6.267  -3.059  1.00 88.00           O  
ATOM     29  CG1 VAL A   3       3.409  -3.860  -0.985  1.00 88.00           C  
ATOM     30 HG11 VAL A   3       3.719  -4.144  -1.990  1.00 88.00           H  
ATOM     31 HG12 VAL A   3       4.278  -3.932  -0.331  1.00 88.00           H  
ATOM     32 HG13 VAL A   3       3.054  -2.829  -0.997  1.00 88.00           H  
ATOM     33  CG2 VAL A   3       2.019  -4.431   0.978  1.00 88.00           C  
ATOM     34 HG21 VAL A   3       1.692  -3.393   1.036  1.00 88.00           H  
ATOM     35 HG22 VAL A   3       1.256  -5.083   1.401  1.00 88.00           H  
ATOM     36 HG23 VAL A   3       2.928  -4.548   1.569  1.00 88.00           H  
ATOM     37  N   ILE A   4       1.298  -4.125  -3.723  1.00 86.81           N  
ATOM     38  H   ILE A   4       1.146  -3.168  -3.437  1.00 86.81           H  
ATOM     39  CA  ILE A   4       1.722  -4.347  -5.108  1.00 86.81           C  
ATOM     40  HA  ILE A   4       1.695  -5.417  -5.310  1.00 86.81           H  
ATOM     41  C   ILE A   4       3.156  -3.820  -5.240  1.00 86.81           C  
ATOM     42  CB  ILE A   4       0.763  -3.709  -6.133  1.00 86.81           C  
ATOM     43  HB  ILE A   4       0.724  -2.635  -5.955  1.00 86.81           H  
ATOM     44  O   ILE A   4       3.401  -2.641  -4.952  1.00 86.81           O  
ATOM     45  CG1 ILE A   4      -0.656  -4.299  -5.955  1.00 86.81           C  
ATOM     46 HG12 ILE A   4      -0.982  -4.145  -4.927  1.00 86.81           H  
ATOM     47 HG13 ILE A   4      -0.635  -5.372  -6.145  1.00 86.81           H  
ATOM     48  CG2 ILE A   4       1.281  -3.959  -7.565  1.00 86.81           C  
ATOM     49 HG21 ILE A   4       2.276  -3.535  -7.698  1.00 86.81           H  
ATOM     50 HG22 ILE A   4       1.313  -5.028  -7.778  1.00 86.81           H  
ATOM     51 HG23 ILE A   4       0.633  -3.470  -8.292  1.00 86.81           H  
ATOM     52  CD1 ILE A   4      -1.716  -3.657  -6.856  1.00 86.81           C  
ATOM     53 HD11 ILE A   4      -1.557  -3.945  -7.895  1.00 86.81           H  
ATOM     54 HD12 ILE A   4      -1.674  -2.571  -6.769  1.00 86.81           H  
ATOM     55 HD13 ILE A   4      -2.705  -4.001  -6.552  1.00 86.81           H  
ATOM     56  N   PRO A   5       4.115  -4.658  -5.666  1.00 84.88           N  
ATOM     57  CA  PRO A   5       5.497  -4.234  -5.850  1.00 84.88           C  
ATOM     58  HA  PRO A   5       5.922  -4.018  -4.870  1.00 84.88           H  
ATOM     59  C   PRO A   5       5.599  -2.993  -6.746  1.00 84.88           C  
ATOM     60  CB  PRO A   5       6.219  -5.443  -6.452  1.00 84.88           C  
ATOM     61  HB2 PRO A   5       7.255  -5.502  -6.118  1.00 84.88           H  
ATOM     62  HB3 PRO A   5       6.173  -5.407  -7.540  1.00 84.88           H  
ATOM     63  O   PRO A   5       5.007  -2.940  -7.820  1.00 84.88           O  
ATOM     64  CG  PRO A   5       5.397  -6.632  -5.957  1.00 84.88           C  
ATOM     65  HG2 PRO A   5       5.700  -6.890  -4.942  1.00 84.88           H  
ATOM     66  HG3 PRO A   5       5.490  -7.494  -6.617  1.00 84.88           H  
ATOM     67  CD  PRO A   5       3.976  -6.082  -5.941  1.00 84.88           C  
ATOM     68  HD2 PRO A   5       3.511  -6.221  -6.917  1.00 84.88           H  
ATOM     69  HD3 PRO A   5       3.403  -6.593  -5.167  1.00 84.88           H  
ATOM     70  N   GLY A   6       6.327  -1.976  -6.279  1.00 93.56           N  
ATOM     71  H   GLY A   6       6.765  -2.081  -5.375  1.00 93.56           H  
ATOM     72  CA  GLY A   6       6.540  -0.711  -6.995  1.00 93.56           C  
ATOM     73  HA2 GLY A   6       7.432  -0.225  -6.600  1.00 93.56           H  
ATOM     74  HA3 GLY A   6       6.719  -0.931  -8.047  1.00 93.56           H  
ATOM     75  C   GLY A   6       5.388   0.301  -6.932  1.00 93.56           C  
ATOM     76  O   GLY A   6       5.634   1.485  -7.126  1.00 93.56           O  
ATOM     77  N   TYR A   7       4.162  -0.121  -6.616  1.00 88.19           N  
ATOM     78  H   TYR A   7       4.016  -1.114  -6.503  1.00 88.19           H  
ATOM     79  CA  TYR A   7       2.989   0.765  -6.529  1.00 88.19           C  
ATOM     80  HA  TYR A   7       3.231   1.724  -6.988  1.00 88.19           H  
ATOM     81  C   TYR A   7       2.575   1.096  -5.091  1.00 88.19           C  
ATOM     82  CB  TYR A   7       1.830   0.151  -7.327  1.00 88.19           C  
ATOM     83  HB2 TYR A   7       2.077  -0.863  -7.642  1.00 88.19           H  
ATOM     84  HB3 TYR A   7       0.946   0.075  -6.694  1.00 88.19           H  
ATOM     85  O   TYR A   7       1.792   2.013  -4.854  1.00 88.19           O  
ATOM     86  CG  TYR A   7       1.483   0.970  -8.551  1.00 88.19           C  
ATOM     87  CD1 TYR A   7       0.433   1.906  -8.494  1.00 88.19           C  
ATOM     88  HD1 TYR A   7      -0.124   2.038  -7.578  1.00 88.19           H  
ATOM     89  CD2 TYR A   7       2.241   0.828  -9.729  1.00 88.19           C  
ATOM     90  HD2 TYR A   7       3.060   0.125  -9.758  1.00 88.19           H  
ATOM     91  CE1 TYR A   7       0.121   2.682  -9.626  1.00 88.19           C  
ATOM     92  HE1 TYR A   7      -0.681   3.405  -9.596  1.00 88.19           H  
ATOM     93  CE2 TYR A   7       1.935   1.606 -10.862  1.00 88.19           C  
ATOM     94  HE2 TYR A   7       2.518   1.496 -11.765  1.00 88.19           H  
ATOM     95  OH  TYR A   7       0.555   3.277 -11.903  1.00 88.19           O  
ATOM     96  HH  TYR A   7       1.141   3.098 -12.642  1.00 88.19           H  
ATOM     97  CZ  TYR A   7       0.867   2.529 -10.812  1.00 88.19           C  
ATOM     98  N   GLY A   8       3.112   0.353  -4.123  1.00 91.69           N  
ATOM     99  H   GLY A   8       3.644  -0.460  -4.398  1.00 91.69           H  
ATOM    100  CA  GLY A   8       2.769   0.510  -2.718  1.00 91.69           C  
ATOM    101  HA2 GLY A   8       2.642   1.569  -2.494  1.00 91.69           H  
ATOM    102  HA3 GLY A   8       3.582   0.128  -2.101  1.00 91.69           H  
ATOM    103  C   GLY A   8       1.489  -0.238  -2.352  1.00 91.69           C  
ATOM    104  O   GLY A   8       1.167  -1.291  -2.908  1.00 91.69           O  
ATOM    105  N   HIS A   9       0.791   0.262  -1.337  1.00 92.94           N  
ATOM    106  H   HIS A   9       1.044   1.170  -0.971  1.00 92.94           H  
ATOM    107  CA  HIS A   9      -0.362  -0.418  -0.762  1.00 92.94           C  
ATOM    108  HA  HIS A   9      -0.172  -1.492  -0.775  1.00 92.94           H  
ATOM    109  C   HIS A   9      -1.615  -0.144  -1.599  1.00 92.94           C  
ATOM    110  CB  HIS A   9      -0.505   0.009   0.701  1.00 92.94           C  
ATOM    111  HB2 HIS A   9       0.481   0.003   1.167  1.00 92.94           H  
ATOM    112  HB3 HIS A   9      -0.887   1.029   0.749  1.00 92.94           H  
ATOM    113  O   HIS A   9      -2.046   1.002  -1.721  1.00 92.94           O  
ATOM    114  CG  HIS A   9      -1.389  -0.901   1.510  1.00 92.94           C  
ATOM    115  CD2 HIS A   9      -1.032  -2.088   2.093  1.00 92.94           C  
ATOM    116  HD2 HIS A   9      -0.066  -2.565   2.025  1.00 92.94           H  
ATOM    117  ND1 HIS A   9      -2.674  -0.627   1.905  1.00 92.94           N  
ATOM    118  HD1 HIS A   9      -3.176   0.227   1.709  1.00 92.94           H  
ATOM    119  CE1 HIS A   9      -3.062  -1.598   2.744  1.00 92.94           C  
ATOM    120  HE1 HIS A   9      -3.996  -1.601   3.285  1.00 92.94           H  
ATOM    121  NE2 HIS A   9      -2.119  -2.546   2.849  1.00 92.94           N  
ATOM    122  N   ALA A  10      -2.214  -1.198  -2.149  1.00 86.75           N  
ATOM    123  H   ALA A  10      -1.842  -2.122  -1.978  1.00 86.75           H  
ATOM    124  CA  ALA A  10      -3.442  -1.103  -2.922  1.00 86.75           C  
ATOM    125  HA  ALA A  10      -3.707  -0.054  -3.049  1.00 86.75           H  
ATOM    126  C   ALA A  10      -4.595  -1.785  -2.177  1.00 86.75           C  
ATOM    127  CB  ALA A  10      -3.211  -1.664  -4.326  1.00 86.75           C  
ATOM    128  HB1 ALA A  10      -2.408  -1.112  -4.815  1.00 86.75           H  
ATOM    129  HB2 ALA A  10      -2.937  -2.717  -4.259  1.00 86.75           H  
ATOM    130  HB3 ALA A  10      -4.121  -1.569  -4.919  1.00 86.75           H  
ATOM    131  O   ALA A  10      -4.497  -2.910  -1.666  1.00 86.75           O  
ATOM    132  N   VAL A  11      -5.727  -1.088  -2.120  1.00 82.88           N  
ATOM    133  H   VAL A  11      -5.762  -0.186  -2.571  1.00 82.88           H  
ATOM    134  CA  VAL A  11      -6.980  -1.653  -1.626  1.00 82.88           C  
ATOM    135  HA  VAL A  11      -6.766  -2.410  -0.871  1.00 82.88           H  
ATOM    136  C   VAL A  11      -7.662  -2.335  -2.803  1.00 82.88           C  
ATOM    137  CB  VAL A  11      -7.867  -0.591  -0.954  1.00 82.88           C  
ATOM    138  HB  VAL A  11      -8.154   0.168  -1.681  1.00 82.88           H  
ATOM    139  O   VAL A  11      -8.235  -1.685  -3.670  1.00 82.88           O  
ATOM    140  CG1 VAL A  11      -9.128  -1.242  -0.371  1.00 82.88           C  
ATOM    141 HG11 VAL A  11      -9.723  -1.691  -1.167  1.00 82.88           H  
ATOM    142 HG12 VAL A  11      -8.867  -2.010   0.357  1.00 82.88           H  
ATOM    143 HG13 VAL A  11      -9.741  -0.482   0.114  1.00 82.88           H  
ATOM    144  CG2 VAL A  11      -7.114   0.090   0.200  1.00 82.88           C  
ATOM    145 HG21 VAL A  11      -7.773   0.805   0.692  1.00 82.88           H  
ATOM    146 HG22 VAL A  11      -6.253   0.639  -0.182  1.00 82.88           H  
ATOM    147 HG23 VAL A  11      -6.781  -0.649   0.928  1.00 82.88           H  
ATOM    148  N   LEU A  12      -7.547  -3.657  -2.852  1.00 76.44           N  
ATOM    149  H   LEU A  12      -6.995  -4.124  -2.146  1.00 76.44           H  
ATOM    150  CA  LEU A  12      -8.349  -4.485  -3.744  1.00 76.44           C  
ATOM    151  HA  LEU A  12      -8.423  -4.003  -4.719  1.00 76.44           H  
ATOM    152  C   LEU A  12      -9.760  -4.578  -3.149  1.00 76.44           C  
ATOM    153  CB  LEU A  12      -7.679  -5.859  -3.915  1.00 76.44           C  
ATOM    154  HB2 LEU A  12      -8.284  -6.461  -4.593  1.00 76.44           H  
ATOM    155  HB3 LEU A  12      -7.673  -6.360  -2.947  1.00 76.44           H  
ATOM    156  O   LEU A  12      -9.882  -4.791  -1.938  1.00 76.44           O  
ATOM    157  CG  LEU A  12      -6.233  -5.795  -4.451  1.00 76.44           C  
ATOM    158  HG  LEU A  12      -5.633  -5.143  -3.816  1.00 76.44           H  
ATOM    159  CD1 LEU A  12      -5.597  -7.182  -4.402  1.00 76.44           C  
ATOM    160 HD11 LEU A  12      -6.157  -7.869  -5.036  1.00 76.44           H  
ATOM    161 HD12 LEU A  12      -5.599  -7.558  -3.379  1.00 76.44           H  
ATOM    162 HD13 LEU A  12      -4.567  -7.128  -4.756  1.00 76.44           H  
ATOM    163  CD2 LEU A  12      -6.166  -5.273  -5.887  1.00 76.44           C  
ATOM    164 HD21 LEU A  12      -5.136  -5.303  -6.244  1.00 76.44           H  
ATOM    165 HD22 LEU A  12      -6.787  -5.889  -6.538  1.00 76.44           H  
ATOM    166 HD23 LEU A  12      -6.512  -4.240  -5.927  1.00 76.44           H  
ATOM    167  N   ARG A  13     -10.779  -4.355  -3.984  1.00 80.38           N  
ATOM    168  H   ARG A  13     -10.570  -4.265  -4.968  1.00 80.38           H  
ATOM    169  CA  ARG A  13     -12.190  -4.511  -3.609  1.00 80.38           C  
ATOM    170  HA  ARG A  13     -12.324  -4.113  -2.603  1.00 80.38           H  
ATOM    171  C   ARG A  13     -12.558  -5.986  -3.482  1.00 80.38           C  
ATOM    172  CB  ARG A  13     -13.121  -3.726  -4.564  1.00 80.38           C  
ATOM    173  HB2 ARG A  13     -13.796  -3.130  -3.949  1.00 80.38           H  
ATOM    174  HB3 ARG A  13     -12.537  -3.039  -5.176  1.00 80.38           H  
ATOM    175  O   ARG A  13     -12.026  -6.775  -4.295  1.00 80.38           O  
ATOM    176  CG  ARG A  13     -13.978  -4.627  -5.473  1.00 80.38           C  
ATOM    177  HG2 ARG A  13     -14.580  -5.285  -4.845  1.00 80.38           H  
ATOM    178  HG3 ARG A  13     -13.335  -5.233  -6.112  1.00 80.38           H  
ATOM    179  CD  ARG A  13     -14.950  -3.839  -6.349  1.00 80.38           C  
ATOM    180  HD2 ARG A  13     -14.399  -3.388  -7.175  1.00 80.38           H  
ATOM    181  HD3 ARG A  13     -15.394  -3.042  -5.752  1.00 80.38           H  
ATOM    182  NE  ARG A  13     -16.033  -4.723  -6.820  1.00 80.38           N  
ATOM    183  HE  ARG A  13     -16.469  -5.277  -6.097  1.00 80.38           H  
ATOM    184  NH1 ARG A  13     -15.904  -4.329  -9.077  1.00 80.38           N  
ATOM    185 HH11 ARG A  13     -16.225  -4.515 -10.016  1.00 80.38           H  
ATOM    186 HH12 ARG A  13     -15.131  -3.700  -8.910  1.00 80.38           H  
ATOM    187  NH2 ARG A  13     -17.421  -5.755  -8.281  1.00 80.38           N  
ATOM    188 HH21 ARG A  13     -17.839  -6.254  -7.508  1.00 80.38           H  
ATOM    189 HH22 ARG A  13     -17.735  -5.932  -9.225  1.00 80.38           H  
ATOM    190  CZ  ARG A  13     -16.442  -4.928  -8.053  1.00 80.38           C  
ATOM    191  OXT ARG A  13     -13.449  -6.244  -2.652  1.00 80.38           O  
TER     192      ARG A  13                                                       
END
