# Supplementary material for: Unveiling the Bioactive Potential of the Invasive Jellyfish Phyllorhiza punctata Through Integrative Transcriptomic and Proteomic Analyses
Source: Biomolecules. 2025 Aug 4;15(8):1121. doi: 10.3390/biom15081121 (PMC12383608; doi:10.3390/biom15081121)
Supplement: Supplementary file 1 [file biomolecules-15-01121-s001.zip › Suplementary Material/FileS3/Alphafold2/XP_065054022_5269_relaxed_rank_001_alphafold2_ptm_model_5_seed_000.pdb]

ATOM      1  N   GLY A   1      10.442  -9.406  -6.527  1.00 65.38           N  
ATOM      2  H   GLY A   1      10.063  -8.692  -5.922  1.00 65.38           H  
ATOM      3  H2  GLY A   1      10.876 -10.111  -5.947  1.00 65.38           H  
ATOM      4  H3  GLY A   1      11.141  -9.003  -7.134  1.00 65.38           H  
ATOM      5  CA  GLY A   1       9.371 -10.037  -7.318  1.00 65.38           C  
ATOM      6  HA2 GLY A   1       9.800 -10.788  -7.982  1.00 65.38           H  
ATOM      7  HA3 GLY A   1       8.851  -9.283  -7.909  1.00 65.38           H  
ATOM      8  C   GLY A   1       8.389 -10.727  -6.396  1.00 65.38           C  
ATOM      9  O   GLY A   1       8.842 -11.282  -5.412  1.00 65.38           O  
ATOM     10  N   ILE A   2       7.091 -10.663  -6.728  1.00 81.38           N  
ATOM     11  H   ILE A   2       6.867 -10.150  -7.569  1.00 81.38           H  
ATOM     12  CA  ILE A   2       5.944 -11.444  -6.200  1.00 81.38           C  
ATOM     13  HA  ILE A   2       5.178 -11.301  -6.962  1.00 81.38           H  
ATOM     14  C   ILE A   2       5.191 -10.980  -4.917  1.00 81.38           C  
ATOM     15  CB  ILE A   2       6.212 -12.977  -6.270  1.00 81.38           C  
ATOM     16  HB  ILE A   2       6.981 -13.225  -5.539  1.00 81.38           H  
ATOM     17  O   ILE A   2       3.969 -11.128  -4.934  1.00 81.38           O  
ATOM     18  CG1 ILE A   2       6.704 -13.401  -7.682  1.00 81.38           C  
ATOM     19 HG12 ILE A   2       5.886 -13.308  -8.396  1.00 81.38           H  
ATOM     20 HG13 ILE A   2       7.512 -12.752  -8.021  1.00 81.38           H  
ATOM     21  CG2 ILE A   2       4.946 -13.789  -5.926  1.00 81.38           C  
ATOM     22 HG21 ILE A   2       4.127 -13.528  -6.597  1.00 81.38           H  
ATOM     23 HG22 ILE A   2       5.136 -14.859  -6.003  1.00 81.38           H  
ATOM     24 HG23 ILE A   2       4.637 -13.606  -4.897  1.00 81.38           H  
ATOM     25  CD1 ILE A   2       7.268 -14.825  -7.754  1.00 81.38           C  
ATOM     26 HD11 ILE A   2       7.707 -14.987  -8.738  1.00 81.38           H  
ATOM     27 HD12 ILE A   2       6.480 -15.563  -7.608  1.00 81.38           H  
ATOM     28 HD13 ILE A   2       8.041 -14.959  -6.997  1.00 81.38           H  
ATOM     29  N   PRO A   3       5.747 -10.335  -3.863  1.00 86.81           N  
ATOM     30  CA  PRO A   3       4.951 -10.045  -2.660  1.00 86.81           C  
ATOM     31  HA  PRO A   3       4.504 -10.968  -2.291  1.00 86.81           H  
ATOM     32  C   PRO A   3       3.804  -9.055  -2.917  1.00 86.81           C  
ATOM     33  CB  PRO A   3       5.940  -9.533  -1.606  1.00 86.81           C  
ATOM     34  HB2 PRO A   3       6.274 -10.369  -0.992  1.00 86.81           H  
ATOM     35  HB3 PRO A   3       5.507  -8.757  -0.974  1.00 86.81           H  
ATOM     36  O   PRO A   3       2.727  -9.207  -2.350  1.00 86.81           O  
ATOM     37  CG  PRO A   3       7.114  -9.008  -2.421  1.00 86.81           C  
ATOM     38  HG2 PRO A   3       6.914  -7.981  -2.728  1.00 86.81           H  
ATOM     39  HG3 PRO A   3       8.051  -9.068  -1.867  1.00 86.81           H  
ATOM     40  CD  PRO A   3       7.116  -9.919  -3.638  1.00 86.81           C  
ATOM     41  HD2 PRO A   3       7.509  -9.352  -4.482  1.00 86.81           H  
ATOM     42  HD3 PRO A   3       7.718 -10.797  -3.403  1.00 86.81           H  
ATOM     43  N   ASN A   4       3.989  -8.095  -3.831  1.00 90.56           N  
ATOM     44  H   ASN A   4       4.906  -7.997  -4.242  1.00 90.56           H  
ATOM     45  CA  ASN A   4       2.957  -7.105  -4.157  1.00 90.56           C  
ATOM     46  HA  ASN A   4       2.633  -6.618  -3.237  1.00 90.56           H  
ATOM     47  C   ASN A   4       1.692  -7.719  -4.784  1.00 90.56           C  
ATOM     48  CB  ASN A   4       3.556  -6.036  -5.090  1.00 90.56           C  
ATOM     49  HB2 ASN A   4       2.757  -5.374  -5.423  1.00 90.56           H  
ATOM     50  HB3 ASN A   4       3.993  -6.509  -5.969  1.00 90.56           H  
ATOM     51  O   ASN A   4       0.597  -7.228  -4.540  1.00 90.56           O  
ATOM     52  CG  ASN A   4       4.580  -5.167  -4.386  1.00 90.56           C  
ATOM     53  ND2 ASN A   4       5.762  -5.016  -4.935  1.00 90.56           N  
ATOM     54 HD21 ASN A   4       5.908  -5.277  -5.900  1.00 90.56           H  
ATOM     55 HD22 ASN A   4       6.353  -4.355  -4.452  1.00 90.56           H  
ATOM     56  OD1 ASN A   4       4.349  -4.628  -3.325  1.00 90.56           O  
ATOM     57  N   VAL A   5       1.827  -8.790  -5.576  1.00 90.31           N  
ATOM     58  H   VAL A   5       2.732  -9.232  -5.647  1.00 90.31           H  
ATOM     59  CA  VAL A   5       0.680  -9.431  -6.245  1.00 90.31           C  
ATOM     60  HA  VAL A   5       0.028  -8.658  -6.654  1.00 90.31           H  
ATOM     61  C   VAL A   5      -0.158 -10.219  -5.242  1.00 90.31           C  
ATOM     62  CB  VAL A   5       1.143 -10.331  -7.407  1.00 90.31           C  
ATOM     63  HB  VAL A   5       1.856 -11.062  -7.027  1.00 90.31           H  
ATOM     64  O   VAL A   5      -1.382 -10.142  -5.281  1.00 90.31           O  
ATOM     65  CG1 VAL A   5      -0.017 -11.086  -8.066  1.00 90.31           C  
ATOM     66 HG11 VAL A   5      -0.784 -10.385  -8.396  1.00 90.31           H  
ATOM     67 HG12 VAL A   5       0.342 -11.652  -8.926  1.00 90.31           H  
ATOM     68 HG13 VAL A   5      -0.463 -11.790  -7.364  1.00 90.31           H  
ATOM     69  CG2 VAL A   5       1.840  -9.497  -8.493  1.00 90.31           C  
ATOM     70 HG21 VAL A   5       1.153  -8.745  -8.880  1.00 90.31           H  
ATOM     71 HG22 VAL A   5       2.149 -10.146  -9.313  1.00 90.31           H  
ATOM     72 HG23 VAL A   5       2.724  -9.004  -8.089  1.00 90.31           H  
ATOM     73  N   LEU A   6       0.492 -10.922  -4.308  1.00 91.69           N  
ATOM     74  H   LEU A   6       1.502 -10.928  -4.314  1.00 91.69           H  
ATOM     75  CA  LEU A   6      -0.203 -11.658  -3.252  1.00 91.69           C  
ATOM     76  HA  LEU A   6      -0.914 -12.335  -3.726  1.00 91.69           H  
ATOM     77  C   LEU A   6      -1.005 -10.706  -2.353  1.00 91.69           C  
ATOM     78  CB  LEU A   6       0.831 -12.481  -2.462  1.00 91.69           C  
ATOM     79  HB2 LEU A   6       1.479 -11.793  -1.919  1.00 91.69           H  
ATOM     80  HB3 LEU A   6       1.450 -13.039  -3.164  1.00 91.69           H  
ATOM     81  O   LEU A   6      -2.167 -10.962  -2.075  1.00 91.69           O  
ATOM     82  CG  LEU A   6       0.208 -13.476  -1.464  1.00 91.69           C  
ATOM     83  HG  LEU A   6      -0.469 -12.948  -0.793  1.00 91.69           H  
ATOM     84  CD1 LEU A   6      -0.553 -14.599  -2.174  1.00 91.69           C  
ATOM     85 HD11 LEU A   6      -1.425 -14.192  -2.686  1.00 91.69           H  
ATOM     86 HD12 LEU A   6       0.092 -15.106  -2.891  1.00 91.69           H  
ATOM     87 HD13 LEU A   6      -0.911 -15.318  -1.437  1.00 91.69           H  
ATOM     88  CD2 LEU A   6       1.318 -14.109  -0.623  1.00 91.69           C  
ATOM     89 HD21 LEU A   6       2.013 -14.655  -1.262  1.00 91.69           H  
ATOM     90 HD22 LEU A   6       1.855 -13.333  -0.078  1.00 91.69           H  
ATOM     91 HD23 LEU A   6       0.880 -14.797   0.099  1.00 91.69           H  
ATOM     92  N   ILE A   7      -0.423  -9.564  -1.979  1.00 93.44           N  
ATOM     93  H   ILE A   7       0.540  -9.412  -2.243  1.00 93.44           H  
ATOM     94  CA  ILE A   7      -1.089  -8.545  -1.150  1.00 93.44           C  
ATOM     95  HA  ILE A   7      -1.441  -9.017  -0.233  1.00 93.44           H  
ATOM     96  C   ILE A   7      -2.335  -7.958  -1.825  1.00 93.44           C  
ATOM     97  CB  ILE A   7      -0.052  -7.456  -0.787  1.00 93.44           C  
ATOM     98  HB  ILE A   7       0.546  -7.248  -1.674  1.00 93.44           H  
ATOM     99  O   ILE A   7      -3.292  -7.615  -1.136  1.00 93.44           O  
ATOM    100  CG1 ILE A   7       0.871  -8.021   0.317  1.00 93.44           C  
ATOM    101 HG12 ILE A   7       0.349  -8.009   1.274  1.00 93.44           H  
ATOM    102 HG13 ILE A   7       1.118  -9.058   0.090  1.00 93.44           H  
ATOM    103  CG2 ILE A   7      -0.685  -6.124  -0.340  1.00 93.44           C  
ATOM    104 HG21 ILE A   7      -1.237  -5.673  -1.164  1.00 93.44           H  
ATOM    105 HG22 ILE A   7       0.090  -5.420  -0.037  1.00 93.44           H  
ATOM    106 HG23 ILE A   7      -1.364  -6.300   0.494  1.00 93.44           H  
ATOM    107  CD1 ILE A   7       2.203  -7.277   0.457  1.00 93.44           C  
ATOM    108 HD11 ILE A   7       2.035  -6.265   0.825  1.00 93.44           H  
ATOM    109 HD12 ILE A   7       2.712  -7.230  -0.506  1.00 93.44           H  
ATOM    110 HD13 ILE A   7       2.837  -7.805   1.168  1.00 93.44           H  
ATOM    111  N   LEU A   8      -2.334  -7.834  -3.154  1.00 93.81           N  
ATOM    112  H   LEU A   8      -1.519  -8.134  -3.670  1.00 93.81           H  
ATOM    113  CA  LEU A   8      -3.458  -7.267  -3.897  1.00 93.81           C  
ATOM    114  HA  LEU A   8      -3.760  -6.344  -3.402  1.00 93.81           H  
ATOM    115  C   LEU A   8      -4.685  -8.191  -3.908  1.00 93.81           C  
ATOM    116  CB  LEU A   8      -2.979  -6.938  -5.322  1.00 93.81           C  
ATOM    117  HB2 LEU A   8      -2.105  -6.289  -5.258  1.00 93.81           H  
ATOM    118  HB3 LEU A   8      -2.673  -7.867  -5.803  1.00 93.81           H  
ATOM    119  O   LEU A   8      -5.802  -7.694  -3.870  1.00 93.81           O  
ATOM    120  CG  LEU A   8      -4.038  -6.259  -6.212  1.00 93.81           C  
ATOM    121  HG  LEU A   8      -4.923  -6.890  -6.286  1.00 93.81           H  
ATOM    122  CD1 LEU A   8      -4.442  -4.880  -5.684  1.00 93.81           C  
ATOM    123 HD11 LEU A   8      -5.132  -4.409  -6.385  1.00 93.81           H  
ATOM    124 HD12 LEU A   8      -3.564  -4.249  -5.555  1.00 93.81           H  
ATOM    125 HD13 LEU A   8      -4.962  -4.991  -4.732  1.00 93.81           H  
ATOM    126  CD2 LEU A   8      -3.471  -6.088  -7.622  1.00 93.81           C  
ATOM    127 HD21 LEU A   8      -4.227  -5.637  -8.265  1.00 93.81           H  
ATOM    128 HD22 LEU A   8      -2.588  -5.450  -7.597  1.00 93.81           H  
ATOM    129 HD23 LEU A   8      -3.207  -7.064  -8.029  1.00 93.81           H  
ATOM    130  N   VAL A   9      -4.488  -9.512  -3.956  1.00 90.12           N  
ATOM    131  H   VAL A   9      -3.539  -9.859  -3.971  1.00 90.12           H  
ATOM    132  CA  VAL A   9      -5.597 -10.485  -4.034  1.00 90.12           C  
ATOM    133  HA  VAL A   9      -6.443 -10.001  -4.523  1.00 90.12           H  
ATOM    134  C   VAL A   9      -6.126 -10.925  -2.672  1.00 90.12           C  
ATOM    135  CB  VAL A   9      -5.233 -11.715  -4.886  1.00 90.12           C  
ATOM    136  HB  VAL A   9      -6.091 -12.386  -4.909  1.00 90.12           H  
ATOM    137  O   VAL A   9      -7.195 -11.521  -2.605  1.00 90.12           O  
ATOM    138  CG1 VAL A   9      -4.936 -11.309  -6.334  1.00 90.12           C  
ATOM    139 HG11 VAL A   9      -4.043 -10.686  -6.381  1.00 90.12           H  
ATOM    140 HG12 VAL A   9      -5.783 -10.752  -6.735  1.00 90.12           H  
ATOM    141 HG13 VAL A   9      -4.784 -12.201  -6.942  1.00 90.12           H  
ATOM    142  CG2 VAL A   9      -4.034 -12.500  -4.339  1.00 90.12           C  
ATOM    143 HG21 VAL A   9      -3.862 -13.381  -4.958  1.00 90.12           H  
ATOM    144 HG22 VAL A   9      -4.238 -12.830  -3.321  1.00 90.12           H  
ATOM    145 HG23 VAL A   9      -3.138 -11.879  -4.350  1.00 90.12           H  
ATOM    146  N   THR A  10      -5.387 -10.669  -1.591  1.00 91.81           N  
ATOM    147  H   THR A  10      -4.483 -10.234  -1.705  1.00 91.81           H  
ATOM    148  CA  THR A  10      -5.819 -11.029  -0.230  1.00 91.81           C  
ATOM    149  HA  THR A  10      -6.543 -11.842  -0.291  1.00 91.81           H  
ATOM    150  C   THR A  10      -6.527  -9.888   0.505  1.00 91.81           C  
ATOM    151  CB  THR A  10      -4.651 -11.527   0.638  1.00 91.81           C  
ATOM    152  HB  THR A  10      -5.060 -11.891   1.580  1.00 91.81           H  
ATOM    153  O   THR A  10      -6.906 -10.077   1.658  1.00 91.81           O  
ATOM    154  CG2 THR A  10      -3.842 -12.673   0.027  1.00 91.81           C  
ATOM    155 HG21 THR A  10      -4.402 -13.600   0.144  1.00 91.81           H  
ATOM    156 HG22 THR A  10      -3.664 -12.520  -1.037  1.00 91.81           H  
ATOM    157 HG23 THR A  10      -2.888 -12.768   0.545  1.00 91.81           H  
ATOM    158  OG1 THR A  10      -3.775 -10.468   0.957  1.00 91.81           O  
ATOM    159  HG1 THR A  10      -4.308  -9.801   1.396  1.00 91.81           H  
ATOM    160  N   LYS A  11      -6.612  -8.693  -0.087  1.00 72.12           N  
ATOM    161  H   LYS A  11      -6.399  -8.648  -1.073  1.00 72.12           H  
ATOM    162  CA  LYS A  11      -7.342  -7.546   0.471  1.00 72.12           C  
ATOM    163  HA  LYS A  11      -7.325  -7.575   1.561  1.00 72.12           H  
ATOM    164  C   LYS A  11      -8.816  -7.606   0.101  1.00 72.12           C  
ATOM    165  CB  LYS A  11      -6.726  -6.236  -0.033  1.00 72.12           C  
ATOM    166  HB2 LYS A  11      -7.436  -5.422   0.115  1.00 72.12           H  
ATOM    167  HB3 LYS A  11      -6.567  -6.328  -1.107  1.00 72.12           H  
ATOM    168  O   LYS A  11      -9.106  -8.017  -1.042  1.00 72.12           O  
ATOM    169  CG  LYS A  11      -5.392  -5.896   0.643  1.00 72.12           C  
ATOM    170  HG2 LYS A  11      -4.755  -5.419  -0.101  1.00 72.12           H  
ATOM    171  HG3 LYS A  11      -4.895  -6.804   0.984  1.00 72.12           H  
ATOM    172  CD  LYS A  11      -5.574  -4.925   1.813  1.00 72.12           C  
ATOM    173  HD2 LYS A  11      -6.170  -5.394   2.595  1.00 72.12           H  
ATOM    174  HD3 LYS A  11      -6.092  -4.039   1.446  1.00 72.12           H  
ATOM    175  CE  LYS A  11      -4.187  -4.550   2.342  1.00 72.12           C  
ATOM    176  HE2 LYS A  11      -3.505  -4.501   1.493  1.00 72.12           H  
ATOM    177  HE3 LYS A  11      -3.839  -5.344   3.002  1.00 72.12           H  
ATOM    178  NZ  LYS A  11      -4.211  -3.240   3.033  1.00 72.12           N  
ATOM    179  HZ1 LYS A  11      -3.289  -2.994   3.366  1.00 72.12           H  
ATOM    180  HZ2 LYS A  11      -4.846  -3.286   3.817  1.00 72.12           H  
ATOM    181  HZ3 LYS A  11      -4.543  -2.526   2.401  1.00 72.12           H  
ATOM    182  OXT LYS A  11      -9.589  -7.163   0.974  1.00 72.12           O  
TER     183      LYS A  11                                                       
END
