# Supplementary material for: Unveiling the Bioactive Potential of the Invasive Jellyfish Phyllorhiza punctata Through Integrative Transcriptomic and Proteomic Analyses
Source: Biomolecules. 2025 Aug 4;15(8):1121. doi: 10.3390/biom15081121 (PMC12383608; doi:10.3390/biom15081121)
Supplement: Supplementary file 1 [file biomolecules-15-01121-s001.zip › Suplementary Material/FileS3/Alphafold2/XP_065054022_7248_relaxed_rank_001_alphafold2_ptm_model_1_seed_000.pdb]

ATOM      1  N   ILE A   1       8.361  10.336  -4.599  1.00 58.44           N  
ATOM      2  H   ILE A   1       8.341  10.538  -3.610  1.00 58.44           H  
ATOM      3  H2  ILE A   1       9.270  10.582  -4.965  1.00 58.44           H  
ATOM      4  H3  ILE A   1       7.653  10.899  -5.048  1.00 58.44           H  
ATOM      5  CA  ILE A   1       8.089   8.891  -4.793  1.00 58.44           C  
ATOM      6  HA  ILE A   1       8.025   8.658  -5.856  1.00 58.44           H  
ATOM      7  C   ILE A   1       6.732   8.629  -4.165  1.00 58.44           C  
ATOM      8  CB  ILE A   1       9.230   8.042  -4.182  1.00 58.44           C  
ATOM      9  HB  ILE A   1       9.449   8.434  -3.189  1.00 58.44           H  
ATOM     10  O   ILE A   1       6.599   8.797  -2.963  1.00 58.44           O  
ATOM     11  CG1 ILE A   1      10.482   8.199  -5.080  1.00 58.44           C  
ATOM     12 HG12 ILE A   1      10.542   9.211  -5.481  1.00 58.44           H  
ATOM     13 HG13 ILE A   1      10.416   7.518  -5.929  1.00 58.44           H  
ATOM     14  CG2 ILE A   1       8.886   6.550  -4.030  1.00 58.44           C  
ATOM     15 HG21 ILE A   1       8.006   6.410  -3.402  1.00 58.44           H  
ATOM     16 HG22 ILE A   1       8.721   6.090  -5.005  1.00 58.44           H  
ATOM     17 HG23 ILE A   1       9.709   6.027  -3.545  1.00 58.44           H  
ATOM     18  CD1 ILE A   1      11.794   7.948  -4.334  1.00 58.44           C  
ATOM     19 HD11 ILE A   1      11.893   8.650  -3.506  1.00 58.44           H  
ATOM     20 HD12 ILE A   1      12.633   8.088  -5.016  1.00 58.44           H  
ATOM     21 HD13 ILE A   1      11.825   6.928  -3.949  1.00 58.44           H  
ATOM     22  N   SER A   2       5.707   8.391  -4.986  1.00 64.50           N  
ATOM     23  H   SER A   2       5.882   8.259  -5.972  1.00 64.50           H  
ATOM     24  CA  SER A   2       4.345   8.104  -4.509  1.00 64.50           C  
ATOM     25  HA  SER A   2       3.944   8.976  -3.992  1.00 64.50           H  
ATOM     26  C   SER A   2       4.379   6.920  -3.535  1.00 64.50           C  
ATOM     27  CB  SER A   2       3.468   7.797  -5.730  1.00 64.50           C  
ATOM     28  HB2 SER A   2       3.838   6.906  -6.237  1.00 64.50           H  
ATOM     29  HB3 SER A   2       3.507   8.641  -6.419  1.00 64.50           H  
ATOM     30  O   SER A   2       5.178   6.010  -3.749  1.00 64.50           O  
ATOM     31  OG  SER A   2       2.135   7.593  -5.338  1.00 64.50           O  
ATOM     32  HG  SER A   2       1.563   7.665  -6.106  1.00 64.50           H  
ATOM     33  N   SER A   3       3.554   6.890  -2.485  1.00 65.44           N  
ATOM     34  H   SER A   3       2.960   7.683  -2.289  1.00 65.44           H  
ATOM     35  CA  SER A   3       3.548   5.786  -1.505  1.00 65.44           C  
ATOM     36  HA  SER A   3       4.510   5.773  -0.991  1.00 65.44           H  
ATOM     37  C   SER A   3       3.358   4.411  -2.162  1.00 65.44           C  
ATOM     38  CB  SER A   3       2.461   6.010  -0.453  1.00 65.44           C  
ATOM     39  HB2 SER A   3       2.566   5.251   0.322  1.00 65.44           H  
ATOM     40  HB3 SER A   3       1.475   5.923  -0.911  1.00 65.44           H  
ATOM     41  O   SER A   3       3.901   3.419  -1.689  1.00 65.44           O  
ATOM     42  OG  SER A   3       2.607   7.297   0.119  1.00 65.44           O  
ATOM     43  HG  SER A   3       2.042   7.364   0.892  1.00 65.44           H  
ATOM     44  N   PHE A   4       2.702   4.373  -3.327  1.00 69.62           N  
ATOM     45  H   PHE A   4       2.257   5.222  -3.645  1.00 69.62           H  
ATOM     46  CA  PHE A   4       2.609   3.192  -4.189  1.00 69.62           C  
ATOM     47  HA  PHE A   4       2.187   2.366  -3.616  1.00 69.62           H  
ATOM     48  C   PHE A   4       3.973   2.718  -4.727  1.00 69.62           C  
ATOM     49  CB  PHE A   4       1.658   3.524  -5.348  1.00 69.62           C  
ATOM     50  HB2 PHE A   4       2.031   4.394  -5.888  1.00 69.62           H  
ATOM     51  HB3 PHE A   4       1.654   2.685  -6.044  1.00 69.62           H  
ATOM     52  O   PHE A   4       4.247   1.523  -4.760  1.00 69.62           O  
ATOM     53  CG  PHE A   4       0.227   3.776  -4.908  1.00 69.62           C  
ATOM     54  CD1 PHE A   4      -0.618   2.684  -4.644  1.00 69.62           C  
ATOM     55  HD1 PHE A   4      -0.254   1.674  -4.765  1.00 69.62           H  
ATOM     56  CD2 PHE A   4      -0.263   5.086  -4.745  1.00 69.62           C  
ATOM     57  HD2 PHE A   4       0.372   5.936  -4.946  1.00 69.62           H  
ATOM     58  CE1 PHE A   4      -1.942   2.900  -4.224  1.00 69.62           C  
ATOM     59  HE1 PHE A   4      -2.590   2.058  -4.028  1.00 69.62           H  
ATOM     60  CE2 PHE A   4      -1.587   5.304  -4.325  1.00 69.62           C  
ATOM     61  HE2 PHE A   4      -1.963   6.309  -4.207  1.00 69.62           H  
ATOM     62  CZ  PHE A   4      -2.427   4.209  -4.065  1.00 69.62           C  
ATOM     63  HZ  PHE A   4      -3.446   4.373  -3.748  1.00 69.62           H  
ATOM     64  N   ALA A   5       4.857   3.644  -5.099  1.00 70.50           N  
ATOM     65  H   ALA A   5       4.627   4.612  -4.926  1.00 70.50           H  
ATOM     66  CA  ALA A   5       6.212   3.346  -5.561  1.00 70.50           C  
ATOM     67  HA  ALA A   5       6.177   2.471  -6.209  1.00 70.50           H  
ATOM     68  C   ALA A   5       7.172   3.002  -4.403  1.00 70.50           C  
ATOM     69  CB  ALA A   5       6.702   4.533  -6.401  1.00 70.50           C  
ATOM     70  HB1 ALA A   5       7.716   4.337  -6.748  1.00 70.50           H  
ATOM     71  HB2 ALA A   5       6.688   5.447  -5.807  1.00 70.50           H  
ATOM     72  HB3 ALA A   5       6.053   4.657  -7.269  1.00 70.50           H  
ATOM     73  O   ALA A   5       8.111   2.239  -4.601  1.00 70.50           O  
ATOM     74  N   CYS A   6       6.916   3.502  -3.187  1.00 68.94           N  
ATOM     75  H   CYS A   6       6.129   4.127  -3.087  1.00 68.94           H  
ATOM     76  CA  CYS A   6       7.637   3.081  -1.976  1.00 68.94           C  
ATOM     77  HA  CYS A   6       8.706   3.230  -2.122  1.00 68.94           H  
ATOM     78  C   CYS A   6       7.390   1.590  -1.699  1.00 68.94           C  
ATOM     79  CB  CYS A   6       7.166   3.941  -0.793  1.00 68.94           C  
ATOM     80  HB2 CYS A   6       7.124   4.978  -1.126  1.00 68.94           H  
ATOM     81  HB3 CYS A   6       6.147   3.647  -0.541  1.00 68.94           H  
ATOM     82  O   CYS A   6       8.338   0.819  -1.570  1.00 68.94           O  
ATOM     83  SG  CYS A   6       8.121   3.935   0.761  1.00 68.94           S  
ATOM     84  N   SER A   7       6.121   1.165  -1.691  1.00 68.50           N  
ATOM     85  H   SER A   7       5.374   1.841  -1.755  1.00 68.50           H  
ATOM     86  CA  SER A   7       5.744  -0.231  -1.433  1.00 68.50           C  
ATOM     87  HA  SER A   7       6.243  -0.572  -0.526  1.00 68.50           H  
ATOM     88  C   SER A   7       6.166  -1.201  -2.540  1.00 68.50           C  
ATOM     89  CB  SER A   7       4.233  -0.320  -1.205  1.00 68.50           C  
ATOM     90  HB2 SER A   7       3.709   0.073  -2.076  1.00 68.50           H  
ATOM     91  HB3 SER A   7       3.948  -1.362  -1.061  1.00 68.50           H  
ATOM     92  O   SER A   7       6.441  -2.360  -2.244  1.00 68.50           O  
ATOM     93  OG  SER A   7       3.873   0.425  -0.055  1.00 68.50           O  
ATOM     94  HG  SER A   7       4.220  -0.027   0.717  1.00 68.50           H  
ATOM     95  N   ALA A   8       6.260  -0.744  -3.793  1.00 66.31           N  
ATOM     96  H   ALA A   8       5.947   0.195  -3.994  1.00 66.31           H  
ATOM     97  CA  ALA A   8       6.728  -1.570  -4.908  1.00 66.31           C  
ATOM     98  HA  ALA A   8       6.257  -2.551  -4.839  1.00 66.31           H  
ATOM     99  C   ALA A   8       8.252  -1.803  -4.892  1.00 66.31           C  
ATOM    100  CB  ALA A   8       6.272  -0.916  -6.216  1.00 66.31           C  
ATOM    101  HB1 ALA A   8       6.563  -1.546  -7.057  1.00 66.31           H  
ATOM    102  HB2 ALA A   8       6.740   0.063  -6.327  1.00 66.31           H  
ATOM    103  HB3 ALA A   8       5.188  -0.804  -6.217  1.00 66.31           H  
ATOM    104  O   ALA A   8       8.704  -2.896  -5.223  1.00 66.31           O  
ATOM    105  N   SER A   9       9.043  -0.800  -4.492  1.00 72.50           N  
ATOM    106  H   SER A   9       8.628   0.104  -4.314  1.00 72.50           H  
ATOM    107  CA  SER A   9      10.511  -0.909  -4.447  1.00 72.50           C  
ATOM    108  HA  SER A   9      10.843  -1.589  -5.231  1.00 72.50           H  
ATOM    109  C   SER A   9      11.045  -1.464  -3.127  1.00 72.50           C  
ATOM    110  CB  SER A   9      11.156   0.449  -4.718  1.00 72.50           C  
ATOM    111  HB2 SER A   9      12.232   0.367  -4.564  1.00 72.50           H  
ATOM    112  HB3 SER A   9      10.756   1.195  -4.031  1.00 72.50           H  
ATOM    113  O   SER A   9      12.102  -2.089  -3.110  1.00 72.50           O  
ATOM    114  OG  SER A   9      10.915   0.844  -6.055  1.00 72.50           O  
ATOM    115  HG  SER A   9      11.527   1.548  -6.281  1.00 72.50           H  
ATOM    116  N   PHE A  10      10.330  -1.260  -2.018  1.00 71.75           N  
ATOM    117  H   PHE A  10       9.490  -0.702  -2.078  1.00 71.75           H  
ATOM    118  CA  PHE A  10      10.740  -1.727  -0.696  1.00 71.75           C  
ATOM    119  HA  PHE A  10      11.584  -2.410  -0.796  1.00 71.75           H  
ATOM    120  C   PHE A  10       9.604  -2.496  -0.018  1.00 71.75           C  
ATOM    121  CB  PHE A  10      11.244  -0.564   0.154  1.00 71.75           C  
ATOM    122  HB2 PHE A  10      11.601  -0.992   1.090  1.00 71.75           H  
ATOM    123  HB3 PHE A  10      10.422   0.118   0.372  1.00 71.75           H  
ATOM    124  O   PHE A  10       9.039  -2.023   0.975  1.00 71.75           O  
ATOM    125  CG  PHE A  10      12.376   0.213  -0.472  1.00 71.75           C  
ATOM    126  CD1 PHE A  10      13.706  -0.212  -0.301  1.00 71.75           C  
ATOM    127  HD1 PHE A  10      13.928  -1.084   0.296  1.00 71.75           H  
ATOM    128  CD2 PHE A  10      12.093   1.352  -1.246  1.00 71.75           C  
ATOM    129  HD2 PHE A  10      11.069   1.673  -1.372  1.00 71.75           H  
ATOM    130  CE1 PHE A  10      14.752   0.504  -0.907  1.00 71.75           C  
ATOM    131  HE1 PHE A  10      15.774   0.181  -0.773  1.00 71.75           H  
ATOM    132  CE2 PHE A  10      13.139   2.066  -1.854  1.00 71.75           C  
ATOM    133  HE2 PHE A  10      12.924   2.943  -2.445  1.00 71.75           H  
ATOM    134  CZ  PHE A  10      14.469   1.640  -1.684  1.00 71.75           C  
ATOM    135  HZ  PHE A  10      15.276   2.189  -2.147  1.00 71.75           H  
ATOM    136  N   PRO A  11       9.298  -3.715  -0.501  1.00 59.12           N  
ATOM    137  CA  PRO A  11       8.236  -4.550   0.062  1.00 59.12           C  
ATOM    138  HA  PRO A  11       7.280  -4.034  -0.028  1.00 59.12           H  
ATOM    139  C   PRO A  11       8.455  -4.883   1.549  1.00 59.12           C  
ATOM    140  CB  PRO A  11       8.213  -5.808  -0.817  1.00 59.12           C  
ATOM    141  HB2 PRO A  11       7.496  -5.664  -1.625  1.00 59.12           H  
ATOM    142  HB3 PRO A  11       7.963  -6.705  -0.251  1.00 59.12           H  
ATOM    143  O   PRO A  11       7.515  -5.260   2.236  1.00 59.12           O  
ATOM    144  CG  PRO A  11       9.623  -5.884  -1.405  1.00 59.12           C  
ATOM    145  HG2 PRO A  11       9.640  -6.425  -2.351  1.00 59.12           H  
ATOM    146  HG3 PRO A  11      10.300  -6.341  -0.684  1.00 59.12           H  
ATOM    147  CD  PRO A  11       9.979  -4.414  -1.587  1.00 59.12           C  
ATOM    148  HD2 PRO A  11       9.593  -4.059  -2.543  1.00 59.12           H  
ATOM    149  HD3 PRO A  11      11.061  -4.295  -1.553  1.00 59.12           H  
ATOM    150  N   ASN A  12       9.686  -4.715   2.053  1.00 63.00           N  
ATOM    151  H   ASN A  12      10.403  -4.398   1.416  1.00 63.00           H  
ATOM    152  CA  ASN A  12      10.064  -4.925   3.453  1.00 63.00           C  
ATOM    153  HA  ASN A  12       9.255  -5.446   3.966  1.00 63.00           H  
ATOM    154  C   ASN A  12      10.281  -3.636   4.278  1.00 63.00           C  
ATOM    155  CB  ASN A  12      11.308  -5.837   3.490  1.00 63.00           C  
ATOM    156  HB2 ASN A  12      11.913  -5.720   2.591  1.00 63.00           H  
ATOM    157  HB3 ASN A  12      11.931  -5.568   4.343  1.00 63.00           H  
ATOM    158  O   ASN A  12      10.478  -3.749   5.483  1.00 63.00           O  
ATOM    159  CG  ASN A  12      10.933  -7.291   3.689  1.00 63.00           C  
ATOM    160  ND2 ASN A  12      10.852  -8.075   2.639  1.00 63.00           N  
ATOM    161 HD21 ASN A  12      10.582  -9.029   2.834  1.00 63.00           H  
ATOM    162 HD22 ASN A  12      11.013  -7.723   1.706  1.00 63.00           H  
ATOM    163  OD1 ASN A  12      10.702  -7.745   4.790  1.00 63.00           O  
ATOM    164  N   GLN A  13      10.273  -2.429   3.687  1.00 61.91           N  
ATOM    165  H   GLN A  13      10.024  -2.368   2.710  1.00 61.91           H  
ATOM    166  CA  GLN A  13      10.484  -1.173   4.445  1.00 61.91           C  
ATOM    167  HA  GLN A  13      10.586  -1.409   5.504  1.00 61.91           H  
ATOM    168  C   GLN A  13       9.321  -0.184   4.386  1.00 61.91           C  
ATOM    169  CB  GLN A  13      11.768  -0.438   4.040  1.00 61.91           C  
ATOM    170  HB2 GLN A  13      11.807   0.487   4.615  1.00 61.91           H  
ATOM    171  HB3 GLN A  13      11.733  -0.151   2.989  1.00 61.91           H  
ATOM    172  O   GLN A  13       9.229   0.676   5.258  1.00 61.91           O  
ATOM    173  CG  GLN A  13      13.056  -1.208   4.345  1.00 61.91           C  
ATOM    174  HG2 GLN A  13      13.167  -2.041   3.651  1.00 61.91           H  
ATOM    175  HG3 GLN A  13      12.994  -1.607   5.357  1.00 61.91           H  
ATOM    176  CD  GLN A  13      14.282  -0.302   4.250  1.00 61.91           C  
ATOM    177  NE2 GLN A  13      15.357  -0.628   4.932  1.00 61.91           N  
ATOM    178 HE21 GLN A  13      15.369  -1.446   5.524  1.00 61.91           H  
ATOM    179 HE22 GLN A  13      16.131   0.018   4.863  1.00 61.91           H  
ATOM    180  OE1 GLN A  13      14.307   0.710   3.573  1.00 61.91           O  
ATOM    181  N   CYS A  14       8.418  -0.293   3.413  1.00 62.28           N  
ATOM    182  H   CYS A  14       8.534  -0.985   2.687  1.00 62.28           H  
ATOM    183  CA  CYS A  14       7.217   0.533   3.396  1.00 62.28           C  
ATOM    184  HA  CYS A  14       7.330   1.363   4.093  1.00 62.28           H  
ATOM    185  C   CYS A  14       6.041  -0.353   3.835  1.00 62.28           C  
ATOM    186  CB  CYS A  14       7.045   1.193   2.017  1.00 62.28           C  
ATOM    187  HB2 CYS A  14       6.764   0.420   1.301  1.00 62.28           H  
ATOM    188  HB3 CYS A  14       6.233   1.918   2.073  1.00 62.28           H  
ATOM    189  O   CYS A  14       5.576  -1.147   3.012  1.00 62.28           O  
ATOM    190  SG  CYS A  14       8.540   2.020   1.378  1.00 62.28           S  
ATOM    191  N   PRO A  15       5.570  -0.276   5.102  1.00 60.59           N  
ATOM    192  CA  PRO A  15       4.390  -1.020   5.525  1.00 60.59           C  
ATOM    193  HA  PRO A  15       4.587  -2.091   5.485  1.00 60.59           H  
ATOM    194  C   PRO A  15       3.261  -0.664   4.562  1.00 60.59           C  
ATOM    195  CB  PRO A  15       4.107  -0.596   6.973  1.00 60.59           C  
ATOM    196  HB2 PRO A  15       3.039  -0.537   7.184  1.00 60.59           H  
ATOM    197  HB3 PRO A  15       4.588  -1.301   7.652  1.00 60.59           H  
ATOM    198  O   PRO A  15       2.937   0.515   4.400  1.00 60.59           O  
ATOM    199  CG  PRO A  15       4.786   0.766   7.097  1.00 60.59           C  
ATOM    200  HG2 PRO A  15       5.103   0.970   8.120  1.00 60.59           H  
ATOM    201  HG3 PRO A  15       4.111   1.546   6.743  1.00 60.59           H  
ATOM    202  CD  PRO A  15       5.978   0.654   6.148  1.00 60.59           C  
ATOM    203  HD2 PRO A  15       6.211   1.644   5.758  1.00 60.59           H  
ATOM    204  HD3 PRO A  15       6.838   0.246   6.679  1.00 60.59           H  
ATOM    205  N   ALA A  16       2.733  -1.670   3.855  1.00 65.31           N  
ATOM    206  H   ALA A  16       3.102  -2.601   3.988  1.00 65.31           H  
ATOM    207  CA  ALA A  16       1.597  -1.500   2.961  1.00 65.31           C  
ATOM    208  HA  ALA A  16       1.904  -0.925   2.087  1.00 65.31           H  
ATOM    209  C   ALA A  16       0.542  -0.725   3.746  1.00 65.31           C  
ATOM    210  CB  ALA A  16       1.094  -2.882   2.520  1.00 65.31           C  
ATOM    211  HB1 ALA A  16       0.793  -3.467   3.388  1.00 65.31           H  
ATOM    212  HB2 ALA A  16       0.235  -2.765   1.858  1.00 65.31           H  
ATOM    213  HB3 ALA A  16       1.884  -3.411   1.986  1.00 65.31           H  
ATOM    214  O   ALA A  16       0.170  -1.171   4.830  1.00 65.31           O  
ATOM    215  N   LEU A  17       0.175   0.471   3.269  1.00 64.06           N  
ATOM    216  H   LEU A  17       0.614   0.787   2.417  1.00 64.06           H  
ATOM    217  CA  LEU A  17      -0.756   1.378   3.937  1.00 64.06           C  
ATOM    218  HA  LEU A  17      -0.343   1.669   4.903  1.00 64.06           H  
ATOM    219  C   LEU A  17      -2.065   0.622   4.184  1.00 64.06           C  
ATOM    220  CB  LEU A  17      -0.958   2.636   3.066  1.00 64.06           C  
ATOM    221  HB2 LEU A  17      -1.853   3.160   3.402  1.00 64.06           H  
ATOM    222  HB3 LEU A  17      -1.140   2.315   2.040  1.00 64.06           H  
ATOM    223  O   LEU A  17      -2.958   0.596   3.336  1.00 64.06           O  
ATOM    224  CG  LEU A  17       0.222   3.626   3.091  1.00 64.06           C  
ATOM    225  HG  LEU A  17       1.164   3.083   3.022  1.00 64.06           H  
ATOM    226  CD1 LEU A  17       0.127   4.579   1.899  1.00 64.06           C  
ATOM    227 HD11 LEU A  17       0.940   5.303   1.954  1.00 64.06           H  
ATOM    228 HD12 LEU A  17      -0.827   5.105   1.918  1.00 64.06           H  
ATOM    229 HD13 LEU A  17       0.210   4.013   0.971  1.00 64.06           H  
ATOM    230  CD2 LEU A  17       0.217   4.477   4.364  1.00 64.06           C  
ATOM    231 HD21 LEU A  17       1.062   5.166   4.353  1.00 64.06           H  
ATOM    232 HD22 LEU A  17       0.312   3.835   5.239  1.00 64.06           H  
ATOM    233 HD23 LEU A  17      -0.710   5.046   4.436  1.00 64.06           H  
ATOM    234  N   SER A  18      -2.141  -0.034   5.342  1.00 61.28           N  
ATOM    235  H   SER A  18      -1.278  -0.083   5.865  1.00 61.28           H  
ATOM    236  CA  SER A  18      -3.207  -0.933   5.780  1.00 61.28           C  
ATOM    237  HA  SER A  18      -3.535  -1.524   4.925  1.00 61.28           H  
ATOM    238  C   SER A  18      -4.389  -0.088   6.256  1.00 61.28           C  
ATOM    239  CB  SER A  18      -2.664  -1.900   6.844  1.00 61.28           C  
ATOM    240  HB2 SER A  18      -1.627  -2.144   6.613  1.00 61.28           H  
ATOM    241  HB3 SER A  18      -2.701  -1.440   7.831  1.00 61.28           H  
ATOM    242  O   SER A  18      -4.799  -0.122   7.410  1.00 61.28           O  
ATOM    243  OG  SER A  18      -3.403  -3.104   6.829  1.00 61.28           O  
ATOM    244  HG  SER A  18      -3.201  -3.600   7.626  1.00 61.28           H  
ATOM    245  N   GLY A  19      -4.847   0.791   5.366  1.00 53.97           N  
ATOM    246  H   GLY A  19      -4.381   0.787   4.470  1.00 53.97           H  
ATOM    247  CA  GLY A  19      -5.778   1.876   5.659  1.00 53.97           C  
ATOM    248  HA2 GLY A  19      -5.251   2.660   6.202  1.00 53.97           H  
ATOM    249  HA3 GLY A  19      -6.576   1.498   6.298  1.00 53.97           H  
ATOM    250  C   GLY A  19      -6.426   2.504   4.422  1.00 53.97           C  
ATOM    251  O   GLY A  19      -7.171   3.463   4.570  1.00 53.97           O  
ATOM    252  N   CYS A  20      -6.202   1.972   3.209  1.00 53.22           N  
ATOM    253  H   CYS A  20      -5.556   1.200   3.124  1.00 53.22           H  
ATOM    254  CA  CYS A  20      -6.954   2.384   2.007  1.00 53.22           C  
ATOM    255  HA  CYS A  20      -7.176   3.447   2.105  1.00 53.22           H  
ATOM    256  C   CYS A  20      -8.324   1.684   1.880  1.00 53.22           C  
ATOM    257  CB  CYS A  20      -6.085   2.220   0.753  1.00 53.22           C  
ATOM    258  HB2 CYS A  20      -5.040   2.413   0.997  1.00 53.22           H  
ATOM    259  HB3 CYS A  20      -6.185   1.205   0.369  1.00 53.22           H  
ATOM    260  O   CYS A  20      -9.029   1.842   0.890  1.00 53.22           O  
ATOM    261  SG  CYS A  20      -6.621   3.416  -0.508  1.00 53.22           S  
ATOM    262  HG  CYS A  20      -5.960   2.884  -1.540  1.00 53.22           H  
ATOM    263  N   LEU A  21      -8.728   0.932   2.904  1.00 55.81           N  
ATOM    264  H   LEU A  21      -8.098   0.828   3.687  1.00 55.81           H  
ATOM    265  CA  LEU A  21     -10.133   0.641   3.159  1.00 55.81           C  
ATOM    266  HA  LEU A  21     -10.734   0.877   2.281  1.00 55.81           H  
ATOM    267  C   LEU A  21     -10.601   1.613   4.247  1.00 55.81           C  
ATOM    268  CB  LEU A  21     -10.324  -0.856   3.468  1.00 55.81           C  
ATOM    269  HB2 LEU A  21      -9.686  -1.121   4.311  1.00 55.81           H  
ATOM    270  HB3 LEU A  21     -11.359  -1.021   3.767  1.00 55.81           H  
ATOM    271  O   LEU A  21     -10.882   1.217   5.376  1.00 55.81           O  
ATOM    272  CG  LEU A  21      -9.999  -1.782   2.276  1.00 55.81           C  
ATOM    273  HG  LEU A  21      -8.988  -1.581   1.922  1.00 55.81           H  
ATOM    274  CD1 LEU A  21     -10.054  -3.241   2.726  1.00 55.81           C  
ATOM    275 HD11 LEU A  21      -9.790  -3.895   1.895  1.00 55.81           H  
ATOM    276 HD12 LEU A  21      -9.343  -3.403   3.536  1.00 55.81           H  
ATOM    277 HD13 LEU A  21     -11.057  -3.487   3.074  1.00 55.81           H  
ATOM    278  CD2 LEU A  21     -10.974  -1.610   1.107  1.00 55.81           C  
ATOM    279 HD21 LEU A  21     -10.872  -0.613   0.680  1.00 55.81           H  
ATOM    280 HD22 LEU A  21     -12.000  -1.753   1.449  1.00 55.81           H  
ATOM    281 HD23 LEU A  21     -10.749  -2.335   0.326  1.00 55.81           H  
ATOM    282  N   GLN A  22     -10.609   2.908   3.900  1.00 36.59           N  
ATOM    283  H   GLN A  22     -10.327   3.132   2.956  1.00 36.59           H  
ATOM    284  CA  GLN A  22     -11.474   3.884   4.557  1.00 36.59           C  
ATOM    285  HA  GLN A  22     -11.240   3.944   5.620  1.00 36.59           H  
ATOM    286  C   GLN A  22     -12.899   3.360   4.392  1.00 36.59           C  
ATOM    287  CB  GLN A  22     -11.343   5.285   3.930  1.00 36.59           C  
ATOM    288  HB2 GLN A  22     -11.360   5.207   2.843  1.00 36.59           H  
ATOM    289  HB3 GLN A  22     -12.204   5.878   4.239  1.00 36.59           H  
ATOM    290  O   GLN A  22     -13.468   3.390   3.300  1.00 36.59           O  
ATOM    291  CG  GLN A  22     -10.077   6.029   4.375  1.00 36.59           C  
ATOM    292  HG2 GLN A  22     -10.076   6.121   5.461  1.00 36.59           H  
ATOM    293  HG3 GLN A  22      -9.203   5.447   4.080  1.00 36.59           H  
ATOM    294  CD  GLN A  22      -9.963   7.431   3.775  1.00 36.59           C  
ATOM    295  NE2 GLN A  22      -8.775   7.993   3.736  1.00 36.59           N  
ATOM    296 HE21 GLN A  22      -7.968   7.507   4.101  1.00 36.59           H  
ATOM    297 HE22 GLN A  22      -8.754   8.924   3.346  1.00 36.59           H  
ATOM    298  OE1 GLN A  22     -10.905   8.062   3.332  1.00 36.59           O  
ATOM    299  N   LYS A  23     -13.401   2.773   5.471  1.00 44.88           N  
ATOM    300  H   LYS A  23     -12.808   2.766   6.289  1.00 44.88           H  
ATOM    301  CA  LYS A  23     -14.826   2.667   5.725  1.00 44.88           C  
ATOM    302  HA  LYS A  23     -15.348   2.400   4.806  1.00 44.88           H  
ATOM    303  C   LYS A  23     -15.351   4.036   6.141  1.00 44.88           C  
ATOM    304  CB  LYS A  23     -15.047   1.606   6.804  1.00 44.88           C  
ATOM    305  HB2 LYS A  23     -14.531   0.693   6.507  1.00 44.88           H  
ATOM    306  HB3 LYS A  23     -14.627   1.961   7.745  1.00 44.88           H  
ATOM    307  O   LYS A  23     -14.580   4.760   6.812  1.00 44.88           O  
ATOM    308  CG  LYS A  23     -16.536   1.305   6.982  1.00 44.88           C  
ATOM    309  HG2 LYS A  23     -17.061   2.201   7.312  1.00 44.88           H  
ATOM    310  HG3 LYS A  23     -16.953   0.975   6.030  1.00 44.88           H  
ATOM    311  CD  LYS A  23     -16.721   0.212   8.032  1.00 44.88           C  
ATOM    312  HD2 LYS A  23     -16.155  -0.673   7.740  1.00 44.88           H  
ATOM    313  HD3 LYS A  23     -16.357   0.579   8.991  1.00 44.88           H  
ATOM    314  CE  LYS A  23     -18.209  -0.126   8.122  1.00 44.88           C  
ATOM    315  HE2 LYS A  23     -18.538  -0.504   7.155  1.00 44.88           H  
ATOM    316  HE3 LYS A  23     -18.754   0.797   8.320  1.00 44.88           H  
ATOM    317  NZ  LYS A  23     -18.468  -1.118   9.191  1.00 44.88           N  
ATOM    318  HZ1 LYS A  23     -18.169  -0.747  10.082  1.00 44.88           H  
ATOM    319  HZ2 LYS A  23     -17.959  -1.971   9.006  1.00 44.88           H  
ATOM    320  HZ3 LYS A  23     -19.455  -1.326   9.241  1.00 44.88           H  
ATOM    321  OXT LYS A  23     -16.531   4.271   5.823  1.00 44.88           O  
TER     322      LYS A  23                                                       
END
