# Supplementary material for: Unveiling the Bioactive Potential of the Invasive Jellyfish Phyllorhiza punctata Through Integrative Transcriptomic and Proteomic Analyses
Source: Biomolecules. 2025 Aug 4;15(8):1121. doi: 10.3390/biom15081121 (PMC12383608; doi:10.3390/biom15081121)
Supplement: Supplementary file 1 [file biomolecules-15-01121-s001.zip › Suplementary Material/FileS3/Alphafold2/XP_065054023_3493_relaxed_rank_001_alphafold2_ptm_model_5_seed_000.pdb]

ATOM      1  N   GLY A   1       5.925   6.219  -7.156  1.00 59.91           N  
ATOM      2  H   GLY A   1       4.945   6.010  -7.280  1.00 59.91           H  
ATOM      3  H2  GLY A   1       6.291   6.676  -7.979  1.00 59.91           H  
ATOM      4  H3  GLY A   1       6.006   6.834  -6.359  1.00 59.91           H  
ATOM      5  CA  GLY A   1       6.671   4.986  -6.865  1.00 59.91           C  
ATOM      6  HA2 GLY A   1       6.545   4.258  -7.666  1.00 59.91           H  
ATOM      7  HA3 GLY A   1       7.728   5.209  -6.715  1.00 59.91           H  
ATOM      8  C   GLY A   1       6.109   4.448  -5.581  1.00 59.91           C  
ATOM      9  O   GLY A   1       6.162   5.190  -4.621  1.00 59.91           O  
ATOM     10  N   GLY A   2       5.511   3.253  -5.616  1.00 69.12           N  
ATOM     11  H   GLY A   2       5.554   2.698  -6.459  1.00 69.12           H  
ATOM     12  CA  GLY A   2       4.671   2.727  -4.534  1.00 69.12           C  
ATOM     13  HA2 GLY A   2       5.198   2.806  -3.583  1.00 69.12           H  
ATOM     14  HA3 GLY A   2       4.446   1.676  -4.716  1.00 69.12           H  
ATOM     15  C   GLY A   2       3.365   3.511  -4.400  1.00 69.12           C  
ATOM     16  O   GLY A   2       3.379   4.732  -4.364  1.00 69.12           O  
ATOM     17  N   VAL A   3       2.223   2.833  -4.420  1.00 74.50           N  
ATOM     18  H   VAL A   3       2.262   1.825  -4.469  1.00 74.50           H  
ATOM     19  CA  VAL A   3       1.012   3.390  -3.812  1.00 74.50           C  
ATOM     20  HA  VAL A   3       1.113   4.463  -3.646  1.00 74.50           H  
ATOM     21  C   VAL A   3       0.962   2.699  -2.463  1.00 74.50           C  
ATOM     22  CB  VAL A   3      -0.249   3.146  -4.668  1.00 74.50           C  
ATOM     23  HB  VAL A   3      -0.415   2.075  -4.776  1.00 74.50           H  
ATOM     24  O   VAL A   3       0.790   1.478  -2.420  1.00 74.50           O  
ATOM     25  CG1 VAL A   3      -1.491   3.776  -4.025  1.00 74.50           C  
ATOM     26 HG11 VAL A   3      -1.671   3.326  -3.048  1.00 74.50           H  
ATOM     27 HG12 VAL A   3      -1.348   4.849  -3.898  1.00 74.50           H  
ATOM     28 HG13 VAL A   3      -2.366   3.598  -4.650  1.00 74.50           H  
ATOM     29  CG2 VAL A   3      -0.093   3.751  -6.071  1.00 74.50           C  
ATOM     30 HG21 VAL A   3      -1.007   3.594  -6.644  1.00 74.50           H  
ATOM     31 HG22 VAL A   3       0.105   4.820  -5.993  1.00 74.50           H  
ATOM     32 HG23 VAL A   3       0.731   3.269  -6.598  1.00 74.50           H  
ATOM     33  N   GLY A   4       1.234   3.432  -1.385  1.00 76.50           N  
ATOM     34  H   GLY A   4       1.528   4.394  -1.475  1.00 76.50           H  
ATOM     35  CA  GLY A   4       1.134   2.901  -0.034  1.00 76.50           C  
ATOM     36  HA2 GLY A   4       1.924   2.166   0.120  1.00 76.50           H  
ATOM     37  HA3 GLY A   4       1.267   3.708   0.686  1.00 76.50           H  
ATOM     38  C   GLY A   4      -0.227   2.245   0.194  1.00 76.50           C  
ATOM     39  O   GLY A   4      -1.237   2.604  -0.417  1.00 76.50           O  
ATOM     40  N   ARG A   5      -0.271   1.238   1.063  1.00 82.94           N  
ATOM     41  H   ARG A   5       0.542   1.063   1.638  1.00 82.94           H  
ATOM     42  CA  ARG A   5      -1.523   0.528   1.340  1.00 82.94           C  
ATOM     43  HA  ARG A   5      -2.079   0.432   0.408  1.00 82.94           H  
ATOM     44  C   ARG A   5      -2.349   1.384   2.295  1.00 82.94           C  
ATOM     45  CB  ARG A   5      -1.254  -0.879   1.893  1.00 82.94           C  
ATOM     46  HB2 ARG A   5      -0.929  -0.794   2.930  1.00 82.94           H  
ATOM     47  HB3 ARG A   5      -2.187  -1.443   1.869  1.00 82.94           H  
ATOM     48  O   ARG A   5      -1.844   1.796   3.335  1.00 82.94           O  
ATOM     49  CG  ARG A   5      -0.173  -1.629   1.095  1.00 82.94           C  
ATOM     50  HG2 ARG A   5       0.800  -1.170   1.269  1.00 82.94           H  
ATOM     51  HG3 ARG A   5      -0.403  -1.555   0.032  1.00 82.94           H  
ATOM     52  CD  ARG A   5      -0.085  -3.114   1.461  1.00 82.94           C  
ATOM     53  HD2 ARG A   5       0.673  -3.565   0.821  1.00 82.94           H  
ATOM     54  HD3 ARG A   5      -1.041  -3.586   1.236  1.00 82.94           H  
ATOM     55  NE  ARG A   5       0.238  -3.322   2.888  1.00 82.94           N  
ATOM     56  HE  ARG A   5      -0.206  -2.690   3.538  1.00 82.94           H  
ATOM     57  NH1 ARG A   5       1.697  -5.087   2.657  1.00 82.94           N  
ATOM     58 HH11 ARG A   5       1.606  -5.022   1.654  1.00 82.94           H  
ATOM     59 HH12 ARG A   5       2.280  -5.800   3.072  1.00 82.94           H  
ATOM     60  NH2 ARG A   5       1.144  -4.368   4.694  1.00 82.94           N  
ATOM     61 HH21 ARG A   5       0.632  -3.747   5.304  1.00 82.94           H  
ATOM     62 HH22 ARG A   5       1.737  -5.084   5.089  1.00 82.94           H  
ATOM     63  CZ  ARG A   5       1.022  -4.254   3.401  1.00 82.94           C  
ATOM     64  N   VAL A   6      -3.611   1.646   1.973  1.00 84.62           N  
ATOM     65  H   VAL A   6      -3.976   1.307   1.094  1.00 84.62           H  
ATOM     66  CA  VAL A   6      -4.534   2.297   2.912  1.00 84.62           C  
ATOM     67  HA  VAL A   6      -3.974   2.948   3.583  1.00 84.62           H  
ATOM     68  C   VAL A   6      -5.184   1.212   3.754  1.00 84.62           C  
ATOM     69  CB  VAL A   6      -5.573   3.176   2.197  1.00 84.62           C  
ATOM     70  HB  VAL A   6      -6.176   2.562   1.527  1.00 84.62           H  
ATOM     71  O   VAL A   6      -5.855   0.333   3.215  1.00 84.62           O  
ATOM     72  CG1 VAL A   6      -6.496   3.869   3.208  1.00 84.62           C  
ATOM     73 HG11 VAL A   6      -7.075   3.130   3.761  1.00 84.62           H  
ATOM     74 HG12 VAL A   6      -7.196   4.520   2.685  1.00 84.62           H  
ATOM     75 HG13 VAL A   6      -5.911   4.462   3.911  1.00 84.62           H  
ATOM     76  CG2 VAL A   6      -4.876   4.267   1.373  1.00 84.62           C  
ATOM     77 HG21 VAL A   6      -4.267   3.821   0.587  1.00 84.62           H  
ATOM     78 HG22 VAL A   6      -4.239   4.875   2.016  1.00 84.62           H  
ATOM     79 HG23 VAL A   6      -5.622   4.906   0.901  1.00 84.62           H  
ATOM     80  N   GLY A   7      -4.952   1.247   5.062  1.00 82.31           N  
ATOM     81  H   GLY A   7      -4.407   2.002   5.453  1.00 82.31           H  
ATOM     82  CA  GLY A   7      -5.653   0.390   6.004  1.00 82.31           C  
ATOM     83  HA2 GLY A   7      -4.937  -0.065   6.689  1.00 82.31           H  
ATOM     84  HA3 GLY A   7      -6.151  -0.424   5.477  1.00 82.31           H  
ATOM     85  C   GLY A   7      -6.716   1.155   6.795  1.00 82.31           C  
ATOM     86  O   GLY A   7      -6.952   2.341   6.553  1.00 82.31           O  
ATOM     87  N   PRO A   8      -7.374   0.484   7.755  1.00 83.94           N  
ATOM     88  CA  PRO A   8      -8.593   0.979   8.407  1.00 83.94           C  
ATOM     89  HA  PRO A   8      -9.379   1.084   7.659  1.00 83.94           H  
ATOM     90  C   PRO A   8      -8.422   2.313   9.136  1.00 83.94           C  
ATOM     91  CB  PRO A   8      -8.979  -0.113   9.411  1.00 83.94           C  
ATOM     92  HB2 PRO A   8     -10.061  -0.224   9.487  1.00 83.94           H  
ATOM     93  HB3 PRO A   8      -8.557   0.110  10.390  1.00 83.94           H  
ATOM     94  O   PRO A   8      -9.385   3.046   9.331  1.00 83.94           O  
ATOM     95  CG  PRO A   8      -8.319  -1.377   8.867  1.00 83.94           C  
ATOM     96  HG2 PRO A   8      -8.104  -2.096   9.659  1.00 83.94           H  
ATOM     97  HG3 PRO A   8      -8.961  -1.824   8.108  1.00 83.94           H  
ATOM     98  CD  PRO A   8      -7.048  -0.855   8.214  1.00 83.94           C  
ATOM     99  HD2 PRO A   8      -6.250  -0.797   8.955  1.00 83.94           H  
ATOM    100  HD3 PRO A   8      -6.758  -1.518   7.399  1.00 83.94           H  
ATOM    101  N   TYR A   9      -7.191   2.614   9.545  1.00 88.62           N  
ATOM    102  H   TYR A   9      -6.452   1.963   9.322  1.00 88.62           H  
ATOM    103  CA  TYR A   9      -6.835   3.808  10.308  1.00 88.62           C  
ATOM    104  HA  TYR A   9      -7.750   4.298  10.644  1.00 88.62           H  
ATOM    105  C   TYR A   9      -6.079   4.842   9.462  1.00 88.62           C  
ATOM    106  CB  TYR A   9      -6.052   3.381  11.556  1.00 88.62           C  
ATOM    107  HB2 TYR A   9      -5.988   4.229  12.238  1.00 88.62           H  
ATOM    108  HB3 TYR A   9      -5.036   3.124  11.258  1.00 88.62           H  
ATOM    109  O   TYR A   9      -5.602   5.839   9.996  1.00 88.62           O  
ATOM    110  CG  TYR A   9      -6.668   2.205  12.296  1.00 88.62           C  
ATOM    111  CD1 TYR A   9      -7.921   2.344  12.922  1.00 88.62           C  
ATOM    112  HD1 TYR A   9      -8.435   3.293  12.892  1.00 88.62           H  
ATOM    113  CD2 TYR A   9      -6.008   0.960  12.316  1.00 88.62           C  
ATOM    114  HD2 TYR A   9      -5.044   0.851  11.842  1.00 88.62           H  
ATOM    115  CE1 TYR A   9      -8.511   1.246  13.578  1.00 88.62           C  
ATOM    116  HE1 TYR A   9      -9.473   1.358  14.057  1.00 88.62           H  
ATOM    117  CE2 TYR A   9      -6.596  -0.141  12.966  1.00 88.62           C  
ATOM    118  HE2 TYR A   9      -6.098  -1.099  12.999  1.00 88.62           H  
ATOM    119  OH  TYR A   9      -8.402  -1.066  14.229  1.00 88.62           O  
ATOM    120  HH  TYR A   9      -9.244  -0.847  14.633  1.00 88.62           H  
ATOM    121  CZ  TYR A   9      -7.846   0.001  13.601  1.00 88.62           C  
ATOM    122  N   GLY A  10      -5.955   4.606   8.153  1.00 83.62           N  
ATOM    123  H   GLY A  10      -6.371   3.768   7.771  1.00 83.62           H  
ATOM    124  CA  GLY A  10      -5.274   5.491   7.217  1.00 83.62           C  
ATOM    125  HA2 GLY A  10      -5.996   5.832   6.476  1.00 83.62           H  
ATOM    126  HA3 GLY A  10      -4.899   6.367   7.746  1.00 83.62           H  
ATOM    127  C   GLY A  10      -4.101   4.836   6.477  1.00 83.62           C  
ATOM    128  O   GLY A  10      -3.922   3.617   6.519  1.00 83.62           O  
ATOM    129  N   PRO A  11      -3.307   5.641   5.750  1.00 84.88           N  
ATOM    130  CA  PRO A  11      -2.155   5.164   4.991  1.00 84.88           C  
ATOM    131  HA  PRO A  11      -2.494   4.480   4.213  1.00 84.88           H  
ATOM    132  C   PRO A  11      -1.153   4.459   5.905  1.00 84.88           C  
ATOM    133  CB  PRO A  11      -1.529   6.404   4.340  1.00 84.88           C  
ATOM    134  HB2 PRO A  11      -1.224   6.202   3.313  1.00 84.88           H  
ATOM    135  HB3 PRO A  11      -0.675   6.752   4.921  1.00 84.88           H  
ATOM    136  O   PRO A  11      -0.747   5.011   6.928  1.00 84.88           O  
ATOM    137  CG  PRO A  11      -2.630   7.460   4.398  1.00 84.88           C  
ATOM    138  HG2 PRO A  11      -3.263   7.372   3.515  1.00 84.88           H  
ATOM    139  HG3 PRO A  11      -2.222   8.468   4.476  1.00 84.88           H  
ATOM    140  CD  PRO A  11      -3.437   7.082   5.634  1.00 84.88           C  
ATOM    141  HD2 PRO A  11      -3.005   7.554   6.517  1.00 84.88           H  
ATOM    142  HD3 PRO A  11      -4.474   7.391   5.507  1.00 84.88           H  
ATOM    143  N   GLN A  12      -0.740   3.250   5.534  1.00 74.06           N  
ATOM    144  H   GLN A  12      -1.116   2.840   4.691  1.00 74.06           H  
ATOM    145  CA  GLN A  12       0.174   2.430   6.321  1.00 74.06           C  
ATOM    146  HA  GLN A  12       0.685   3.063   7.047  1.00 74.06           H  
ATOM    147  C   GLN A  12       1.253   1.804   5.436  1.00 74.06           C  
ATOM    148  CB  GLN A  12      -0.626   1.372   7.098  1.00 74.06           C  
ATOM    149  HB2 GLN A  12       0.027   0.545   7.377  1.00 74.06           H  
ATOM    150  HB3 GLN A  12      -1.411   0.980   6.452  1.00 74.06           H  
ATOM    151  O   GLN A  12       0.981   1.149   4.428  1.00 74.06           O  
ATOM    152  CG  GLN A  12      -1.220   1.973   8.388  1.00 74.06           C  
ATOM    153  HG2 GLN A  12      -0.475   1.919   9.181  1.00 74.06           H  
ATOM    154  HG3 GLN A  12      -1.468   3.025   8.244  1.00 74.06           H  
ATOM    155  CD  GLN A  12      -2.512   1.309   8.838  1.00 74.06           C  
ATOM    156  NE2 GLN A  12      -2.688   1.058  10.115  1.00 74.06           N  
ATOM    157 HE21 GLN A  12      -2.005   1.354  10.797  1.00 74.06           H  
ATOM    158 HE22 GLN A  12      -3.563   0.615  10.359  1.00 74.06           H  
ATOM    159  OE1 GLN A  12      -3.399   0.997   8.071  1.00 74.06           O  
ATOM    160  N   GLY A  13       2.500   1.962   5.879  1.00 77.62           N  
ATOM    161  H   GLY A  13       2.637   2.569   6.674  1.00 77.62           H  
ATOM    162  CA  GLY A  13       3.688   1.567   5.127  1.00 77.62           C  
ATOM    163  HA2 GLY A  13       4.464   1.253   5.825  1.00 77.62           H  
ATOM    164  HA3 GLY A  13       3.451   0.725   4.475  1.00 77.62           H  
ATOM    165  C   GLY A  13       4.242   2.706   4.264  1.00 77.62           C  
ATOM    166  O   GLY A  13       3.750   3.832   4.348  1.00 77.62           O  
ATOM    167  N   PRO A  14       5.304   2.441   3.481  1.00 71.19           N  
ATOM    168  CA  PRO A  14       5.907   3.440   2.604  1.00 71.19           C  
ATOM    169  HA  PRO A  14       6.386   4.198   3.224  1.00 71.19           H  
ATOM    170  C   PRO A  14       4.847   4.097   1.711  1.00 71.19           C  
ATOM    171  CB  PRO A  14       6.974   2.697   1.794  1.00 71.19           C  
ATOM    172  HB2 PRO A  14       6.553   2.352   0.849  1.00 71.19           H  
ATOM    173  HB3 PRO A  14       7.850   3.319   1.613  1.00 71.19           H  
ATOM    174  O   PRO A  14       3.949   3.405   1.233  1.00 71.19           O  
ATOM    175  CG  PRO A  14       7.309   1.487   2.666  1.00 71.19           C  
ATOM    176  HG2 PRO A  14       7.674   0.648   2.074  1.00 71.19           H  
ATOM    177  HG3 PRO A  14       8.042   1.773   3.421  1.00 71.19           H  
ATOM    178  CD  PRO A  14       5.980   1.164   3.344  1.00 71.19           C  
ATOM    179  HD2 PRO A  14       6.158   0.692   4.310  1.00 71.19           H  
ATOM    180  HD3 PRO A  14       5.388   0.510   2.703  1.00 71.19           H  
ATOM    181  N   ARG A  15       4.955   5.425   1.569  1.00 65.06           N  
ATOM    182  H   ARG A  15       5.770   5.863   1.973  1.00 65.06           H  
ATOM    183  CA  ARG A  15       3.970   6.313   0.929  1.00 65.06           C  
ATOM    184  HA  ARG A  15       3.053   6.296   1.519  1.00 65.06           H  
ATOM    185  C   ARG A  15       3.546   5.840  -0.461  1.00 65.06           C  
ATOM    186  CB  ARG A  15       4.534   7.747   0.907  1.00 65.06           C  
ATOM    187  HB2 ARG A  15       5.502   7.733   0.407  1.00 65.06           H  
ATOM    188  HB3 ARG A  15       4.675   8.085   1.934  1.00 65.06           H  
ATOM    189  O   ARG A  15       4.434   5.415  -1.225  1.00 65.06           O  
ATOM    190  CG  ARG A  15       3.620   8.742   0.172  1.00 65.06           C  
ATOM    191  HG2 ARG A  15       3.553   8.445  -0.875  1.00 65.06           H  
ATOM    192  HG3 ARG A  15       2.617   8.716   0.597  1.00 65.06           H  
ATOM    193  CD  ARG A  15       4.180  10.173   0.204  1.00 65.06           C  
ATOM    194  HD2 ARG A  15       4.024  10.612  -0.781  1.00 65.06           H  
ATOM    195  HD3 ARG A  15       5.255  10.136   0.379  1.00 65.06           H  
ATOM    196  NE  ARG A  15       3.493  11.030   1.192  1.00 65.06           N  
ATOM    197  HE  ARG A  15       2.485  10.971   1.187  1.00 65.06           H  
ATOM    198  NH1 ARG A  15       5.327  11.992   2.192  1.00 65.06           N  
ATOM    199 HH11 ARG A  15       5.718  12.644   2.856  1.00 65.06           H  
ATOM    200 HH12 ARG A  15       5.927  11.393   1.643  1.00 65.06           H  
ATOM    201  NH2 ARG A  15       3.279  12.657   2.761  1.00 65.06           N  
ATOM    202 HH21 ARG A  15       3.690  13.309   3.414  1.00 65.06           H  
ATOM    203 HH22 ARG A  15       2.274  12.607   2.668  1.00 65.06           H  
ATOM    204  CZ  ARG A  15       4.037  11.883   2.039  1.00 65.06           C  
ATOM    205  OXT ARG A  15       2.336   6.000  -0.729  1.00 65.06           O  
TER     206      ARG A  15                                                       
END
