# Supplementary material for: Unveiling the Bioactive Potential of the Invasive Jellyfish Phyllorhiza punctata Through Integrative Transcriptomic and Proteomic Analyses
Source: Biomolecules. 2025 Aug 4;15(8):1121. doi: 10.3390/biom15081121 (PMC12383608; doi:10.3390/biom15081121)
Supplement: Supplementary file 1 [file biomolecules-15-01121-s001.zip › Suplementary Material/FileS3/Alphafold2/XP_065054023_5495_relaxed_rank_001_alphafold2_ptm_model_1_seed_000.pdb]

ATOM      1  N   GLY A   1      23.280   0.161  -9.174  1.00 64.88           N  
ATOM      2  H   GLY A   1      23.755  -0.730  -9.179  1.00 64.88           H  
ATOM      3  H2  GLY A   1      23.121   0.456  -8.221  1.00 64.88           H  
ATOM      4  H3  GLY A   1      23.858   0.858  -9.621  1.00 64.88           H  
ATOM      5  CA  GLY A   1      21.979   0.062  -9.872  1.00 64.88           C  
ATOM      6  HA2 GLY A   1      22.133  -0.166 -10.927  1.00 64.88           H  
ATOM      7  HA3 GLY A   1      21.368  -0.716  -9.414  1.00 64.88           H  
ATOM      8  C   GLY A   1      21.252   1.385  -9.741  1.00 64.88           C  
ATOM      9  O   GLY A   1      21.552   2.087  -8.780  1.00 64.88           O  
ATOM     10  N   PRO A   2      20.369   1.770 -10.678  1.00 63.12           N  
ATOM     11  CA  PRO A   2      19.710   3.070 -10.613  1.00 63.12           C  
ATOM     12  HA  PRO A   2      20.456   3.864 -10.623  1.00 63.12           H  
ATOM     13  C   PRO A   2      18.901   3.156  -9.317  1.00 63.12           C  
ATOM     14  CB  PRO A   2      18.854   3.179 -11.879  1.00 63.12           C  
ATOM     15  HB2 PRO A   2      19.438   3.648 -12.671  1.00 63.12           H  
ATOM     16  HB3 PRO A   2      17.932   3.735 -11.710  1.00 63.12           H  
ATOM     17  O   PRO A   2      18.080   2.285  -9.027  1.00 63.12           O  
ATOM     18  CG  PRO A   2      18.578   1.723 -12.250  1.00 63.12           C  
ATOM     19  HG2 PRO A   2      17.708   1.378 -11.693  1.00 63.12           H  
ATOM     20  HG3 PRO A   2      18.418   1.600 -13.321  1.00 63.12           H  
ATOM     21  CD  PRO A   2      19.826   0.976 -11.770  1.00 63.12           C  
ATOM     22  HD2 PRO A   2      19.557  -0.029 -11.443  1.00 63.12           H  
ATOM     23  HD3 PRO A   2      20.553   0.926 -12.580  1.00 63.12           H  
ATOM     24  N   ALA A   3      19.160   4.203  -8.535  1.00 64.75           N  
ATOM     25  H   ALA A   3      19.854   4.865  -8.853  1.00 64.75           H  
ATOM     26  CA  ALA A   3      18.614   4.451  -7.200  1.00 64.75           C  
ATOM     27  HA  ALA A   3      18.765   3.550  -6.605  1.00 64.75           H  
ATOM     28  C   ALA A   3      17.089   4.736  -7.174  1.00 64.75           C  
ATOM     29  CB  ALA A   3      19.455   5.574  -6.572  1.00 64.75           C  
ATOM     30  HB1 ALA A   3      19.323   6.500  -7.132  1.00 64.75           H  
ATOM     31  HB2 ALA A   3      19.134   5.740  -5.544  1.00 64.75           H  
ATOM     32  HB3 ALA A   3      20.509   5.297  -6.564  1.00 64.75           H  
ATOM     33  O   ALA A   3      16.587   5.326  -6.227  1.00 64.75           O  
ATOM     34  N   GLY A   4      16.349   4.306  -8.205  1.00 64.88           N  
ATOM     35  H   GLY A   4      16.832   3.770  -8.912  1.00 64.88           H  
ATOM     36  CA  GLY A   4      14.905   4.497  -8.379  1.00 64.88           C  
ATOM     37  HA2 GLY A   4      14.492   5.009  -7.509  1.00 64.88           H  
ATOM     38  HA3 GLY A   4      14.736   5.133  -9.247  1.00 64.88           H  
ATOM     39  C   GLY A   4      14.097   3.206  -8.577  1.00 64.88           C  
ATOM     40  O   GLY A   4      12.909   3.286  -8.859  1.00 64.88           O  
ATOM     41  N   LEU A   5      14.701   2.017  -8.440  1.00 64.25           N  
ATOM     42  H   LEU A   5      15.692   2.006  -8.246  1.00 64.25           H  
ATOM     43  CA  LEU A   5      13.999   0.725  -8.600  1.00 64.25           C  
ATOM     44  HA  LEU A   5      13.212   0.848  -9.343  1.00 64.25           H  
ATOM     45  C   LEU A   5      13.274   0.230  -7.335  1.00 64.25           C  
ATOM     46  CB  LEU A   5      14.993  -0.332  -9.114  1.00 64.25           C  
ATOM     47  HB2 LEU A   5      15.916  -0.246  -8.541  1.00 64.25           H  
ATOM     48  HB3 LEU A   5      14.591  -1.329  -8.934  1.00 64.25           H  
ATOM     49  O   LEU A   5      12.566  -0.771  -7.384  1.00 64.25           O  
ATOM     50  CG  LEU A   5      15.299  -0.210 -10.616  1.00 64.25           C  
ATOM     51  HG  LEU A   5      15.519   0.829 -10.863  1.00 64.25           H  
ATOM     52  CD1 LEU A   5      16.529  -1.057 -10.945  1.00 64.25           C  
ATOM     53 HD11 LEU A   5      16.761  -0.969 -12.006  1.00 64.25           H  
ATOM     54 HD12 LEU A   5      16.330  -2.102 -10.710  1.00 64.25           H  
ATOM     55 HD13 LEU A   5      17.380  -0.710 -10.359  1.00 64.25           H  
ATOM     56  CD2 LEU A   5      14.139  -0.702 -11.485  1.00 64.25           C  
ATOM     57 HD21 LEU A   5      13.892  -1.734 -11.238  1.00 64.25           H  
ATOM     58 HD22 LEU A   5      14.412  -0.641 -12.538  1.00 64.25           H  
ATOM     59 HD23 LEU A   5      13.257  -0.080 -11.328  1.00 64.25           H  
ATOM     60  N   LEU A   6      13.436   0.914  -6.202  1.00 67.38           N  
ATOM     61  H   LEU A   6      13.994   1.755  -6.233  1.00 67.38           H  
ATOM     62  CA  LEU A   6      12.738   0.605  -4.955  1.00 67.38           C  
ATOM     63  HA  LEU A   6      12.065  -0.240  -5.096  1.00 67.38           H  
ATOM     64  C   LEU A   6      11.853   1.799  -4.599  1.00 67.38           C  
ATOM     65  CB  LEU A   6      13.755   0.231  -3.859  1.00 67.38           C  
ATOM     66  HB2 LEU A   6      14.456   1.058  -3.751  1.00 67.38           H  
ATOM     67  HB3 LEU A   6      13.226   0.123  -2.913  1.00 67.38           H  
ATOM     68  O   LEU A   6      12.188   2.600  -3.731  1.00 67.38           O  
ATOM     69  CG  LEU A   6      14.549  -1.061  -4.135  1.00 67.38           C  
ATOM     70  HG  LEU A   6      15.005  -1.013  -5.124  1.00 67.38           H  
ATOM     71  CD1 LEU A   6      15.671  -1.196  -3.106  1.00 67.38           C  
ATOM     72 HD11 LEU A   6      16.249  -2.099  -3.305  1.00 67.38           H  
ATOM     73 HD12 LEU A   6      16.336  -0.336  -3.176  1.00 67.38           H  
ATOM     74 HD13 LEU A   6      15.255  -1.244  -2.099  1.00 67.38           H  
ATOM     75  CD2 LEU A   6      13.674  -2.316  -4.050  1.00 67.38           C  
ATOM     76 HD21 LEU A   6      13.180  -2.363  -3.080  1.00 67.38           H  
ATOM     77 HD22 LEU A   6      12.926  -2.293  -4.843  1.00 67.38           H  
ATOM     78 HD23 LEU A   6      14.291  -3.203  -4.193  1.00 67.38           H  
ATOM     79  N   GLY A   7      10.739   1.943  -5.322  1.00 67.81           N  
ATOM     80  H   GLY A   7      10.558   1.279  -6.061  1.00 67.81           H  
ATOM     81  CA  GLY A   7       9.675   2.869  -4.933  1.00 67.81           C  
ATOM     82  HA2 GLY A   7      10.059   3.888  -4.978  1.00 67.81           H  
ATOM     83  HA3 GLY A   7       8.833   2.779  -5.619  1.00 67.81           H  
ATOM     84  C   GLY A   7       9.186   2.581  -3.503  1.00 67.81           C  
ATOM     85  O   GLY A   7       9.446   1.488  -2.983  1.00 67.81           O  
ATOM     86  N   PRO A   8       8.496   3.535  -2.844  1.00 71.38           N  
ATOM     87  CA  PRO A   8       7.986   3.337  -1.491  1.00 71.38           C  
ATOM     88  HA  PRO A   8       8.813   3.278  -0.784  1.00 71.38           H  
ATOM     89  C   PRO A   8       7.188   2.038  -1.464  1.00 71.38           C  
ATOM     90  CB  PRO A   8       7.124   4.566  -1.175  1.00 71.38           C  
ATOM     91  HB2 PRO A   8       7.732   5.309  -0.659  1.00 71.38           H  
ATOM     92  HB3 PRO A   8       6.248   4.316  -0.577  1.00 71.38           H  
ATOM     93  O   PRO A   8       6.231   1.874  -2.222  1.00 71.38           O  
ATOM     94  CG  PRO A   8       6.736   5.100  -2.554  1.00 71.38           C  
ATOM     95  HG2 PRO A   8       6.548   6.174  -2.534  1.00 71.38           H  
ATOM     96  HG3 PRO A   8       5.861   4.566  -2.924  1.00 71.38           H  
ATOM     97  CD  PRO A   8       7.951   4.755  -3.415  1.00 71.38           C  
ATOM     98  HD2 PRO A   8       7.642   4.617  -4.451  1.00 71.38           H  
ATOM     99  HD3 PRO A   8       8.693   5.550  -3.346  1.00 71.38           H  
ATOM    100  N   ARG A   9       7.639   1.076  -0.652  1.00 69.81           N  
ATOM    101  H   ARG A   9       8.455   1.270  -0.088  1.00 69.81           H  
ATOM    102  CA  ARG A   9       6.994  -0.230  -0.562  1.00 69.81           C  
ATOM    103  HA  ARG A   9       6.965  -0.664  -1.561  1.00 69.81           H  
ATOM    104  C   ARG A   9       5.572   0.022  -0.095  1.00 69.81           C  
ATOM    105  CB  ARG A   9       7.786  -1.153   0.371  1.00 69.81           C  
ATOM    106  HB2 ARG A   9       8.819  -1.159   0.024  1.00 69.81           H  
ATOM    107  HB3 ARG A   9       7.769  -0.761   1.388  1.00 69.81           H  
ATOM    108  O   ARG A   9       5.375   0.452   1.037  1.00 69.81           O  
ATOM    109  CG  ARG A   9       7.224  -2.586   0.362  1.00 69.81           C  
ATOM    110  HG2 ARG A   9       7.057  -2.909  -0.666  1.00 69.81           H  
ATOM    111  HG3 ARG A   9       6.270  -2.603   0.888  1.00 69.81           H  
ATOM    112  CD  ARG A   9       8.190  -3.568   1.038  1.00 69.81           C  
ATOM    113  HD2 ARG A   9       8.351  -3.233   2.063  1.00 69.81           H  
ATOM    114  HD3 ARG A   9       7.724  -4.553   1.064  1.00 69.81           H  
ATOM    115  NE  ARG A   9       9.471  -3.651   0.302  1.00 69.81           N  
ATOM    116  HE  ARG A   9       9.417  -3.524  -0.698  1.00 69.81           H  
ATOM    117  NH1 ARG A   9      10.872  -4.019   2.087  1.00 69.81           N  
ATOM    118 HH11 ARG A   9      11.802  -4.131   2.463  1.00 69.81           H  
ATOM    119 HH12 ARG A   9      10.068  -4.083   2.696  1.00 69.81           H  
ATOM    120  NH2 ARG A   9      11.730  -3.742   0.046  1.00 69.81           N  
ATOM    121 HH21 ARG A   9      11.625  -3.573  -0.944  1.00 69.81           H  
ATOM    122 HH22 ARG A   9      12.652  -3.861   0.440  1.00 69.81           H  
ATOM    123  CZ  ARG A   9      10.679  -3.804   0.815  1.00 69.81           C  
ATOM    124  N   GLY A  10       4.627  -0.173  -1.013  1.00 64.44           N  
ATOM    125  H   GLY A  10       4.924  -0.380  -1.956  1.00 64.44           H  
ATOM    126  CA  GLY A  10       3.222   0.113  -0.790  1.00 64.44           C  
ATOM    127  HA2 GLY A  10       2.616  -0.343  -1.573  1.00 64.44           H  
ATOM    128  HA3 GLY A  10       3.071   1.192  -0.811  1.00 64.44           H  
ATOM    129  C   GLY A  10       2.786  -0.449   0.554  1.00 64.44           C  
ATOM    130  O   GLY A  10       3.073  -1.603   0.877  1.00 64.44           O  
ATOM    131  N   PHE A  11       2.147   0.413   1.339  1.00 67.69           N  
ATOM    132  H   PHE A  11       2.057   1.363   1.007  1.00 67.69           H  
ATOM    133  CA  PHE A  11       1.491   0.115   2.599  1.00 67.69           C  
ATOM    134  HA  PHE A  11       2.226  -0.233   3.325  1.00 67.69           H  
ATOM    135  C   PHE A  11       0.463  -0.984   2.339  1.00 67.69           C  
ATOM    136  CB  PHE A  11       0.834   1.404   3.120  1.00 67.69           C  
ATOM    137  HB2 PHE A  11       0.318   1.178   4.053  1.00 67.69           H  
ATOM    138  HB3 PHE A  11       0.080   1.744   2.409  1.00 67.69           H  
ATOM    139  O   PHE A  11      -0.674  -0.720   1.957  1.00 67.69           O  
ATOM    140  CG  PHE A  11       1.806   2.543   3.361  1.00 67.69           C  
ATOM    141  CD1 PHE A  11       2.311   2.773   4.654  1.00 67.69           C  
ATOM    142  HD1 PHE A  11       2.003   2.150   5.481  1.00 67.69           H  
ATOM    143  CD2 PHE A  11       2.206   3.379   2.298  1.00 67.69           C  
ATOM    144  HD2 PHE A  11       1.795   3.240   1.309  1.00 67.69           H  
ATOM    145  CE1 PHE A  11       3.219   3.822   4.880  1.00 67.69           C  
ATOM    146  HE1 PHE A  11       3.597   3.997   5.876  1.00 67.69           H  
ATOM    147  CE2 PHE A  11       3.129   4.416   2.521  1.00 67.69           C  
ATOM    148  HE2 PHE A  11       3.432   5.056   1.706  1.00 67.69           H  
ATOM    149  CZ  PHE A  11       3.634   4.637   3.813  1.00 67.69           C  
ATOM    150  HZ  PHE A  11       4.333   5.442   3.991  1.00 67.69           H  
ATOM    151  N   ASN A  12       0.898  -2.235   2.455  1.00 62.84           N  
ATOM    152  H   ASN A  12       1.891  -2.364   2.584  1.00 62.84           H  
ATOM    153  CA  ASN A  12       0.094  -3.406   2.151  1.00 62.84           C  
ATOM    154  HA  ASN A  12      -0.452  -3.239   1.223  1.00 62.84           H  
ATOM    155  C   ASN A  12      -0.933  -3.613   3.269  1.00 62.84           C  
ATOM    156  CB  ASN A  12       1.042  -4.606   1.960  1.00 62.84           C  
ATOM    157  HB2 ASN A  12       1.559  -4.820   2.896  1.00 62.84           H  
ATOM    158  HB3 ASN A  12       1.785  -4.363   1.200  1.00 62.84           H  
ATOM    159  O   ASN A  12      -0.740  -4.488   4.105  1.00 62.84           O  
ATOM    160  CG  ASN A  12       0.298  -5.846   1.499  1.00 62.84           C  
ATOM    161  ND2 ASN A  12       0.847  -7.019   1.713  1.00 62.84           N  
ATOM    162 HD21 ASN A  12       0.308  -7.811   1.395  1.00 62.84           H  
ATOM    163 HD22 ASN A  12       1.741  -7.106   2.174  1.00 62.84           H  
ATOM    164  OD1 ASN A  12      -0.767  -5.780   0.916  1.00 62.84           O  
ATOM    165  N   GLY A  13      -1.931  -2.732   3.379  1.00 61.00           N  
ATOM    166  H   GLY A  13      -1.948  -1.975   2.711  1.00 61.00           H  
ATOM    167  CA  GLY A  13      -3.059  -2.853   4.310  1.00 61.00           C  
ATOM    168  HA2 GLY A  13      -3.663  -3.711   4.015  1.00 61.00           H  
ATOM    169  HA3 GLY A  13      -3.678  -1.961   4.222  1.00 61.00           H  
ATOM    170  C   GLY A  13      -2.706  -3.026   5.797  1.00 61.00           C  
ATOM    171  O   GLY A  13      -3.585  -3.355   6.582  1.00 61.00           O  
ATOM    172  N   GLN A  14      -1.445  -2.824   6.196  1.00 62.66           N  
ATOM    173  H   GLN A  14      -0.769  -2.660   5.464  1.00 62.66           H  
ATOM    174  CA  GLN A  14      -0.916  -3.156   7.529  1.00 62.66           C  
ATOM    175  HA  GLN A  14      -1.618  -3.827   8.024  1.00 62.66           H  
ATOM    176  C   GLN A  14      -0.803  -1.953   8.472  1.00 62.66           C  
ATOM    177  CB  GLN A  14       0.419  -3.909   7.380  1.00 62.66           C  
ATOM    178  HB2 GLN A  14       0.979  -3.513   6.533  1.00 62.66           H  
ATOM    179  HB3 GLN A  14       1.026  -3.778   8.276  1.00 62.66           H  
ATOM    180  O   GLN A  14      -0.342  -2.095   9.599  1.00 62.66           O  
ATOM    181  CG  GLN A  14       0.181  -5.413   7.200  1.00 62.66           C  
ATOM    182  HG2 GLN A  14      -0.278  -5.813   8.104  1.00 62.66           H  
ATOM    183  HG3 GLN A  14      -0.505  -5.591   6.372  1.00 62.66           H  
ATOM    184  CD  GLN A  14       1.482  -6.159   6.958  1.00 62.66           C  
ATOM    185  NE2 GLN A  14       1.779  -6.519   5.729  1.00 62.66           N  
ATOM    186 HE21 GLN A  14       1.107  -6.340   4.996  1.00 62.66           H  
ATOM    187 HE22 GLN A  14       2.622  -7.067   5.628  1.00 62.66           H  
ATOM    188  OE1 GLN A  14       2.260  -6.425   7.855  1.00 62.66           O  
ATOM    189  N   GLN A  15      -1.255  -0.773   8.049  1.00 64.38           N  
ATOM    190  H   GLN A  15      -1.648  -0.710   7.121  1.00 64.38           H  
ATOM    191  CA  GLN A  15      -1.318   0.405   8.905  1.00 64.38           C  
ATOM    192  HA  GLN A  15      -1.328   0.092   9.949  1.00 64.38           H  
ATOM    193  C   GLN A  15      -2.637   1.132   8.641  1.00 64.38           C  
ATOM    194  CB  GLN A  15      -0.050   1.248   8.690  1.00 64.38           C  
ATOM    195  HB2 GLN A  15       0.812   0.586   8.770  1.00 64.38           H  
ATOM    196  HB3 GLN A  15      -0.054   1.686   7.691  1.00 64.38           H  
ATOM    197  O   GLN A  15      -2.721   2.013   7.789  1.00 64.38           O  
ATOM    198  CG  GLN A  15       0.098   2.358   9.741  1.00 64.38           C  
ATOM    199  HG2 GLN A  15      -0.004   1.931  10.738  1.00 64.38           H  
ATOM    200  HG3 GLN A  15      -0.698   3.090   9.601  1.00 64.38           H  
ATOM    201  CD  GLN A  15       1.447   3.071   9.665  1.00 64.38           C  
ATOM    202  NE2 GLN A  15       1.582   4.212  10.306  1.00 64.38           N  
ATOM    203 HE21 GLN A  15       2.489   4.652  10.237  1.00 64.38           H  
ATOM    204 HE22 GLN A  15       0.809   4.601  10.826  1.00 64.38           H  
ATOM    205  OE1 GLN A  15       2.405   2.634   9.049  1.00 64.38           O  
ATOM    206  N   GLY A  16      -3.693   0.719   9.348  1.00 66.44           N  
ATOM    207  H   GLY A  16      -3.560  -0.039  10.003  1.00 66.44           H  
ATOM    208  CA  GLY A  16      -4.872   1.570   9.517  1.00 66.44           C  
ATOM    209  HA2 GLY A  16      -5.627   1.058  10.114  1.00 66.44           H  
ATOM    210  HA3 GLY A  16      -5.290   1.806   8.539  1.00 66.44           H  
ATOM    211  C   GLY A  16      -4.475   2.873  10.228  1.00 66.44           C  
ATOM    212  O   GLY A  16      -3.406   2.912  10.852  1.00 66.44           O  
ATOM    213  N   PRO A  17      -5.278   3.951  10.141  1.00 67.38           N  
ATOM    214  CA  PRO A  17      -4.989   5.164  10.902  1.00 67.38           C  
ATOM    215  HA  PRO A  17      -4.095   5.635  10.491  1.00 67.38           H  
ATOM    216  C   PRO A  17      -4.771   4.791  12.382  1.00 67.38           C  
ATOM    217  CB  PRO A  17      -6.192   6.090  10.690  1.00 67.38           C  
ATOM    218  HB2 PRO A  17      -6.432   6.664  11.585  1.00 67.38           H  
ATOM    219  HB3 PRO A  17      -5.988   6.761   9.855  1.00 67.38           H  
ATOM    220  O   PRO A  17      -5.503   3.924  12.876  1.00 67.38           O  
ATOM    221  CG  PRO A  17      -7.325   5.136  10.308  1.00 67.38           C  
ATOM    222  HG2 PRO A  17      -7.784   4.737  11.212  1.00 67.38           H  
ATOM    223  HG3 PRO A  17      -8.073   5.624   9.683  1.00 67.38           H  
ATOM    224  CD  PRO A  17      -6.609   4.010   9.561  1.00 67.38           C  
ATOM    225  HD2 PRO A  17      -6.531   4.258   8.503  1.00 67.38           H  
ATOM    226  HD3 PRO A  17      -7.152   3.074   9.692  1.00 67.38           H  
ATOM    227  N   PRO A  18      -3.763   5.369  13.076  1.00 69.06           N  
ATOM    228  CA  PRO A  18      -3.550   5.119  14.500  1.00 69.06           C  
ATOM    229  HA  PRO A  18      -3.140   4.116  14.624  1.00 69.06           H  
ATOM    230  C   PRO A  18      -4.888   5.247  15.223  1.00 69.06           C  
ATOM    231  CB  PRO A  18      -2.534   6.161  14.978  1.00 69.06           C  
ATOM    232  HB2 PRO A  18      -3.046   7.040  15.371  1.00 69.06           H  
ATOM    233  HB3 PRO A  18      -1.858   5.750  15.729  1.00 69.06           H  
ATOM    234  O   PRO A  18      -5.595   6.228  15.008  1.00 69.06           O  
ATOM    235  CG  PRO A  18      -1.792   6.544  13.700  1.00 69.06           C  
ATOM    236  HG2 PRO A  18      -1.403   7.561  13.748  1.00 69.06           H  
ATOM    237  HG3 PRO A  18      -0.985   5.834  13.523  1.00 69.06           H  
ATOM    238  CD  PRO A  18      -2.847   6.393  12.605  1.00 69.06           C  
ATOM    239  HD2 PRO A  18      -2.368   6.105  11.669  1.00 69.06           H  
ATOM    240  HD3 PRO A  18      -3.389   7.331  12.484  1.00 69.06           H  
ATOM    241  N   GLY A  19      -5.254   4.197  15.964  1.00 61.16           N  
ATOM    242  H   GLY A  19      -4.572   3.460  16.072  1.00 61.16           H  
ATOM    243  CA  GLY A  19      -6.621   3.886  16.376  1.00 61.16           C  
ATOM    244  HA2 GLY A  19      -7.086   3.276  15.602  1.00 61.16           H  
ATOM    245  HA3 GLY A  19      -6.584   3.298  17.293  1.00 61.16           H  
ATOM    246  C   GLY A  19      -7.511   5.096  16.655  1.00 61.16           C  
ATOM    247  O   GLY A  19      -7.311   5.804  17.634  1.00 61.16           O  
ATOM    248  N   ALA A  20      -8.545   5.269  15.831  1.00 57.19           N  
ATOM    249  H   ALA A  20      -8.607   4.700  14.999  1.00 57.19           H  
ATOM    250  CA  ALA A  20      -9.728   6.014  16.233  1.00 57.19           C  
ATOM    251  HA  ALA A  20      -9.426   6.945  16.714  1.00 57.19           H  
ATOM    252  C   ALA A  20     -10.496   5.160  17.259  1.00 57.19           C  
ATOM    253  CB  ALA A  20     -10.548   6.358  14.980  1.00 57.19           C  
ATOM    254  HB1 ALA A  20      -9.951   6.974  14.308  1.00 57.19           H  
ATOM    255  HB2 ALA A  20     -10.849   5.446  14.465  1.00 57.19           H  
ATOM    256  HB3 ALA A  20     -11.439   6.912  15.272  1.00 57.19           H  
ATOM    257  O   ALA A  20     -11.298   4.302  16.884  1.00 57.19           O  
ATOM    258  N   LYS A  21     -10.182   5.337  18.543  1.00 52.75           N  
ATOM    259  H   LYS A  21      -9.451   5.996  18.771  1.00 52.75           H  
ATOM    260  CA  LYS A  21     -10.965   4.892  19.702  1.00 52.75           C  
ATOM    261  HA  LYS A  21     -12.022   4.831  19.441  1.00 52.75           H  
ATOM    262  C   LYS A  21     -10.879   5.949  20.789  1.00 52.75           C  
ATOM    263  CB  LYS A  21     -10.485   3.549  20.265  1.00 52.75           C  
ATOM    264  HB2 LYS A  21      -9.402   3.573  20.388  1.00 52.75           H  
ATOM    265  HB3 LYS A  21     -10.935   3.427  21.250  1.00 52.75           H  
ATOM    266  O   LYS A  21      -9.775   6.514  20.943  1.00 52.75           O  
ATOM    267  CG  LYS A  21     -10.895   2.363  19.390  1.00 52.75           C  
ATOM    268  HG2 LYS A  21     -10.313   2.372  18.468  1.00 52.75           H  
ATOM    269  HG3 LYS A  21     -11.955   2.438  19.149  1.00 52.75           H  
ATOM    270  CD  LYS A  21     -10.641   1.055  20.143  1.00 52.75           C  
ATOM    271  HD2 LYS A  21     -11.239   1.049  21.054  1.00 52.75           H  
ATOM    272  HD3 LYS A  21      -9.584   0.996  20.405  1.00 52.75           H  
ATOM    273  CE  LYS A  21     -11.028  -0.129  19.257  1.00 52.75           C  
ATOM    274  HE2 LYS A  21     -10.432  -0.088  18.345  1.00 52.75           H  
ATOM    275  HE3 LYS A  21     -12.075  -0.019  18.976  1.00 52.75           H  
ATOM    276  NZ  LYS A  21     -10.813  -1.414  19.965  1.00 52.75           N  
ATOM    277  HZ1 LYS A  21     -11.374  -1.439  20.805  1.00 52.75           H  
ATOM    278  HZ2 LYS A  21      -9.842  -1.507  20.227  1.00 52.75           H  
ATOM    279  HZ3 LYS A  21     -11.075  -2.191  19.375  1.00 52.75           H  
ATOM    280  OXT LYS A  21     -11.929   6.126  21.431  1.00 52.75           O  
TER     281      LYS A  21                                                       
END
