# Supplementary material for: Unveiling the Bioactive Potential of the Invasive Jellyfish Phyllorhiza punctata Through Integrative Transcriptomic and Proteomic Analyses
Source: Biomolecules. 2025 Aug 4;15(8):1121. doi: 10.3390/biom15081121 (PMC12383608; doi:10.3390/biom15081121)
Supplement: Supplementary file 1 [file biomolecules-15-01121-s001.zip › Suplementary Material/FileS3/Alphafold2/XP_065054274_15176_relaxed_rank_001_alphafold2_ptm_model_4_seed_000.pdb]

ATOM      1  N   TYR A   1       8.982   6.921   7.218  1.00 69.19           N  
ATOM      2  H   TYR A   1       9.441   7.732   6.828  1.00 69.19           H  
ATOM      3  H2  TYR A   1       9.661   6.392   7.748  1.00 69.19           H  
ATOM      4  H3  TYR A   1       8.241   7.237   7.826  1.00 69.19           H  
ATOM      5  CA  TYR A   1       8.425   6.102   6.121  1.00 69.19           C  
ATOM      6  HA  TYR A   1       7.716   6.730   5.583  1.00 69.19           H  
ATOM      7  C   TYR A   1       7.604   4.917   6.639  1.00 69.19           C  
ATOM      8  CB  TYR A   1       9.500   5.708   5.103  1.00 69.19           C  
ATOM      9  HB2 TYR A   1       9.871   4.706   5.319  1.00 69.19           H  
ATOM     10  HB3 TYR A   1      10.344   6.394   5.179  1.00 69.19           H  
ATOM     11  O   TYR A   1       6.461   4.785   6.233  1.00 69.19           O  
ATOM     12  CG  TYR A   1       8.979   5.784   3.683  1.00 69.19           C  
ATOM     13  CD1 TYR A   1       8.655   4.605   2.984  1.00 69.19           C  
ATOM     14  HD1 TYR A   1       8.786   3.634   3.439  1.00 69.19           H  
ATOM     15  CD2 TYR A   1       8.797   7.041   3.065  1.00 69.19           C  
ATOM     16  HD2 TYR A   1       9.053   7.956   3.578  1.00 69.19           H  
ATOM     17  CE1 TYR A   1       8.160   4.682   1.669  1.00 69.19           C  
ATOM     18  HE1 TYR A   1       7.912   3.787   1.119  1.00 69.19           H  
ATOM     19  CE2 TYR A   1       8.294   7.117   1.751  1.00 69.19           C  
ATOM     20  HE2 TYR A   1       8.159   8.076   1.274  1.00 69.19           H  
ATOM     21  OH  TYR A   1       7.502   5.989  -0.222  1.00 69.19           O  
ATOM     22  HH  TYR A   1       7.412   6.883  -0.558  1.00 69.19           H  
ATOM     23  CZ  TYR A   1       7.979   5.934   1.048  1.00 69.19           C  
ATOM     24  N   LEU A   2       8.101   4.129   7.608  1.00 76.19           N  
ATOM     25  H   LEU A   2       9.080   4.180   7.851  1.00 76.19           H  
ATOM     26  CA  LEU A   2       7.353   3.002   8.207  1.00 76.19           C  
ATOM     27  HA  LEU A   2       7.066   2.317   7.409  1.00 76.19           H  
ATOM     28  C   LEU A   2       6.028   3.375   8.909  1.00 76.19           C  
ATOM     29  CB  LEU A   2       8.281   2.257   9.189  1.00 76.19           C  
ATOM     30  HB2 LEU A   2       8.837   2.987   9.778  1.00 76.19           H  
ATOM     31  HB3 LEU A   2       7.676   1.678   9.885  1.00 76.19           H  
ATOM     32  O   LEU A   2       5.122   2.556   8.952  1.00 76.19           O  
ATOM     33  CG  LEU A   2       9.260   1.288   8.497  1.00 76.19           C  
ATOM     34  HG  LEU A   2       9.706   1.781   7.633  1.00 76.19           H  
ATOM     35  CD1 LEU A   2      10.381   0.901   9.457  1.00 76.19           C  
ATOM     36 HD11 LEU A   2      10.936   1.784   9.772  1.00 76.19           H  
ATOM     37 HD12 LEU A   2       9.967   0.404  10.334  1.00 76.19           H  
ATOM     38 HD13 LEU A   2      11.071   0.217   8.961  1.00 76.19           H  
ATOM     39  CD2 LEU A   2       8.553   0.011   8.042  1.00 76.19           C  
ATOM     40 HD21 LEU A   2       9.272  -0.660   7.572  1.00 76.19           H  
ATOM     41 HD22 LEU A   2       7.772   0.236   7.315  1.00 76.19           H  
ATOM     42 HD23 LEU A   2       8.107  -0.499   8.896  1.00 76.19           H  
ATOM     43  N   GLY A   3       5.876   4.602   9.418  1.00 83.31           N  
ATOM     44  H   GLY A   3       6.677   5.216   9.460  1.00 83.31           H  
ATOM     45  CA  GLY A   3       4.623   5.038  10.056  1.00 83.31           C  
ATOM     46  HA2 GLY A   3       4.826   5.908  10.680  1.00 83.31           H  
ATOM     47  HA3 GLY A   3       4.253   4.244  10.706  1.00 83.31           H  
ATOM     48  C   GLY A   3       3.489   5.412   9.089  1.00 83.31           C  
ATOM     49  O   GLY A   3       2.339   5.481   9.502  1.00 83.31           O  
ATOM     50  N   MET A   4       3.790   5.656   7.808  1.00 81.56           N  
ATOM     51  H   MET A   4       4.726   5.460   7.483  1.00 81.56           H  
ATOM     52  CA  MET A   4       2.835   6.230   6.845  1.00 81.56           C  
ATOM     53  HA  MET A   4       2.072   6.780   7.396  1.00 81.56           H  
ATOM     54  C   MET A   4       2.064   5.192   6.022  1.00 81.56           C  
ATOM     55  CB  MET A   4       3.566   7.221   5.921  1.00 81.56           C  
ATOM     56  HB2 MET A   4       3.321   7.010   4.881  1.00 81.56           H  
ATOM     57  HB3 MET A   4       4.646   7.121   6.031  1.00 81.56           H  
ATOM     58  O   MET A   4       1.067   5.543   5.404  1.00 81.56           O  
ATOM     59  CG  MET A   4       3.167   8.668   6.213  1.00 81.56           C  
ATOM     60  HG2 MET A   4       2.097   8.767   6.031  1.00 81.56           H  
ATOM     61  HG3 MET A   4       3.364   8.900   7.260  1.00 81.56           H  
ATOM     62  SD  MET A   4       4.056   9.855   5.171  1.00 81.56           S  
ATOM     63  CE  MET A   4       2.717  11.035   4.845  1.00 81.56           C  
ATOM     64  HE1 MET A   4       3.078  11.821   4.181  1.00 81.56           H  
ATOM     65  HE2 MET A   4       2.381  11.481   5.781  1.00 81.56           H  
ATOM     66  HE3 MET A   4       1.883  10.521   4.368  1.00 81.56           H  
ATOM     67  N   LEU A   5       2.490   3.925   6.017  1.00 79.62           N  
ATOM     68  H   LEU A   5       3.318   3.686   6.545  1.00 79.62           H  
ATOM     69  CA  LEU A   5       1.788   2.860   5.288  1.00 79.62           C  
ATOM     70  HA  LEU A   5       1.383   3.272   4.364  1.00 79.62           H  
ATOM     71  C   LEU A   5       0.569   2.316   6.049  1.00 79.62           C  
ATOM     72  CB  LEU A   5       2.777   1.738   4.925  1.00 79.62           C  
ATOM     73  HB2 LEU A   5       2.214   0.900   4.515  1.00 79.62           H  
ATOM     74  HB3 LEU A   5       3.264   1.393   5.837  1.00 79.62           H  
ATOM     75  O   LEU A   5      -0.324   1.759   5.427  1.00 79.62           O  
ATOM     76  CG  LEU A   5       3.852   2.142   3.897  1.00 79.62           C  
ATOM     77  HG  LEU A   5       4.403   3.007   4.267  1.00 79.62           H  
ATOM     78  CD1 LEU A   5       4.842   0.993   3.713  1.00 79.62           C  
ATOM     79 HD11 LEU A   5       5.625   1.288   3.015  1.00 79.62           H  
ATOM     80 HD12 LEU A   5       5.298   0.740   4.670  1.00 79.62           H  
ATOM     81 HD13 LEU A   5       4.326   0.117   3.320  1.00 79.62           H  
ATOM     82  CD2 LEU A   5       3.258   2.482   2.527  1.00 79.62           C  
ATOM     83 HD21 LEU A   5       2.637   1.660   2.172  1.00 79.62           H  
ATOM     84 HD22 LEU A   5       2.657   3.388   2.591  1.00 79.62           H  
ATOM     85 HD23 LEU A   5       4.059   2.659   1.809  1.00 79.62           H  
ATOM     86  N   GLY A   6       0.490   2.513   7.368  1.00 83.25           N  
ATOM     87  H   GLY A   6       1.245   3.007   7.822  1.00 83.25           H  
ATOM     88  CA  GLY A   6      -0.652   2.083   8.187  1.00 83.25           C  
ATOM     89  HA2 GLY A   6      -0.706   0.995   8.166  1.00 83.25           H  
ATOM     90  HA3 GLY A   6      -0.480   2.395   9.217  1.00 83.25           H  
ATOM     91  C   GLY A   6      -2.026   2.631   7.750  1.00 83.25           C  
ATOM     92  O   GLY A   6      -2.972   1.851   7.706  1.00 83.25           O  
ATOM     93  N   PRO A   7      -2.168   3.928   7.414  1.00 83.62           N  
ATOM     94  CA  PRO A   7      -3.455   4.510   7.016  1.00 83.62           C  
ATOM     95  HA  PRO A   7      -4.257   4.075   7.613  1.00 83.62           H  
ATOM     96  C   PRO A   7      -3.843   4.315   5.543  1.00 83.62           C  
ATOM     97  CB  PRO A   7      -3.340   5.998   7.365  1.00 83.62           C  
ATOM     98  HB2 PRO A   7      -3.930   6.632   6.703  1.00 83.62           H  
ATOM     99  HB3 PRO A   7      -3.651   6.149   8.399  1.00 83.62           H  
ATOM    100  O   PRO A   7      -4.949   4.674   5.174  1.00 83.62           O  
ATOM    101  CG  PRO A   7      -1.848   6.282   7.240  1.00 83.62           C  
ATOM    102  HG2 PRO A   7      -1.543   7.139   7.841  1.00 83.62           H  
ATOM    103  HG3 PRO A   7      -1.589   6.432   6.192  1.00 83.62           H  
ATOM    104  CD  PRO A   7      -1.225   4.988   7.743  1.00 83.62           C  
ATOM    105  HD2 PRO A   7      -0.255   4.845   7.266  1.00 83.62           H  
ATOM    106  HD3 PRO A   7      -1.101   5.040   8.824  1.00 83.62           H  
ATOM    107  N   ILE A   8      -2.962   3.803   4.679  1.00 86.00           N  
ATOM    108  H   ILE A   8      -2.064   3.492   5.020  1.00 86.00           H  
ATOM    109  CA  ILE A   8      -3.270   3.673   3.238  1.00 86.00           C  
ATOM    110  HA  ILE A   8      -3.941   4.479   2.943  1.00 86.00           H  
ATOM    111  C   ILE A   8      -4.032   2.371   2.946  1.00 86.00           C  
ATOM    112  CB  ILE A   8      -1.972   3.824   2.409  1.00 86.00           C  
ATOM    113  HB  ILE A   8      -1.243   3.102   2.777  1.00 86.00           H  
ATOM    114  O   ILE A   8      -4.771   2.284   1.972  1.00 86.00           O  
ATOM    115  CG1 ILE A   8      -1.404   5.253   2.603  1.00 86.00           C  
ATOM    116 HG12 ILE A   8      -1.342   5.483   3.666  1.00 86.00           H  
ATOM    117 HG13 ILE A   8      -2.080   5.977   2.147  1.00 86.00           H  
ATOM    118  CG2 ILE A   8      -2.203   3.551   0.909  1.00 86.00           C  
ATOM    119 HG21 ILE A   8      -2.964   4.227   0.519  1.00 86.00           H  
ATOM    120 HG22 ILE A   8      -1.281   3.679   0.342  1.00 86.00           H  
ATOM    121 HG23 ILE A   8      -2.533   2.524   0.753  1.00 86.00           H  
ATOM    122  CD1 ILE A   8       0.004   5.453   2.032  1.00 86.00           C  
ATOM    123 HD11 ILE A   8      -0.007   5.398   0.944  1.00 86.00           H  
ATOM    124 HD12 ILE A   8       0.675   4.694   2.434  1.00 86.00           H  
ATOM    125 HD13 ILE A   8       0.371   6.438   2.323  1.00 86.00           H  
ATOM    126  N   ILE A   9      -3.856   1.361   3.798  1.00 81.31           N  
ATOM    127  H   ILE A   9      -3.263   1.524   4.600  1.00 81.31           H  
ATOM    128  CA  ILE A   9      -4.468   0.030   3.662  1.00 81.31           C  
ATOM    129  HA  ILE A   9      -4.993  -0.011   2.707  1.00 81.31           H  
ATOM    130  C   ILE A   9      -5.574  -0.242   4.692  1.00 81.31           C  
ATOM    131  CB  ILE A   9      -3.385  -1.077   3.638  1.00 81.31           C  
ATOM    132  HB  ILE A   9      -3.853  -2.038   3.850  1.00 81.31           H  
ATOM    133  O   ILE A   9      -6.040  -1.375   4.792  1.00 81.31           O  
ATOM    134  CG1 ILE A   9      -2.283  -0.830   4.693  1.00 81.31           C  
ATOM    135 HG12 ILE A   9      -2.751  -0.545   5.635  1.00 81.31           H  
ATOM    136 HG13 ILE A   9      -1.651  -0.009   4.354  1.00 81.31           H  
ATOM    137  CG2 ILE A   9      -2.791  -1.179   2.223  1.00 81.31           C  
ATOM    138 HG21 ILE A   9      -3.589  -1.365   1.504  1.00 81.31           H  
ATOM    139 HG22 ILE A   9      -2.289  -0.249   1.958  1.00 81.31           H  
ATOM    140 HG23 ILE A   9      -2.083  -2.005   2.168  1.00 81.31           H  
ATOM    141  CD1 ILE A   9      -1.381  -2.037   4.966  1.00 81.31           C  
ATOM    142 HD11 ILE A   9      -0.679  -1.787   5.762  1.00 81.31           H  
ATOM    143 HD12 ILE A   9      -0.816  -2.302   4.073  1.00 81.31           H  
ATOM    144 HD13 ILE A   9      -1.986  -2.888   5.281  1.00 81.31           H  
ATOM    145  N   LYS A  10      -6.006   0.769   5.448  1.00 64.38           N  
ATOM    146  H   LYS A  10      -5.719   1.707   5.205  1.00 64.38           H  
ATOM    147  CA  LYS A  10      -7.140   0.689   6.373  1.00 64.38           C  
ATOM    148  HA  LYS A  10      -7.627  -0.282   6.279  1.00 64.38           H  
ATOM    149  C   LYS A  10      -8.190   1.716   5.983  1.00 64.38           C  
ATOM    150  CB  LYS A  10      -6.640   0.891   7.807  1.00 64.38           C  
ATOM    151  HB2 LYS A  10      -6.383   1.940   7.954  1.00 64.38           H  
ATOM    152  HB3 LYS A  10      -5.746   0.286   7.959  1.00 64.38           H  
ATOM    153  O   LYS A  10      -9.382   1.351   6.037  1.00 64.38           O  
ATOM    154  CG  LYS A  10      -7.712   0.456   8.811  1.00 64.38           C  
ATOM    155  HG2 LYS A  10      -7.927  -0.602   8.662  1.00 64.38           H  
ATOM    156  HG3 LYS A  10      -8.625   1.030   8.650  1.00 64.38           H  
ATOM    157  CD  LYS A  10      -7.228   0.683  10.243  1.00 64.38           C  
ATOM    158  HD2 LYS A  10      -7.104   1.754  10.404  1.00 64.38           H  
ATOM    159  HD3 LYS A  10      -6.273   0.179  10.386  1.00 64.38           H  
ATOM    160  CE  LYS A  10      -8.271   0.114  11.206  1.00 64.38           C  
ATOM    161  HE2 LYS A  10      -9.237   0.552  10.958  1.00 64.38           H  
ATOM    162  HE3 LYS A  10      -8.343  -0.961  11.039  1.00 64.38           H  
ATOM    163  NZ  LYS A  10      -7.919   0.404  12.615  1.00 64.38           N  
ATOM    164  HZ1 LYS A  10      -8.615   0.013  13.234  1.00 64.38           H  
ATOM    165  HZ2 LYS A  10      -7.882   1.403  12.755  1.00 64.38           H  
ATOM    166  HZ3 LYS A  10      -7.016   0.008  12.836  1.00 64.38           H  
ATOM    167  OXT LYS A  10      -7.754   2.850   5.708  1.00 64.38           O  
TER     168      LYS A  10                                                       
END
