# Supplementary material for: Unveiling the Bioactive Potential of the Invasive Jellyfish Phyllorhiza punctata Through Integrative Transcriptomic and Proteomic Analyses
Source: Biomolecules. 2025 Aug 4;15(8):1121. doi: 10.3390/biom15081121 (PMC12383608; doi:10.3390/biom15081121)
Supplement: Supplementary file 1 [file biomolecules-15-01121-s001.zip › Suplementary Material/FileS3/Alphafold2/XP_065054292_5353_relaxed_rank_001_alphafold2_ptm_model_5_seed_000.pdb]

ATOM      1  N   GLY A   1       8.828  -3.471 -18.235  1.00 75.19           N  
ATOM      2  H   GLY A   1       8.529  -2.972 -19.061  1.00 75.19           H  
ATOM      3  H2  GLY A   1       9.072  -2.796 -17.524  1.00 75.19           H  
ATOM      4  H3  GLY A   1       9.636  -4.038 -18.451  1.00 75.19           H  
ATOM      5  CA  GLY A   1       7.732  -4.313 -17.725  1.00 75.19           C  
ATOM      6  HA2 GLY A   1       7.381  -5.002 -18.494  1.00 75.19           H  
ATOM      7  HA3 GLY A   1       8.061  -4.868 -16.847  1.00 75.19           H  
ATOM      8  C   GLY A   1       6.615  -3.392 -17.312  1.00 75.19           C  
ATOM      9  O   GLY A   1       6.898  -2.424 -16.625  1.00 75.19           O  
ATOM     10  N   LEU A   2       5.405  -3.593 -17.828  1.00 77.44           N  
ATOM     11  H   LEU A   2       5.201  -4.449 -18.323  1.00 77.44           H  
ATOM     12  CA  LEU A   2       4.274  -2.703 -17.560  1.00 77.44           C  
ATOM     13  HA  LEU A   2       4.595  -1.669 -17.686  1.00 77.44           H  
ATOM     14  C   LEU A   2       3.822  -2.872 -16.107  1.00 77.44           C  
ATOM     15  CB  LEU A   2       3.152  -2.993 -18.574  1.00 77.44           C  
ATOM     16  HB2 LEU A   2       3.110  -4.066 -18.762  1.00 77.44           H  
ATOM     17  HB3 LEU A   2       2.191  -2.709 -18.146  1.00 77.44           H  
ATOM     18  O   LEU A   2       3.455  -3.963 -15.683  1.00 77.44           O  
ATOM     19  CG  LEU A   2       3.351  -2.228 -19.898  1.00 77.44           C  
ATOM     20  HG  LEU A   2       4.416  -2.143 -20.113  1.00 77.44           H  
ATOM     21  CD1 LEU A   2       2.698  -2.967 -21.062  1.00 77.44           C  
ATOM     22 HD11 LEU A   2       2.834  -2.400 -21.983  1.00 77.44           H  
ATOM     23 HD12 LEU A   2       3.154  -3.949 -21.186  1.00 77.44           H  
ATOM     24 HD13 LEU A   2       1.631  -3.089 -20.876  1.00 77.44           H  
ATOM     25  CD2 LEU A   2       2.745  -0.827 -19.807  1.00 77.44           C  
ATOM     26 HD21 LEU A   2       3.200  -0.267 -18.990  1.00 77.44           H  
ATOM     27 HD22 LEU A   2       1.670  -0.892 -19.639  1.00 77.44           H  
ATOM     28 HD23 LEU A   2       2.922  -0.289 -20.739  1.00 77.44           H  
ATOM     29  N   PHE A   3       3.904  -1.781 -15.354  1.00 79.81           N  
ATOM     30  H   PHE A   3       4.229  -0.926 -15.783  1.00 79.81           H  
ATOM     31  CA  PHE A   3       3.549  -1.706 -13.946  1.00 79.81           C  
ATOM     32  HA  PHE A   3       3.925  -2.582 -13.418  1.00 79.81           H  
ATOM     33  C   PHE A   3       2.029  -1.664 -13.819  1.00 79.81           C  
ATOM     34  CB  PHE A   3       4.194  -0.451 -13.340  1.00 79.81           C  
ATOM     35  HB2 PHE A   3       3.938   0.420 -13.943  1.00 79.81           H  
ATOM     36  HB3 PHE A   3       3.767  -0.291 -12.350  1.00 79.81           H  
ATOM     37  O   PHE A   3       1.406  -0.642 -14.104  1.00 79.81           O  
ATOM     38  CG  PHE A   3       5.702  -0.532 -13.201  1.00 79.81           C  
ATOM     39  CD1 PHE A   3       6.267  -0.924 -11.973  1.00 79.81           C  
ATOM     40  HD1 PHE A   3       5.633  -1.176 -11.136  1.00 79.81           H  
ATOM     41  CD2 PHE A   3       6.545  -0.223 -14.287  1.00 79.81           C  
ATOM     42  HD2 PHE A   3       6.123   0.086 -15.232  1.00 79.81           H  
ATOM     43  CE1 PHE A   3       7.663  -1.002 -11.830  1.00 79.81           C  
ATOM     44  HE1 PHE A   3       8.090  -1.307 -10.886  1.00 79.81           H  
ATOM     45  CE2 PHE A   3       7.942  -0.312 -14.147  1.00 79.81           C  
ATOM     46  HE2 PHE A   3       8.586  -0.067 -14.978  1.00 79.81           H  
ATOM     47  CZ  PHE A   3       8.501  -0.699 -12.917  1.00 79.81           C  
ATOM     48  HZ  PHE A   3       9.573  -0.761 -12.801  1.00 79.81           H  
ATOM     49  N   LEU A   4       1.423  -2.773 -13.399  1.00 84.56           N  
ATOM     50  H   LEU A   4       1.982  -3.592 -13.210  1.00 84.56           H  
ATOM     51  CA  LEU A   4       0.029  -2.757 -12.970  1.00 84.56           C  
ATOM     52  HA  LEU A   4      -0.482  -1.987 -13.548  1.00 84.56           H  
ATOM     53  C   LEU A   4      -0.033  -2.356 -11.490  1.00 84.56           C  
ATOM     54  CB  LEU A   4      -0.665  -4.097 -13.268  1.00 84.56           C  
ATOM     55  HB2 LEU A   4       0.082  -4.884 -13.374  1.00 84.56           H  
ATOM     56  HB3 LEU A   4      -1.309  -4.349 -12.425  1.00 84.56           H  
ATOM     57  O   LEU A   4       0.837  -2.746 -10.715  1.00 84.56           O  
ATOM     58  CG  LEU A   4      -1.536  -4.053 -14.537  1.00 84.56           C  
ATOM     59  HG  LEU A   4      -2.205  -3.193 -14.485  1.00 84.56           H  
ATOM     60  CD1 LEU A   4      -0.693  -3.945 -15.808  1.00 84.56           C  
ATOM     61 HD11 LEU A   4      -1.345  -3.940 -16.682  1.00 84.56           H  
ATOM     62 HD12 LEU A   4      -0.006  -4.788 -15.877  1.00 84.56           H  
ATOM     63 HD13 LEU A   4      -0.120  -3.018 -15.799  1.00 84.56           H  
ATOM     64  CD2 LEU A   4      -2.395  -5.312 -14.617  1.00 84.56           C  
ATOM     65 HD21 LEU A   4      -3.035  -5.265 -15.499  1.00 84.56           H  
ATOM     66 HD22 LEU A   4      -1.758  -6.195 -14.687  1.00 84.56           H  
ATOM     67 HD23 LEU A   4      -3.027  -5.394 -13.733  1.00 84.56           H  
ATOM     68  N   PRO A   5      -1.067  -1.616 -11.061  1.00 76.50           N  
ATOM     69  CA  PRO A   5      -1.195  -1.105  -9.694  1.00 76.50           C  
ATOM     70  HA  PRO A   5      -0.344  -0.455  -9.490  1.00 76.50           H  
ATOM     71  C   PRO A   5      -1.208  -2.184  -8.592  1.00 76.50           C  
ATOM     72  CB  PRO A   5      -2.470  -0.249  -9.703  1.00 76.50           C  
ATOM     73  HB2 PRO A   5      -2.194   0.798  -9.823  1.00 76.50           H  
ATOM     74  HB3 PRO A   5      -3.060  -0.376  -8.795  1.00 76.50           H  
ATOM     75  O   PRO A   5      -1.001  -1.838  -7.429  1.00 76.50           O  
ATOM     76  CG  PRO A   5      -3.245  -0.709 -10.937  1.00 76.50           C  
ATOM     77  HG2 PRO A   5      -3.861   0.089 -11.352  1.00 76.50           H  
ATOM     78  HG3 PRO A   5      -3.859  -1.573 -10.682  1.00 76.50           H  
ATOM     79  CD  PRO A   5      -2.149  -1.134 -11.900  1.00 76.50           C  
ATOM     80  HD2 PRO A   5      -1.808  -0.274 -12.476  1.00 76.50           H  
ATOM     81  HD3 PRO A   5      -2.530  -1.910 -12.563  1.00 76.50           H  
ATOM     82  N   GLY A   6      -1.394  -3.460  -8.956  1.00 80.06           N  
ATOM     83  H   GLY A   6      -1.556  -3.641  -9.936  1.00 80.06           H  
ATOM     84  CA  GLY A   6      -1.268  -4.630  -8.077  1.00 80.06           C  
ATOM     85  HA2 GLY A   6      -1.320  -4.314  -7.035  1.00 80.06           H  
ATOM     86  HA3 GLY A   6      -2.109  -5.298  -8.261  1.00 80.06           H  
ATOM     87  C   GLY A   6       0.017  -5.458  -8.243  1.00 80.06           C  
ATOM     88  O   GLY A   6       0.181  -6.428  -7.522  1.00 80.06           O  
ATOM     89  N   PHE A   7       0.915  -5.093  -9.161  1.00 75.00           N  
ATOM     90  H   PHE A   7       0.751  -4.242  -9.680  1.00 75.00           H  
ATOM     91  CA  PHE A   7       2.224  -5.735  -9.365  1.00 75.00           C  
ATOM     92  HA  PHE A   7       2.259  -6.664  -8.797  1.00 75.00           H  
ATOM     93  C   PHE A   7       3.373  -4.893  -8.798  1.00 75.00           C  
ATOM     94  CB  PHE A   7       2.420  -6.092 -10.848  1.00 75.00           C  
ATOM     95  HB2 PHE A   7       2.044  -5.283 -11.475  1.00 75.00           H  
ATOM     96  HB3 PHE A   7       3.481  -6.198 -11.074  1.00 75.00           H  
ATOM     97  O   PHE A   7       4.470  -4.861  -9.354  1.00 75.00           O  
ATOM     98  CG  PHE A   7       1.780  -7.398 -11.249  1.00 75.00           C  
ATOM     99  CD1 PHE A   7       2.479  -8.605 -11.058  1.00 75.00           C  
ATOM    100  HD1 PHE A   7       3.455  -8.597 -10.596  1.00 75.00           H  
ATOM    101  CD2 PHE A   7       0.497  -7.415 -11.820  1.00 75.00           C  
ATOM    102  HD2 PHE A   7      -0.062  -6.497 -11.922  1.00 75.00           H  
ATOM    103  CE1 PHE A   7       1.904  -9.822 -11.462  1.00 75.00           C  
ATOM    104  HE1 PHE A   7       2.438 -10.747 -11.307  1.00 75.00           H  
ATOM    105  CE2 PHE A   7      -0.074  -8.629 -12.237  1.00 75.00           C  
ATOM    106  HE2 PHE A   7      -1.061  -8.643 -12.674  1.00 75.00           H  
ATOM    107  CZ  PHE A   7       0.631  -9.832 -12.060  1.00 75.00           C  
ATOM    108  HZ  PHE A   7       0.188 -10.769 -12.364  1.00 75.00           H  
ATOM    109  N   LYS A   8       3.116  -4.183  -7.698  1.00 68.62           N  
ATOM    110  H   LYS A   8       2.248  -4.411  -7.235  1.00 68.62           H  
ATOM    111  CA  LYS A   8       4.231  -3.839  -6.816  1.00 68.62           C  
ATOM    112  HA  LYS A   8       5.049  -3.402  -7.389  1.00 68.62           H  
ATOM    113  C   LYS A   8       4.797  -5.122  -6.219  1.00 68.62           C  
ATOM    114  CB  LYS A   8       3.806  -2.881  -5.706  1.00 68.62           C  
ATOM    115  HB2 LYS A   8       4.683  -2.690  -5.087  1.00 68.62           H  
ATOM    116  HB3 LYS A   8       3.050  -3.361  -5.085  1.00 68.62           H  
ATOM    117  O   LYS A   8       3.967  -6.002  -5.901  1.00 68.62           O  
ATOM    118  CG  LYS A   8       3.263  -1.559  -6.251  1.00 68.62           C  
ATOM    119  HG2 LYS A   8       2.262  -1.718  -6.654  1.00 68.62           H  
ATOM    120  HG3 LYS A   8       3.915  -1.190  -7.043  1.00 68.62           H  
ATOM    121  CD  LYS A   8       3.223  -0.532  -5.114  1.00 68.62           C  
ATOM    122  HD2 LYS A   8       4.247  -0.339  -4.794  1.00 68.62           H  
ATOM    123  HD3 LYS A   8       2.674  -0.937  -4.264  1.00 68.62           H  
ATOM    124  CE  LYS A   8       2.599   0.788  -5.570  1.00 68.62           C  
ATOM    125  HE2 LYS A   8       2.882   1.563  -4.859  1.00 68.62           H  
ATOM    126  HE3 LYS A   8       3.015   1.052  -6.542  1.00 68.62           H  
ATOM    127  NZ  LYS A   8       1.121   0.683  -5.638  1.00 68.62           N  
ATOM    128  HZ1 LYS A   8       0.707   1.539  -5.977  1.00 68.62           H  
ATOM    129  HZ2 LYS A   8       0.850  -0.074  -6.249  1.00 68.62           H  
ATOM    130  HZ3 LYS A   8       0.742   0.472  -4.725  1.00 68.62           H  
ATOM    131  OXT LYS A   8       6.034  -5.149  -6.088  1.00 68.62           O  
TER     132      LYS A   8                                                       
END
