# Supplementary material for: Unveiling the Bioactive Potential of the Invasive Jellyfish Phyllorhiza punctata Through Integrative Transcriptomic and Proteomic Analyses
Source: Biomolecules. 2025 Aug 4;15(8):1121. doi: 10.3390/biom15081121 (PMC12383608; doi:10.3390/biom15081121)
Supplement: Supplementary file 1 [file biomolecules-15-01121-s001.zip › Suplementary Material/FileS3/Alphafold2/XP_065054305_554_relaxed_rank_001_alphafold2_ptm_model_2_seed_000.pdb]

ATOM      1  N   ALA A   1      20.758  -1.546  -3.749  1.00 62.22           N  
ATOM      2  H   ALA A   1      20.202  -2.375  -3.907  1.00 62.22           H  
ATOM      3  H2  ALA A   1      20.473  -0.840  -4.412  1.00 62.22           H  
ATOM      4  H3  ALA A   1      21.735  -1.759  -3.886  1.00 62.22           H  
ATOM      5  CA  ALA A   1      20.533  -1.032  -2.385  1.00 62.22           C  
ATOM      6  HA  ALA A   1      20.783  -1.803  -1.657  1.00 62.22           H  
ATOM      7  C   ALA A   1      19.055  -0.701  -2.248  1.00 62.22           C  
ATOM      8  CB  ALA A   1      21.415   0.197  -2.117  1.00 62.22           C  
ATOM      9  HB1 ALA A   1      21.204   0.984  -2.841  1.00 62.22           H  
ATOM     10  HB2 ALA A   1      22.467  -0.079  -2.183  1.00 62.22           H  
ATOM     11  HB3 ALA A   1      21.216   0.577  -1.115  1.00 62.22           H  
ATOM     12  O   ALA A   1      18.588   0.192  -2.940  1.00 62.22           O  
ATOM     13  N   ILE A   2      18.319  -1.473  -1.448  1.00 69.06           N  
ATOM     14  H   ILE A   2      18.762  -2.171  -0.868  1.00 69.06           H  
ATOM     15  CA  ILE A   2      16.907  -1.213  -1.146  1.00 69.06           C  
ATOM     16  HA  ILE A   2      16.485  -0.509  -1.863  1.00 69.06           H  
ATOM     17  C   ILE A   2      16.880  -0.604   0.258  1.00 69.06           C  
ATOM     18  CB  ILE A   2      16.067  -2.514  -1.211  1.00 69.06           C  
ATOM     19  HB  ILE A   2      16.467  -3.223  -0.487  1.00 69.06           H  
ATOM     20  O   ILE A   2      17.288  -1.292   1.196  1.00 69.06           O  
ATOM     21  CG1 ILE A   2      16.157  -3.156  -2.616  1.00 69.06           C  
ATOM     22 HG12 ILE A   2      17.203  -3.310  -2.878  1.00 69.06           H  
ATOM     23 HG13 ILE A   2      15.721  -2.480  -3.352  1.00 69.06           H  
ATOM     24  CG2 ILE A   2      14.602  -2.218  -0.837  1.00 69.06           C  
ATOM     25 HG21 ILE A   2      14.530  -1.778   0.157  1.00 69.06           H  
ATOM     26 HG22 ILE A   2      14.154  -1.534  -1.558  1.00 69.06           H  
ATOM     27 HG23 ILE A   2      14.019  -3.139  -0.815  1.00 69.06           H  
ATOM     28  CD1 ILE A   2      15.468  -4.522  -2.725  1.00 69.06           C  
ATOM     29 HD11 ILE A   2      15.827  -5.186  -1.938  1.00 69.06           H  
ATOM     30 HD12 ILE A   2      14.386  -4.414  -2.648  1.00 69.06           H  
ATOM     31 HD13 ILE A   2      15.700  -4.964  -3.694  1.00 69.06           H  
ATOM     32  N   PRO A   3      16.463   0.658   0.437  1.00 63.28           N  
ATOM     33  CA  PRO A   3      16.267   1.194   1.767  1.00 63.28           C  
ATOM     34  HA  PRO A   3      17.009   0.807   2.465  1.00 63.28           H  
ATOM     35  C   PRO A   3      14.863   0.811   2.245  1.00 63.28           C  
ATOM     36  CB  PRO A   3      16.481   2.701   1.612  1.00 63.28           C  
ATOM     37  HB2 PRO A   3      15.924   3.277   2.351  1.00 63.28           H  
ATOM     38  HB3 PRO A   3      17.545   2.924   1.685  1.00 63.28           H  
ATOM     39  O   PRO A   3      13.900   1.335   1.710  1.00 63.28           O  
ATOM     40  CG  PRO A   3      15.999   2.999   0.190  1.00 63.28           C  
ATOM     41  HG2 PRO A   3      14.943   3.271   0.208  1.00 63.28           H  
ATOM     42  HG3 PRO A   3      16.582   3.799  -0.266  1.00 63.28           H  
ATOM     43  CD  PRO A   3      16.172   1.676  -0.568  1.00 63.28           C  
ATOM     44  HD2 PRO A   3      15.257   1.433  -1.107  1.00 63.28           H  
ATOM     45  HD3 PRO A   3      17.007   1.761  -1.264  1.00 63.28           H  
ATOM     46  N   THR A   4      14.813  -0.085   3.243  1.00 74.00           N  
ATOM     47  H   THR A   4      15.665  -0.614   3.365  1.00 74.00           H  
ATOM     48  CA  THR A   4      13.941  -0.055   4.444  1.00 74.00           C  
ATOM     49  HA  THR A   4      14.102  -1.006   4.952  1.00 74.00           H  
ATOM     50  C   THR A   4      12.401  -0.004   4.217  1.00 74.00           C  
ATOM     51  CB  THR A   4      14.546   1.007   5.381  1.00 74.00           C  
ATOM     52  HB  THR A   4      15.628   0.881   5.338  1.00 74.00           H  
ATOM     53  O   THR A   4      11.903   0.553   3.257  1.00 74.00           O  
ATOM     54  CG2 THR A   4      14.285   2.470   5.010  1.00 74.00           C  
ATOM     55 HG21 THR A   4      15.193   2.893   4.579  1.00 74.00           H  
ATOM     56 HG22 THR A   4      14.022   3.059   5.889  1.00 74.00           H  
ATOM     57 HG23 THR A   4      13.500   2.553   4.259  1.00 74.00           H  
ATOM     58  OG1 THR A   4      14.228   0.753   6.719  1.00 74.00           O  
ATOM     59  HG1 THR A   4      14.523   1.506   7.236  1.00 74.00           H  
ATOM     60  N   LEU A   5      11.517  -0.643   4.982  1.00 67.62           N  
ATOM     61  H   LEU A   5      10.682  -0.841   4.448  1.00 67.62           H  
ATOM     62  CA  LEU A   5      11.174  -0.395   6.383  1.00 67.62           C  
ATOM     63  HA  LEU A   5      12.053  -0.318   7.022  1.00 67.62           H  
ATOM     64  C   LEU A   5      10.292  -1.562   6.848  1.00 67.62           C  
ATOM     65  CB  LEU A   5      10.306   0.892   6.456  1.00 67.62           C  
ATOM     66  HB2 LEU A   5       9.760   0.905   7.399  1.00 67.62           H  
ATOM     67  HB3 LEU A   5       9.560   0.844   5.663  1.00 67.62           H  
ATOM     68  O   LEU A   5       9.136  -1.665   6.441  1.00 67.62           O  
ATOM     69  CG  LEU A   5      11.058   2.224   6.330  1.00 67.62           C  
ATOM     70  HG  LEU A   5      11.832   2.119   5.570  1.00 67.62           H  
ATOM     71  CD1 LEU A   5      10.144   3.353   5.866  1.00 67.62           C  
ATOM     72 HD11 LEU A   5      10.703   4.287   5.816  1.00 67.62           H  
ATOM     73 HD12 LEU A   5       9.759   3.122   4.873  1.00 67.62           H  
ATOM     74 HD13 LEU A   5       9.310   3.468   6.558  1.00 67.62           H  
ATOM     75  CD2 LEU A   5      11.706   2.623   7.656  1.00 67.62           C  
ATOM     76 HD21 LEU A   5      12.317   3.515   7.516  1.00 67.62           H  
ATOM     77 HD22 LEU A   5      10.927   2.849   8.384  1.00 67.62           H  
ATOM     78 HD23 LEU A   5      12.319   1.811   8.047  1.00 67.62           H  
ATOM     79  N   LEU A   6      10.795  -2.426   7.729  1.00 72.62           N  
ATOM     80  H   LEU A   6      11.749  -2.312   8.040  1.00 72.62           H  
ATOM     81  CA  LEU A   6       9.901  -3.258   8.535  1.00 72.62           C  
ATOM     82  HA  LEU A   6       9.045  -3.572   7.936  1.00 72.62           H  
ATOM     83  C   LEU A   6       9.350  -2.371   9.652  1.00 72.62           C  
ATOM     84  CB  LEU A   6      10.618  -4.522   9.037  1.00 72.62           C  
ATOM     85  HB2 LEU A   6      11.559  -4.229   9.503  1.00 72.62           H  
ATOM     86  HB3 LEU A   6      10.001  -4.989   9.804  1.00 72.62           H  
ATOM     87  O   LEU A   6       9.940  -2.248  10.722  1.00 72.62           O  
ATOM     88  CG  LEU A   6      10.895  -5.564   7.936  1.00 72.62           C  
ATOM     89  HG  LEU A   6      11.478  -5.105   7.138  1.00 72.62           H  
ATOM     90  CD1 LEU A   6      11.712  -6.713   8.528  1.00 72.62           C  
ATOM     91 HD11 LEU A   6      11.147  -7.204   9.320  1.00 72.62           H  
ATOM     92 HD12 LEU A   6      12.646  -6.329   8.938  1.00 72.62           H  
ATOM     93 HD13 LEU A   6      11.945  -7.440   7.750  1.00 72.62           H  
ATOM     94  CD2 LEU A   6       9.615  -6.158   7.340  1.00 72.62           C  
ATOM     95 HD21 LEU A   6       8.985  -6.564   8.131  1.00 72.62           H  
ATOM     96 HD22 LEU A   6       9.868  -6.956   6.642  1.00 72.62           H  
ATOM     97 HD23 LEU A   6       9.062  -5.396   6.790  1.00 72.62           H  
ATOM     98  N   GLN A   7       8.248  -1.689   9.351  1.00 72.94           N  
ATOM     99  H   GLN A   7       7.860  -1.802   8.425  1.00 72.94           H  
ATOM    100  CA  GLN A   7       7.496  -0.881  10.299  1.00 72.94           C  
ATOM    101  HA  GLN A   7       8.064  -0.816  11.227  1.00 72.94           H  
ATOM    102  C   GLN A   7       6.169  -1.568  10.642  1.00 72.94           C  
ATOM    103  CB  GLN A   7       7.301   0.552   9.756  1.00 72.94           C  
ATOM    104  HB2 GLN A   7       7.453   0.573   8.676  1.00 72.94           H  
ATOM    105  HB3 GLN A   7       6.277   0.876   9.940  1.00 72.94           H  
ATOM    106  O   GLN A   7       5.464  -2.038   9.755  1.00 72.94           O  
ATOM    107  CG  GLN A   7       8.262   1.548  10.427  1.00 72.94           C  
ATOM    108  HG2 GLN A   7       9.284   1.321  10.124  1.00 72.94           H  
ATOM    109  HG3 GLN A   7       8.196   1.444  11.510  1.00 72.94           H  
ATOM    110  CD  GLN A   7       7.946   2.992  10.054  1.00 72.94           C  
ATOM    111  NE2 GLN A   7       7.151   3.697  10.832  1.00 72.94           N  
ATOM    112 HE21 GLN A   7       6.996   4.648  10.531  1.00 72.94           H  
ATOM    113 HE22 GLN A   7       6.819   3.318  11.708  1.00 72.94           H  
ATOM    114  OE1 GLN A   7       8.409   3.522   9.064  1.00 72.94           O  
ATOM    115  N   TRP A   8       5.843  -1.523  11.940  1.00 68.19           N  
ATOM    116  H   TRP A   8       6.564  -1.178  12.557  1.00 68.19           H  
ATOM    117  CA  TRP A   8       4.534  -1.765  12.569  1.00 68.19           C  
ATOM    118  HA  TRP A   8       4.584  -1.255  13.530  1.00 68.19           H  
ATOM    119  C   TRP A   8       4.186  -3.204  12.984  1.00 68.19           C  
ATOM    120  CB  TRP A   8       3.399  -1.033  11.838  1.00 68.19           C  
ATOM    121  HB2 TRP A   8       3.346  -1.340  10.794  1.00 68.19           H  
ATOM    122  HB3 TRP A   8       2.460  -1.353  12.290  1.00 68.19           H  
ATOM    123  O   TRP A   8       3.158  -3.754  12.605  1.00 68.19           O  
ATOM    124  CG  TRP A   8       3.395   0.463  11.917  1.00 68.19           C  
ATOM    125  CD1 TRP A   8       4.455   1.304  11.999  1.00 68.19           C  
ATOM    126  HD1 TRP A   8       5.492   1.001  12.014  1.00 68.19           H  
ATOM    127  CD2 TRP A   8       2.216   1.314  11.964  1.00 68.19           C  
ATOM    128  CE2 TRP A   8       2.637   2.671  12.068  1.00 68.19           C  
ATOM    129  CE3 TRP A   8       0.827   1.066  11.945  1.00 68.19           C  
ATOM    130  HE3 TRP A   8       0.473   0.049  11.865  1.00 68.19           H  
ATOM    131  NE1 TRP A   8       4.011   2.609  12.064  1.00 68.19           N  
ATOM    132  HE1 TRP A   8       4.611   3.421  12.095  1.00 68.19           H  
ATOM    133  CH2 TRP A   8       0.354   3.455  12.138  1.00 68.19           C  
ATOM    134  HH2 TRP A   8      -0.363   4.260  12.203  1.00 68.19           H  
ATOM    135  CZ2 TRP A   8       1.731   3.735  12.154  1.00 68.19           C  
ATOM    136  HZ2 TRP A   8       2.082   4.753  12.231  1.00 68.19           H  
ATOM    137  CZ3 TRP A   8      -0.094   2.126  12.032  1.00 68.19           C  
ATOM    138  HZ3 TRP A   8      -1.154   1.918  12.015  1.00 68.19           H  
ATOM    139  N   GLY A   9       4.981  -3.768  13.898  1.00 69.25           N  
ATOM    140  H   GLY A   9       5.845  -3.299  14.132  1.00 69.25           H  
ATOM    141  CA  GLY A   9       4.438  -4.655  14.934  1.00 69.25           C  
ATOM    142  HA2 GLY A   9       3.507  -5.121  14.610  1.00 69.25           H  
ATOM    143  HA3 GLY A   9       5.158  -5.442  15.159  1.00 69.25           H  
ATOM    144  C   GLY A   9       4.200  -3.839  16.207  1.00 69.25           C  
ATOM    145  O   GLY A   9       5.167  -3.414  16.831  1.00 69.25           O  
ATOM    146  N   SER A  10       2.938  -3.544  16.531  1.00 68.81           N  
ATOM    147  H   SER A  10       2.205  -3.874  15.919  1.00 68.81           H  
ATOM    148  CA  SER A  10       2.514  -2.668  17.635  1.00 68.81           C  
ATOM    149  HA  SER A  10       2.832  -1.654  17.392  1.00 68.81           H  
ATOM    150  C   SER A  10       3.067  -3.067  19.014  1.00 68.81           C  
ATOM    151  CB  SER A  10       0.987  -2.685  17.750  1.00 68.81           C  
ATOM    152  HB2 SER A  10       0.640  -3.709  17.891  1.00 68.81           H  
ATOM    153  HB3 SER A  10       0.687  -2.091  18.614  1.00 68.81           H  
ATOM    154  O   SER A  10       3.141  -4.261  19.308  1.00 68.81           O  
ATOM    155  OG  SER A  10       0.401  -2.134  16.589  1.00 68.81           O  
ATOM    156  HG  SER A  10      -0.548  -2.068  16.723  1.00 68.81           H  
ATOM    157  N   PRO A  11       3.368  -2.092  19.897  1.00 67.31           N  
ATOM    158  CA  PRO A  11       3.658  -2.373  21.297  1.00 67.31           C  
ATOM    159  HA  PRO A  11       4.454  -3.113  21.372  1.00 67.31           H  
ATOM    160  C   PRO A  11       2.400  -2.912  21.995  1.00 67.31           C  
ATOM    161  CB  PRO A  11       4.142  -1.045  21.892  1.00 67.31           C  
ATOM    162  HB2 PRO A  11       5.221  -0.965  21.764  1.00 67.31           H  
ATOM    163  HB3 PRO A  11       3.878  -0.947  22.945  1.00 67.31           H  
ATOM    164  O   PRO A  11       1.336  -2.292  21.939  1.00 67.31           O  
ATOM    165  CG  PRO A  11       3.449   0.012  21.032  1.00 67.31           C  
ATOM    166  HG2 PRO A  11       2.454   0.210  21.430  1.00 67.31           H  
ATOM    167  HG3 PRO A  11       4.029   0.934  20.982  1.00 67.31           H  
ATOM    168  CD  PRO A  11       3.326  -0.655  19.663  1.00 67.31           C  
ATOM    169  HD2 PRO A  11       2.390  -0.353  19.192  1.00 67.31           H  
ATOM    170  HD3 PRO A  11       4.172  -0.367  19.038  1.00 67.31           H  
ATOM    171  N   LYS A  12       2.541  -4.065  22.649  1.00 63.16           N  
ATOM    172  H   LYS A  12       3.461  -4.482  22.655  1.00 63.16           H  
ATOM    173  CA  LYS A  12       1.691  -4.503  23.758  1.00 63.16           C  
ATOM    174  HA  LYS A  12       0.903  -3.771  23.934  1.00 63.16           H  
ATOM    175  C   LYS A  12       2.540  -4.507  25.020  1.00 63.16           C  
ATOM    176  CB  LYS A  12       1.063  -5.876  23.470  1.00 63.16           C  
ATOM    177  HB2 LYS A  12       1.856  -6.603  23.293  1.00 63.16           H  
ATOM    178  HB3 LYS A  12       0.442  -5.799  22.578  1.00 63.16           H  
ATOM    179  O   LYS A  12       3.703  -4.955  24.912  1.00 63.16           O  
ATOM    180  CG  LYS A  12       0.206  -6.328  24.663  1.00 63.16           C  
ATOM    181  HG2 LYS A  12      -0.542  -5.565  24.877  1.00 63.16           H  
ATOM    182  HG3 LYS A  12       0.841  -6.453  25.540  1.00 63.16           H  
ATOM    183  CD  LYS A  12      -0.497  -7.659  24.398  1.00 63.16           C  
ATOM    184  HD2 LYS A  12      -1.192  -7.539  23.568  1.00 63.16           H  
ATOM    185  HD3 LYS A  12       0.250  -8.412  24.146  1.00 63.16           H  
ATOM    186  CE  LYS A  12      -1.245  -8.065  25.672  1.00 63.16           C  
ATOM    187  HE2 LYS A  12      -0.521  -8.138  26.484  1.00 63.16           H  
ATOM    188  HE3 LYS A  12      -1.945  -7.269  25.927  1.00 63.16           H  
ATOM    189  NZ  LYS A  12      -1.960  -9.351  25.497  1.00 63.16           N  
ATOM    190  HZ1 LYS A  12      -2.440  -9.600  26.350  1.00 63.16           H  
ATOM    191  HZ2 LYS A  12      -1.300 -10.081  25.270  1.00 63.16           H  
ATOM    192  HZ3 LYS A  12      -2.634  -9.274  24.749  1.00 63.16           H  
ATOM    193  OXT LYS A  12       1.975  -4.093  26.049  1.00 63.16           O  
TER     194      LYS A  12                                                       
END
