# Supplementary material for: Unveiling the Bioactive Potential of the Invasive Jellyfish Phyllorhiza punctata Through Integrative Transcriptomic and Proteomic Analyses
Source: Biomolecules. 2025 Aug 4;15(8):1121. doi: 10.3390/biom15081121 (PMC12383608; doi:10.3390/biom15081121)
Supplement: Supplementary file 1 [file biomolecules-15-01121-s001.zip › Suplementary Material/FileS3/Alphafold2/XP_065054309_3679_relaxed_rank_001_alphafold2_ptm_model_3_seed_000.pdb]

ATOM      1  N   SER A   1       6.010   4.874 -12.503  1.00 68.62           N  
ATOM      2  H   SER A   1       6.219   5.861 -12.551  1.00 68.62           H  
ATOM      3  H2  SER A   1       6.810   4.357 -12.837  1.00 68.62           H  
ATOM      4  H3  SER A   1       5.200   4.672 -13.072  1.00 68.62           H  
ATOM      5  CA  SER A   1       5.772   4.505 -11.098  1.00 68.62           C  
ATOM      6  HA  SER A   1       5.426   3.473 -11.046  1.00 68.62           H  
ATOM      7  C   SER A   1       4.714   5.425 -10.548  1.00 68.62           C  
ATOM      8  CB  SER A   1       7.070   4.621 -10.303  1.00 68.62           C  
ATOM      9  HB2 SER A   1       7.392   5.661 -10.236  1.00 68.62           H  
ATOM     10  HB3 SER A   1       6.933   4.210  -9.303  1.00 68.62           H  
ATOM     11  O   SER A   1       4.947   6.624 -10.516  1.00 68.62           O  
ATOM     12  OG  SER A   1       8.030   3.870 -11.017  1.00 68.62           O  
ATOM     13  HG  SER A   1       8.832   3.807 -10.494  1.00 68.62           H  
ATOM     14  N   TRP A   2       3.526   4.897 -10.259  1.00 71.88           N  
ATOM     15  H   TRP A   2       3.400   3.895 -10.266  1.00 71.88           H  
ATOM     16  CA  TRP A   2       2.409   5.686  -9.738  1.00 71.88           C  
ATOM     17  HA  TRP A   2       2.084   6.399 -10.495  1.00 71.88           H  
ATOM     18  C   TRP A   2       2.883   6.447  -8.494  1.00 71.88           C  
ATOM     19  CB  TRP A   2       1.248   4.731  -9.438  1.00 71.88           C  
ATOM     20  HB2 TRP A   2       1.213   3.971 -10.219  1.00 71.88           H  
ATOM     21  HB3 TRP A   2       1.437   4.212  -8.499  1.00 71.88           H  
ATOM     22  O   TRP A   2       3.427   5.841  -7.573  1.00 71.88           O  
ATOM     23  CG  TRP A   2      -0.108   5.353  -9.382  1.00 71.88           C  
ATOM     24  CD1 TRP A   2      -0.562   6.188  -8.419  1.00 71.88           C  
ATOM     25  HD1 TRP A   2       0.004   6.522  -7.562  1.00 71.88           H  
ATOM     26  CD2 TRP A   2      -1.226   5.156 -10.305  1.00 71.88           C  
ATOM     27  CE2 TRP A   2      -2.342   5.903  -9.823  1.00 71.88           C  
ATOM     28  CE3 TRP A   2      -1.415   4.407 -11.489  1.00 71.88           C  
ATOM     29  HE3 TRP A   2      -0.600   3.816 -11.881  1.00 71.88           H  
ATOM     30  NE1 TRP A   2      -1.877   6.520  -8.681  1.00 71.88           N  
ATOM     31  HE1 TRP A   2      -2.429   7.117  -8.082  1.00 71.88           H  
ATOM     32  CH2 TRP A   2      -3.738   5.148 -11.649  1.00 71.88           C  
ATOM     33  HH2 TRP A   2      -4.688   5.136 -12.164  1.00 71.88           H  
ATOM     34  CZ2 TRP A   2      -3.583   5.904 -10.475  1.00 71.88           C  
ATOM     35  HZ2 TRP A   2      -4.409   6.476 -10.078  1.00 71.88           H  
ATOM     36  CZ3 TRP A   2      -2.656   4.404 -12.154  1.00 71.88           C  
ATOM     37  HZ3 TRP A   2      -2.787   3.819 -13.053  1.00 71.88           H  
ATOM     38  N   ASN A   3       2.791   7.774  -8.536  1.00 77.69           N  
ATOM     39  H   ASN A   3       2.324   8.200  -9.323  1.00 77.69           H  
ATOM     40  CA  ASN A   3       3.411   8.673  -7.569  1.00 77.69           C  
ATOM     41  HA  ASN A   3       4.463   8.402  -7.479  1.00 77.69           H  
ATOM     42  C   ASN A   3       2.731   8.484  -6.198  1.00 77.69           C  
ATOM     43  CB  ASN A   3       3.310  10.104  -8.149  1.00 77.69           C  
ATOM     44  HB2 ASN A   3       3.230  10.063  -9.235  1.00 77.69           H  
ATOM     45  HB3 ASN A   3       2.417  10.606  -7.777  1.00 77.69           H  
ATOM     46  O   ASN A   3       1.619   8.956  -5.983  1.00 77.69           O  
ATOM     47  CG  ASN A   3       4.540  10.945  -7.872  1.00 77.69           C  
ATOM     48  ND2 ASN A   3       4.409  12.047  -7.173  1.00 77.69           N  
ATOM     49 HD21 ASN A   3       5.249  12.586  -7.021  1.00 77.69           H  
ATOM     50 HD22 ASN A   3       3.514  12.334  -6.805  1.00 77.69           H  
ATOM     51  OD1 ASN A   3       5.632  10.614  -8.296  1.00 77.69           O  
ATOM     52  N   LEU A   4       3.369   7.739  -5.292  1.00 73.38           N  
ATOM     53  H   LEU A   4       4.244   7.321  -5.573  1.00 73.38           H  
ATOM     54  CA  LEU A   4       2.827   7.315  -3.990  1.00 73.38           C  
ATOM     55  HA  LEU A   4       1.756   7.155  -4.112  1.00 73.38           H  
ATOM     56  C   LEU A   4       2.938   8.393  -2.895  1.00 73.38           C  
ATOM     57  CB  LEU A   4       3.478   5.971  -3.583  1.00 73.38           C  
ATOM     58  HB2 LEU A   4       3.498   5.858  -2.500  1.00 73.38           H  
ATOM     59  HB3 LEU A   4       4.516   5.973  -3.915  1.00 73.38           H  
ATOM     60  O   LEU A   4       3.253   8.090  -1.750  1.00 73.38           O  
ATOM     61  CG  LEU A   4       2.759   4.732  -4.134  1.00 73.38           C  
ATOM     62  HG  LEU A   4       2.541   4.869  -5.194  1.00 73.38           H  
ATOM     63  CD1 LEU A   4       3.667   3.511  -3.974  1.00 73.38           C  
ATOM     64 HD11 LEU A   4       3.162   2.625  -4.358  1.00 73.38           H  
ATOM     65 HD12 LEU A   4       4.587   3.662  -4.538  1.00 73.38           H  
ATOM     66 HD13 LEU A   4       3.909   3.360  -2.923  1.00 73.38           H  
ATOM     67  CD2 LEU A   4       1.454   4.453  -3.381  1.00 73.38           C  
ATOM     68 HD21 LEU A   4       1.656   4.311  -2.320  1.00 73.38           H  
ATOM     69 HD22 LEU A   4       0.985   3.553  -3.779  1.00 73.38           H  
ATOM     70 HD23 LEU A   4       0.760   5.285  -3.504  1.00 73.38           H  
ATOM     71  N   PHE A   5       2.654   9.651  -3.220  1.00 76.56           N  
ATOM     72  H   PHE A   5       2.337   9.846  -4.159  1.00 76.56           H  
ATOM     73  CA  PHE A   5       2.611  10.722  -2.220  1.00 76.56           C  
ATOM     74  HA  PHE A   5       2.500  10.287  -1.227  1.00 76.56           H  
ATOM     75  C   PHE A   5       1.365  11.575  -2.420  1.00 76.56           C  
ATOM     76  CB  PHE A   5       3.930  11.505  -2.193  1.00 76.56           C  
ATOM     77  HB2 PHE A   5       3.806  12.374  -1.548  1.00 76.56           H  
ATOM     78  HB3 PHE A   5       4.160  11.866  -3.195  1.00 76.56           H  
ATOM     79  O   PHE A   5       1.416  12.710  -2.877  1.00 76.56           O  
ATOM     80  CG  PHE A   5       5.092  10.687  -1.656  1.00 76.56           C  
ATOM     81  CD1 PHE A   5       5.231  10.488  -0.268  1.00 76.56           C  
ATOM     82  HD1 PHE A   5       4.526  10.939   0.414  1.00 76.56           H  
ATOM     83  CD2 PHE A   5       6.017  10.101  -2.540  1.00 76.56           C  
ATOM     84  HD2 PHE A   5       5.915  10.253  -3.604  1.00 76.56           H  
ATOM     85  CE1 PHE A   5       6.289   9.707   0.231  1.00 76.56           C  
ATOM     86  HE1 PHE A   5       6.393   9.562   1.296  1.00 76.56           H  
ATOM     87  CE2 PHE A   5       7.076   9.323  -2.040  1.00 76.56           C  
ATOM     88  HE2 PHE A   5       7.790   8.880  -2.719  1.00 76.56           H  
ATOM     89  CZ  PHE A   5       7.211   9.124  -0.654  1.00 76.56           C  
ATOM     90  HZ  PHE A   5       8.025   8.527  -0.269  1.00 76.56           H  
ATOM     91  N   SER A   6       0.221  10.980  -2.095  1.00 73.62           N  
ATOM     92  H   SER A   6       0.247  10.001  -1.849  1.00 73.62           H  
ATOM     93  CA  SER A   6      -0.999  11.710  -1.753  1.00 73.62           C  
ATOM     94  HA  SER A   6      -0.876  12.759  -2.021  1.00 73.62           H  
ATOM     95  C   SER A   6      -1.198  11.671  -0.236  1.00 73.62           C  
ATOM     96  CB  SER A   6      -2.199  11.188  -2.546  1.00 73.62           C  
ATOM     97  HB2 SER A   6      -3.080  11.782  -2.304  1.00 73.62           H  
ATOM     98  HB3 SER A   6      -1.994  11.280  -3.613  1.00 73.62           H  
ATOM     99  O   SER A   6      -2.192  11.138   0.267  1.00 73.62           O  
ATOM    100  OG  SER A   6      -2.439   9.833  -2.229  1.00 73.62           O  
ATOM    101  HG  SER A   6      -2.654   9.818  -1.294  1.00 73.62           H  
ATOM    102  N   LYS A   7      -0.210  12.201   0.485  1.00 62.97           N  
ATOM    103  H   LYS A   7       0.605  12.548   0.000  1.00 62.97           H  
ATOM    104  CA  LYS A   7      -0.413  12.855   1.772  1.00 62.97           C  
ATOM    105  HA  LYS A   7      -1.437  13.227   1.813  1.00 62.97           H  
ATOM    106  C   LYS A   7       0.462  14.096   1.819  1.00 62.97           C  
ATOM    107  CB  LYS A   7      -0.149  11.906   2.949  1.00 62.97           C  
ATOM    108  HB2 LYS A   7       0.819  12.131   3.396  1.00 62.97           H  
ATOM    109  HB3 LYS A   7      -0.144  10.874   2.600  1.00 62.97           H  
ATOM    110  O   LYS A   7       1.624  13.975   1.374  1.00 62.97           O  
ATOM    111  CG  LYS A   7      -1.269  12.078   3.980  1.00 62.97           C  
ATOM    112  HG2 LYS A   7      -1.316  13.120   4.297  1.00 62.97           H  
ATOM    113  HG3 LYS A   7      -2.217  11.804   3.518  1.00 62.97           H  
ATOM    114  CD  LYS A   7      -1.027  11.191   5.200  1.00 62.97           C  
ATOM    115  HD2 LYS A   7      -0.149  11.554   5.734  1.00 62.97           H  
ATOM    116  HD3 LYS A   7      -0.855  10.166   4.871  1.00 62.97           H  
ATOM    117  CE  LYS A   7      -2.262  11.240   6.103  1.00 62.97           C  
ATOM    118  HE2 LYS A   7      -3.119  10.879   5.534  1.00 62.97           H  
ATOM    119  HE3 LYS A   7      -2.451  12.280   6.369  1.00 62.97           H  
ATOM    120  NZ  LYS A   7      -2.067  10.423   7.324  1.00 62.97           N  
ATOM    121  HZ1 LYS A   7      -2.890  10.462   7.909  1.00 62.97           H  
ATOM    122  HZ2 LYS A   7      -1.885   9.462   7.074  1.00 62.97           H  
ATOM    123  HZ3 LYS A   7      -1.279  10.775   7.850  1.00 62.97           H  
ATOM    124  OXT LYS A   7      -0.093  15.114   2.267  1.00 62.97           O  
TER     125      LYS A   7                                                       
END
