# Supplementary material for: Unveiling the Bioactive Potential of the Invasive Jellyfish Phyllorhiza punctata Through Integrative Transcriptomic and Proteomic Analyses
Source: Biomolecules. 2025 Aug 4;15(8):1121. doi: 10.3390/biom15081121 (PMC12383608; doi:10.3390/biom15081121)
Supplement: Supplementary file 1 [file biomolecules-15-01121-s001.zip › Suplementary Material/FileS3/Alphafold2/XP_065054624_3880_relaxed_rank_001_alphafold2_ptm_model_4_seed_000.pdb]

ATOM      1  N   ILE A   1      -7.087  -3.305   6.129  1.00 67.31           N  
ATOM      2  H   ILE A   1      -8.069  -3.518   6.026  1.00 67.31           H  
ATOM      3  H2  ILE A   1      -6.641  -4.072   6.612  1.00 67.31           H  
ATOM      4  H3  ILE A   1      -6.668  -3.204   5.215  1.00 67.31           H  
ATOM      5  CA  ILE A   1      -6.915  -2.066   6.929  1.00 67.31           C  
ATOM      6  HA  ILE A   1      -7.367  -1.213   6.423  1.00 67.31           H  
ATOM      7  C   ILE A   1      -5.413  -1.802   7.089  1.00 67.31           C  
ATOM      8  CB  ILE A   1      -7.592  -2.240   8.321  1.00 67.31           C  
ATOM      9  HB  ILE A   1      -7.138  -3.102   8.810  1.00 67.31           H  
ATOM     10  O   ILE A   1      -4.827  -2.278   8.039  1.00 67.31           O  
ATOM     11  CG1 ILE A   1      -9.113  -2.510   8.209  1.00 67.31           C  
ATOM     12 HG12 ILE A   1      -9.650  -1.567   8.105  1.00 67.31           H  
ATOM     13 HG13 ILE A   1      -9.335  -3.110   7.327  1.00 67.31           H  
ATOM     14  CG2 ILE A   1      -7.369  -1.012   9.223  1.00 67.31           C  
ATOM     15 HG21 ILE A   1      -7.889  -1.142  10.172  1.00 67.31           H  
ATOM     16 HG22 ILE A   1      -6.315  -0.874   9.467  1.00 67.31           H  
ATOM     17 HG23 ILE A   1      -7.747  -0.107   8.748  1.00 67.31           H  
ATOM     18  CD1 ILE A   1      -9.668  -3.281   9.416  1.00 67.31           C  
ATOM     19 HD11 ILE A   1      -9.164  -4.243   9.509  1.00 67.31           H  
ATOM     20 HD12 ILE A   1      -9.531  -2.710  10.334  1.00 67.31           H  
ATOM     21 HD13 ILE A   1     -10.734  -3.455   9.273  1.00 67.31           H  
ATOM     22  N   GLY A   2      -4.655  -1.193   6.185  1.00 71.62           N  
ATOM     23  H   GLY A   2      -3.709  -1.072   6.516  1.00 71.62           H  
ATOM     24  CA  GLY A   2      -4.915  -0.615   4.875  1.00 71.62           C  
ATOM     25  HA2 GLY A   2      -5.459  -1.309   4.234  1.00 71.62           H  
ATOM     26  HA3 GLY A   2      -5.475   0.315   4.979  1.00 71.62           H  
ATOM     27  C   GLY A   2      -3.554  -0.297   4.249  1.00 71.62           C  
ATOM     28  O   GLY A   2      -3.104   0.835   4.307  1.00 71.62           O  
ATOM     29  N   TYR A   3      -2.890  -1.294   3.652  1.00 79.38           N  
ATOM     30  H   TYR A   3      -3.229  -2.243   3.727  1.00 79.38           H  
ATOM     31  CA  TYR A   3      -1.732  -1.055   2.770  1.00 79.38           C  
ATOM     32  HA  TYR A   3      -0.935  -0.567   3.330  1.00 79.38           H  
ATOM     33  C   TYR A   3      -2.106  -0.123   1.600  1.00 79.38           C  
ATOM     34  CB  TYR A   3      -1.225  -2.414   2.266  1.00 79.38           C  
ATOM     35  HB2 TYR A   3      -0.834  -2.979   3.112  1.00 79.38           H  
ATOM     36  HB3 TYR A   3      -2.063  -2.976   1.855  1.00 79.38           H  
ATOM     37  O   TYR A   3      -1.286   0.622   1.083  1.00 79.38           O  
ATOM     38  CG  TYR A   3      -0.145  -2.321   1.208  1.00 79.38           C  
ATOM     39  CD1 TYR A   3      -0.474  -2.516  -0.148  1.00 79.38           C  
ATOM     40  HD1 TYR A   3      -1.488  -2.744  -0.440  1.00 79.38           H  
ATOM     41  CD2 TYR A   3       1.179  -2.009   1.575  1.00 79.38           C  
ATOM     42  HD2 TYR A   3       1.432  -1.841   2.611  1.00 79.38           H  
ATOM     43  CE1 TYR A   3       0.521  -2.401  -1.136  1.00 79.38           C  
ATOM     44  HE1 TYR A   3       0.286  -2.541  -2.181  1.00 79.38           H  
ATOM     45  CE2 TYR A   3       2.175  -1.888   0.586  1.00 79.38           C  
ATOM     46  HE2 TYR A   3       3.186  -1.632   0.865  1.00 79.38           H  
ATOM     47  OH  TYR A   3       2.793  -1.966  -1.737  1.00 79.38           O  
ATOM     48  HH  TYR A   3       3.636  -1.675  -1.381  1.00 79.38           H  
ATOM     49  CZ  TYR A   3       1.845  -2.082  -0.772  1.00 79.38           C  
ATOM     50  N   LEU A   4      -3.398  -0.086   1.270  1.00 75.19           N  
ATOM     51  H   LEU A   4      -4.012  -0.746   1.726  1.00 75.19           H  
ATOM     52  CA  LEU A   4      -4.009   0.855   0.339  1.00 75.19           C  
ATOM     53  HA  LEU A   4      -3.456   0.793  -0.598  1.00 75.19           H  
ATOM     54  C   LEU A   4      -3.934   2.331   0.763  1.00 75.19           C  
ATOM     55  CB  LEU A   4      -5.476   0.419   0.130  1.00 75.19           C  
ATOM     56  HB2 LEU A   4      -6.144   1.182   0.529  1.00 75.19           H  
ATOM     57  HB3 LEU A   4      -5.680  -0.482   0.708  1.00 75.19           H  
ATOM     58  O   LEU A   4      -4.308   3.178  -0.033  1.00 75.19           O  
ATOM     59  CG  LEU A   4      -5.818   0.154  -1.350  1.00 75.19           C  
ATOM     60  HG  LEU A   4      -4.917   0.161  -1.964  1.00 75.19           H  
ATOM     61  CD1 LEU A   4      -6.463  -1.225  -1.498  1.00 75.19           C  
ATOM     62 HD11 LEU A   4      -6.709  -1.399  -2.545  1.00 75.19           H  
ATOM     63 HD12 LEU A   4      -7.378  -1.278  -0.908  1.00 75.19           H  
ATOM     64 HD13 LEU A   4      -5.764  -1.996  -1.174  1.00 75.19           H  
ATOM     65  CD2 LEU A   4      -6.779   1.207  -1.894  1.00 75.19           C  
ATOM     66 HD21 LEU A   4      -7.717   1.195  -1.338  1.00 75.19           H  
ATOM     67 HD22 LEU A   4      -6.323   2.192  -1.801  1.00 75.19           H  
ATOM     68 HD23 LEU A   4      -6.981   1.017  -2.948  1.00 75.19           H  
ATOM     69  N   LEU A   5      -3.489   2.649   1.983  1.00 74.69           N  
ATOM     70  H   LEU A   5      -3.181   1.923   2.613  1.00 74.69           H  
ATOM     71  CA  LEU A   5      -3.347   4.039   2.426  1.00 74.69           C  
ATOM     72  HA  LEU A   5      -4.088   4.632   1.889  1.00 74.69           H  
ATOM     73  C   LEU A   5      -1.986   4.650   2.061  1.00 74.69           C  
ATOM     74  CB  LEU A   5      -3.665   4.119   3.930  1.00 74.69           C  
ATOM     75  HB2 LEU A   5      -4.325   3.290   4.184  1.00 74.69           H  
ATOM     76  HB3 LEU A   5      -2.750   3.986   4.507  1.00 74.69           H  
ATOM     77  O   LEU A   5      -1.811   5.854   2.194  1.00 74.69           O  
ATOM     78  CG  LEU A   5      -4.367   5.439   4.319  1.00 74.69           C  
ATOM     79  HG  LEU A   5      -4.683   5.983   3.429  1.00 74.69           H  
ATOM     80  CD1 LEU A   5      -5.620   5.131   5.144  1.00 74.69           C  
ATOM     81 HD11 LEU A   5      -5.348   4.594   6.052  1.00 74.69           H  
ATOM     82 HD12 LEU A   5      -6.312   4.535   4.549  1.00 74.69           H  
ATOM     83 HD13 LEU A   5      -6.113   6.066   5.412  1.00 74.69           H  
ATOM     84  CD2 LEU A   5      -3.466   6.351   5.148  1.00 74.69           C  
ATOM     85 HD21 LEU A   5      -3.172   5.858   6.075  1.00 74.69           H  
ATOM     86 HD22 LEU A   5      -3.988   7.280   5.375  1.00 74.69           H  
ATOM     87 HD23 LEU A   5      -2.570   6.593   4.576  1.00 74.69           H  
ATOM     88  N   PHE A   6      -1.041   3.832   1.594  1.00 77.38           N  
ATOM     89  H   PHE A   6      -1.250   2.849   1.500  1.00 77.38           H  
ATOM     90  CA  PHE A   6       0.269   4.294   1.126  1.00 77.38           C  
ATOM     91  HA  PHE A   6       0.272   5.383   1.080  1.00 77.38           H  
ATOM     92  C   PHE A   6       0.584   3.844  -0.303  1.00 77.38           C  
ATOM     93  CB  PHE A   6       1.355   3.867   2.121  1.00 77.38           C  
ATOM     94  HB2 PHE A   6       1.294   2.791   2.281  1.00 77.38           H  
ATOM     95  HB3 PHE A   6       2.337   4.077   1.698  1.00 77.38           H  
ATOM     96  O   PHE A   6       1.738   3.924  -0.723  1.00 77.38           O  
ATOM     97  CG  PHE A   6       1.276   4.591   3.446  1.00 77.38           C  
ATOM     98  CD1 PHE A   6       1.819   5.883   3.566  1.00 77.38           C  
ATOM     99  HD1 PHE A   6       2.272   6.359   2.709  1.00 77.38           H  
ATOM    100  CD2 PHE A   6       0.666   3.979   4.555  1.00 77.38           C  
ATOM    101  HD2 PHE A   6       0.238   2.992   4.459  1.00 77.38           H  
ATOM    102  CE1 PHE A   6       1.765   6.557   4.797  1.00 77.38           C  
ATOM    103  HE1 PHE A   6       2.178   7.551   4.885  1.00 77.38           H  
ATOM    104  CE2 PHE A   6       0.611   4.654   5.787  1.00 77.38           C  
ATOM    105  HE2 PHE A   6       0.141   4.187   6.640  1.00 77.38           H  
ATOM    106  CZ  PHE A   6       1.164   5.942   5.909  1.00 77.38           C  
ATOM    107  HZ  PHE A   6       1.117   6.464   6.853  1.00 77.38           H  
ATOM    108  N   LYS A   7      -0.424   3.369  -1.045  1.00 63.88           N  
ATOM    109  H   LYS A   7      -1.351   3.495  -0.665  1.00 63.88           H  
ATOM    110  CA  LYS A   7      -0.328   3.434  -2.500  1.00 63.88           C  
ATOM    111  HA  LYS A   7       0.691   3.195  -2.805  1.00 63.88           H  
ATOM    112  C   LYS A   7      -0.555   4.883  -2.921  1.00 63.88           C  
ATOM    113  CB  LYS A   7      -1.309   2.464  -3.164  1.00 63.88           C  
ATOM    114  HB2 LYS A   7      -2.318   2.873  -3.113  1.00 63.88           H  
ATOM    115  HB3 LYS A   7      -1.281   1.506  -2.645  1.00 63.88           H  
ATOM    116  O   LYS A   7       0.226   5.344  -3.775  1.00 63.88           O  
ATOM    117  CG  LYS A   7      -0.880   2.259  -4.622  1.00 63.88           C  
ATOM    118  HG2 LYS A   7      -0.814   3.227  -5.118  1.00 63.88           H  
ATOM    119  HG3 LYS A   7       0.104   1.790  -4.641  1.00 63.88           H  
ATOM    120  CD  LYS A   7      -1.871   1.388  -5.391  1.00 63.88           C  
ATOM    121  HD2 LYS A   7      -2.846   1.876  -5.381  1.00 63.88           H  
ATOM    122  HD3 LYS A   7      -1.942   0.408  -4.918  1.00 63.88           H  
ATOM    123  CE  LYS A   7      -1.360   1.255  -6.827  1.00 63.88           C  
ATOM    124  HE2 LYS A   7      -0.416   0.711  -6.812  1.00 63.88           H  
ATOM    125  HE3 LYS A   7      -1.155   2.257  -7.205  1.00 63.88           H  
ATOM    126  NZ  LYS A   7      -2.346   0.576  -7.699  1.00 63.88           N  
ATOM    127  HZ1 LYS A   7      -3.202   1.110  -7.722  1.00 63.88           H  
ATOM    128  HZ2 LYS A   7      -1.985   0.510  -8.640  1.00 63.88           H  
ATOM    129  HZ3 LYS A   7      -2.542  -0.353  -7.353  1.00 63.88           H  
ATOM    130  OXT LYS A   7      -1.538   5.454  -2.404  1.00 63.88           O  
TER     131      LYS A   7                                                       
END
