# Supplementary material for: Unveiling the Bioactive Potential of the Invasive Jellyfish Phyllorhiza punctata Through Integrative Transcriptomic and Proteomic Analyses
Source: Biomolecules. 2025 Aug 4;15(8):1121. doi: 10.3390/biom15081121 (PMC12383608; doi:10.3390/biom15081121)
Supplement: Supplementary file 1 [file biomolecules-15-01121-s001.zip › Suplementary Material/FileS3/Alphafold2/XP_065054943_13886_relaxed_rank_001_alphafold2_ptm_model_5_seed_000.pdb]

ATOM      1  N   VAL A   1       6.740  -0.443   0.672  1.00 71.56           N  
ATOM      2  H   VAL A   1       6.589   0.549   0.554  1.00 71.56           H  
ATOM      3  H2  VAL A   1       6.509  -0.896  -0.201  1.00 71.56           H  
ATOM      4  H3  VAL A   1       6.144  -0.802   1.404  1.00 71.56           H  
ATOM      5  CA  VAL A   1       8.162  -0.727   0.972  1.00 71.56           C  
ATOM      6  HA  VAL A   1       8.493  -0.095   1.796  1.00 71.56           H  
ATOM      7  C   VAL A   1       8.922  -0.349  -0.288  1.00 71.56           C  
ATOM      8  CB  VAL A   1       8.365  -2.197   1.381  1.00 71.56           C  
ATOM      9  HB  VAL A   1       8.399  -2.826   0.491  1.00 71.56           H  
ATOM     10  O   VAL A   1       8.398  -0.661  -1.348  1.00 71.56           O  
ATOM     11  CG1 VAL A   1       9.648  -2.313   2.207  1.00 71.56           C  
ATOM     12 HG11 VAL A   1      10.486  -1.826   1.709  1.00 71.56           H  
ATOM     13 HG12 VAL A   1       9.521  -1.835   3.178  1.00 71.56           H  
ATOM     14 HG13 VAL A   1       9.889  -3.362   2.374  1.00 71.56           H  
ATOM     15  CG2 VAL A   1       7.243  -2.724   2.288  1.00 71.56           C  
ATOM     16 HG21 VAL A   1       6.308  -2.826   1.737  1.00 71.56           H  
ATOM     17 HG22 VAL A   1       7.505  -3.720   2.644  1.00 71.56           H  
ATOM     18 HG23 VAL A   1       7.102  -2.078   3.155  1.00 71.56           H  
ATOM     19  N   GLY A   2       9.961   0.491  -0.204  1.00 73.12           N  
ATOM     20  H   GLY A   2      10.381   0.670   0.697  1.00 73.12           H  
ATOM     21  CA  GLY A   2      10.508   1.230  -1.359  1.00 73.12           C  
ATOM     22  HA2 GLY A   2       9.771   1.958  -1.698  1.00 73.12           H  
ATOM     23  HA3 GLY A   2      11.397   1.773  -1.037  1.00 73.12           H  
ATOM     24  C   GLY A   2      10.893   0.347  -2.559  1.00 73.12           C  
ATOM     25  O   GLY A   2      10.836  -0.870  -2.448  1.00 73.12           O  
ATOM     26  N   PRO A   3      11.317   0.922  -3.699  1.00 80.81           N  
ATOM     27  CA  PRO A   3      11.491   0.210  -4.980  1.00 80.81           C  
ATOM     28  HA  PRO A   3      10.515  -0.106  -5.349  1.00 80.81           H  
ATOM     29  C   PRO A   3      12.383  -1.043  -4.920  1.00 80.81           C  
ATOM     30  CB  PRO A   3      12.072   1.256  -5.942  1.00 80.81           C  
ATOM     31  HB2 PRO A   3      12.810   0.830  -6.622  1.00 80.81           H  
ATOM     32  HB3 PRO A   3      11.261   1.712  -6.510  1.00 80.81           H  
ATOM     33  O   PRO A   3      12.316  -1.883  -5.808  1.00 80.81           O  
ATOM     34  CG  PRO A   3      12.697   2.303  -5.021  1.00 80.81           C  
ATOM     35  HG2 PRO A   3      12.747   3.284  -5.495  1.00 80.81           H  
ATOM     36  HG3 PRO A   3      13.689   1.974  -4.711  1.00 80.81           H  
ATOM     37  CD  PRO A   3      11.757   2.300  -3.821  1.00 80.81           C  
ATOM     38  HD2 PRO A   3      12.290   2.641  -2.933  1.00 80.81           H  
ATOM     39  HD3 PRO A   3      10.898   2.941  -4.020  1.00 80.81           H  
ATOM     40  N   ILE A   4      13.160  -1.186  -3.848  1.00 91.50           N  
ATOM     41  H   ILE A   4      13.116  -0.447  -3.160  1.00 91.50           H  
ATOM     42  CA  ILE A   4      13.916  -2.380  -3.458  1.00 91.50           C  
ATOM     43  HA  ILE A   4      14.658  -2.608  -4.224  1.00 91.50           H  
ATOM     44  C   ILE A   4      13.024  -3.622  -3.309  1.00 91.50           C  
ATOM     45  CB  ILE A   4      14.636  -2.078  -2.119  1.00 91.50           C  
ATOM     46  HB  ILE A   4      13.874  -1.869  -1.368  1.00 91.50           H  
ATOM     47  O   ILE A   4      13.490  -4.736  -3.439  1.00 91.50           O  
ATOM     48  CG1 ILE A   4      15.554  -0.834  -2.238  1.00 91.50           C  
ATOM     49 HG12 ILE A   4      16.436  -1.087  -2.826  1.00 91.50           H  
ATOM     50 HG13 ILE A   4      15.040  -0.021  -2.752  1.00 91.50           H  
ATOM     51  CG2 ILE A   4      15.460  -3.287  -1.639  1.00 91.50           C  
ATOM     52 HG21 ILE A   4      14.806  -4.115  -1.364  1.00 91.50           H  
ATOM     53 HG22 ILE A   4      16.128  -3.625  -2.431  1.00 91.50           H  
ATOM     54 HG23 ILE A   4      16.051  -3.042  -0.757  1.00 91.50           H  
ATOM     55  CD1 ILE A   4      15.994  -0.261  -0.885  1.00 91.50           C  
ATOM     56 HD11 ILE A   4      16.674  -0.946  -0.379  1.00 91.50           H  
ATOM     57 HD12 ILE A   4      16.515   0.682  -1.049  1.00 91.50           H  
ATOM     58 HD13 ILE A   4      15.124  -0.078  -0.255  1.00 91.50           H  
ATOM     59  N   CYS A   5      11.741  -3.464  -3.010  1.00 90.94           N  
ATOM     60  H   CYS A   5      11.391  -2.531  -2.845  1.00 90.94           H  
ATOM     61  CA  CYS A   5      10.848  -4.594  -2.752  1.00 90.94           C  
ATOM     62  HA  CYS A   5      11.430  -5.452  -2.414  1.00 90.94           H  
ATOM     63  C   CYS A   5      10.102  -5.055  -3.998  1.00 90.94           C  
ATOM     64  CB  CYS A   5       9.884  -4.195  -1.640  1.00 90.94           C  
ATOM     65  HB2 CYS A   5       9.200  -3.427  -2.000  1.00 90.94           H  
ATOM     66  HB3 CYS A   5       9.322  -5.072  -1.317  1.00 90.94           H  
ATOM     67  O   CYS A   5       9.408  -6.064  -3.950  1.00 90.94           O  
ATOM     68  SG  CYS A   5      10.898  -3.548  -0.295  1.00 90.94           S  
ATOM     69  HG  CYS A   5      11.759  -4.569  -0.262  1.00 90.94           H  
ATOM     70  N   ALA A   6      10.204  -4.294  -5.087  1.00 82.69           N  
ATOM     71  H   ALA A   6      10.847  -3.516  -5.062  1.00 82.69           H  
ATOM     72  CA  ALA A   6       9.592  -4.620  -6.368  1.00 82.69           C  
ATOM     73  HA  ALA A   6       8.925  -5.474  -6.251  1.00 82.69           H  
ATOM     74  C   ALA A   6      10.629  -5.024  -7.429  1.00 82.69           C  
ATOM     75  CB  ALA A   6       8.750  -3.417  -6.806  1.00 82.69           C  
ATOM     76  HB1 ALA A   6       9.394  -2.552  -6.966  1.00 82.69           H  
ATOM     77  HB2 ALA A   6       8.234  -3.654  -7.736  1.00 82.69           H  
ATOM     78  HB3 ALA A   6       8.008  -3.187  -6.040  1.00 82.69           H  
ATOM     79  O   ALA A   6      10.250  -5.343  -8.554  1.00 82.69           O  
ATOM     80  N   ARG A   7      11.919  -4.981  -7.096  1.00 76.62           N  
ATOM     81  H   ARG A   7      12.168  -4.857  -6.126  1.00 76.62           H  
ATOM     82  CA  ARG A   7      13.030  -5.388  -7.951  1.00 76.62           C  
ATOM     83  HA  ARG A   7      12.655  -5.907  -8.834  1.00 76.62           H  
ATOM     84  C   ARG A   7      13.884  -6.400  -7.206  1.00 76.62           C  
ATOM     85  CB  ARG A   7      13.826  -4.144  -8.360  1.00 76.62           C  
ATOM     86  HB2 ARG A   7      13.133  -3.412  -8.774  1.00 76.62           H  
ATOM     87  HB3 ARG A   7      14.307  -3.718  -7.480  1.00 76.62           H  
ATOM     88  O   ARG A   7      14.352  -7.334  -7.884  1.00 76.62           O  
ATOM     89  CG  ARG A   7      14.888  -4.498  -9.410  1.00 76.62           C  
ATOM     90  HG2 ARG A   7      14.409  -4.951 -10.278  1.00 76.62           H  
ATOM     91  HG3 ARG A   7      15.590  -5.218  -8.988  1.00 76.62           H  
ATOM     92  CD  ARG A   7      15.682  -3.266  -9.850  1.00 76.62           C  
ATOM     93  HD2 ARG A   7      16.142  -2.813  -8.972  1.00 76.62           H  
ATOM     94  HD3 ARG A   7      16.472  -3.602 -10.523  1.00 76.62           H  
ATOM     95  NE  ARG A   7      14.834  -2.272 -10.535  1.00 76.62           N  
ATOM     96  HE  ARG A   7      13.838  -2.394 -10.413  1.00 76.62           H  
ATOM     97  NH1 ARG A   7      16.516  -1.052 -11.495  1.00 76.62           N  
ATOM     98 HH11 ARG A   7      17.180  -1.685 -11.073  1.00 76.62           H  
ATOM     99 HH12 ARG A   7      16.828  -0.295 -12.087  1.00 76.62           H  
ATOM    100  NH2 ARG A   7      14.391  -0.465 -11.838  1.00 76.62           N  
ATOM    101 HH21 ARG A   7      13.403  -0.633 -11.712  1.00 76.62           H  
ATOM    102 HH22 ARG A   7      14.709   0.289 -12.430  1.00 76.62           H  
ATOM    103  CZ  ARG A   7      15.249  -1.271 -11.282  1.00 76.62           C  
ATOM    104  OXT ARG A   7      14.070  -6.170  -5.996  1.00 76.62           O  
TER     105      ARG A   7                                                       
END
