# Supplementary material for: Unveiling the Bioactive Potential of the Invasive Jellyfish Phyllorhiza punctata Through Integrative Transcriptomic and Proteomic Analyses
Source: Biomolecules. 2025 Aug 4;15(8):1121. doi: 10.3390/biom15081121 (PMC12383608; doi:10.3390/biom15081121)
Supplement: Supplementary file 1 [file biomolecules-15-01121-s001.zip › Suplementary Material/FileS3/Alphafold2/XP_065054943_7525_relaxed_rank_001_alphafold2_ptm_model_4_seed_000.pdb]

ATOM      1  N   LYS A   1      -6.773   4.995   7.860  1.00 59.44           N  
ATOM      2  H   LYS A   1      -7.603   5.494   8.146  1.00 59.44           H  
ATOM      3  H2  LYS A   1      -5.960   5.463   8.236  1.00 59.44           H  
ATOM      4  H3  LYS A   1      -6.703   5.023   6.853  1.00 59.44           H  
ATOM      5  CA  LYS A   1      -6.821   3.580   8.305  1.00 59.44           C  
ATOM      6  HA  LYS A   1      -6.802   3.538   9.394  1.00 59.44           H  
ATOM      7  C   LYS A   1      -5.557   2.931   7.762  1.00 59.44           C  
ATOM      8  CB  LYS A   1      -8.117   2.901   7.790  1.00 59.44           C  
ATOM      9  HB2 LYS A   1      -7.973   2.541   6.771  1.00 59.44           H  
ATOM     10  HB3 LYS A   1      -8.903   3.655   7.756  1.00 59.44           H  
ATOM     11  O   LYS A   1      -5.422   2.894   6.549  1.00 59.44           O  
ATOM     12  CG  LYS A   1      -8.642   1.750   8.669  1.00 59.44           C  
ATOM     13  HG2 LYS A   1      -8.801   2.123   9.681  1.00 59.44           H  
ATOM     14  HG3 LYS A   1      -7.904   0.948   8.701  1.00 59.44           H  
ATOM     15  CD  LYS A   1      -9.977   1.202   8.118  1.00 59.44           C  
ATOM     16  HD2 LYS A   1      -9.795   0.741   7.147  1.00 59.44           H  
ATOM     17  HD3 LYS A   1     -10.673   2.030   7.984  1.00 59.44           H  
ATOM     18  CE  LYS A   1     -10.614   0.169   9.064  1.00 59.44           C  
ATOM     19  HE2 LYS A   1     -10.748   0.629  10.043  1.00 59.44           H  
ATOM     20  HE3 LYS A   1      -9.924  -0.666   9.185  1.00 59.44           H  
ATOM     21  NZ  LYS A   1     -11.925  -0.324   8.557  1.00 59.44           N  
ATOM     22  HZ1 LYS A   1     -12.322  -1.000   9.194  1.00 59.44           H  
ATOM     23  HZ2 LYS A   1     -12.588   0.431   8.460  1.00 59.44           H  
ATOM     24  HZ3 LYS A   1     -11.822  -0.774   7.659  1.00 59.44           H  
ATOM     25  N   THR A   2      -4.585   2.583   8.606  1.00 68.88           N  
ATOM     26  H   THR A   2      -4.726   2.601   9.606  1.00 68.88           H  
ATOM     27  CA  THR A   2      -3.368   1.927   8.102  1.00 68.88           C  
ATOM     28  HA  THR A   2      -2.957   2.529   7.292  1.00 68.88           H  
ATOM     29  C   THR A   2      -3.762   0.571   7.516  1.00 68.88           C  
ATOM     30  CB  THR A   2      -2.268   1.836   9.173  1.00 68.88           C  
ATOM     31  HB  THR A   2      -2.077   2.839   9.556  1.00 68.88           H  
ATOM     32  O   THR A   2      -4.543  -0.165   8.127  1.00 68.88           O  
ATOM     33  CG2 THR A   2      -2.588   0.922  10.355  1.00 68.88           C  
ATOM     34 HG21 THR A   2      -2.677  -0.112  10.022  1.00 68.88           H  
ATOM     35 HG22 THR A   2      -3.518   1.230  10.834  1.00 68.88           H  
ATOM     36 HG23 THR A   2      -1.784   0.984  11.088  1.00 68.88           H  
ATOM     37  OG1 THR A   2      -1.099   1.375   8.557  1.00 68.88           O  
ATOM     38  HG1 THR A   2      -0.430   1.228   9.230  1.00 68.88           H  
ATOM     39  N   CYS A   3      -3.348   0.294   6.284  1.00 60.28           N  
ATOM     40  H   CYS A   3      -2.708   0.928   5.825  1.00 60.28           H  
ATOM     41  CA  CYS A   3      -3.663  -0.957   5.610  1.00 60.28           C  
ATOM     42  HA  CYS A   3      -4.718  -1.189   5.759  1.00 60.28           H  
ATOM     43  C   CYS A   3      -2.822  -2.071   6.240  1.00 60.28           C  
ATOM     44  CB  CYS A   3      -3.406  -0.807   4.103  1.00 60.28           C  
ATOM     45  HB2 CYS A   3      -3.508  -1.774   3.611  1.00 60.28           H  
ATOM     46  HB3 CYS A   3      -2.394  -0.437   3.936  1.00 60.28           H  
ATOM     47  O   CYS A   3      -1.614  -1.922   6.384  1.00 60.28           O  
ATOM     48  SG  CYS A   3      -4.612   0.349   3.390  1.00 60.28           S  
ATOM     49  HG  CYS A   3      -4.116   0.369   2.149  1.00 60.28           H  
ATOM     50  N   ASN A   4      -3.443  -3.203   6.579  1.00 70.12           N  
ATOM     51  H   ASN A   4      -4.445  -3.253   6.465  1.00 70.12           H  
ATOM     52  CA  ASN A   4      -2.763  -4.368   7.163  1.00 70.12           C  
ATOM     53  HA  ASN A   4      -2.362  -4.094   8.139  1.00 70.12           H  
ATOM     54  C   ASN A   4      -1.568  -4.841   6.297  1.00 70.12           C  
ATOM     55  CB  ASN A   4      -3.847  -5.447   7.344  1.00 70.12           C  
ATOM     56  HB2 ASN A   4      -4.148  -5.834   6.371  1.00 70.12           H  
ATOM     57  HB3 ASN A   4      -4.722  -5.014   7.828  1.00 70.12           H  
ATOM     58  O   ASN A   4      -0.531  -5.242   6.813  1.00 70.12           O  
ATOM     59  CG  ASN A   4      -3.380  -6.621   8.181  1.00 70.12           C  
ATOM     60  ND2 ASN A   4      -3.701  -6.655   9.454  1.00 70.12           N  
ATOM     61 HD21 ASN A   4      -3.358  -7.460   9.959  1.00 70.12           H  
ATOM     62 HD22 ASN A   4      -4.219  -5.912   9.899  1.00 70.12           H  
ATOM     63  OD1 ASN A   4      -2.736  -7.525   7.696  1.00 70.12           O  
ATOM     64  N   LEU A   5      -1.667  -4.653   4.977  1.00 72.25           N  
ATOM     65  H   LEU A   5      -2.553  -4.324   4.619  1.00 72.25           H  
ATOM     66  CA  LEU A   5      -0.602  -4.924   4.007  1.00 72.25           C  
ATOM     67  HA  LEU A   5      -0.261  -5.950   4.139  1.00 72.25           H  
ATOM     68  C   LEU A   5       0.639  -4.027   4.172  1.00 72.25           C  
ATOM     69  CB  LEU A   5      -1.194  -4.764   2.596  1.00 72.25           C  
ATOM     70  HB2 LEU A   5      -0.386  -4.769   1.865  1.00 72.25           H  
ATOM     71  HB3 LEU A   5      -1.680  -3.790   2.535  1.00 72.25           H  
ATOM     72  O   LEU A   5       1.740  -4.472   3.862  1.00 72.25           O  
ATOM     73  CG  LEU A   5      -2.201  -5.869   2.221  1.00 72.25           C  
ATOM     74  HG  LEU A   5      -2.860  -6.073   3.065  1.00 72.25           H  
ATOM     75  CD1 LEU A   5      -3.073  -5.406   1.055  1.00 72.25           C  
ATOM     76 HD11 LEU A   5      -3.640  -4.519   1.338  1.00 72.25           H  
ATOM     77 HD12 LEU A   5      -3.773  -6.197   0.785  1.00 72.25           H  
ATOM     78 HD13 LEU A   5      -2.449  -5.177   0.191  1.00 72.25           H  
ATOM     79  CD2 LEU A   5      -1.490  -7.161   1.819  1.00 72.25           C  
ATOM     80 HD21 LEU A   5      -0.890  -7.537   2.648  1.00 72.25           H  
ATOM     81 HD22 LEU A   5      -0.842  -6.984   0.961  1.00 72.25           H  
ATOM     82 HD23 LEU A   5      -2.226  -7.921   1.556  1.00 72.25           H  
ATOM     83  N   CYS A   6       0.503  -2.800   4.689  1.00 71.69           N  
ATOM     84  H   CYS A   6      -0.405  -2.492   5.005  1.00 71.69           H  
ATOM     85  CA  CYS A   6       1.653  -1.937   4.982  1.00 71.69           C  
ATOM     86  HA  CYS A   6       2.301  -1.889   4.106  1.00 71.69           H  
ATOM     87  C   CYS A   6       2.494  -2.511   6.129  1.00 71.69           C  
ATOM     88  CB  CYS A   6       1.179  -0.515   5.325  1.00 71.69           C  
ATOM     89  HB2 CYS A   6       2.043   0.089   5.603  1.00 71.69           H  
ATOM     90  HB3 CYS A   6       0.498  -0.546   6.176  1.00 71.69           H  
ATOM     91  O   CYS A   6       3.719  -2.489   6.060  1.00 71.69           O  
ATOM     92  SG  CYS A   6       0.354   0.261   3.906  1.00 71.69           S  
ATOM     93  HG  CYS A   6       1.430   0.326   3.116  1.00 71.69           H  
ATOM     94  N   SER A   7       1.848  -3.080   7.153  1.00 74.88           N  
ATOM     95  H   SER A   7       0.838  -3.074   7.164  1.00 74.88           H  
ATOM     96  CA  SER A   7       2.546  -3.762   8.249  1.00 74.88           C  
ATOM     97  HA  SER A   7       3.295  -3.089   8.665  1.00 74.88           H  
ATOM     98  C   SER A   7       3.277  -5.009   7.759  1.00 74.88           C  
ATOM     99  CB  SER A   7       1.566  -4.151   9.358  1.00 74.88           C  
ATOM    100  HB2 SER A   7       2.102  -4.674  10.149  1.00 74.88           H  
ATOM    101  HB3 SER A   7       0.798  -4.814   8.959  1.00 74.88           H  
ATOM    102  O   SER A   7       4.412  -5.244   8.163  1.00 74.88           O  
ATOM    103  OG  SER A   7       0.956  -2.991   9.893  1.00 74.88           O  
ATOM    104  HG  SER A   7       1.615  -2.522  10.409  1.00 74.88           H  
ATOM    105  N   VAL A   8       2.663  -5.772   6.847  1.00 77.56           N  
ATOM    106  H   VAL A   8       1.714  -5.546   6.587  1.00 77.56           H  
ATOM    107  CA  VAL A   8       3.306  -6.943   6.233  1.00 77.56           C  
ATOM    108  HA  VAL A   8       3.693  -7.580   7.027  1.00 77.56           H  
ATOM    109  C   VAL A   8       4.500  -6.527   5.378  1.00 77.56           C  
ATOM    110  CB  VAL A   8       2.306  -7.774   5.407  1.00 77.56           C  
ATOM    111  HB  VAL A   8       1.863  -7.145   4.635  1.00 77.56           H  
ATOM    112  O   VAL A   8       5.547  -7.155   5.476  1.00 77.56           O  
ATOM    113  CG1 VAL A   8       2.979  -8.977   4.733  1.00 77.56           C  
ATOM    114 HG11 VAL A   8       3.702  -8.643   3.989  1.00 77.56           H  
ATOM    115 HG12 VAL A   8       2.230  -9.584   4.223  1.00 77.56           H  
ATOM    116 HG13 VAL A   8       3.488  -9.589   5.476  1.00 77.56           H  
ATOM    117  CG2 VAL A   8       1.182  -8.320   6.297  1.00 77.56           C  
ATOM    118 HG21 VAL A   8       0.475  -8.889   5.694  1.00 77.56           H  
ATOM    119 HG22 VAL A   8       1.597  -8.971   7.067  1.00 77.56           H  
ATOM    120 HG23 VAL A   8       0.638  -7.508   6.780  1.00 77.56           H  
ATOM    121  N   ALA A   9       4.388  -5.457   4.586  1.00 77.75           N  
ATOM    122  H   ALA A   9       3.493  -4.996   4.506  1.00 77.75           H  
ATOM    123  CA  ALA A   9       5.499  -4.957   3.779  1.00 77.75           C  
ATOM    124  HA  ALA A   9       5.860  -5.768   3.146  1.00 77.75           H  
ATOM    125  C   ALA A   9       6.687  -4.499   4.646  1.00 77.75           C  
ATOM    126  CB  ALA A   9       4.984  -3.838   2.868  1.00 77.75           C  
ATOM    127  HB1 ALA A   9       4.177  -4.215   2.241  1.00 77.75           H  
ATOM    128  HB2 ALA A   9       5.795  -3.487   2.229  1.00 77.75           H  
ATOM    129  HB3 ALA A   9       4.617  -3.005   3.467  1.00 77.75           H  
ATOM    130  O   ALA A   9       7.819  -4.888   4.367  1.00 77.75           O  
ATOM    131  N   SER A  10       6.443  -3.747   5.729  1.00 72.12           N  
ATOM    132  H   SER A  10       5.506  -3.408   5.890  1.00 72.12           H  
ATOM    133  CA  SER A  10       7.505  -3.347   6.668  1.00 72.12           C  
ATOM    134  HA  SER A  10       8.312  -2.879   6.106  1.00 72.12           H  
ATOM    135  C   SER A  10       8.119  -4.533   7.411  1.00 72.12           C  
ATOM    136  CB  SER A  10       6.983  -2.341   7.698  1.00 72.12           C  
ATOM    137  HB2 SER A  10       6.009  -2.660   8.068  1.00 72.12           H  
ATOM    138  HB3 SER A  10       7.678  -2.290   8.537  1.00 72.12           H  
ATOM    139  O   SER A  10       9.332  -4.571   7.585  1.00 72.12           O  
ATOM    140  OG  SER A  10       6.885  -1.054   7.126  1.00 72.12           O  
ATOM    141  HG  SER A  10       7.768  -0.754   6.899  1.00 72.12           H  
ATOM    142  N   ALA A  11       7.313  -5.517   7.819  1.00 75.62           N  
ATOM    143  H   ALA A  11       6.314  -5.432   7.693  1.00 75.62           H  
ATOM    144  CA  ALA A  11       7.834  -6.729   8.446  1.00 75.62           C  
ATOM    145  HA  ALA A  11       8.501  -6.445   9.260  1.00 75.62           H  
ATOM    146  C   ALA A  11       8.659  -7.567   7.455  1.00 75.62           C  
ATOM    147  CB  ALA A  11       6.665  -7.525   9.036  1.00 75.62           C  
ATOM    148  HB1 ALA A  11       7.048  -8.419   9.527  1.00 75.62           H  
ATOM    149  HB2 ALA A  11       5.972  -7.819   8.248  1.00 75.62           H  
ATOM    150  HB3 ALA A  11       6.138  -6.917   9.772  1.00 75.62           H  
ATOM    151  O   ALA A  11       9.733  -8.044   7.802  1.00 75.62           O  
ATOM    152  N   CYS A  12       8.196  -7.693   6.207  1.00 69.50           N  
ATOM    153  H   CYS A  12       7.298  -7.285   5.993  1.00 69.50           H  
ATOM    154  CA  CYS A  12       8.882  -8.419   5.139  1.00 69.50           C  
ATOM    155  HA  CYS A  12       9.068  -9.442   5.467  1.00 69.50           H  
ATOM    156  C   CYS A  12      10.238  -7.783   4.797  1.00 69.50           C  
ATOM    157  CB  CYS A  12       7.948  -8.480   3.924  1.00 69.50           C  
ATOM    158  HB2 CYS A  12       7.837  -7.484   3.497  1.00 69.50           H  
ATOM    159  HB3 CYS A  12       6.972  -8.847   4.240  1.00 69.50           H  
ATOM    160  O   CYS A  12      11.233  -8.490   4.668  1.00 69.50           O  
ATOM    161  SG  CYS A  12       8.619  -9.619   2.681  1.00 69.50           S  
ATOM    162  HG  CYS A  12       7.653  -9.462   1.772  1.00 69.50           H  
ATOM    163  N   ALA A  13      10.301  -6.449   4.744  1.00 74.06           N  
ATOM    164  H   ALA A  13       9.448  -5.915   4.837  1.00 74.06           H  
ATOM    165  CA  ALA A  13      11.549  -5.710   4.552  1.00 74.06           C  
ATOM    166  HA  ALA A  13      12.069  -6.118   3.685  1.00 74.06           H  
ATOM    167  C   ALA A  13      12.520  -5.818   5.742  1.00 74.06           C  
ATOM    168  CB  ALA A  13      11.197  -4.245   4.268  1.00 74.06           C  
ATOM    169  HB1 ALA A  13      12.112  -3.688   4.066  1.00 74.06           H  
ATOM    170  HB2 ALA A  13      10.698  -3.809   5.134  1.00 74.06           H  
ATOM    171  HB3 ALA A  13      10.543  -4.181   3.399  1.00 74.06           H  
ATOM    172  O   ALA A  13      13.685  -5.477   5.598  1.00 74.06           O  
ATOM    173  N   SER A  14      12.057  -6.268   6.913  1.00 71.56           N  
ATOM    174  H   SER A  14      11.079  -6.509   6.989  1.00 71.56           H  
ATOM    175  CA  SER A  14      12.916  -6.468   8.084  1.00 71.56           C  
ATOM    176  HA  SER A  14      13.780  -5.808   8.004  1.00 71.56           H  
ATOM    177  C   SER A  14      13.456  -7.895   8.206  1.00 71.56           C  
ATOM    178  CB  SER A  14      12.161  -6.079   9.356  1.00 71.56           C  
ATOM    179  HB2 SER A  14      11.372  -6.806   9.551  1.00 71.56           H  
ATOM    180  HB3 SER A  14      11.714  -5.094   9.229  1.00 71.56           H  
ATOM    181  O   SER A  14      14.346  -8.123   9.022  1.00 71.56           O  
ATOM    182  OG  SER A  14      13.054  -6.041  10.451  1.00 71.56           O  
ATOM    183  HG  SER A  14      13.696  -6.743  10.322  1.00 71.56           H  
ATOM    184  N   VAL A  15      12.914  -8.859   7.453  1.00 67.50           N  
ATOM    185  H   VAL A  15      12.194  -8.604   6.793  1.00 67.50           H  
ATOM    186  CA  VAL A  15      13.329 -10.275   7.515  1.00 67.50           C  
ATOM    187  HA  VAL A  15      14.015 -10.397   8.353  1.00 67.50           H  
ATOM    188  C   VAL A  15      14.136 -10.728   6.297  1.00 67.50           C  
ATOM    189  CB  VAL A  15      12.146 -11.224   7.787  1.00 67.50           C  
ATOM    190  HB  VAL A  15      12.519 -12.247   7.832  1.00 67.50           H  
ATOM    191  O   VAL A  15      14.497 -11.902   6.214  1.00 67.50           O  
ATOM    192  CG1 VAL A  15      11.493 -10.928   9.143  1.00 67.50           C  
ATOM    193 HG11 VAL A  15      12.245 -10.991   9.930  1.00 67.50           H  
ATOM    194 HG12 VAL A  15      10.710 -11.660   9.342  1.00 67.50           H  
ATOM    195 HG13 VAL A  15      11.058  -9.929   9.147  1.00 67.50           H  
ATOM    196  CG2 VAL A  15      11.075 -11.160   6.696  1.00 67.50           C  
ATOM    197 HG21 VAL A  15      10.300 -11.900   6.895  1.00 67.50           H  
ATOM    198 HG22 VAL A  15      10.632 -10.164   6.691  1.00 67.50           H  
ATOM    199 HG23 VAL A  15      11.519 -11.362   5.721  1.00 67.50           H  
ATOM    200  N   LYS A  16      14.433  -9.827   5.361  1.00 51.81           N  
ATOM    201  H   LYS A  16      14.205  -8.856   5.523  1.00 51.81           H  
ATOM    202  CA  LYS A  16      15.319 -10.079   4.225  1.00 51.81           C  
ATOM    203  HA  LYS A  16      15.877 -10.999   4.401  1.00 51.81           H  
ATOM    204  C   LYS A  16      16.361  -8.980   4.130  1.00 51.81           C  
ATOM    205  CB  LYS A  16      14.482 -10.196   2.946  1.00 51.81           C  
ATOM    206  HB2 LYS A  16      13.528 -10.666   3.189  1.00 51.81           H  
ATOM    207  HB3 LYS A  16      14.289  -9.205   2.536  1.00 51.81           H  
ATOM    208  O   LYS A  16      17.524  -9.335   3.850  1.00 51.81           O  
ATOM    209  CG  LYS A  16      15.214 -11.072   1.929  1.00 51.81           C  
ATOM    210  HG2 LYS A  16      16.150 -10.596   1.635  1.00 51.81           H  
ATOM    211  HG3 LYS A  16      15.434 -12.034   2.391  1.00 51.81           H  
ATOM    212  CD  LYS A  16      14.340 -11.299   0.695  1.00 51.81           C  
ATOM    213  HD2 LYS A  16      13.347 -11.626   1.002  1.00 51.81           H  
ATOM    214  HD3 LYS A  16      14.251 -10.356   0.156  1.00 51.81           H  
ATOM    215  CE  LYS A  16      14.985 -12.389  -0.167  1.00 51.81           C  
ATOM    216  HE2 LYS A  16      15.973 -12.605   0.239  1.00 51.81           H  
ATOM    217  HE3 LYS A  16      14.389 -13.298  -0.082  1.00 51.81           H  
ATOM    218  NZ  LYS A  16      15.109 -11.964  -1.579  1.00 51.81           N  
ATOM    219  HZ1 LYS A  16      15.688 -11.138  -1.626  1.00 51.81           H  
ATOM    220  HZ2 LYS A  16      15.541 -12.692  -2.130  1.00 51.81           H  
ATOM    221  HZ3 LYS A  16      14.200 -11.744  -1.961  1.00 51.81           H  
ATOM    222  OXT LYS A  16      15.936  -7.821   4.296  1.00 51.81           O  
TER     223      LYS A  16                                                       
END
