# Supplementary material for: Unveiling the Bioactive Potential of the Invasive Jellyfish Phyllorhiza punctata Through Integrative Transcriptomic and Proteomic Analyses
Source: Biomolecules. 2025 Aug 4;15(8):1121. doi: 10.3390/biom15081121 (PMC12383608; doi:10.3390/biom15081121)
Supplement: Supplementary file 1 [file biomolecules-15-01121-s001.zip › Suplementary Material/FileS3/Alphafold2/XP_065054961_15200_relaxed_rank_001_alphafold2_ptm_model_3_seed_000.pdb]

ATOM      1  N   VAL A   1      -3.526   5.403 -20.847  1.00 70.00           N  
ATOM      2  H   VAL A   1      -2.958   6.125 -20.428  1.00 70.00           H  
ATOM      3  H2  VAL A   1      -3.164   4.505 -20.558  1.00 70.00           H  
ATOM      4  H3  VAL A   1      -3.470   5.467 -21.853  1.00 70.00           H  
ATOM      5  CA  VAL A   1      -4.934   5.511 -20.399  1.00 70.00           C  
ATOM      6  HA  VAL A   1      -5.329   6.492 -20.662  1.00 70.00           H  
ATOM      7  C   VAL A   1      -4.957   5.406 -18.887  1.00 70.00           C  
ATOM      8  CB  VAL A   1      -5.842   4.453 -21.056  1.00 70.00           C  
ATOM      9  HB  VAL A   1      -6.735   4.328 -20.444  1.00 70.00           H  
ATOM     10  O   VAL A   1      -4.704   4.339 -18.350  1.00 70.00           O  
ATOM     11  CG1 VAL A   1      -6.282   4.971 -22.428  1.00 70.00           C  
ATOM     12 HG11 VAL A   1      -5.430   5.112 -23.093  1.00 70.00           H  
ATOM     13 HG12 VAL A   1      -6.961   4.252 -22.886  1.00 70.00           H  
ATOM     14 HG13 VAL A   1      -6.820   5.913 -22.320  1.00 70.00           H  
ATOM     15  CG2 VAL A   1      -5.175   3.082 -21.254  1.00 70.00           C  
ATOM     16 HG21 VAL A   1      -4.822   2.681 -20.304  1.00 70.00           H  
ATOM     17 HG22 VAL A   1      -4.353   3.126 -21.968  1.00 70.00           H  
ATOM     18 HG23 VAL A   1      -5.915   2.383 -21.644  1.00 70.00           H  
ATOM     19  N   ASN A   2      -5.108   6.535 -18.200  1.00 80.62           N  
ATOM     20  H   ASN A   2      -5.373   7.391 -18.666  1.00 80.62           H  
ATOM     21  CA  ASN A   2      -5.061   6.579 -16.741  1.00 80.62           C  
ATOM     22  HA  ASN A   2      -4.316   5.870 -16.381  1.00 80.62           H  
ATOM     23  C   ASN A   2      -6.439   6.145 -16.218  1.00 80.62           C  
ATOM     24  CB  ASN A   2      -4.642   8.008 -16.315  1.00 80.62           C  
ATOM     25  HB2 ASN A   2      -4.090   8.497 -17.117  1.00 80.62           H  
ATOM     26  HB3 ASN A   2      -5.520   8.618 -16.102  1.00 80.62           H  
ATOM     27  O   ASN A   2      -7.381   6.929 -16.269  1.00 80.62           O  
ATOM     28  CG  ASN A   2      -3.712   8.009 -15.117  1.00 80.62           C  
ATOM     29  ND2 ASN A   2      -3.946   8.844 -14.133  1.00 80.62           N  
ATOM     30 HD21 ASN A   2      -3.291   8.818 -13.365  1.00 80.62           H  
ATOM     31 HD22 ASN A   2      -4.743   9.464 -14.148  1.00 80.62           H  
ATOM     32  OD1 ASN A   2      -2.743   7.277 -15.078  1.00 80.62           O  
ATOM     33  N   ILE A   3      -6.595   4.884 -15.813  1.00 82.12           N  
ATOM     34  H   ILE A   3      -5.801   4.260 -15.814  1.00 82.12           H  
ATOM     35  CA  ILE A   3      -7.849   4.406 -15.218  1.00 82.12           C  
ATOM     36  HA  ILE A   3      -8.690   4.957 -15.639  1.00 82.12           H  
ATOM     37  C   ILE A   3      -7.764   4.725 -13.732  1.00 82.12           C  
ATOM     38  CB  ILE A   3      -8.097   2.907 -15.501  1.00 82.12           C  
ATOM     39  HB  ILE A   3      -7.256   2.335 -15.109  1.00 82.12           H  
ATOM     40  O   ILE A   3      -7.000   4.095 -13.007  1.00 82.12           O  
ATOM     41  CG1 ILE A   3      -8.200   2.662 -17.025  1.00 82.12           C  
ATOM     42 HG12 ILE A   3      -9.121   3.103 -17.405  1.00 82.12           H  
ATOM     43 HG13 ILE A   3      -7.365   3.145 -17.533  1.00 82.12           H  
ATOM     44  CG2 ILE A   3      -9.386   2.441 -14.791  1.00 82.12           C  
ATOM     45 HG21 ILE A   3     -10.246   3.009 -15.145  1.00 82.12           H  
ATOM     46 HG22 ILE A   3      -9.296   2.567 -13.712  1.00 82.12           H  
ATOM     47 HG23 ILE A   3      -9.560   1.380 -14.974  1.00 82.12           H  
ATOM     48  CD1 ILE A   3      -8.150   1.180 -17.415  1.00 82.12           C  
ATOM     49 HD11 ILE A   3      -8.146   1.095 -18.502  1.00 82.12           H  
ATOM     50 HD12 ILE A   3      -9.022   0.651 -17.031  1.00 82.12           H  
ATOM     51 HD13 ILE A   3      -7.243   0.723 -17.021  1.00 82.12           H  
ATOM     52  N   VAL A   4      -8.513   5.733 -13.293  1.00 81.50           N  
ATOM     53  H   VAL A   4      -9.099   6.228 -13.950  1.00 81.50           H  
ATOM     54  CA  VAL A   4      -8.684   6.010 -11.866  1.00 81.50           C  
ATOM     55  HA  VAL A   4      -7.757   5.760 -11.349  1.00 81.50           H  
ATOM     56  C   VAL A   4      -9.824   5.118 -11.368  1.00 81.50           C  
ATOM     57  CB  VAL A   4      -8.951   7.500 -11.593  1.00 81.50           C  
ATOM     58  HB  VAL A   4      -9.858   7.813 -12.111  1.00 81.50           H  
ATOM     59  O   VAL A   4     -10.958   5.302 -11.810  1.00 81.50           O  
ATOM     60  CG1 VAL A   4      -9.121   7.758 -10.090  1.00 81.50           C  
ATOM     61 HG11 VAL A   4     -10.000   7.234  -9.714  1.00 81.50           H  
ATOM     62 HG12 VAL A   4      -8.240   7.420  -9.543  1.00 81.50           H  
ATOM     63 HG13 VAL A   4      -9.269   8.823  -9.913  1.00 81.50           H  
ATOM     64  CG2 VAL A   4      -7.779   8.358 -12.095  1.00 81.50           C  
ATOM     65 HG21 VAL A   4      -6.850   8.038 -11.624  1.00 81.50           H  
ATOM     66 HG22 VAL A   4      -7.963   9.405 -11.855  1.00 81.50           H  
ATOM     67 HG23 VAL A   4      -7.687   8.267 -13.178  1.00 81.50           H  
ATOM     68  N   PRO A   5      -9.558   4.129 -10.498  1.00 76.38           N  
ATOM     69  CA  PRO A   5     -10.605   3.284  -9.944  1.00 76.38           C  
ATOM     70  HA  PRO A   5     -11.251   2.913 -10.739  1.00 76.38           H  
ATOM     71  C   PRO A   5     -11.446   4.101  -8.955  1.00 76.38           C  
ATOM     72  CB  PRO A   5      -9.873   2.099  -9.304  1.00 76.38           C  
ATOM     73  HB2 PRO A   5      -9.744   1.313 -10.048  1.00 76.38           H  
ATOM     74  HB3 PRO A   5     -10.399   1.710  -8.432  1.00 76.38           H  
ATOM     75  O   PRO A   5     -11.011   4.393  -7.843  1.00 76.38           O  
ATOM     76  CG  PRO A   5      -8.504   2.669  -8.933  1.00 76.38           C  
ATOM     77  HG2 PRO A   5      -7.733   1.898  -8.935  1.00 76.38           H  
ATOM     78  HG3 PRO A   5      -8.560   3.148  -7.956  1.00 76.38           H  
ATOM     79  CD  PRO A   5      -8.250   3.723 -10.005  1.00 76.38           C  
ATOM     80  HD2 PRO A   5      -7.705   4.562  -9.574  1.00 76.38           H  
ATOM     81  HD3 PRO A   5      -7.678   3.270 -10.815  1.00 76.38           H  
ATOM     82  N   VAL A   6     -12.659   4.475  -9.367  1.00 77.81           N  
ATOM     83  H   VAL A   6     -12.910   4.295 -10.328  1.00 77.81           H  
ATOM     84  CA  VAL A   6     -13.655   5.145  -8.514  1.00 77.81           C  
ATOM     85  HA  VAL A   6     -13.134   5.780  -7.797  1.00 77.81           H  
ATOM     86  C   VAL A   6     -14.413   4.090  -7.712  1.00 77.81           C  
ATOM     87  CB  VAL A   6     -14.609   6.059  -9.315  1.00 77.81           C  
ATOM     88  HB  VAL A   6     -15.271   5.451  -9.931  1.00 77.81           H  
ATOM     89  O   VAL A   6     -15.600   3.861  -7.909  1.00 77.81           O  
ATOM     90  CG1 VAL A   6     -15.454   6.939  -8.380  1.00 77.81           C  
ATOM     91 HG11 VAL A   6     -14.811   7.548  -7.745  1.00 77.81           H  
ATOM     92 HG12 VAL A   6     -16.091   6.329  -7.739  1.00 77.81           H  
ATOM     93 HG13 VAL A   6     -16.099   7.595  -8.965  1.00 77.81           H  
ATOM     94  CG2 VAL A   6     -13.839   6.998 -10.253  1.00 77.81           C  
ATOM     95 HG21 VAL A   6     -14.533   7.681 -10.743  1.00 77.81           H  
ATOM     96 HG22 VAL A   6     -13.324   6.426 -11.025  1.00 77.81           H  
ATOM     97 HG23 VAL A   6     -13.111   7.575  -9.683  1.00 77.81           H  
ATOM     98  N   ILE A   7     -13.704   3.365  -6.851  1.00 78.94           N  
ATOM     99  H   ILE A   7     -12.714   3.554  -6.785  1.00 78.94           H  
ATOM    100  CA  ILE A   7     -14.337   2.567  -5.799  1.00 78.94           C  
ATOM    101  HA  ILE A   7     -15.326   2.977  -5.598  1.00 78.94           H  
ATOM    102  C   ILE A   7     -13.494   2.773  -4.543  1.00 78.94           C  
ATOM    103  CB  ILE A   7     -14.537   1.078  -6.189  1.00 78.94           C  
ATOM    104  HB  ILE A   7     -13.559   0.619  -6.332  1.00 78.94           H  
ATOM    105  O   ILE A   7     -12.506   2.080  -4.314  1.00 78.94           O  
ATOM    106  CG1 ILE A   7     -15.347   0.916  -7.502  1.00 78.94           C  
ATOM    107 HG12 ILE A   7     -14.826   1.439  -8.303  1.00 78.94           H  
ATOM    108 HG13 ILE A   7     -16.333   1.365  -7.379  1.00 78.94           H  
ATOM    109  CG2 ILE A   7     -15.260   0.356  -5.033  1.00 78.94           C  
ATOM    110 HG21 ILE A   7     -14.680   0.430  -4.114  1.00 78.94           H  
ATOM    111 HG22 ILE A   7     -16.248   0.789  -4.873  1.00 78.94           H  
ATOM    112 HG23 ILE A   7     -15.366  -0.706  -5.255  1.00 78.94           H  
ATOM    113  CD1 ILE A   7     -15.526  -0.524  -7.993  1.00 78.94           C  
ATOM    114 HD11 ILE A   7     -14.557  -1.021  -8.047  1.00 78.94           H  
ATOM    115 HD12 ILE A   7     -15.973  -0.512  -8.987  1.00 78.94           H  
ATOM    116 HD13 ILE A   7     -16.186  -1.077  -7.325  1.00 78.94           H  
ATOM    117  N   GLY A   8     -13.860   3.791  -3.765  1.00 69.12           N  
ATOM    118  H   GLY A   8     -14.646   4.352  -4.062  1.00 69.12           H  
ATOM    119  CA  GLY A   8     -13.300   4.060  -2.437  1.00 69.12           C  
ATOM    120  HA2 GLY A   8     -14.042   3.795  -1.684  1.00 69.12           H  
ATOM    121  HA3 GLY A   8     -12.420   3.438  -2.273  1.00 69.12           H  
ATOM    122  C   GLY A   8     -12.880   5.509  -2.181  1.00 69.12           C  
ATOM    123  O   GLY A   8     -12.622   5.854  -1.031  1.00 69.12           O  
ATOM    124  N   LYS A   9     -12.823   6.350  -3.217  1.00 59.84           N  
ATOM    125  H   LYS A   9     -13.123   6.026  -4.125  1.00 59.84           H  
ATOM    126  CA  LYS A   9     -12.669   7.806  -3.111  1.00 59.84           C  
ATOM    127  HA  LYS A   9     -12.875   8.134  -2.093  1.00 59.84           H  
ATOM    128  C   LYS A   9     -13.713   8.503  -3.963  1.00 59.84           C  
ATOM    129  CB  LYS A   9     -11.265   8.260  -3.524  1.00 59.84           C  
ATOM    130  HB2 LYS A   9     -11.266   9.349  -3.575  1.00 59.84           H  
ATOM    131  HB3 LYS A   9     -11.034   7.869  -4.515  1.00 59.84           H  
ATOM    132  O   LYS A   9     -14.040   7.930  -5.027  1.00 59.84           O  
ATOM    133  CG  LYS A   9     -10.203   7.812  -2.518  1.00 59.84           C  
ATOM    134  HG2 LYS A   9     -10.102   6.727  -2.551  1.00 59.84           H  
ATOM    135  HG3 LYS A   9     -10.507   8.111  -1.515  1.00 59.84           H  
ATOM    136  CD  LYS A   9      -8.859   8.462  -2.849  1.00 59.84           C  
ATOM    137  HD2 LYS A   9      -8.564   8.161  -3.854  1.00 59.84           H  
ATOM    138  HD3 LYS A   9      -8.959   9.547  -2.810  1.00 59.84           H  
ATOM    139  CE  LYS A   9      -7.818   7.993  -1.832  1.00 59.84           C  
ATOM    140  HE2 LYS A   9      -7.849   6.905  -1.788  1.00 59.84           H  
ATOM    141  HE3 LYS A   9      -8.097   8.374  -0.849  1.00 59.84           H  
ATOM    142  NZ  LYS A   9      -6.460   8.450  -2.209  1.00 59.84           N  
ATOM    143  HZ1 LYS A   9      -6.217   8.096  -3.123  1.00 59.84           H  
ATOM    144  HZ2 LYS A   9      -5.781   8.120  -1.537  1.00 59.84           H  
ATOM    145  HZ3 LYS A   9      -6.431   9.459  -2.232  1.00 59.84           H  
ATOM    146  OXT LYS A   9     -14.117   9.591  -3.516  1.00 59.84           O  
TER     147      LYS A   9                                                       
END
