# Supplementary material for: Unveiling the Bioactive Potential of the Invasive Jellyfish Phyllorhiza punctata Through Integrative Transcriptomic and Proteomic Analyses
Source: Biomolecules. 2025 Aug 4;15(8):1121. doi: 10.3390/biom15081121 (PMC12383608; doi:10.3390/biom15081121)
Supplement: Supplementary file 1 [file biomolecules-15-01121-s001.zip › Suplementary Material/FileS3/Alphafold2/XP_065054978_16065_relaxed_rank_001_alphafold2_ptm_model_5_seed_000.pdb]

ATOM      1  N   TYR A   1       7.851  -0.306  -3.684  1.00 73.88           N  
ATOM      2  H   TYR A   1       8.417  -0.387  -2.851  1.00 73.88           H  
ATOM      3  H2  TYR A   1       8.466  -0.165  -4.473  1.00 73.88           H  
ATOM      4  H3  TYR A   1       7.235   0.492  -3.611  1.00 73.88           H  
ATOM      5  CA  TYR A   1       7.074  -1.543  -3.905  1.00 73.88           C  
ATOM      6  HA  TYR A   1       6.526  -1.421  -4.840  1.00 73.88           H  
ATOM      7  C   TYR A   1       5.988  -1.827  -2.859  1.00 73.88           C  
ATOM      8  CB  TYR A   1       8.003  -2.740  -4.123  1.00 73.88           C  
ATOM      9  HB2 TYR A   1       8.725  -2.804  -3.309  1.00 73.88           H  
ATOM     10  HB3 TYR A   1       7.412  -3.656  -4.120  1.00 73.88           H  
ATOM     11  O   TYR A   1       5.013  -2.447  -3.241  1.00 73.88           O  
ATOM     12  CG  TYR A   1       8.722  -2.644  -5.457  1.00 73.88           C  
ATOM     13  CD1 TYR A   1       8.047  -3.030  -6.633  1.00 73.88           C  
ATOM     14  HD1 TYR A   1       7.046  -3.434  -6.589  1.00 73.88           H  
ATOM     15  CD2 TYR A   1      10.040  -2.145  -5.536  1.00 73.88           C  
ATOM     16  HD2 TYR A   1      10.592  -1.889  -4.644  1.00 73.88           H  
ATOM     17  CE1 TYR A   1       8.687  -2.923  -7.882  1.00 73.88           C  
ATOM     18  HE1 TYR A   1       8.187  -3.233  -8.788  1.00 73.88           H  
ATOM     19  CE2 TYR A   1      10.678  -2.033  -6.788  1.00 73.88           C  
ATOM     20  HE2 TYR A   1      11.694  -1.675  -6.852  1.00 73.88           H  
ATOM     21  OH  TYR A   1      10.610  -2.343  -9.177  1.00 73.88           O  
ATOM     22  HH  TYR A   1      11.520  -2.041  -9.133  1.00 73.88           H  
ATOM     23  CZ  TYR A   1      10.003  -2.428  -7.965  1.00 73.88           C  
ATOM     24  N   GLY A   2       6.082  -1.381  -1.593  1.00 83.25           N  
ATOM     25  H   GLY A   2       6.932  -0.951  -1.256  1.00 83.25           H  
ATOM     26  CA  GLY A   2       5.080  -1.719  -0.556  1.00 83.25           C  
ATOM     27  HA2 GLY A   2       5.425  -1.352   0.411  1.00 83.25           H  
ATOM     28  HA3 GLY A   2       4.999  -2.803  -0.484  1.00 83.25           H  
ATOM     29  C   GLY A   2       3.660  -1.168  -0.790  1.00 83.25           C  
ATOM     30  O   GLY A   2       2.723  -1.933  -0.958  1.00 83.25           O  
ATOM     31  N   ILE A   3       3.496   0.157  -0.851  1.00 91.06           N  
ATOM     32  H   ILE A   3       4.286   0.740  -0.612  1.00 91.06           H  
ATOM     33  CA  ILE A   3       2.178   0.826  -0.991  1.00 91.06           C  
ATOM     34  HA  ILE A   3       1.450   0.241  -0.428  1.00 91.06           H  
ATOM     35  C   ILE A   3       1.661   0.862  -2.435  1.00 91.06           C  
ATOM     36  CB  ILE A   3       2.195   2.273  -0.418  1.00 91.06           C  
ATOM     37  HB  ILE A   3       1.925   2.961  -1.219  1.00 91.06           H  
ATOM     38  O   ILE A   3       0.461   0.838  -2.680  1.00 91.06           O  
ATOM     39  CG1 ILE A   3       3.581   2.725   0.110  1.00 91.06           C  
ATOM     40 HG12 ILE A   3       4.329   2.556  -0.664  1.00 91.06           H  
ATOM     41 HG13 ILE A   3       3.846   2.143   0.993  1.00 91.06           H  
ATOM     42  CG2 ILE A   3       1.105   2.391   0.658  1.00 91.06           C  
ATOM     43 HG21 ILE A   3       1.350   1.770   1.520  1.00 91.06           H  
ATOM     44 HG22 ILE A   3       0.146   2.072   0.250  1.00 91.06           H  
ATOM     45 HG23 ILE A   3       0.996   3.426   0.982  1.00 91.06           H  
ATOM     46  CD1 ILE A   3       3.673   4.211   0.456  1.00 91.06           C  
ATOM     47 HD11 ILE A   3       3.018   4.450   1.294  1.00 91.06           H  
ATOM     48 HD12 ILE A   3       4.698   4.454   0.738  1.00 91.06           H  
ATOM     49 HD13 ILE A   3       3.392   4.813  -0.409  1.00 91.06           H  
ATOM     50  N   ILE A   4       2.583   0.889  -3.401  1.00 91.19           N  
ATOM     51  H   ILE A   4       3.551   0.904  -3.112  1.00 91.19           H  
ATOM     52  CA  ILE A   4       2.277   0.987  -4.839  1.00 91.19           C  
ATOM     53  HA  ILE A   4       1.672   1.879  -5.005  1.00 91.19           H  
ATOM     54  C   ILE A   4       1.436  -0.218  -5.303  1.00 91.19           C  
ATOM     55  CB  ILE A   4       3.594   1.129  -5.648  1.00 91.19           C  
ATOM     56  HB  ILE A   4       4.155   0.200  -5.541  1.00 91.19           H  
ATOM     57  O   ILE A   4       0.584  -0.088  -6.174  1.00 91.19           O  
ATOM     58  CG1 ILE A   4       4.476   2.292  -5.119  1.00 91.19           C  
ATOM     59 HG12 ILE A   4       3.969   3.240  -5.300  1.00 91.19           H  
ATOM     60 HG13 ILE A   4       4.622   2.195  -4.044  1.00 91.19           H  
ATOM     61  CG2 ILE A   4       3.294   1.339  -7.143  1.00 91.19           C  
ATOM     62 HG21 ILE A   4       2.719   0.505  -7.545  1.00 91.19           H  
ATOM     63 HG22 ILE A   4       4.213   1.401  -7.726  1.00 91.19           H  
ATOM     64 HG23 ILE A   4       2.719   2.253  -7.289  1.00 91.19           H  
ATOM     65  CD1 ILE A   4       5.880   2.353  -5.735  1.00 91.19           C  
ATOM     66 HD11 ILE A   4       6.473   3.098  -5.205  1.00 91.19           H  
ATOM     67 HD12 ILE A   4       6.367   1.381  -5.653  1.00 91.19           H  
ATOM     68 HD13 ILE A   4       5.827   2.645  -6.784  1.00 91.19           H  
ATOM     69  N   PHE A   5       1.619  -1.382  -4.671  1.00 90.56           N  
ATOM     70  H   PHE A   5       2.290  -1.426  -3.918  1.00 90.56           H  
ATOM     71  CA  PHE A   5       0.870  -2.603  -4.973  1.00 90.56           C  
ATOM     72  HA  PHE A   5       0.887  -2.767  -6.050  1.00 90.56           H  
ATOM     73  C   PHE A   5      -0.609  -2.556  -4.551  1.00 90.56           C  
ATOM     74  CB  PHE A   5       1.599  -3.765  -4.290  1.00 90.56           C  
ATOM     75  HB2 PHE A   5       2.644  -3.755  -4.600  1.00 90.56           H  
ATOM     76  HB3 PHE A   5       1.577  -3.612  -3.211  1.00 90.56           H  
ATOM     77  O   PHE A   5      -1.412  -3.311  -5.091  1.00 90.56           O  
ATOM     78  CG  PHE A   5       1.032  -5.132  -4.613  1.00 90.56           C  
ATOM     79  CD1 PHE A   5       0.335  -5.863  -3.633  1.00 90.56           C  
ATOM     80  HD1 PHE A   5       0.187  -5.440  -2.650  1.00 90.56           H  
ATOM     81  CD2 PHE A   5       1.226  -5.686  -5.892  1.00 90.56           C  
ATOM     82  HD2 PHE A   5       1.747  -5.124  -6.653  1.00 90.56           H  
ATOM     83  CE1 PHE A   5      -0.121  -7.163  -3.914  1.00 90.56           C  
ATOM     84  HE1 PHE A   5      -0.580  -7.744  -3.127  1.00 90.56           H  
ATOM     85  CE2 PHE A   5       0.754  -6.977  -6.180  1.00 90.56           C  
ATOM     86  HE2 PHE A   5       0.924  -7.404  -7.158  1.00 90.56           H  
ATOM     87  CZ  PHE A   5       0.098  -7.724  -5.187  1.00 90.56           C  
ATOM     88  HZ  PHE A   5      -0.197  -8.741  -5.400  1.00 90.56           H  
ATOM     89  N   LEU A   6      -0.981  -1.683  -3.608  1.00 89.50           N  
ATOM     90  H   LEU A   6      -0.295  -1.048  -3.228  1.00 89.50           H  
ATOM     91  CA  LEU A   6      -2.365  -1.553  -3.142  1.00 89.50           C  
ATOM     92  HA  LEU A   6      -2.821  -2.543  -3.124  1.00 89.50           H  
ATOM     93  C   LEU A   6      -3.212  -0.688  -4.082  1.00 89.50           C  
ATOM     94  CB  LEU A   6      -2.349  -0.980  -1.714  1.00 89.50           C  
ATOM     95  HB2 LEU A   6      -1.653  -1.556  -1.104  1.00 89.50           H  
ATOM     96  HB3 LEU A   6      -1.981   0.045  -1.763  1.00 89.50           H  
ATOM     97  O   LEU A   6      -4.393  -0.950  -4.234  1.00 89.50           O  
ATOM     98  CG  LEU A   6      -3.726  -0.973  -1.019  1.00 89.50           C  
ATOM     99  HG  LEU A   6      -4.469  -0.492  -1.655  1.00 89.50           H  
ATOM    100  CD1 LEU A   6      -4.195  -2.389  -0.671  1.00 89.50           C  
ATOM    101 HD11 LEU A   6      -5.141  -2.334  -0.132  1.00 89.50           H  
ATOM    102 HD12 LEU A   6      -4.368  -2.955  -1.586  1.00 89.50           H  
ATOM    103 HD13 LEU A   6      -3.454  -2.895  -0.052  1.00 89.50           H  
ATOM    104  CD2 LEU A   6      -3.635  -0.168   0.277  1.00 89.50           C  
ATOM    105 HD21 LEU A   6      -3.339   0.857   0.051  1.00 89.50           H  
ATOM    106 HD22 LEU A   6      -4.613  -0.144   0.759  1.00 89.50           H  
ATOM    107 HD23 LEU A   6      -2.910  -0.618   0.954  1.00 89.50           H  
ATOM    108  N   VAL A   7      -2.605   0.322  -4.712  1.00 90.88           N  
ATOM    109  H   VAL A   7      -1.625   0.476  -4.524  1.00 90.88           H  
ATOM    110  CA  VAL A   7      -3.299   1.251  -5.624  1.00 90.88           C  
ATOM    111  HA  VAL A   7      -4.299   1.452  -5.239  1.00 90.88           H  
ATOM    112  C   VAL A   7      -3.503   0.658  -7.017  1.00 90.88           C  
ATOM    113  CB  VAL A   7      -2.522   2.583  -5.689  1.00 90.88           C  
ATOM    114  HB  VAL A   7      -1.462   2.364  -5.813  1.00 90.88           H  
ATOM    115  O   VAL A   7      -4.409   1.066  -7.730  1.00 90.88           O  
ATOM    116  CG1 VAL A   7      -2.934   3.525  -6.827  1.00 90.88           C  
ATOM    117 HG11 VAL A   7      -2.693   3.084  -7.794  1.00 90.88           H  
ATOM    118 HG12 VAL A   7      -2.397   4.471  -6.747  1.00 90.88           H  
ATOM    119 HG13 VAL A   7      -4.006   3.715  -6.782  1.00 90.88           H  
ATOM    120  CG2 VAL A   7      -2.706   3.348  -4.370  1.00 90.88           C  
ATOM    121 HG21 VAL A   7      -2.360   2.742  -3.533  1.00 90.88           H  
ATOM    122 HG22 VAL A   7      -3.759   3.587  -4.226  1.00 90.88           H  
ATOM    123 HG23 VAL A   7      -2.129   4.273  -4.392  1.00 90.88           H  
ATOM    124  N   THR A   8      -2.652  -0.285  -7.432  1.00 90.38           N  
ATOM    125  H   THR A   8      -1.914  -0.580  -6.809  1.00 90.38           H  
ATOM    126  CA  THR A   8      -2.743  -0.881  -8.774  1.00 90.38           C  
ATOM    127  HA  THR A   8      -3.138  -0.118  -9.445  1.00 90.38           H  
ATOM    128  C   THR A   8      -3.720  -2.059  -8.877  1.00 90.38           C  
ATOM    129  CB  THR A   8      -1.350  -1.244  -9.303  1.00 90.38           C  
ATOM    130  HB  THR A   8      -0.654  -0.451  -9.027  1.00 90.38           H  
ATOM    131  O   THR A   8      -3.834  -2.636  -9.959  1.00 90.38           O  
ATOM    132  CG2 THR A   8      -0.809  -2.574  -8.774  1.00 90.38           C  
ATOM    133 HG21 THR A   8      -0.878  -2.594  -7.687  1.00 90.38           H  
ATOM    134 HG22 THR A   8      -1.374  -3.410  -9.186  1.00 90.38           H  
ATOM    135 HG23 THR A   8       0.236  -2.674  -9.069  1.00 90.38           H  
ATOM    136  OG1 THR A   8      -1.389  -1.324 -10.704  1.00 90.38           O  
ATOM    137  HG1 THR A   8      -2.177  -1.827 -10.919  1.00 90.38           H  
ATOM    138  N   LYS A   9      -4.376  -2.439  -7.776  1.00 68.44           N  
ATOM    139  H   LYS A   9      -4.358  -1.803  -6.992  1.00 68.44           H  
ATOM    140  CA  LYS A   9      -5.520  -3.358  -7.761  1.00 68.44           C  
ATOM    141  HA  LYS A   9      -5.619  -3.882  -8.712  1.00 68.44           H  
ATOM    142  C   LYS A   9      -6.801  -2.552  -7.606  1.00 68.44           C  
ATOM    143  CB  LYS A   9      -5.405  -4.356  -6.607  1.00 68.44           C  
ATOM    144  HB2 LYS A   9      -5.214  -3.809  -5.685  1.00 68.44           H  
ATOM    145  HB3 LYS A   9      -6.364  -4.866  -6.508  1.00 68.44           H  
ATOM    146  O   LYS A   9      -7.780  -2.938  -8.272  1.00 68.44           O  
ATOM    147  CG  LYS A   9      -4.312  -5.398  -6.839  1.00 68.44           C  
ATOM    148  HG2 LYS A   9      -3.341  -4.910  -6.917  1.00 68.44           H  
ATOM    149  HG3 LYS A   9      -4.520  -5.938  -7.763  1.00 68.44           H  
ATOM    150  CD  LYS A   9      -4.308  -6.371  -5.662  1.00 68.44           C  
ATOM    151  HD2 LYS A   9      -4.030  -5.818  -4.765  1.00 68.44           H  
ATOM    152  HD3 LYS A   9      -5.303  -6.795  -5.531  1.00 68.44           H  
ATOM    153  CE  LYS A   9      -3.301  -7.487  -5.926  1.00 68.44           C  
ATOM    154  HE2 LYS A   9      -2.373  -7.034  -6.273  1.00 68.44           H  
ATOM    155  HE3 LYS A   9      -3.688  -8.126  -6.720  1.00 68.44           H  
ATOM    156  NZ  LYS A   9      -3.060  -8.256  -4.688  1.00 68.44           N  
ATOM    157  HZ1 LYS A   9      -2.646  -7.642  -4.001  1.00 68.44           H  
ATOM    158  HZ2 LYS A   9      -3.936  -8.608  -4.328  1.00 68.44           H  
ATOM    159  HZ3 LYS A   9      -2.435  -9.028  -4.867  1.00 68.44           H  
ATOM    160  OXT LYS A   9      -6.762  -1.617  -6.780  1.00 68.44           O  
TER     161      LYS A   9                                                       
END
