# Supplementary material for: Unveiling the Bioactive Potential of the Invasive Jellyfish Phyllorhiza punctata Through Integrative Transcriptomic and Proteomic Analyses
Source: Biomolecules. 2025 Aug 4;15(8):1121. doi: 10.3390/biom15081121 (PMC12383608; doi:10.3390/biom15081121)
Supplement: Supplementary file 1 [file biomolecules-15-01121-s001.zip › Suplementary Material/FileS3/Alphafold2/XP_065055150_4289_relaxed_rank_001_alphafold2_ptm_model_1_seed_000.pdb]

ATOM      1  N   TYR A   1       7.165   4.084  -7.783  1.00 74.75           N  
ATOM      2  H   TYR A   1       7.317   4.923  -8.326  1.00 74.75           H  
ATOM      3  H2  TYR A   1       6.612   4.364  -6.985  1.00 74.75           H  
ATOM      4  H3  TYR A   1       8.054   3.710  -7.486  1.00 74.75           H  
ATOM      5  CA  TYR A   1       6.405   3.109  -8.593  1.00 74.75           C  
ATOM      6  HA  TYR A   1       5.427   3.558  -8.765  1.00 74.75           H  
ATOM      7  C   TYR A   1       6.113   1.811  -7.831  1.00 74.75           C  
ATOM      8  CB  TYR A   1       7.010   2.894  -9.983  1.00 74.75           C  
ATOM      9  HB2 TYR A   1       7.304   3.859 -10.395  1.00 74.75           H  
ATOM     10  HB3 TYR A   1       7.905   2.276  -9.910  1.00 74.75           H  
ATOM     11  O   TYR A   1       5.014   1.697  -7.313  1.00 74.75           O  
ATOM     12  CG  TYR A   1       6.011   2.267 -10.932  1.00 74.75           C  
ATOM     13  CD1 TYR A   1       6.150   0.922 -11.325  1.00 74.75           C  
ATOM     14  HD1 TYR A   1       6.986   0.325 -10.991  1.00 74.75           H  
ATOM     15  CD2 TYR A   1       4.917   3.027 -11.396  1.00 74.75           C  
ATOM     16  HD2 TYR A   1       4.802   4.064 -11.115  1.00 74.75           H  
ATOM     17  CE1 TYR A   1       5.195   0.340 -12.180  1.00 74.75           C  
ATOM     18  HE1 TYR A   1       5.288  -0.688 -12.496  1.00 74.75           H  
ATOM     19  CE2 TYR A   1       3.960   2.443 -12.249  1.00 74.75           C  
ATOM     20  HE2 TYR A   1       3.123   3.023 -12.609  1.00 74.75           H  
ATOM     21  OH  TYR A   1       3.185   0.515 -13.461  1.00 74.75           O  
ATOM     22  HH  TYR A   1       2.483   1.111 -13.732  1.00 74.75           H  
ATOM     23  CZ  TYR A   1       4.099   1.096 -12.643  1.00 74.75           C  
ATOM     24  N   ILE A   2       7.063   0.878  -7.642  1.00 80.38           N  
ATOM     25  H   ILE A   2       7.945   0.958  -8.128  1.00 80.38           H  
ATOM     26  CA  ILE A   2       6.805  -0.410  -6.938  1.00 80.38           C  
ATOM     27  HA  ILE A   2       5.979  -0.915  -7.437  1.00 80.38           H  
ATOM     28  C   ILE A   2       6.366  -0.191  -5.480  1.00 80.38           C  
ATOM     29  CB  ILE A   2       8.042  -1.342  -7.021  1.00 80.38           C  
ATOM     30  HB  ILE A   2       8.892  -0.831  -6.568  1.00 80.38           H  
ATOM     31  O   ILE A   2       5.354  -0.729  -5.039  1.00 80.38           O  
ATOM     32  CG1 ILE A   2       8.382  -1.642  -8.501  1.00 80.38           C  
ATOM     33 HG12 ILE A   2       7.544  -2.161  -8.966  1.00 80.38           H  
ATOM     34 HG13 ILE A   2       8.533  -0.705  -9.038  1.00 80.38           H  
ATOM     35  CG2 ILE A   2       7.805  -2.652  -6.242  1.00 80.38           C  
ATOM     36 HG21 ILE A   2       6.964  -3.198  -6.668  1.00 80.38           H  
ATOM     37 HG22 ILE A   2       8.690  -3.287  -6.277  1.00 80.38           H  
ATOM     38 HG23 ILE A   2       7.602  -2.458  -5.189  1.00 80.38           H  
ATOM     39  CD1 ILE A   2       9.652  -2.475  -8.707  1.00 80.38           C  
ATOM     40 HD11 ILE A   2      10.486  -2.026  -8.168  1.00 80.38           H  
ATOM     41 HD12 ILE A   2       9.501  -3.498  -8.364  1.00 80.38           H  
ATOM     42 HD13 ILE A   2       9.893  -2.504  -9.770  1.00 80.38           H  
ATOM     43  N   ALA A   3       7.055   0.701  -4.768  1.00 82.31           N  
ATOM     44  H   ALA A   3       7.928   1.045  -5.141  1.00 82.31           H  
ATOM     45  CA  ALA A   3       6.712   1.081  -3.397  1.00 82.31           C  
ATOM     46  HA  ALA A   3       6.592   0.173  -2.808  1.00 82.31           H  
ATOM     47  C   ALA A   3       5.392   1.871  -3.259  1.00 82.31           C  
ATOM     48  CB  ALA A   3       7.895   1.868  -2.820  1.00 82.31           C  
ATOM     49  HB1 ALA A   3       7.694   2.112  -1.776  1.00 82.31           H  
ATOM     50  HB2 ALA A   3       8.801   1.264  -2.860  1.00 82.31           H  
ATOM     51  HB3 ALA A   3       8.044   2.795  -3.374  1.00 82.31           H  
ATOM     52  O   ALA A   3       4.976   2.130  -2.143  1.00 82.31           O  
ATOM     53  N   GLN A   4       4.734   2.269  -4.356  1.00 83.75           N  
ATOM     54  H   GLN A   4       5.084   1.969  -5.255  1.00 83.75           H  
ATOM     55  CA  GLN A   4       3.396   2.889  -4.333  1.00 83.75           C  
ATOM     56  HA  GLN A   4       3.187   3.291  -3.341  1.00 83.75           H  
ATOM     57  C   GLN A   4       2.286   1.874  -4.634  1.00 83.75           C  
ATOM     58  CB  GLN A   4       3.337   4.044  -5.342  1.00 83.75           C  
ATOM     59  HB2 GLN A   4       2.301   4.356  -5.469  1.00 83.75           H  
ATOM     60  HB3 GLN A   4       3.701   3.696  -6.309  1.00 83.75           H  
ATOM     61  O   GLN A   4       1.157   2.055  -4.197  1.00 83.75           O  
ATOM     62  CG  GLN A   4       4.147   5.264  -4.888  1.00 83.75           C  
ATOM     63  HG2 GLN A   4       5.129   4.952  -4.531  1.00 83.75           H  
ATOM     64  HG3 GLN A   4       3.627   5.762  -4.069  1.00 83.75           H  
ATOM     65  CD  GLN A   4       4.348   6.227  -6.046  1.00 83.75           C  
ATOM     66  NE2 GLN A   4       3.562   7.277  -6.151  1.00 83.75           N  
ATOM     67 HE21 GLN A   4       2.834   7.448  -5.473  1.00 83.75           H  
ATOM     68 HE22 GLN A   4       3.713   7.901  -6.931  1.00 83.75           H  
ATOM     69  OE1 GLN A   4       5.214   6.001  -6.889  1.00 83.75           O  
ATOM     70  N   ILE A   5       2.618   0.789  -5.336  1.00 86.06           N  
ATOM     71  H   ILE A   5       3.569   0.702  -5.665  1.00 86.06           H  
ATOM     72  CA  ILE A   5       1.691  -0.291  -5.690  1.00 86.06           C  
ATOM     73  HA  ILE A   5       0.711   0.131  -5.914  1.00 86.06           H  
ATOM     74  C   ILE A   5       1.502  -1.249  -4.507  1.00 86.06           C  
ATOM     75  CB  ILE A   5       2.218  -0.991  -6.963  1.00 86.06           C  
ATOM     76  HB  ILE A   5       3.264  -1.249  -6.802  1.00 86.06           H  
ATOM     77  O   ILE A   5       0.375  -1.581  -4.157  1.00 86.06           O  
ATOM     78  CG1 ILE A   5       2.124  -0.027  -8.172  1.00 86.06           C  
ATOM     79 HG12 ILE A   5       2.396   0.985  -7.872  1.00 86.06           H  
ATOM     80 HG13 ILE A   5       1.096   0.006  -8.533  1.00 86.06           H  
ATOM     81  CG2 ILE A   5       1.454  -2.292  -7.256  1.00 86.06           C  
ATOM     82 HG21 ILE A   5       0.383  -2.094  -7.314  1.00 86.06           H  
ATOM     83 HG22 ILE A   5       1.636  -3.026  -6.472  1.00 86.06           H  
ATOM     84 HG23 ILE A   5       1.783  -2.729  -8.199  1.00 86.06           H  
ATOM     85  CD1 ILE A   5       3.054  -0.408  -9.330  1.00 86.06           C  
ATOM     86 HD11 ILE A   5       4.087  -0.448  -8.984  1.00 86.06           H  
ATOM     87 HD12 ILE A   5       2.971   0.347 -10.112  1.00 86.06           H  
ATOM     88 HD13 ILE A   5       2.772  -1.374  -9.747  1.00 86.06           H  
ATOM     89  N   VAL A   6       2.590  -1.635  -3.832  1.00 85.94           N  
ATOM     90  H   VAL A   6       3.492  -1.336  -4.174  1.00 85.94           H  
ATOM     91  CA  VAL A   6       2.551  -2.553  -2.676  1.00 85.94           C  
ATOM     92  HA  VAL A   6       2.073  -3.476  -3.005  1.00 85.94           H  
ATOM     93  C   VAL A   6       1.675  -2.032  -1.517  1.00 85.94           C  
ATOM     94  CB  VAL A   6       3.983  -2.921  -2.228  1.00 85.94           C  
ATOM     95  HB  VAL A   6       4.566  -2.019  -2.048  1.00 85.94           H  
ATOM     96  O   VAL A   6       0.803  -2.771  -1.067  1.00 85.94           O  
ATOM     97  CG1 VAL A   6       4.003  -3.762  -0.948  1.00 85.94           C  
ATOM     98 HG11 VAL A   6       3.377  -4.646  -1.069  1.00 85.94           H  
ATOM     99 HG12 VAL A   6       3.638  -3.177  -0.104  1.00 85.94           H  
ATOM    100 HG13 VAL A   6       5.022  -4.077  -0.723  1.00 85.94           H  
ATOM    101  CG2 VAL A   6       4.706  -3.709  -3.327  1.00 85.94           C  
ATOM    102 HG21 VAL A   6       4.745  -3.137  -4.255  1.00 85.94           H  
ATOM    103 HG22 VAL A   6       5.727  -3.927  -3.014  1.00 85.94           H  
ATOM    104 HG23 VAL A   6       4.186  -4.648  -3.514  1.00 85.94           H  
ATOM    105  N   PRO A   7       1.796  -0.768  -1.063  1.00 83.56           N  
ATOM    106  CA  PRO A   7       0.913  -0.226  -0.032  1.00 83.56           C  
ATOM    107  HA  PRO A   7       0.837  -0.942   0.785  1.00 83.56           H  
ATOM    108  C   PRO A   7      -0.513   0.072  -0.513  1.00 83.56           C  
ATOM    109  CB  PRO A   7       1.576   1.050   0.494  1.00 83.56           C  
ATOM    110  HB2 PRO A   7       1.903   0.896   1.522  1.00 83.56           H  
ATOM    111  HB3 PRO A   7       0.892   1.898   0.457  1.00 83.56           H  
ATOM    112  O   PRO A   7      -1.367   0.334   0.323  1.00 83.56           O  
ATOM    113  CG  PRO A   7       2.780   1.310  -0.399  1.00 83.56           C  
ATOM    114  HG2 PRO A   7       3.693   1.262   0.195  1.00 83.56           H  
ATOM    115  HG3 PRO A   7       2.691   2.288  -0.872  1.00 83.56           H  
ATOM    116  CD  PRO A   7       2.788   0.211  -1.452  1.00 83.56           C  
ATOM    117  HD2 PRO A   7       3.790  -0.216  -1.499  1.00 83.56           H  
ATOM    118  HD3 PRO A   7       2.513   0.638  -2.416  1.00 83.56           H  
ATOM    119  N   SER A   8      -0.783   0.070  -1.824  1.00 86.75           N  
ATOM    120  H   SER A   8      -0.044  -0.161  -2.472  1.00 86.75           H  
ATOM    121  CA  SER A   8      -2.136   0.250  -2.373  1.00 86.75           C  
ATOM    122  HA  SER A   8      -2.710   0.901  -1.713  1.00 86.75           H  
ATOM    123  C   SER A   8      -2.907  -1.065  -2.503  1.00 86.75           C  
ATOM    124  CB  SER A   8      -2.056   0.921  -3.747  1.00 86.75           C  
ATOM    125  HB2 SER A   8      -1.499   1.854  -3.667  1.00 86.75           H  
ATOM    126  HB3 SER A   8      -1.544   0.261  -4.448  1.00 86.75           H  
ATOM    127  O   SER A   8      -4.126  -1.024  -2.600  1.00 86.75           O  
ATOM    128  OG  SER A   8      -3.353   1.203  -4.233  1.00 86.75           O  
ATOM    129  HG  SER A   8      -3.944   0.506  -3.940  1.00 86.75           H  
ATOM    130  N   LEU A   9      -2.211  -2.205  -2.553  1.00 84.44           N  
ATOM    131  H   LEU A   9      -1.203  -2.141  -2.560  1.00 84.44           H  
ATOM    132  CA  LEU A   9      -2.802  -3.548  -2.640  1.00 84.44           C  
ATOM    133  HA  LEU A   9      -3.793  -3.492  -3.089  1.00 84.44           H  
ATOM    134  C   LEU A   9      -2.988  -4.207  -1.268  1.00 84.44           C  
ATOM    135  CB  LEU A   9      -1.881  -4.424  -3.507  1.00 84.44           C  
ATOM    136  HB2 LEU A   9      -2.181  -5.466  -3.397  1.00 84.44           H  
ATOM    137  HB3 LEU A   9      -0.864  -4.336  -3.124  1.00 84.44           H  
ATOM    138  O   LEU A   9      -3.767  -5.143  -1.133  1.00 84.44           O  
ATOM    139  CG  LEU A   9      -1.892  -4.077  -5.004  1.00 84.44           C  
ATOM    140  HG  LEU A   9      -1.732  -3.008  -5.143  1.00 84.44           H  
ATOM    141  CD1 LEU A   9      -0.758  -4.830  -5.701  1.00 84.44           C  
ATOM    142 HD11 LEU A   9      -0.742  -4.570  -6.760  1.00 84.44           H  
ATOM    143 HD12 LEU A   9       0.195  -4.551  -5.251  1.00 84.44           H  
ATOM    144 HD13 LEU A   9      -0.906  -5.904  -5.595  1.00 84.44           H  
ATOM    145  CD2 LEU A   9      -3.210  -4.475  -5.672  1.00 84.44           C  
ATOM    146 HD21 LEU A   9      -3.161  -4.268  -6.741  1.00 84.44           H  
ATOM    147 HD22 LEU A   9      -3.407  -5.535  -5.516  1.00 84.44           H  
ATOM    148 HD23 LEU A   9      -4.031  -3.896  -5.249  1.00 84.44           H  
ATOM    149  N   LEU A  10      -2.233  -3.745  -0.271  1.00 81.75           N  
ATOM    150  H   LEU A  10      -1.569  -3.016  -0.488  1.00 81.75           H  
ATOM    151  CA  LEU A  10      -2.291  -4.215   1.116  1.00 81.75           C  
ATOM    152  HA  LEU A  10      -2.732  -5.212   1.142  1.00 81.75           H  
ATOM    153  C   LEU A  10      -3.190  -3.342   2.011  1.00 81.75           C  
ATOM    154  CB  LEU A  10      -0.852  -4.280   1.663  1.00 81.75           C  
ATOM    155  HB2 LEU A  10      -0.891  -4.507   2.728  1.00 81.75           H  
ATOM    156  HB3 LEU A  10      -0.401  -3.294   1.554  1.00 81.75           H  
ATOM    157  O   LEU A  10      -3.263  -3.585   3.214  1.00 81.75           O  
ATOM    158  CG  LEU A  10       0.051  -5.326   0.986  1.00 81.75           C  
ATOM    159  HG  LEU A  10       0.062  -5.174  -0.094  1.00 81.75           H  
ATOM    160  CD1 LEU A  10       1.480  -5.166   1.508  1.00 81.75           C  
ATOM    161 HD11 LEU A  10       1.830  -4.156   1.296  1.00 81.75           H  
ATOM    162 HD12 LEU A  10       2.134  -5.881   1.009  1.00 81.75           H  
ATOM    163 HD13 LEU A  10       1.505  -5.340   2.584  1.00 81.75           H  
ATOM    164  CD2 LEU A  10      -0.407  -6.757   1.275  1.00 81.75           C  
ATOM    165 HD21 LEU A  10      -1.380  -6.933   0.817  1.00 81.75           H  
ATOM    166 HD22 LEU A  10       0.303  -7.467   0.850  1.00 81.75           H  
ATOM    167 HD23 LEU A  10      -0.483  -6.918   2.350  1.00 81.75           H  
ATOM    168  N   LYS A  11      -3.814  -2.311   1.439  1.00 66.44           N  
ATOM    169  H   LYS A  11      -3.851  -2.314   0.430  1.00 66.44           H  
ATOM    170  CA  LYS A  11      -4.799  -1.439   2.086  1.00 66.44           C  
ATOM    171  HA  LYS A  11      -4.713  -1.517   3.170  1.00 66.44           H  
ATOM    172  C   LYS A  11      -6.207  -1.910   1.752  1.00 66.44           C  
ATOM    173  CB  LYS A  11      -4.599   0.011   1.617  1.00 66.44           C  
ATOM    174  HB2 LYS A  11      -5.461   0.322   1.027  1.00 66.44           H  
ATOM    175  HB3 LYS A  11      -3.725   0.076   0.968  1.00 66.44           H  
ATOM    176  O   LYS A  11      -7.060  -1.778   2.652  1.00 66.44           O  
ATOM    177  CG  LYS A  11      -4.428   0.966   2.799  1.00 66.44           C  
ATOM    178  HG2 LYS A  11      -3.557   0.667   3.382  1.00 66.44           H  
ATOM    179  HG3 LYS A  11      -5.317   0.925   3.428  1.00 66.44           H  
ATOM    180  CD  LYS A  11      -4.232   2.388   2.271  1.00 66.44           C  
ATOM    181  HD2 LYS A  11      -5.108   2.672   1.688  1.00 66.44           H  
ATOM    182  HD3 LYS A  11      -3.349   2.410   1.633  1.00 66.44           H  
ATOM    183  CE  LYS A  11      -4.053   3.347   3.447  1.00 66.44           C  
ATOM    184  HE2 LYS A  11      -3.185   3.026   4.024  1.00 66.44           H  
ATOM    185  HE3 LYS A  11      -4.930   3.268   4.089  1.00 66.44           H  
ATOM    186  NZ  LYS A  11      -3.880   4.740   2.972  1.00 66.44           N  
ATOM    187  HZ1 LYS A  11      -4.693   5.014   2.438  1.00 66.44           H  
ATOM    188  HZ2 LYS A  11      -3.774   5.367   3.756  1.00 66.44           H  
ATOM    189  HZ3 LYS A  11      -3.066   4.800   2.377  1.00 66.44           H  
ATOM    190  OXT LYS A  11      -6.394  -2.298   0.580  1.00 66.44           O  
TER     191      LYS A  11                                                       
END
