# Supplementary material for: Unveiling the Bioactive Potential of the Invasive Jellyfish Phyllorhiza punctata Through Integrative Transcriptomic and Proteomic Analyses
Source: Biomolecules. 2025 Aug 4;15(8):1121. doi: 10.3390/biom15081121 (PMC12383608; doi:10.3390/biom15081121)
Supplement: Supplementary file 1 [file biomolecules-15-01121-s001.zip › Suplementary Material/FileS3/Alphafold2/XP_065055185_4306_relaxed_rank_001_alphafold2_ptm_model_4_seed_000.pdb]

ATOM      1  N   ALA A   1       8.883  -1.852   3.959  1.00 73.94           N  
ATOM      2  H   ALA A   1       9.620  -1.181   3.793  1.00 73.94           H  
ATOM      3  H2  ALA A   1       9.288  -2.777   3.962  1.00 73.94           H  
ATOM      4  H3  ALA A   1       8.204  -1.801   3.214  1.00 73.94           H  
ATOM      5  CA  ALA A   1       8.231  -1.597   5.263  1.00 73.94           C  
ATOM      6  HA  ALA A   1       7.444  -2.339   5.395  1.00 73.94           H  
ATOM      7  C   ALA A   1       7.528  -0.240   5.285  1.00 73.94           C  
ATOM      8  CB  ALA A   1       9.208  -1.772   6.429  1.00 73.94           C  
ATOM      9  HB1 ALA A   1      10.033  -1.064   6.347  1.00 73.94           H  
ATOM     10  HB2 ALA A   1       9.605  -2.787   6.433  1.00 73.94           H  
ATOM     11  HB3 ALA A   1       8.687  -1.600   7.370  1.00 73.94           H  
ATOM     12  O   ALA A   1       6.314  -0.223   5.409  1.00 73.94           O  
ATOM     13  N   GLN A   2       8.241   0.873   5.071  1.00 77.94           N  
ATOM     14  H   GLN A   2       9.250   0.836   5.078  1.00 77.94           H  
ATOM     15  CA  GLN A   2       7.659   2.222   5.160  1.00 77.94           C  
ATOM     16  HA  GLN A   2       7.201   2.326   6.143  1.00 77.94           H  
ATOM     17  C   GLN A   2       6.554   2.510   4.125  1.00 77.94           C  
ATOM     18  CB  GLN A   2       8.819   3.223   5.073  1.00 77.94           C  
ATOM     19  HB2 GLN A   2       9.614   2.855   5.722  1.00 77.94           H  
ATOM     20  HB3 GLN A   2       9.207   3.261   4.055  1.00 77.94           H  
ATOM     21  O   GLN A   2       5.517   3.054   4.477  1.00 77.94           O  
ATOM     22  CG  GLN A   2       8.440   4.640   5.529  1.00 77.94           C  
ATOM     23  HG2 GLN A   2       7.855   5.130   4.751  1.00 77.94           H  
ATOM     24  HG3 GLN A   2       7.834   4.589   6.434  1.00 77.94           H  
ATOM     25  CD  GLN A   2       9.686   5.463   5.850  1.00 77.94           C  
ATOM     26  NE2 GLN A   2       9.807   6.674   5.355  1.00 77.94           N  
ATOM     27 HE21 GLN A   2      10.640   7.175   5.629  1.00 77.94           H  
ATOM     28 HE22 GLN A   2       9.071   7.103   4.812  1.00 77.94           H  
ATOM     29  OE1 GLN A   2      10.587   5.014   6.535  1.00 77.94           O  
ATOM     30  N   LEU A   3       6.714   2.066   2.872  1.00 89.50           N  
ATOM     31  H   LEU A   3       7.621   1.722   2.591  1.00 89.50           H  
ATOM     32  CA  LEU A   3       5.685   2.245   1.831  1.00 89.50           C  
ATOM     33  HA  LEU A   3       5.382   3.292   1.809  1.00 89.50           H  
ATOM     34  C   LEU A   3       4.400   1.445   2.089  1.00 89.50           C  
ATOM     35  CB  LEU A   3       6.285   1.863   0.467  1.00 89.50           C  
ATOM     36  HB2 LEU A   3       5.479   1.639  -0.232  1.00 89.50           H  
ATOM     37  HB3 LEU A   3       6.878   0.955   0.579  1.00 89.50           H  
ATOM     38  O   LEU A   3       3.320   1.879   1.718  1.00 89.50           O  
ATOM     39  CG  LEU A   3       7.145   2.987  -0.138  1.00 89.50           C  
ATOM     40  HG  LEU A   3       7.755   3.440   0.644  1.00 89.50           H  
ATOM     41  CD1 LEU A   3       8.084   2.414  -1.197  1.00 89.50           C  
ATOM     42 HD11 LEU A   3       8.683   3.217  -1.627  1.00 89.50           H  
ATOM     43 HD12 LEU A   3       7.506   1.945  -1.994  1.00 89.50           H  
ATOM     44 HD13 LEU A   3       8.754   1.679  -0.752  1.00 89.50           H  
ATOM     45  CD2 LEU A   3       6.274   4.063  -0.787  1.00 89.50           C  
ATOM     46 HD21 LEU A   3       5.678   3.636  -1.594  1.00 89.50           H  
ATOM     47 HD22 LEU A   3       5.603   4.510  -0.053  1.00 89.50           H  
ATOM     48 HD23 LEU A   3       6.906   4.851  -1.196  1.00 89.50           H  
ATOM     49  N   TRP A   4       4.504   0.293   2.752  1.00 85.31           N  
ATOM     50  H   TRP A   4       5.400   0.040   3.144  1.00 85.31           H  
ATOM     51  CA  TRP A   4       3.342  -0.543   3.061  1.00 85.31           C  
ATOM     52  HA  TRP A   4       2.664  -0.538   2.207  1.00 85.31           H  
ATOM     53  C   TRP A   4       2.541  -0.006   4.255  1.00 85.31           C  
ATOM     54  CB  TRP A   4       3.825  -1.980   3.283  1.00 85.31           C  
ATOM     55  HB2 TRP A   4       4.524  -2.233   2.485  1.00 85.31           H  
ATOM     56  HB3 TRP A   4       4.369  -2.027   4.226  1.00 85.31           H  
ATOM     57  O   TRP A   4       1.368  -0.324   4.383  1.00 85.31           O  
ATOM     58  CG  TRP A   4       2.766  -3.036   3.274  1.00 85.31           C  
ATOM     59  CD1 TRP A   4       2.440  -3.828   4.318  1.00 85.31           C  
ATOM     60  HD1 TRP A   4       2.905  -3.776   5.291  1.00 85.31           H  
ATOM     61  CD2 TRP A   4       1.931  -3.484   2.158  1.00 85.31           C  
ATOM     62  CE2 TRP A   4       1.093  -4.542   2.617  1.00 85.31           C  
ATOM     63  CE3 TRP A   4       1.811  -3.129   0.798  1.00 85.31           C  
ATOM     64  HE3 TRP A   4       2.423  -2.333   0.399  1.00 85.31           H  
ATOM     65  NE1 TRP A   4       1.508  -4.762   3.906  1.00 85.31           N  
ATOM     66  HE1 TRP A   4       1.246  -5.579   4.438  1.00 85.31           H  
ATOM     67  CH2 TRP A   4       0.052  -4.797   0.459  1.00 85.31           C  
ATOM     68  HH2 TRP A   4      -0.665  -5.273  -0.193  1.00 85.31           H  
ATOM     69  CZ2 TRP A   4       0.156  -5.189   1.802  1.00 85.31           C  
ATOM     70  HZ2 TRP A   4      -0.464  -5.985   2.185  1.00 85.31           H  
ATOM     71  CZ3 TRP A   4       0.888  -3.782  -0.041  1.00 85.31           C  
ATOM     72  HZ3 TRP A   4       0.797  -3.484  -1.075  1.00 85.31           H  
ATOM     73  N   GLN A   5       3.146   0.821   5.116  1.00 85.31           N  
ATOM     74  H   GLN A   5       4.100   1.105   4.949  1.00 85.31           H  
ATOM     75  CA  GLN A   5       2.465   1.372   6.291  1.00 85.31           C  
ATOM     76  HA  GLN A   5       1.808   0.594   6.682  1.00 85.31           H  
ATOM     77  C   GLN A   5       1.567   2.577   5.981  1.00 85.31           C  
ATOM     78  CB  GLN A   5       3.492   1.740   7.373  1.00 85.31           C  
ATOM     79  HB2 GLN A   5       3.756   2.792   7.264  1.00 85.31           H  
ATOM     80  HB3 GLN A   5       4.398   1.144   7.266  1.00 85.31           H  
ATOM     81  O   GLN A   5       0.711   2.901   6.787  1.00 85.31           O  
ATOM     82  CG  GLN A   5       2.885   1.457   8.759  1.00 85.31           C  
ATOM     83  HG2 GLN A   5       3.101   0.426   9.040  1.00 85.31           H  
ATOM     84  HG3 GLN A   5       1.801   1.561   8.718  1.00 85.31           H  
ATOM     85  CD  GLN A   5       3.353   2.384   9.870  1.00 85.31           C  
ATOM     86  NE2 GLN A   5       2.833   2.215  11.064  1.00 85.31           N  
ATOM     87 HE21 GLN A   5       2.038   1.605  11.191  1.00 85.31           H  
ATOM     88 HE22 GLN A   5       3.098   2.910  11.748  1.00 85.31           H  
ATOM     89  OE1 GLN A   5       4.188   3.255   9.708  1.00 85.31           O  
ATOM     90  N   TRP A   6       1.760   3.225   4.832  1.00 88.44           N  
ATOM     91  H   TRP A   6       2.535   2.960   4.241  1.00 88.44           H  
ATOM     92  CA  TRP A   6       0.830   4.246   4.335  1.00 88.44           C  
ATOM     93  HA  TRP A   6       0.360   4.760   5.173  1.00 88.44           H  
ATOM     94  C   TRP A   6      -0.312   3.652   3.507  1.00 88.44           C  
ATOM     95  CB  TRP A   6       1.619   5.270   3.515  1.00 88.44           C  
ATOM     96  HB2 TRP A   6       0.914   5.889   2.960  1.00 88.44           H  
ATOM     97  HB3 TRP A   6       2.244   4.755   2.786  1.00 88.44           H  
ATOM     98  O   TRP A   6      -1.301   4.328   3.250  1.00 88.44           O  
ATOM     99  CG  TRP A   6       2.457   6.192   4.340  1.00 88.44           C  
ATOM    100  CD1 TRP A   6       3.794   6.119   4.527  1.00 88.44           C  
ATOM    101  HD1 TRP A   6       4.432   5.362   4.094  1.00 88.44           H  
ATOM    102  CD2 TRP A   6       1.998   7.322   5.139  1.00 88.44           C  
ATOM    103  CE2 TRP A   6       3.129   7.915   5.772  1.00 88.44           C  
ATOM    104  CE3 TRP A   6       0.736   7.898   5.399  1.00 88.44           C  
ATOM    105  HE3 TRP A   6      -0.145   7.461   4.952  1.00 88.44           H  
ATOM    106  NE1 TRP A   6       4.196   7.139   5.369  1.00 88.44           N  
ATOM    107  HE1 TRP A   6       5.146   7.266   5.688  1.00 88.44           H  
ATOM    108  CH2 TRP A   6       1.751   9.589   6.843  1.00 88.44           C  
ATOM    109  HH2 TRP A   6       1.643  10.445   7.492  1.00 88.44           H  
ATOM    110  CZ2 TRP A   6       3.022   9.033   6.611  1.00 88.44           C  
ATOM    111  HZ2 TRP A   6       3.898   9.455   7.080  1.00 88.44           H  
ATOM    112  CZ3 TRP A   6       0.614   9.020   6.241  1.00 88.44           C  
ATOM    113  HZ3 TRP A   6      -0.362   9.440   6.432  1.00 88.44           H  
ATOM    114  N   LEU A   7      -0.143   2.412   3.038  1.00 93.12           N  
ATOM    115  H   LEU A   7       0.688   1.913   3.322  1.00 93.12           H  
ATOM    116  CA  LEU A   7      -1.085   1.723   2.153  1.00 93.12           C  
ATOM    117  HA  LEU A   7      -1.703   2.472   1.658  1.00 93.12           H  
ATOM    118  C   LEU A   7      -2.063   0.824   2.918  1.00 93.12           C  
ATOM    119  CB  LEU A   7      -0.265   0.947   1.101  1.00 93.12           C  
ATOM    120  HB2 LEU A   7       0.793   1.168   1.245  1.00 93.12           H  
ATOM    121  HB3 LEU A   7      -0.376  -0.127   1.254  1.00 93.12           H  
ATOM    122  O   LEU A   7      -3.107   0.465   2.379  1.00 93.12           O  
ATOM    123  CG  LEU A   7      -0.643   1.317  -0.345  1.00 93.12           C  
ATOM    124  HG  LEU A   7      -1.058   2.323  -0.384  1.00 93.12           H  
ATOM    125  CD1 LEU A   7       0.606   1.304  -1.229  1.00 93.12           C  
ATOM    126 HD11 LEU A   7       1.315   2.047  -0.864  1.00 93.12           H  
ATOM    127 HD12 LEU A   7       0.328   1.559  -2.252  1.00 93.12           H  
ATOM    128 HD13 LEU A   7       1.066   0.316  -1.211  1.00 93.12           H  
ATOM    129  CD2 LEU A   7      -1.655   0.333  -0.929  1.00 93.12           C  
ATOM    130 HD21 LEU A   7      -1.231  -0.670  -0.974  1.00 93.12           H  
ATOM    131 HD22 LEU A   7      -2.543   0.316  -0.297  1.00 93.12           H  
ATOM    132 HD23 LEU A   7      -1.947   0.654  -1.929  1.00 93.12           H  
ATOM    133  N   LYS A   8      -1.710   0.459   4.153  1.00 74.94           N  
ATOM    134  H   LYS A   8      -0.892   0.910   4.537  1.00 74.94           H  
ATOM    135  CA  LYS A   8      -2.650  -0.059   5.144  1.00 74.94           C  
ATOM    136  HA  LYS A   8      -3.501  -0.537   4.658  1.00 74.94           H  
ATOM    137  C   LYS A   8      -3.227   1.088   5.959  1.00 74.94           C  
ATOM    138  CB  LYS A   8      -1.965  -1.028   6.102  1.00 74.94           C  
ATOM    139  HB2 LYS A   8      -2.703  -1.288   6.861  1.00 74.94           H  
ATOM    140  HB3 LYS A   8      -1.143  -0.513   6.600  1.00 74.94           H  
ATOM    141  O   LYS A   8      -4.428   0.986   6.274  1.00 74.94           O  
ATOM    142  CG  LYS A   8      -1.443  -2.306   5.448  1.00 74.94           C  
ATOM    143  HG2 LYS A   8      -2.180  -2.704   4.750  1.00 74.94           H  
ATOM    144  HG3 LYS A   8      -0.511  -2.100   4.922  1.00 74.94           H  
ATOM    145  CD  LYS A   8      -1.218  -3.307   6.583  1.00 74.94           C  
ATOM    146  HD2 LYS A   8      -2.189  -3.646   6.943  1.00 74.94           H  
ATOM    147  HD3 LYS A   8      -0.689  -2.815   7.400  1.00 74.94           H  
ATOM    148  CE  LYS A   8      -0.393  -4.484   6.102  1.00 74.94           C  
ATOM    149  HE2 LYS A   8       0.603  -4.093   5.892  1.00 74.94           H  
ATOM    150  HE3 LYS A   8      -0.836  -4.858   5.179  1.00 74.94           H  
ATOM    151  NZ  LYS A   8      -0.325  -5.547   7.130  1.00 74.94           N  
ATOM    152  HZ1 LYS A   8       0.221  -6.339   6.822  1.00 74.94           H  
ATOM    153  HZ2 LYS A   8      -1.261  -5.866   7.338  1.00 74.94           H  
ATOM    154  HZ3 LYS A   8       0.063  -5.177   7.986  1.00 74.94           H  
ATOM    155  OXT LYS A   8      -2.411   1.956   6.331  1.00 74.94           O  
TER     156      LYS A   8                                                       
END
