# Supplementary material for: Unveiling the Bioactive Potential of the Invasive Jellyfish Phyllorhiza punctata Through Integrative Transcriptomic and Proteomic Analyses
Source: Biomolecules. 2025 Aug 4;15(8):1121. doi: 10.3390/biom15081121 (PMC12383608; doi:10.3390/biom15081121)
Supplement: Supplementary file 1 [file biomolecules-15-01121-s001.zip › Suplementary Material/FileS3/Alphafold2/XP_065055256_10617_relaxed_rank_001_alphafold2_ptm_model_1_seed_000.pdb]

ATOM      1  N   ASN A   1      15.642   4.996   2.179  1.00 81.88           N  
ATOM      2  H   ASN A   1      16.354   5.684   1.980  1.00 81.88           H  
ATOM      3  H2  ASN A   1      15.109   4.826   1.338  1.00 81.88           H  
ATOM      4  H3  ASN A   1      16.098   4.143   2.468  1.00 81.88           H  
ATOM      5  CA  ASN A   1      14.767   5.492   3.262  1.00 81.88           C  
ATOM      6  HA  ASN A   1      15.391   5.641   4.143  1.00 81.88           H  
ATOM      7  C   ASN A   1      13.746   4.439   3.678  1.00 81.88           C  
ATOM      8  CB  ASN A   1      14.132   6.857   2.947  1.00 81.88           C  
ATOM      9  HB2 ASN A   1      14.860   7.513   2.468  1.00 81.88           H  
ATOM     10  HB3 ASN A   1      13.273   6.746   2.285  1.00 81.88           H  
ATOM     11  O   ASN A   1      13.900   3.898   4.753  1.00 81.88           O  
ATOM     12  CG  ASN A   1      13.707   7.527   4.246  1.00 81.88           C  
ATOM     13  ND2 ASN A   1      12.632   8.282   4.273  1.00 81.88           N  
ATOM     14 HD21 ASN A   1      12.070   8.484   3.457  1.00 81.88           H  
ATOM     15 HD22 ASN A   1      12.408   8.698   5.166  1.00 81.88           H  
ATOM     16  OD1 ASN A   1      14.360   7.353   5.256  1.00 81.88           O  
ATOM     17  N   LEU A   2      12.802   4.044   2.814  1.00 83.44           N  
ATOM     18  H   LEU A   2      12.648   4.554   1.956  1.00 83.44           H  
ATOM     19  CA  LEU A   2      11.792   3.023   3.149  1.00 83.44           C  
ATOM     20  HA  LEU A   2      11.218   3.385   4.002  1.00 83.44           H  
ATOM     21  C   LEU A   2      12.386   1.667   3.578  1.00 83.44           C  
ATOM     22  CB  LEU A   2      10.844   2.831   1.945  1.00 83.44           C  
ATOM     23  HB2 LEU A   2      10.934   1.804   1.590  1.00 83.44           H  
ATOM     24  HB3 LEU A   2      11.123   3.473   1.110  1.00 83.44           H  
ATOM     25  O   LEU A   2      12.055   1.160   4.639  1.00 83.44           O  
ATOM     26  CG  LEU A   2       9.371   3.083   2.307  1.00 83.44           C  
ATOM     27  HG  LEU A   2       9.170   2.719   3.315  1.00 83.44           H  
ATOM     28  CD1 LEU A   2       9.047   4.577   2.229  1.00 83.44           C  
ATOM     29 HD11 LEU A   2       8.005   4.730   2.507  1.00 83.44           H  
ATOM     30 HD12 LEU A   2       9.672   5.132   2.929  1.00 83.44           H  
ATOM     31 HD13 LEU A   2       9.196   4.949   1.215  1.00 83.44           H  
ATOM     32  CD2 LEU A   2       8.460   2.332   1.341  1.00 83.44           C  
ATOM     33 HD21 LEU A   2       8.644   1.260   1.412  1.00 83.44           H  
ATOM     34 HD22 LEU A   2       8.628   2.665   0.317  1.00 83.44           H  
ATOM     35 HD23 LEU A   2       7.419   2.514   1.607  1.00 83.44           H  
ATOM     36  N   LEU A   3      13.324   1.122   2.794  1.00 88.38           N  
ATOM     37  H   LEU A   3      13.460   1.505   1.869  1.00 88.38           H  
ATOM     38  CA  LEU A   3      14.033  -0.116   3.146  1.00 88.38           C  
ATOM     39  HA  LEU A   3      13.300  -0.890   3.373  1.00 88.38           H  
ATOM     40  C   LEU A   3      14.869   0.043   4.428  1.00 88.38           C  
ATOM     41  CB  LEU A   3      14.893  -0.561   1.940  1.00 88.38           C  
ATOM     42  HB2 LEU A   3      15.877  -0.864   2.298  1.00 88.38           H  
ATOM     43  HB3 LEU A   3      15.064   0.287   1.277  1.00 88.38           H  
ATOM     44  O   LEU A   3      14.872  -0.836   5.274  1.00 88.38           O  
ATOM     45  CG  LEU A   3      14.272  -1.731   1.140  1.00 88.38           C  
ATOM     46  HG  LEU A   3      13.245  -1.903   1.460  1.00 88.38           H  
ATOM     47  CD1 LEU A   3      14.260  -1.439  -0.360  1.00 88.38           C  
ATOM     48 HD11 LEU A   3      13.642  -0.564  -0.564  1.00 88.38           H  
ATOM     49 HD12 LEU A   3      15.273  -1.268  -0.723  1.00 88.38           H  
ATOM     50 HD13 LEU A   3      13.835  -2.291  -0.892  1.00 88.38           H  
ATOM     51  CD2 LEU A   3      15.080  -3.009   1.353  1.00 88.38           C  
ATOM     52 HD21 LEU A   3      14.530  -3.865   0.960  1.00 88.38           H  
ATOM     53 HD22 LEU A   3      16.043  -2.942   0.847  1.00 88.38           H  
ATOM     54 HD23 LEU A   3      15.265  -3.152   2.417  1.00 88.38           H  
ATOM     55  N   SER A   4      15.524   1.188   4.630  1.00 90.06           N  
ATOM     56  H   SER A   4      15.398   1.940   3.967  1.00 90.06           H  
ATOM     57  CA  SER A   4      16.318   1.414   5.845  1.00 90.06           C  
ATOM     58  HA  SER A   4      16.964   0.550   6.000  1.00 90.06           H  
ATOM     59  C   SER A   4      15.467   1.568   7.106  1.00 90.06           C  
ATOM     60  CB  SER A   4      17.210   2.645   5.700  1.00 90.06           C  
ATOM     61  HB2 SER A   4      17.831   2.544   4.810  1.00 90.06           H  
ATOM     62  HB3 SER A   4      16.586   3.534   5.605  1.00 90.06           H  
ATOM     63  O   SER A   4      15.977   1.243   8.160  1.00 90.06           O  
ATOM     64  OG  SER A   4      18.045   2.786   6.828  1.00 90.06           O  
ATOM     65  HG  SER A   4      17.661   2.291   7.556  1.00 90.06           H  
ATOM     66  N   VAL A   5      14.232   2.070   7.017  1.00 87.38           N  
ATOM     67  H   VAL A   5      13.898   2.370   6.112  1.00 87.38           H  
ATOM     68  CA  VAL A   5      13.281   2.190   8.145  1.00 87.38           C  
ATOM     69  HA  VAL A   5      13.817   2.446   9.059  1.00 87.38           H  
ATOM     70  C   VAL A   5      12.572   0.860   8.426  1.00 87.38           C  
ATOM     71  CB  VAL A   5      12.259   3.309   7.837  1.00 87.38           C  
ATOM     72  HB  VAL A   5      11.831   3.128   6.851  1.00 87.38           H  
ATOM     73  O   VAL A   5      12.065   0.645   9.514  1.00 87.38           O  
ATOM     74  CG1 VAL A   5      11.103   3.418   8.838  1.00 87.38           C  
ATOM     75 HG11 VAL A   5      10.497   4.299   8.629  1.00 87.38           H  
ATOM     76 HG12 VAL A   5      11.494   3.479   9.854  1.00 87.38           H  
ATOM     77 HG13 VAL A   5      10.458   2.542   8.766  1.00 87.38           H  
ATOM     78  CG2 VAL A   5      12.948   4.683   7.815  1.00 87.38           C  
ATOM     79 HG21 VAL A   5      13.304   4.927   8.815  1.00 87.38           H  
ATOM     80 HG22 VAL A   5      12.240   5.448   7.493  1.00 87.38           H  
ATOM     81 HG23 VAL A   5      13.800   4.687   7.135  1.00 87.38           H  
ATOM     82  N   ALA A   6      12.525  -0.037   7.441  1.00 91.00           N  
ATOM     83  H   ALA A   6      12.870   0.219   6.527  1.00 91.00           H  
ATOM     84  CA  ALA A   6      11.980  -1.379   7.614  1.00 91.00           C  
ATOM     85  HA  ALA A   6      11.108  -1.331   8.267  1.00 91.00           H  
ATOM     86  C   ALA A   6      12.979  -2.353   8.266  1.00 91.00           C  
ATOM     87  CB  ALA A   6      11.528  -1.873   6.236  1.00 91.00           C  
ATOM     88  HB1 ALA A   6      10.801  -1.179   5.812  1.00 91.00           H  
ATOM     89  HB2 ALA A   6      11.063  -2.853   6.340  1.00 91.00           H  
ATOM     90  HB3 ALA A   6      12.385  -1.959   5.568  1.00 91.00           H  
ATOM     91  O   ALA A   6      12.560  -3.308   8.911  1.00 91.00           O  
ATOM     92  N   PHE A   7      14.285  -2.133   8.071  1.00 90.38           N  
ATOM     93  H   PHE A   7      14.545  -1.358   7.478  1.00 90.38           H  
ATOM     94  CA  PHE A   7      15.360  -2.997   8.583  1.00 90.38           C  
ATOM     95  HA  PHE A   7      14.921  -3.906   8.995  1.00 90.38           H  
ATOM     96  C   PHE A   7      16.172  -2.387   9.738  1.00 90.38           C  
ATOM     97  CB  PHE A   7      16.276  -3.407   7.416  1.00 90.38           C  
ATOM     98  HB2 PHE A   7      17.187  -3.851   7.817  1.00 90.38           H  
ATOM     99  HB3 PHE A   7      16.571  -2.518   6.858  1.00 90.38           H  
ATOM    100  O   PHE A   7      17.050  -3.055  10.281  1.00 90.38           O  
ATOM    101  CG  PHE A   7      15.658  -4.426   6.478  1.00 90.38           C  
ATOM    102  CD1 PHE A   7      15.546  -5.767   6.887  1.00 90.38           C  
ATOM    103  HD1 PHE A   7      15.902  -6.062   7.863  1.00 90.38           H  
ATOM    104  CD2 PHE A   7      15.194  -4.057   5.202  1.00 90.38           C  
ATOM    105  HD2 PHE A   7      15.311  -3.041   4.855  1.00 90.38           H  
ATOM    106  CE1 PHE A   7      14.966  -6.721   6.034  1.00 90.38           C  
ATOM    107  HE1 PHE A   7      14.879  -7.748   6.359  1.00 90.38           H  
ATOM    108  CE2 PHE A   7      14.577  -5.003   4.365  1.00 90.38           C  
ATOM    109  HE2 PHE A   7      14.173  -4.718   3.405  1.00 90.38           H  
ATOM    110  CZ  PHE A   7      14.471  -6.338   4.778  1.00 90.38           C  
ATOM    111  HZ  PHE A   7      14.000  -7.069   4.138  1.00 90.38           H  
ATOM    112  N   LYS A   8      15.904  -1.134  10.101  1.00 79.44           N  
ATOM    113  H   LYS A   8      15.082  -0.698   9.708  1.00 79.44           H  
ATOM    114  CA  LYS A   8      16.416  -0.470  11.302  1.00 79.44           C  
ATOM    115  HA  LYS A   8      17.121  -1.111  11.830  1.00 79.44           H  
ATOM    116  C   LYS A   8      15.251  -0.231  12.243  1.00 79.44           C  
ATOM    117  CB  LYS A   8      17.070   0.859  10.912  1.00 79.44           C  
ATOM    118  HB2 LYS A   8      16.290   1.526  10.545  1.00 79.44           H  
ATOM    119  HB3 LYS A   8      17.804   0.680  10.125  1.00 79.44           H  
ATOM    120  O   LYS A   8      15.461  -0.407  13.459  1.00 79.44           O  
ATOM    121  CG  LYS A   8      17.750   1.543  12.096  1.00 79.44           C  
ATOM    122  HG2 LYS A   8      18.571   0.921  12.452  1.00 79.44           H  
ATOM    123  HG3 LYS A   8      17.035   1.688  12.905  1.00 79.44           H  
ATOM    124  CD  LYS A   8      18.280   2.908  11.659  1.00 79.44           C  
ATOM    125  HD2 LYS A   8      18.999   2.778  10.851  1.00 79.44           H  
ATOM    126  HD3 LYS A   8      17.445   3.518  11.314  1.00 79.44           H  
ATOM    127  CE  LYS A   8      18.947   3.563  12.866  1.00 79.44           C  
ATOM    128  HE2 LYS A   8      18.223   3.591  13.680  1.00 79.44           H  
ATOM    129  HE3 LYS A   8      19.778   2.933  13.185  1.00 79.44           H  
ATOM    130  NZ  LYS A   8      19.419   4.930  12.547  1.00 79.44           N  
ATOM    131  HZ1 LYS A   8      19.854   5.343  13.360  1.00 79.44           H  
ATOM    132  HZ2 LYS A   8      18.633   5.504  12.274  1.00 79.44           H  
ATOM    133  HZ3 LYS A   8      20.087   4.900  11.790  1.00 79.44           H  
ATOM    134  OXT LYS A   8      14.222   0.222  11.703  1.00 79.44           O  
TER     135      LYS A   8                                                       
END
