# Supplementary material for: Unveiling the Bioactive Potential of the Invasive Jellyfish Phyllorhiza punctata Through Integrative Transcriptomic and Proteomic Analyses
Source: Biomolecules. 2025 Aug 4;15(8):1121. doi: 10.3390/biom15081121 (PMC12383608; doi:10.3390/biom15081121)
Supplement: Supplementary file 1 [file biomolecules-15-01121-s001.zip › Suplementary Material/FileS3/Alphafold2/XP_065055434_10500_relaxed_rank_001_alphafold2_ptm_model_3_seed_000.pdb]

ATOM      1  N   ASN A   1      -9.519  17.643  -2.898  1.00 60.56           N  
ATOM      2  H   ASN A   1     -10.351  17.240  -2.492  1.00 60.56           H  
ATOM      3  H2  ASN A   1      -9.438  18.601  -2.589  1.00 60.56           H  
ATOM      4  H3  ASN A   1      -9.600  17.626  -3.904  1.00 60.56           H  
ATOM      5  CA  ASN A   1      -8.322  16.890  -2.475  1.00 60.56           C  
ATOM      6  HA  ASN A   1      -8.414  15.850  -2.790  1.00 60.56           H  
ATOM      7  C   ASN A   1      -8.268  16.931  -0.955  1.00 60.56           C  
ATOM      8  CB  ASN A   1      -7.055  17.477  -3.138  1.00 60.56           C  
ATOM      9  HB2 ASN A   1      -6.675  18.348  -2.603  1.00 60.56           H  
ATOM     10  HB3 ASN A   1      -7.284  17.793  -4.156  1.00 60.56           H  
ATOM     11  O   ASN A   1      -7.667  17.846  -0.410  1.00 60.56           O  
ATOM     12  CG  ASN A   1      -5.983  16.411  -3.251  1.00 60.56           C  
ATOM     13  ND2 ASN A   1      -4.868  16.507  -2.559  1.00 60.56           N  
ATOM     14 HD21 ASN A   1      -4.196  15.765  -2.691  1.00 60.56           H  
ATOM     15 HD22 ASN A   1      -4.668  17.297  -1.962  1.00 60.56           H  
ATOM     16  OD1 ASN A   1      -6.190  15.445  -3.957  1.00 60.56           O  
ATOM     17  N   ILE A   2      -9.015  16.063  -0.264  1.00 76.69           N  
ATOM     18  H   ILE A   2      -9.441  15.265  -0.714  1.00 76.69           H  
ATOM     19  CA  ILE A   2      -8.986  16.055   1.207  1.00 76.69           C  
ATOM     20  HA  ILE A   2      -9.060  17.076   1.580  1.00 76.69           H  
ATOM     21  C   ILE A   2      -7.617  15.504   1.594  1.00 76.69           C  
ATOM     22  CB  ILE A   2     -10.158  15.252   1.819  1.00 76.69           C  
ATOM     23  HB  ILE A   2     -10.125  14.233   1.434  1.00 76.69           H  
ATOM     24  O   ILE A   2      -7.362  14.310   1.471  1.00 76.69           O  
ATOM     25  CG1 ILE A   2     -11.508  15.894   1.417  1.00 76.69           C  
ATOM     26 HG12 ILE A   2     -11.544  16.015   0.335  1.00 76.69           H  
ATOM     27 HG13 ILE A   2     -11.591  16.882   1.869  1.00 76.69           H  
ATOM     28  CG2 ILE A   2     -10.022  15.201   3.354  1.00 76.69           C  
ATOM     29 HG21 ILE A   2     -10.828  14.610   3.789  1.00 76.69           H  
ATOM     30 HG22 ILE A   2     -10.049  16.205   3.777  1.00 76.69           H  
ATOM     31 HG23 ILE A   2      -9.089  14.716   3.643  1.00 76.69           H  
ATOM     32  CD1 ILE A   2     -12.737  15.064   1.809  1.00 76.69           C  
ATOM     33 HD11 ILE A   2     -13.630  15.519   1.379  1.00 76.69           H  
ATOM     34 HD12 ILE A   2     -12.639  14.048   1.427  1.00 76.69           H  
ATOM     35 HD13 ILE A   2     -12.854  15.038   2.892  1.00 76.69           H  
ATOM     36  N   ILE A   3      -6.706  16.399   1.962  1.00 82.00           N  
ATOM     37  H   ILE A   3      -6.964  17.375   1.986  1.00 82.00           H  
ATOM     38  CA  ILE A   3      -5.411  16.021   2.510  1.00 82.00           C  
ATOM     39  HA  ILE A   3      -5.056  15.114   2.021  1.00 82.00           H  
ATOM     40  C   ILE A   3      -5.682  15.705   3.979  1.00 82.00           C  
ATOM     41  CB  ILE A   3      -4.358  17.130   2.274  1.00 82.00           C  
ATOM     42  HB  ILE A   3      -4.708  18.052   2.739  1.00 82.00           H  
ATOM     43  O   ILE A   3      -5.926  16.606   4.779  1.00 82.00           O  
ATOM     44  CG1 ILE A   3      -4.170  17.377   0.756  1.00 82.00           C  
ATOM     45 HG12 ILE A   3      -3.787  16.470   0.288  1.00 82.00           H  
ATOM     46 HG13 ILE A   3      -5.137  17.603   0.307  1.00 82.00           H  
ATOM     47  CG2 ILE A   3      -3.023  16.728   2.927  1.00 82.00           C  
ATOM     48 HG21 ILE A   3      -2.637  15.815   2.475  1.00 82.00           H  
ATOM     49 HG22 ILE A   3      -3.156  16.568   3.997  1.00 82.00           H  
ATOM     50 HG23 ILE A   3      -2.289  17.525   2.813  1.00 82.00           H  
ATOM     51  CD1 ILE A   3      -3.241  18.546   0.406  1.00 82.00           C  
ATOM     52 HD11 ILE A   3      -3.566  19.446   0.927  1.00 82.00           H  
ATOM     53 HD12 ILE A   3      -3.276  18.726  -0.668  1.00 82.00           H  
ATOM     54 HD13 ILE A   3      -2.213  18.314   0.684  1.00 82.00           H  
ATOM     55  N   CYS A   4      -5.723  14.416   4.316  1.00 77.56           N  
ATOM     56  H   CYS A   4      -5.634  13.720   3.589  1.00 77.56           H  
ATOM     57  CA  CYS A   4      -5.861  13.959   5.693  1.00 77.56           C  
ATOM     58  HA  CYS A   4      -6.728  14.435   6.151  1.00 77.56           H  
ATOM     59  C   CYS A   4      -4.619  14.358   6.487  1.00 77.56           C  
ATOM     60  CB  CYS A   4      -6.061  12.436   5.730  1.00 77.56           C  
ATOM     61  HB2 CYS A   4      -5.825  12.071   6.730  1.00 77.56           H  
ATOM     62  HB3 CYS A   4      -5.392  11.948   5.021  1.00 77.56           H  
ATOM     63  O   CYS A   4      -3.585  13.698   6.403  1.00 77.56           O  
ATOM     64  SG  CYS A   4      -7.789  12.030   5.372  1.00 77.56           S  
ATOM     65  HG  CYS A   4      -7.693  10.708   5.541  1.00 77.56           H  
ATOM     66  N   ASN A   5      -4.735  15.419   7.282  1.00 77.50           N  
ATOM     67  H   ASN A   5      -5.571  15.984   7.229  1.00 77.50           H  
ATOM     68  CA  ASN A   5      -3.740  15.750   8.284  1.00 77.50           C  
ATOM     69  HA  ASN A   5      -2.791  15.333   7.946  1.00 77.50           H  
ATOM     70  C   ASN A   5      -4.071  15.064   9.616  1.00 77.50           C  
ATOM     71  CB  ASN A   5      -3.560  17.273   8.409  1.00 77.50           C  
ATOM     72  HB2 ASN A   5      -3.412  17.723   7.427  1.00 77.50           H  
ATOM     73  HB3 ASN A   5      -4.429  17.723   8.891  1.00 77.50           H  
ATOM     74  O   ASN A   5      -4.486  15.710  10.571  1.00 77.50           O  
ATOM     75  CG  ASN A   5      -2.316  17.515   9.238  1.00 77.50           C  
ATOM     76  ND2 ASN A   5      -2.262  18.539  10.049  1.00 77.50           N  
ATOM     77 HD21 ASN A   5      -3.087  19.090  10.240  1.00 77.50           H  
ATOM     78 HD22 ASN A   5      -1.573  18.415  10.777  1.00 77.50           H  
ATOM     79  OD1 ASN A   5      -1.393  16.725   9.153  1.00 77.50           O  
ATOM     80  N   ALA A   6      -3.971  13.735   9.655  1.00 74.81           N  
ATOM     81  H   ALA A   6      -3.671  13.246   8.823  1.00 74.81           H  
ATOM     82  CA  ALA A   6      -4.223  12.967  10.877  1.00 74.81           C  
ATOM     83  HA  ALA A   6      -4.864  13.551  11.538  1.00 74.81           H  
ATOM     84  C   ALA A   6      -2.945  12.683  11.688  1.00 74.81           C  
ATOM     85  CB  ALA A   6      -5.005  11.699  10.517  1.00 74.81           C  
ATOM     86  HB1 ALA A   6      -5.922  11.963   9.990  1.00 74.81           H  
ATOM     87  HB2 ALA A   6      -4.394  11.051   9.888  1.00 74.81           H  
ATOM     88  HB3 ALA A   6      -5.266  11.162  11.429  1.00 74.81           H  
ATOM     89  O   ALA A   6      -3.012  12.011  12.714  1.00 74.81           O  
ATOM     90  N   CYS A   7      -1.776  13.155  11.240  1.00 75.31           N  
ATOM     91  H   CYS A   7      -1.772  13.738  10.415  1.00 75.31           H  
ATOM     92  CA  CYS A   7      -0.504  12.851  11.903  1.00 75.31           C  
ATOM     93  HA  CYS A   7      -0.690  12.662  12.960  1.00 75.31           H  
ATOM     94  C   CYS A   7       0.541  13.983  11.879  1.00 75.31           C  
ATOM     95  CB  CYS A   7       0.109  11.574  11.289  1.00 75.31           C  
ATOM     96  HB2 CYS A   7       0.384  11.763  10.251  1.00 75.31           H  
ATOM     97  HB3 CYS A   7       1.018  11.335  11.841  1.00 75.31           H  
ATOM     98  O   CYS A   7       1.627  13.762  12.415  1.00 75.31           O  
ATOM     99  SG  CYS A   7      -0.991  10.127  11.363  1.00 75.31           S  
ATOM    100  HG  CYS A   7      -1.723  10.548  12.398  1.00 75.31           H  
ATOM    101  N   LYS A   8       0.287  15.140  11.248  1.00 63.81           N  
ATOM    102  H   LYS A   8      -0.651  15.353  10.942  1.00 63.81           H  
ATOM    103  CA  LYS A   8       1.183  16.311  11.339  1.00 63.81           C  
ATOM    104  HA  LYS A   8       2.094  16.046  11.876  1.00 63.81           H  
ATOM    105  C   LYS A   8       0.542  17.393  12.190  1.00 63.81           C  
ATOM    106  CB  LYS A   8       1.578  16.907   9.977  1.00 63.81           C  
ATOM    107  HB2 LYS A   8       0.739  17.448   9.538  1.00 63.81           H  
ATOM    108  HB3 LYS A   8       2.305  17.694  10.178  1.00 63.81           H  
ATOM    109  O   LYS A   8       1.319  18.075  12.882  1.00 63.81           O  
ATOM    110  CG  LYS A   8       2.145  15.922   8.945  1.00 63.81           C  
ATOM    111  HG2 LYS A   8       1.912  14.891   9.210  1.00 63.81           H  
ATOM    112  HG3 LYS A   8       1.715  16.141   7.968  1.00 63.81           H  
ATOM    113  CD  LYS A   8       3.661  16.113   8.880  1.00 63.81           C  
ATOM    114  HD2 LYS A   8       3.871  17.146   8.603  1.00 63.81           H  
ATOM    115  HD3 LYS A   8       4.082  15.917   9.866  1.00 63.81           H  
ATOM    116  CE  LYS A   8       4.291  15.178   7.853  1.00 63.81           C  
ATOM    117  HE2 LYS A   8       3.798  15.328   6.893  1.00 63.81           H  
ATOM    118  HE3 LYS A   8       4.115  14.151   8.171  1.00 63.81           H  
ATOM    119  NZ  LYS A   8       5.744  15.449   7.742  1.00 63.81           N  
ATOM    120  HZ1 LYS A   8       6.178  14.812   7.089  1.00 63.81           H  
ATOM    121  HZ2 LYS A   8       6.181  15.335   8.646  1.00 63.81           H  
ATOM    122  HZ3 LYS A   8       5.899  16.399   7.434  1.00 63.81           H  
ATOM    123  OXT LYS A   8      -0.692  17.545  12.069  1.00 63.81           O  
TER     124      LYS A   8                                                       
END
