# Supplementary material for: Unveiling the Bioactive Potential of the Invasive Jellyfish Phyllorhiza punctata Through Integrative Transcriptomic and Proteomic Analyses
Source: Biomolecules. 2025 Aug 4;15(8):1121. doi: 10.3390/biom15081121 (PMC12383608; doi:10.3390/biom15081121)
Supplement: Supplementary file 1 [file biomolecules-15-01121-s001.zip › Suplementary Material/FileS3/Alphafold2/XP_065055518_8898_relaxed_rank_001_alphafold2_ptm_model_4_seed_000.pdb]

ATOM      1  N   LEU A   1       3.297   1.081  -3.031  1.00 76.19           N  
ATOM      2  H   LEU A   1       2.375   0.987  -2.630  1.00 76.19           H  
ATOM      3  H2  LEU A   1       3.342   0.501  -3.856  1.00 76.19           H  
ATOM      4  H3  LEU A   1       3.450   2.041  -3.304  1.00 76.19           H  
ATOM      5  CA  LEU A   1       4.322   0.641  -2.055  1.00 76.19           C  
ATOM      6  HA  LEU A   1       4.106  -0.392  -1.785  1.00 76.19           H  
ATOM      7  C   LEU A   1       4.210   1.400  -0.740  1.00 76.19           C  
ATOM      8  CB  LEU A   1       5.735   0.649  -2.659  1.00 76.19           C  
ATOM      9  HB2 LEU A   1       5.820   1.468  -3.373  1.00 76.19           H  
ATOM     10  HB3 LEU A   1       6.478   0.806  -1.877  1.00 76.19           H  
ATOM     11  O   LEU A   1       3.843   0.769   0.238  1.00 76.19           O  
ATOM     12  CG  LEU A   1       6.009  -0.702  -3.351  1.00 76.19           C  
ATOM     13  HG  LEU A   1       5.092  -1.048  -3.827  1.00 76.19           H  
ATOM     14  CD1 LEU A   1       7.066  -0.556  -4.438  1.00 76.19           C  
ATOM     15 HD11 LEU A   1       6.738   0.149  -5.202  1.00 76.19           H  
ATOM     16 HD12 LEU A   1       8.005  -0.209  -4.007  1.00 76.19           H  
ATOM     17 HD13 LEU A   1       7.240  -1.521  -4.913  1.00 76.19           H  
ATOM     18  CD2 LEU A   1       6.466  -1.750  -2.336  1.00 76.19           C  
ATOM     19 HD21 LEU A   1       5.721  -1.892  -1.554  1.00 76.19           H  
ATOM     20 HD22 LEU A   1       7.410  -1.451  -1.880  1.00 76.19           H  
ATOM     21 HD23 LEU A   1       6.619  -2.705  -2.839  1.00 76.19           H  
ATOM     22  N   LEU A   2       4.397   2.726  -0.717  1.00 84.62           N  
ATOM     23  H   LEU A   2       4.792   3.200  -1.517  1.00 84.62           H  
ATOM     24  CA  LEU A   2       4.276   3.519   0.522  1.00 84.62           C  
ATOM     25  HA  LEU A   2       5.018   3.166   1.237  1.00 84.62           H  
ATOM     26  C   LEU A   2       2.915   3.350   1.226  1.00 84.62           C  
ATOM     27  CB  LEU A   2       4.563   5.000   0.209  1.00 84.62           C  
ATOM     28  HB2 LEU A   2       3.890   5.329  -0.584  1.00 84.62           H  
ATOM     29  HB3 LEU A   2       4.334   5.593   1.095  1.00 84.62           H  
ATOM     30  O   LEU A   2       2.881   3.027   2.407  1.00 84.62           O  
ATOM     31  CG  LEU A   2       6.018   5.297  -0.206  1.00 84.62           C  
ATOM     32  HG  LEU A   2       6.299   4.639  -1.029  1.00 84.62           H  
ATOM     33  CD1 LEU A   2       6.134   6.738  -0.696  1.00 84.62           C  
ATOM     34 HD11 LEU A   2       5.873   7.428   0.106  1.00 84.62           H  
ATOM     35 HD12 LEU A   2       5.468   6.906  -1.542  1.00 84.62           H  
ATOM     36 HD13 LEU A   2       7.157   6.941  -1.013  1.00 84.62           H  
ATOM     37  CD2 LEU A   2       7.000   5.091   0.948  1.00 84.62           C  
ATOM     38 HD21 LEU A   2       7.023   4.046   1.258  1.00 84.62           H  
ATOM     39 HD22 LEU A   2       6.716   5.712   1.798  1.00 84.62           H  
ATOM     40 HD23 LEU A   2       8.005   5.372   0.632  1.00 84.62           H  
ATOM     41  N   ASN A   3       1.803   3.438   0.484  1.00 81.50           N  
ATOM     42  H   ASN A   3       1.871   3.865  -0.429  1.00 81.50           H  
ATOM     43  CA  ASN A   3       0.460   3.246   1.057  1.00 81.50           C  
ATOM     44  HA  ASN A   3       0.328   3.942   1.885  1.00 81.50           H  
ATOM     45  C   ASN A   3       0.230   1.847   1.652  1.00 81.50           C  
ATOM     46  CB  ASN A   3      -0.608   3.537  -0.019  1.00 81.50           C  
ATOM     47  HB2 ASN A   3      -1.557   3.109   0.306  1.00 81.50           H  
ATOM     48  HB3 ASN A   3      -0.334   3.072  -0.965  1.00 81.50           H  
ATOM     49  O   ASN A   3      -0.497   1.716   2.628  1.00 81.50           O  
ATOM     50  CG  ASN A   3      -0.861   5.019  -0.230  1.00 81.50           C  
ATOM     51  ND2 ASN A   3      -1.561   5.386  -1.276  1.00 81.50           N  
ATOM     52 HD21 ASN A   3      -1.740   6.377  -1.344  1.00 81.50           H  
ATOM     53 HD22 ASN A   3      -2.050   4.711  -1.846  1.00 81.50           H  
ATOM     54  OD1 ASN A   3      -0.414   5.866   0.514  1.00 81.50           O  
ATOM     55  N   ALA A   4       0.844   0.804   1.084  1.00 82.38           N  
ATOM     56  H   ALA A   4       1.550   0.980   0.383  1.00 82.38           H  
ATOM     57  CA  ALA A   4       0.715  -0.554   1.614  1.00 82.38           C  
ATOM     58  HA  ALA A   4      -0.324  -0.734   1.890  1.00 82.38           H  
ATOM     59  C   ALA A   4       1.557  -0.739   2.888  1.00 82.38           C  
ATOM     60  CB  ALA A   4       1.097  -1.557   0.519  1.00 82.38           C  
ATOM     61  HB1 ALA A   4       0.455  -1.422  -0.352  1.00 82.38           H  
ATOM     62  HB2 ALA A   4       2.143  -1.432   0.236  1.00 82.38           H  
ATOM     63  HB3 ALA A   4       0.958  -2.569   0.899  1.00 82.38           H  
ATOM     64  O   ALA A   4       1.116  -1.392   3.827  1.00 82.38           O  
ATOM     65  N   LEU A   5       2.740  -0.115   2.946  1.00 89.06           N  
ATOM     66  H   LEU A   5       3.047   0.423   2.148  1.00 89.06           H  
ATOM     67  CA  LEU A   5       3.620  -0.161   4.115  1.00 89.06           C  
ATOM     68  HA  LEU A   5       3.820  -1.205   4.358  1.00 89.06           H  
ATOM     69  C   LEU A   5       2.968   0.487   5.347  1.00 89.06           C  
ATOM     70  CB  LEU A   5       4.936   0.551   3.749  1.00 89.06           C  
ATOM     71  HB2 LEU A   5       4.744   1.623   3.706  1.00 89.06           H  
ATOM     72  HB3 LEU A   5       5.264   0.231   2.760  1.00 89.06           H  
ATOM     73  O   LEU A   5       3.118   0.004   6.465  1.00 89.06           O  
ATOM     74  CG  LEU A   5       6.075   0.288   4.752  1.00 89.06           C  
ATOM     75  HG  LEU A   5       5.703   0.363   5.774  1.00 89.06           H  
ATOM     76  CD1 LEU A   5       6.691  -1.095   4.533  1.00 89.06           C  
ATOM     77 HD11 LEU A   5       5.944  -1.869   4.708  1.00 89.06           H  
ATOM     78 HD12 LEU A   5       7.082  -1.186   3.519  1.00 89.06           H  
ATOM     79 HD13 LEU A   5       7.502  -1.247   5.245  1.00 89.06           H  
ATOM     80  CD2 LEU A   5       7.174   1.334   4.570  1.00 89.06           C  
ATOM     81 HD21 LEU A   5       7.575   1.292   3.557  1.00 89.06           H  
ATOM     82 HD22 LEU A   5       7.977   1.142   5.282  1.00 89.06           H  
ATOM     83 HD23 LEU A   5       6.773   2.329   4.766  1.00 89.06           H  
ATOM     84  N   GLN A   6       2.203   1.559   5.146  1.00 87.50           N  
ATOM     85  H   GLN A   6       2.137   1.936   4.211  1.00 87.50           H  
ATOM     86  CA  GLN A   6       1.614   2.318   6.246  1.00 87.50           C  
ATOM     87  HA  GLN A   6       2.403   2.509   6.974  1.00 87.50           H  
ATOM     88  C   GLN A   6       0.500   1.568   6.992  1.00 87.50           C  
ATOM     89  CB  GLN A   6       1.151   3.664   5.684  1.00 87.50           C  
ATOM     90  HB2 GLN A   6       0.282   3.526   5.041  1.00 87.50           H  
ATOM     91  HB3 GLN A   6       1.966   4.065   5.082  1.00 87.50           H  
ATOM     92  O   GLN A   6       0.253   1.860   8.160  1.00 87.50           O  
ATOM     93  CG  GLN A   6       0.824   4.672   6.795  1.00 87.50           C  
ATOM     94  HG2 GLN A   6      -0.139   4.421   7.240  1.00 87.50           H  
ATOM     95  HG3 GLN A   6       1.586   4.615   7.572  1.00 87.50           H  
ATOM     96  CD  GLN A   6       0.780   6.110   6.292  1.00 87.50           C  
ATOM     97  NE2 GLN A   6       0.411   7.052   7.131  1.00 87.50           N  
ATOM     98 HE21 GLN A   6       0.228   6.835   8.101  1.00 87.50           H  
ATOM     99 HE22 GLN A   6       0.429   7.991   6.759  1.00 87.50           H  
ATOM    100  OE1 GLN A   6       1.090   6.432   5.159  1.00 87.50           O  
ATOM    101  N   GLY A   7      -0.146   0.590   6.350  1.00 90.19           N  
ATOM    102  H   GLY A   7       0.114   0.384   5.396  1.00 90.19           H  
ATOM    103  CA  GLY A   7      -1.131  -0.275   7.002  1.00 90.19           C  
ATOM    104  HA2 GLY A   7      -1.796   0.326   7.622  1.00 90.19           H  
ATOM    105  HA3 GLY A   7      -1.727  -0.768   6.234  1.00 90.19           H  
ATOM    106  C   GLY A   7      -0.517  -1.365   7.884  1.00 90.19           C  
ATOM    107  O   GLY A   7      -1.205  -1.867   8.759  1.00 90.19           O  
ATOM    108  N   TYR A   8       0.753  -1.723   7.671  1.00 88.25           N  
ATOM    109  H   TYR A   8       1.277  -1.251   6.948  1.00 88.25           H  
ATOM    110  CA  TYR A   8       1.428  -2.792   8.419  1.00 88.25           C  
ATOM    111  HA  TYR A   8       0.692  -3.533   8.730  1.00 88.25           H  
ATOM    112  C   TYR A   8       2.118  -2.294   9.698  1.00 88.25           C  
ATOM    113  CB  TYR A   8       2.426  -3.479   7.478  1.00 88.25           C  
ATOM    114  HB2 TYR A   8       3.177  -2.753   7.165  1.00 88.25           H  
ATOM    115  HB3 TYR A   8       1.898  -3.810   6.584  1.00 88.25           H  
ATOM    116  O   TYR A   8       2.271  -3.049  10.649  1.00 88.25           O  
ATOM    117  CG  TYR A   8       3.126  -4.678   8.092  1.00 88.25           C  
ATOM    118  CD1 TYR A   8       4.394  -4.527   8.687  1.00 88.25           C  
ATOM    119  HD1 TYR A   8       4.865  -3.555   8.714  1.00 88.25           H  
ATOM    120  CD2 TYR A   8       2.487  -5.933   8.105  1.00 88.25           C  
ATOM    121  HD2 TYR A   8       1.501  -6.043   7.679  1.00 88.25           H  
ATOM    122  CE1 TYR A   8       5.025  -5.629   9.296  1.00 88.25           C  
ATOM    123  HE1 TYR A   8       5.986  -5.503   9.773  1.00 88.25           H  
ATOM    124  CE2 TYR A   8       3.119  -7.039   8.705  1.00 88.25           C  
ATOM    125  HE2 TYR A   8       2.633  -8.003   8.737  1.00 88.25           H  
ATOM    126  OH  TYR A   8       4.985  -7.952   9.899  1.00 88.25           O  
ATOM    127  HH  TYR A   8       5.798  -7.698  10.342  1.00 88.25           H  
ATOM    128  CZ  TYR A   8       4.385  -6.887   9.307  1.00 88.25           C  
ATOM    129  N   CYS A   9       2.550  -1.027   9.728  1.00 76.12           N  
ATOM    130  H   CYS A   9       2.446  -0.465   8.895  1.00 76.12           H  
ATOM    131  CA  CYS A   9       3.200  -0.435  10.907  1.00 76.12           C  
ATOM    132  HA  CYS A   9       3.708  -1.226  11.458  1.00 76.12           H  
ATOM    133  C   CYS A   9       2.225   0.195  11.918  1.00 76.12           C  
ATOM    134  CB  CYS A   9       4.262   0.585  10.469  1.00 76.12           C  
ATOM    135  HB2 CYS A   9       3.820   1.314   9.789  1.00 76.12           H  
ATOM    136  HB3 CYS A   9       4.622   1.107  11.356  1.00 76.12           H  
ATOM    137  O   CYS A   9       2.685   0.771  12.904  1.00 76.12           O  
ATOM    138  SG  CYS A   9       5.677  -0.239   9.686  1.00 76.12           S  
ATOM    139  HG  CYS A   9       6.532   0.781   9.793  1.00 76.12           H  
ATOM    140  N   LYS A  10       0.914   0.145  11.666  1.00 64.00           N  
ATOM    141  H   LYS A  10       0.614  -0.492  10.942  1.00 64.00           H  
ATOM    142  CA  LYS A  10      -0.105   0.438  12.680  1.00 64.00           C  
ATOM    143  HA  LYS A  10       0.312   1.025  13.499  1.00 64.00           H  
ATOM    144  C   LYS A  10      -0.556  -0.860  13.325  1.00 64.00           C  
ATOM    145  CB  LYS A  10      -1.317   1.149  12.073  1.00 64.00           C  
ATOM    146  HB2 LYS A  10      -1.548   0.722  11.097  1.00 64.00           H  
ATOM    147  HB3 LYS A  10      -2.164   0.955  12.730  1.00 64.00           H  
ATOM    148  O   LYS A  10      -0.737  -0.830  14.559  1.00 64.00           O  
ATOM    149  CG  LYS A  10      -1.121   2.662  11.967  1.00 64.00           C  
ATOM    150  HG2 LYS A  10      -0.448   2.892  11.141  1.00 64.00           H  
ATOM    151  HG3 LYS A  10      -0.698   3.041  12.898  1.00 64.00           H  
ATOM    152  CD  LYS A  10      -2.490   3.310  11.741  1.00 64.00           C  
ATOM    153  HD2 LYS A  10      -2.896   2.961  10.791  1.00 64.00           H  
ATOM    154  HD3 LYS A  10      -3.159   3.007  12.546  1.00 64.00           H  
ATOM    155  CE  LYS A  10      -2.368   4.832  11.735  1.00 64.00           C  
ATOM    156  HE2 LYS A  10      -1.744   5.126  10.892  1.00 64.00           H  
ATOM    157  HE3 LYS A  10      -1.865   5.137  12.653  1.00 64.00           H  
ATOM    158  NZ  LYS A  10      -3.708   5.461  11.648  1.00 64.00           N  
ATOM    159  HZ1 LYS A  10      -4.266   5.174  12.439  1.00 64.00           H  
ATOM    160  HZ2 LYS A  10      -3.632   6.468  11.653  1.00 64.00           H  
ATOM    161  HZ3 LYS A  10      -4.178   5.162  10.806  1.00 64.00           H  
ATOM    162  OXT LYS A  10      -0.777  -1.801  12.539  1.00 64.00           O  
TER     163      LYS A  10                                                       
END
