# Supplementary material for: Unveiling the Bioactive Potential of the Invasive Jellyfish Phyllorhiza punctata Through Integrative Transcriptomic and Proteomic Analyses
Source: Biomolecules. 2025 Aug 4;15(8):1121. doi: 10.3390/biom15081121 (PMC12383608; doi:10.3390/biom15081121)
Supplement: Supplementary file 1 [file biomolecules-15-01121-s001.zip › Suplementary Material/FileS3/Alphafold2/XP_065055677_4807_relaxed_rank_001_alphafold2_ptm_model_4_seed_000.pdb]

ATOM      1  N   ALA A   1       6.231 -15.184   8.581  1.00 73.94           N  
ATOM      2  H   ALA A   1       6.196 -14.237   8.928  1.00 73.94           H  
ATOM      3  H2  ALA A   1       5.534 -15.746   9.049  1.00 73.94           H  
ATOM      4  H3  ALA A   1       7.142 -15.568   8.787  1.00 73.94           H  
ATOM      5  CA  ALA A   1       6.015 -15.201   7.117  1.00 73.94           C  
ATOM      6  HA  ALA A   1       6.796 -14.595   6.656  1.00 73.94           H  
ATOM      7  C   ALA A   1       4.692 -14.544   6.714  1.00 73.94           C  
ATOM      8  CB  ALA A   1       6.161 -16.615   6.547  1.00 73.94           C  
ATOM      9  HB1 ALA A   1       6.045 -16.583   5.464  1.00 73.94           H  
ATOM     10  HB2 ALA A   1       5.400 -17.274   6.965  1.00 73.94           H  
ATOM     11  HB3 ALA A   1       7.150 -17.011   6.779  1.00 73.94           H  
ATOM     12  O   ALA A   1       4.721 -13.655   5.880  1.00 73.94           O  
ATOM     13  N   TRP A   2       3.553 -14.888   7.328  1.00 77.88           N  
ATOM     14  H   TRP A   2       3.532 -15.677   7.958  1.00 77.88           H  
ATOM     15  CA  TRP A   2       2.234 -14.429   6.856  1.00 77.88           C  
ATOM     16  HA  TRP A   2       2.139 -14.736   5.814  1.00 77.88           H  
ATOM     17  C   TRP A   2       2.001 -12.899   6.877  1.00 77.88           C  
ATOM     18  CB  TRP A   2       1.159 -15.172   7.662  1.00 77.88           C  
ATOM     19  HB2 TRP A   2       0.997 -14.654   8.608  1.00 77.88           H  
ATOM     20  HB3 TRP A   2       1.525 -16.171   7.899  1.00 77.88           H  
ATOM     21  O   TRP A   2       1.346 -12.371   5.986  1.00 77.88           O  
ATOM     22  CG  TRP A   2      -0.168 -15.373   6.998  1.00 77.88           C  
ATOM     23  CD1 TRP A   2      -0.568 -14.885   5.798  1.00 77.88           C  
ATOM     24  HD1 TRP A   2       0.011 -14.251   5.143  1.00 77.88           H  
ATOM     25  CD2 TRP A   2      -1.292 -16.164   7.494  1.00 77.88           C  
ATOM     26  CE2 TRP A   2      -2.344 -16.108   6.532  1.00 77.88           C  
ATOM     27  CE3 TRP A   2      -1.527 -16.925   8.661  1.00 77.88           C  
ATOM     28  HE3 TRP A   2      -0.760 -16.991   9.418  1.00 77.88           H  
ATOM     29  NE1 TRP A   2      -1.850 -15.313   5.524  1.00 77.88           N  
ATOM     30  HE1 TRP A   2      -2.362 -15.057   4.692  1.00 77.88           H  
ATOM     31  CH2 TRP A   2      -3.768 -17.517   7.882  1.00 77.88           C  
ATOM     32  HH2 TRP A   2      -4.704 -18.031   8.039  1.00 77.88           H  
ATOM     33  CZ2 TRP A   2      -3.565 -16.769   6.711  1.00 77.88           C  
ATOM     34  HZ2 TRP A   2      -4.340 -16.701   5.962  1.00 77.88           H  
ATOM     35  CZ3 TRP A   2      -2.752 -17.593   8.852  1.00 77.88           C  
ATOM     36  HZ3 TRP A   2      -2.919 -18.168   9.750  1.00 77.88           H  
ATOM     37  N   GLY A   3       2.589 -12.168   7.833  1.00 81.38           N  
ATOM     38  H   GLY A   3       3.032 -12.646   8.605  1.00 81.38           H  
ATOM     39  CA  GLY A   3       2.470 -10.701   7.901  1.00 81.38           C  
ATOM     40  HA2 GLY A   3       2.637 -10.379   8.928  1.00 81.38           H  
ATOM     41  HA3 GLY A   3       1.458 -10.404   7.625  1.00 81.38           H  
ATOM     42  C   GLY A   3       3.444  -9.922   7.007  1.00 81.38           C  
ATOM     43  O   GLY A   3       3.223  -8.752   6.740  1.00 81.38           O  
ATOM     44  N   ILE A   4       4.515 -10.561   6.530  1.00 84.94           N  
ATOM     45  H   ILE A   4       4.576 -11.559   6.674  1.00 84.94           H  
ATOM     46  CA  ILE A   4       5.566  -9.907   5.726  1.00 84.94           C  
ATOM     47  HA  ILE A   4       5.595  -8.850   5.992  1.00 84.94           H  
ATOM     48  C   ILE A   4       5.224  -9.986   4.232  1.00 84.94           C  
ATOM     49  CB  ILE A   4       6.964 -10.513   6.013  1.00 84.94           C  
ATOM     50  HB  ILE A   4       7.073 -11.406   5.398  1.00 84.94           H  
ATOM     51  O   ILE A   4       5.644  -9.147   3.445  1.00 84.94           O  
ATOM     52  CG1 ILE A   4       7.164 -10.936   7.493  1.00 84.94           C  
ATOM     53 HG12 ILE A   4       6.345 -11.579   7.815  1.00 84.94           H  
ATOM     54 HG13 ILE A   4       7.170 -10.050   8.128  1.00 84.94           H  
ATOM     55  CG2 ILE A   4       8.055  -9.501   5.607  1.00 84.94           C  
ATOM     56 HG21 ILE A   4       8.001  -8.614   6.237  1.00 84.94           H  
ATOM     57 HG22 ILE A   4       7.924  -9.198   4.568  1.00 84.94           H  
ATOM     58 HG23 ILE A   4       9.047  -9.945   5.691  1.00 84.94           H  
ATOM     59  CD1 ILE A   4       8.440 -11.748   7.740  1.00 84.94           C  
ATOM     60 HD11 ILE A   4       8.442 -12.111   8.768  1.00 84.94           H  
ATOM     61 HD12 ILE A   4       9.323 -11.125   7.595  1.00 84.94           H  
ATOM     62 HD13 ILE A   4       8.479 -12.599   7.060  1.00 84.94           H  
ATOM     63  N   CYS A   5       4.422 -10.982   3.848  1.00 85.00           N  
ATOM     64  H   CYS A   5       4.151 -11.680   4.525  1.00 85.00           H  
ATOM     65  CA  CYS A   5       3.927 -11.145   2.484  1.00 85.00           C  
ATOM     66  HA  CYS A   5       4.717 -10.875   1.784  1.00 85.00           H  
ATOM     67  C   CYS A   5       2.735 -10.234   2.145  1.00 85.00           C  
ATOM     68  CB  CYS A   5       3.568 -12.621   2.263  1.00 85.00           C  
ATOM     69  HB2 CYS A   5       3.211 -12.748   1.241  1.00 85.00           H  
ATOM     70  HB3 CYS A   5       2.765 -12.908   2.942  1.00 85.00           H  
ATOM     71  O   CYS A   5       2.279 -10.271   1.012  1.00 85.00           O  
ATOM     72  SG  CYS A   5       5.019 -13.683   2.534  1.00 85.00           S  
ATOM     73  HG  CYS A   5       5.736 -13.210   1.511  1.00 85.00           H  
ATOM     74  N   ASN A   6       2.232  -9.445   3.099  1.00 74.25           N  
ATOM     75  H   ASN A   6       2.684  -9.431   4.002  1.00 74.25           H  
ATOM     76  CA  ASN A   6       1.192  -8.438   2.863  1.00 74.25           C  
ATOM     77  HA  ASN A   6       0.914  -8.433   1.809  1.00 74.25           H  
ATOM     78  C   ASN A   6       1.739  -7.027   3.129  1.00 74.25           C  
ATOM     79  CB  ASN A   6      -0.075  -8.770   3.670  1.00 74.25           C  
ATOM     80  HB2 ASN A   6      -0.724  -7.895   3.685  1.00 74.25           H  
ATOM     81  HB3 ASN A   6       0.182  -9.014   4.701  1.00 74.25           H  
ATOM     82  O   ASN A   6       1.181  -6.269   3.920  1.00 74.25           O  
ATOM     83  CG  ASN A   6      -0.889  -9.877   3.038  1.00 74.25           C  
ATOM     84  ND2 ASN A   6      -0.813 -11.083   3.552  1.00 74.25           N  
ATOM     85 HD21 ASN A   6      -1.373 -11.778   3.080  1.00 74.25           H  
ATOM     86 HD22 ASN A   6      -0.217 -11.265   4.347  1.00 74.25           H  
ATOM     87  OD1 ASN A   6      -1.619  -9.684   2.085  1.00 74.25           O  
ATOM     88  N   LYS A   7       2.870  -6.703   2.498  1.00 64.50           N  
ATOM     89  H   LYS A   7       3.199  -7.389   1.834  1.00 64.50           H  
ATOM     90  CA  LYS A   7       3.120  -5.322   2.077  1.00 64.50           C  
ATOM     91  HA  LYS A   7       2.724  -4.616   2.808  1.00 64.50           H  
ATOM     92  C   LYS A   7       2.331  -5.095   0.793  1.00 64.50           C  
ATOM     93  CB  LYS A   7       4.624  -5.100   1.869  1.00 64.50           C  
ATOM     94  HB2 LYS A   7       5.134  -5.242   2.822  1.00 64.50           H  
ATOM     95  HB3 LYS A   7       4.986  -5.848   1.163  1.00 64.50           H  
ATOM     96  O   LYS A   7       1.749  -4.000   0.679  1.00 64.50           O  
ATOM     97  CG  LYS A   7       4.926  -3.697   1.311  1.00 64.50           C  
ATOM     98  HG2 LYS A   7       4.580  -2.933   2.008  1.00 64.50           H  
ATOM     99  HG3 LYS A   7       4.400  -3.564   0.366  1.00 64.50           H  
ATOM    100  CD  LYS A   7       6.422  -3.521   1.021  1.00 64.50           C  
ATOM    101  HD2 LYS A   7       6.787  -4.425   0.533  1.00 64.50           H  
ATOM    102  HD3 LYS A   7       6.556  -2.698   0.319  1.00 64.50           H  
ATOM    103  CE  LYS A   7       7.243  -3.270   2.291  1.00 64.50           C  
ATOM    104  HE2 LYS A   7       8.270  -3.584   2.102  1.00 64.50           H  
ATOM    105  HE3 LYS A   7       6.843  -3.890   3.093  1.00 64.50           H  
ATOM    106  NZ  LYS A   7       7.217  -1.837   2.666  1.00 64.50           N  
ATOM    107  HZ1 LYS A   7       7.726  -1.679   3.524  1.00 64.50           H  
ATOM    108  HZ2 LYS A   7       6.259  -1.545   2.799  1.00 64.50           H  
ATOM    109  HZ3 LYS A   7       7.615  -1.273   1.928  1.00 64.50           H  
ATOM    110  OXT LYS A   7       2.401  -6.022  -0.040  1.00 64.50           O  
TER     111      LYS A   7                                                       
END
