# Supplementary material for: Unveiling the Bioactive Potential of the Invasive Jellyfish Phyllorhiza punctata Through Integrative Transcriptomic and Proteomic Analyses
Source: Biomolecules. 2025 Aug 4;15(8):1121. doi: 10.3390/biom15081121 (PMC12383608; doi:10.3390/biom15081121)
Supplement: Supplementary file 1 [file biomolecules-15-01121-s001.zip › Suplementary Material/FileS3/Alphafold2/XP_065055704_15191_relaxed_rank_001_alphafold2_ptm_model_1_seed_000.pdb]

ATOM      1  N   TYR A   1      16.562  -4.864  -6.964  1.00 77.31           N  
ATOM      2  H   TYR A   1      15.940  -4.305  -7.531  1.00 77.31           H  
ATOM      3  H2  TYR A   1      17.368  -5.133  -7.510  1.00 77.31           H  
ATOM      4  H3  TYR A   1      16.866  -4.312  -6.175  1.00 77.31           H  
ATOM      5  CA  TYR A   1      15.863  -6.062  -6.464  1.00 77.31           C  
ATOM      6  HA  TYR A   1      15.513  -6.671  -7.298  1.00 77.31           H  
ATOM      7  C   TYR A   1      14.656  -5.557  -5.680  1.00 77.31           C  
ATOM      8  CB  TYR A   1      16.855  -6.889  -5.629  1.00 77.31           C  
ATOM      9  HB2 TYR A   1      17.752  -7.052  -6.227  1.00 77.31           H  
ATOM     10  HB3 TYR A   1      17.160  -6.319  -4.752  1.00 77.31           H  
ATOM     11  O   TYR A   1      14.842  -5.061  -4.580  1.00 77.31           O  
ATOM     12  CG  TYR A   1      16.351  -8.248  -5.198  1.00 77.31           C  
ATOM     13  CD1 TYR A   1      15.994  -8.474  -3.853  1.00 77.31           C  
ATOM     14  HD1 TYR A   1      16.051  -7.676  -3.128  1.00 77.31           H  
ATOM     15  CD2 TYR A   1      16.272  -9.297  -6.136  1.00 77.31           C  
ATOM     16  HD2 TYR A   1      16.566  -9.150  -7.164  1.00 77.31           H  
ATOM     17  CE1 TYR A   1      15.559  -9.749  -3.444  1.00 77.31           C  
ATOM     18  HE1 TYR A   1      15.285  -9.923  -2.414  1.00 77.31           H  
ATOM     19  CE2 TYR A   1      15.831 -10.570  -5.727  1.00 77.31           C  
ATOM     20  HE2 TYR A   1      15.769 -11.388  -6.430  1.00 77.31           H  
ATOM     21  OH  TYR A   1      15.051 -12.033  -4.005  1.00 77.31           O  
ATOM     22  HH  TYR A   1      14.828 -12.080  -3.072  1.00 77.31           H  
ATOM     23  CZ  TYR A   1      15.475 -10.800  -4.383  1.00 77.31           C  
ATOM     24  N   LEU A   2      13.487  -5.438  -6.326  1.00 80.38           N  
ATOM     25  H   LEU A   2      13.324  -5.958  -7.176  1.00 80.38           H  
ATOM     26  CA  LEU A   2      12.359  -4.628  -5.826  1.00 80.38           C  
ATOM     27  HA  LEU A   2      12.730  -3.619  -5.646  1.00 80.38           H  
ATOM     28  C   LEU A   2      11.792  -5.190  -4.501  1.00 80.38           C  
ATOM     29  CB  LEU A   2      11.237  -4.555  -6.891  1.00 80.38           C  
ATOM     30  HB2 LEU A   2      10.292  -4.785  -6.399  1.00 80.38           H  
ATOM     31  HB3 LEU A   2      11.379  -5.321  -7.653  1.00 80.38           H  
ATOM     32  O   LEU A   2      11.518  -6.388  -4.450  1.00 80.38           O  
ATOM     33  CG  LEU A   2      11.070  -3.180  -7.562  1.00 80.38           C  
ATOM     34  HG  LEU A   2      11.055  -2.406  -6.794  1.00 80.38           H  
ATOM     35  CD1 LEU A   2      12.211  -2.887  -8.540  1.00 80.38           C  
ATOM     36 HD11 LEU A   2      12.238  -3.648  -9.321  1.00 80.38           H  
ATOM     37 HD12 LEU A   2      12.048  -1.914  -9.003  1.00 80.38           H  
ATOM     38 HD13 LEU A   2      13.161  -2.863  -8.006  1.00 80.38           H  
ATOM     39  CD2 LEU A   2       9.748  -3.128  -8.326  1.00 80.38           C  
ATOM     40 HD21 LEU A   2       8.917  -3.279  -7.636  1.00 80.38           H  
ATOM     41 HD22 LEU A   2       9.629  -2.152  -8.795  1.00 80.38           H  
ATOM     42 HD23 LEU A   2       9.719  -3.901  -9.094  1.00 80.38           H  
ATOM     43  N   PRO A   3      11.593  -4.363  -3.456  1.00 75.12           N  
ATOM     44  CA  PRO A   3      11.047  -4.818  -2.179  1.00 75.12           C  
ATOM     45  HA  PRO A   3      11.544  -5.739  -1.874  1.00 75.12           H  
ATOM     46  C   PRO A   3       9.538  -5.083  -2.288  1.00 75.12           C  
ATOM     47  CB  PRO A   3      11.391  -3.714  -1.175  1.00 75.12           C  
ATOM     48  HB2 PRO A   3      10.661  -3.648  -0.368  1.00 75.12           H  
ATOM     49  HB3 PRO A   3      12.388  -3.889  -0.772  1.00 75.12           H  
ATOM     50  O   PRO A   3       8.787  -4.267  -2.823  1.00 75.12           O  
ATOM     51  CG  PRO A   3      11.406  -2.451  -2.035  1.00 75.12           C  
ATOM     52  HG2 PRO A   3      12.060  -1.685  -1.617  1.00 75.12           H  
ATOM     53  HG3 PRO A   3      10.390  -2.069  -2.137  1.00 75.12           H  
ATOM     54  CD  PRO A   3      11.903  -2.942  -3.394  1.00 75.12           C  
ATOM     55  HD2 PRO A   3      12.983  -2.807  -3.456  1.00 75.12           H  
ATOM     56  HD3 PRO A   3      11.405  -2.393  -4.193  1.00 75.12           H  
ATOM     57  N   SER A   4       9.097  -6.235  -1.784  1.00 82.25           N  
ATOM     58  H   SER A   4       9.756  -6.864  -1.347  1.00 82.25           H  
ATOM     59  CA  SER A   4       7.694  -6.654  -1.772  1.00 82.25           C  
ATOM     60  HA  SER A   4       7.266  -6.447  -2.754  1.00 82.25           H  
ATOM     61  C   SER A   4       6.881  -5.896  -0.721  1.00 82.25           C  
ATOM     62  CB  SER A   4       7.601  -8.164  -1.531  1.00 82.25           C  
ATOM     63  HB2 SER A   4       8.029  -8.692  -2.384  1.00 82.25           H  
ATOM     64  HB3 SER A   4       6.556  -8.456  -1.425  1.00 82.25           H  
ATOM     65  O   SER A   4       7.324  -5.725   0.414  1.00 82.25           O  
ATOM     66  OG  SER A   4       8.319  -8.515  -0.363  1.00 82.25           O  
ATOM     67  HG  SER A   4       7.988  -7.985   0.365  1.00 82.25           H  
ATOM     68  N   LEU A   5       5.676  -5.483  -1.119  1.00 83.19           N  
ATOM     69  H   LEU A   5       5.421  -5.689  -2.074  1.00 83.19           H  
ATOM     70  CA  LEU A   5       4.675  -4.761  -0.334  1.00 83.19           C  
ATOM     71  HA  LEU A   5       5.032  -3.743  -0.177  1.00 83.19           H  
ATOM     72  C   LEU A   5       4.428  -5.427   1.033  1.00 83.19           C  
ATOM     73  CB  LEU A   5       3.392  -4.739  -1.194  1.00 83.19           C  
ATOM     74  HB2 LEU A   5       2.964  -5.741  -1.182  1.00 83.19           H  
ATOM     75  HB3 LEU A   5       3.652  -4.516  -2.229  1.00 83.19           H  
ATOM     76  O   LEU A   5       4.043  -6.593   1.103  1.00 83.19           O  
ATOM     77  CG  LEU A   5       2.312  -3.736  -0.756  1.00 83.19           C  
ATOM     78  HG  LEU A   5       2.175  -3.789   0.324  1.00 83.19           H  
ATOM     79  CD1 LEU A   5       2.690  -2.307  -1.155  1.00 83.19           C  
ATOM     80 HD11 LEU A   5       1.909  -1.620  -0.830  1.00 83.19           H  
ATOM     81 HD12 LEU A   5       2.803  -2.231  -2.237  1.00 83.19           H  
ATOM     82 HD13 LEU A   5       3.623  -2.015  -0.673  1.00 83.19           H  
ATOM     83  CD2 LEU A   5       0.986  -4.078  -1.438  1.00 83.19           C  
ATOM     84 HD21 LEU A   5       0.220  -3.369  -1.124  1.00 83.19           H  
ATOM     85 HD22 LEU A   5       0.669  -5.079  -1.147  1.00 83.19           H  
ATOM     86 HD23 LEU A   5       1.095  -4.034  -2.522  1.00 83.19           H  
ATOM     87  N   ALA A   6       4.632  -4.676   2.116  1.00 74.56           N  
ATOM     88  H   ALA A   6       4.971  -3.732   1.996  1.00 74.56           H  
ATOM     89  CA  ALA A   6       4.320  -5.111   3.470  1.00 74.56           C  
ATOM     90  HA  ALA A   6       4.734  -6.107   3.629  1.00 74.56           H  
ATOM     91  C   ALA A   6       2.795  -5.180   3.652  1.00 74.56           C  
ATOM     92  CB  ALA A   6       4.993  -4.148   4.458  1.00 74.56           C  
ATOM     93  HB1 ALA A   6       4.783  -4.469   5.479  1.00 74.56           H  
ATOM     94  HB2 ALA A   6       4.609  -3.138   4.320  1.00 74.56           H  
ATOM     95  HB3 ALA A   6       6.072  -4.151   4.301  1.00 74.56           H  
ATOM     96  O   ALA A   6       2.117  -4.157   3.732  1.00 74.56           O  
ATOM     97  N   THR A   7       2.247  -6.392   3.686  1.00 77.56           N  
ATOM     98  H   THR A   7       2.825  -7.194   3.479  1.00 77.56           H  
ATOM     99  CA  THR A   7       0.843  -6.631   4.032  1.00 77.56           C  
ATOM    100  HA  THR A   7       0.222  -5.891   3.526  1.00 77.56           H  
ATOM    101  C   THR A   7       0.670  -6.465   5.541  1.00 77.56           C  
ATOM    102  CB  THR A   7       0.399  -8.026   3.569  1.00 77.56           C  
ATOM    103  HB  THR A   7       0.927  -8.786   4.145  1.00 77.56           H  
ATOM    104  O   THR A   7       1.235  -7.229   6.321  1.00 77.56           O  
ATOM    105  CG2 THR A   7      -1.105  -8.241   3.713  1.00 77.56           C  
ATOM    106 HG21 THR A   7      -1.655  -7.486   3.152  1.00 77.56           H  
ATOM    107 HG22 THR A   7      -1.366  -9.231   3.339  1.00 77.56           H  
ATOM    108 HG23 THR A   7      -1.388  -8.183   4.764  1.00 77.56           H  
ATOM    109  OG1 THR A   7       0.710  -8.201   2.204  1.00 77.56           O  
ATOM    110  HG1 THR A   7       0.323  -7.474   1.710  1.00 77.56           H  
ATOM    111  N   GLY A   8      -0.079  -5.437   5.943  1.00 80.19           N  
ATOM    112  H   GLY A   8      -0.467  -4.823   5.241  1.00 80.19           H  
ATOM    113  CA  GLY A   8      -0.393  -5.145   7.340  1.00 80.19           C  
ATOM    114  HA2 GLY A   8      -0.938  -4.204   7.410  1.00 80.19           H  
ATOM    115  HA3 GLY A   8       0.536  -5.041   7.901  1.00 80.19           H  
ATOM    116  C   GLY A   8      -1.252  -6.235   7.985  1.00 80.19           C  
ATOM    117  O   GLY A   8      -2.240  -6.682   7.400  1.00 80.19           O  
ATOM    118  N   LYS A   9      -0.851  -6.643   9.190  1.00 64.25           N  
ATOM    119  H   LYS A   9      -0.060  -6.149   9.578  1.00 64.25           H  
ATOM    120  CA  LYS A   9      -1.753  -7.169  10.216  1.00 64.25           C  
ATOM    121  HA  LYS A   9      -2.684  -7.520   9.771  1.00 64.25           H  
ATOM    122  C   LYS A   9      -2.157  -6.037  11.147  1.00 64.25           C  
ATOM    123  CB  LYS A   9      -1.097  -8.283  11.039  1.00 64.25           C  
ATOM    124  HB2 LYS A   9      -1.684  -8.382  11.952  1.00 64.25           H  
ATOM    125  HB3 LYS A   9      -0.089  -7.990  11.330  1.00 64.25           H  
ATOM    126  O   LYS A   9      -1.317  -5.127  11.323  1.00 64.25           O  
ATOM    127  CG  LYS A   9      -1.072  -9.633  10.315  1.00 64.25           C  
ATOM    128  HG2 LYS A   9      -0.153  -9.720   9.735  1.00 64.25           H  
ATOM    129  HG3 LYS A   9      -1.926  -9.708   9.642  1.00 64.25           H  
ATOM    130  CD  LYS A   9      -1.166 -10.755  11.354  1.00 64.25           C  
ATOM    131  HD2 LYS A   9      -0.334 -10.674  12.055  1.00 64.25           H  
ATOM    132  HD3 LYS A   9      -2.102 -10.638  11.900  1.00 64.25           H  
ATOM    133  CE  LYS A   9      -1.145 -12.123  10.674  1.00 64.25           C  
ATOM    134  HE2 LYS A   9      -0.144 -12.302  10.282  1.00 64.25           H  
ATOM    135  HE3 LYS A   9      -1.836 -12.094   9.831  1.00 64.25           H  
ATOM    136  NZ  LYS A   9      -1.546 -13.190  11.622  1.00 64.25           N  
ATOM    137  HZ1 LYS A   9      -2.484 -13.017  11.953  1.00 64.25           H  
ATOM    138  HZ2 LYS A   9      -0.924 -13.201  12.418  1.00 64.25           H  
ATOM    139  HZ3 LYS A   9      -1.522 -14.093  11.170  1.00 64.25           H  
ATOM    140  OXT LYS A   9      -3.273  -6.168  11.682  1.00 64.25           O  
TER     141      LYS A   9                                                       
END
