# Supplementary material for: Unveiling the Bioactive Potential of the Invasive Jellyfish Phyllorhiza punctata Through Integrative Transcriptomic and Proteomic Analyses
Source: Biomolecules. 2025 Aug 4;15(8):1121. doi: 10.3390/biom15081121 (PMC12383608; doi:10.3390/biom15081121)
Supplement: Supplementary file 1 [file biomolecules-15-01121-s001.zip › Suplementary Material/FileS3/Alphafold2/XP_065055734_6717_relaxed_rank_001_alphafold2_ptm_model_5_seed_000.pdb]

ATOM      1  N   ILE A   1     -11.238  14.295  11.864  1.00 51.53           N  
ATOM      2  H   ILE A   1     -12.002  14.057  12.480  1.00 51.53           H  
ATOM      3  H2  ILE A   1     -11.487  15.114  11.328  1.00 51.53           H  
ATOM      4  H3  ILE A   1     -10.416  14.509  12.410  1.00 51.53           H  
ATOM      5  CA  ILE A   1     -10.970  13.176  10.925  1.00 51.53           C  
ATOM      6  HA  ILE A   1     -10.597  12.317  11.482  1.00 51.53           H  
ATOM      7  C   ILE A   1      -9.866  13.640   9.982  1.00 51.53           C  
ATOM      8  CB  ILE A   1     -12.266  12.743  10.197  1.00 51.53           C  
ATOM      9  HB  ILE A   1     -12.015  11.904   9.547  1.00 51.53           H  
ATOM     10  O   ILE A   1     -10.037  14.721   9.429  1.00 51.53           O  
ATOM     11  CG1 ILE A   1     -12.912  13.851   9.324  1.00 51.53           C  
ATOM     12 HG12 ILE A   1     -13.104  14.740   9.925  1.00 51.53           H  
ATOM     13 HG13 ILE A   1     -12.225  14.120   8.522  1.00 51.53           H  
ATOM     14  CG2 ILE A   1     -13.251  12.233  11.268  1.00 51.53           C  
ATOM     15 HG21 ILE A   1     -12.761  11.534  11.945  1.00 51.53           H  
ATOM     16 HG22 ILE A   1     -14.059  11.685  10.784  1.00 51.53           H  
ATOM     17 HG23 ILE A   1     -13.699  13.052  11.833  1.00 51.53           H  
ATOM     18  CD1 ILE A   1     -14.220  13.445   8.637  1.00 51.53           C  
ATOM     19 HD11 ILE A   1     -14.530  14.238   7.955  1.00 51.53           H  
ATOM     20 HD12 ILE A   1     -15.010  13.296   9.372  1.00 51.53           H  
ATOM     21 HD13 ILE A   1     -14.072  12.529   8.066  1.00 51.53           H  
ATOM     22  N   PRO A   2      -8.674  13.019   9.928  1.00 49.72           N  
ATOM     23  CA  PRO A   2      -7.521  13.723   9.383  1.00 49.72           C  
ATOM     24  HA  PRO A   2      -7.449  14.711   9.837  1.00 49.72           H  
ATOM     25  C   PRO A   2      -7.681  13.889   7.870  1.00 49.72           C  
ATOM     26  CB  PRO A   2      -6.288  12.928   9.811  1.00 49.72           C  
ATOM     27  HB2 PRO A   2      -5.947  13.280  10.784  1.00 49.72           H  
ATOM     28  HB3 PRO A   2      -5.482  12.988   9.080  1.00 49.72           H  
ATOM     29  O   PRO A   2      -7.722  12.923   7.114  1.00 49.72           O  
ATOM     30  CG  PRO A   2      -6.826  11.505   9.947  1.00 49.72           C  
ATOM     31  HG2 PRO A   2      -6.807  11.014   8.975  1.00 49.72           H  
ATOM     32  HG3 PRO A   2      -6.256  10.925  10.673  1.00 49.72           H  
ATOM     33  CD  PRO A   2      -8.284  11.694  10.388  1.00 49.72           C  
ATOM     34  HD2 PRO A   2      -8.914  10.921   9.948  1.00 49.72           H  
ATOM     35  HD3 PRO A   2      -8.340  11.654  11.476  1.00 49.72           H  
ATOM     36  N   THR A   3      -7.772  15.153   7.461  1.00 61.06           N  
ATOM     37  H   THR A   3      -7.791  15.858   8.185  1.00 61.06           H  
ATOM     38  CA  THR A   3      -7.964  15.648   6.088  1.00 61.06           C  
ATOM     39  HA  THR A   3      -8.918  15.280   5.710  1.00 61.06           H  
ATOM     40  C   THR A   3      -6.882  15.177   5.100  1.00 61.06           C  
ATOM     41  CB  THR A   3      -8.053  17.185   6.169  1.00 61.06           C  
ATOM     42  HB  THR A   3      -8.817  17.441   6.903  1.00 61.06           H  
ATOM     43  O   THR A   3      -7.092  15.152   3.894  1.00 61.06           O  
ATOM     44  CG2 THR A   3      -6.748  17.861   6.598  1.00 61.06           C  
ATOM     45 HG21 THR A   3      -6.910  18.934   6.705  1.00 61.06           H  
ATOM     46 HG22 THR A   3      -6.401  17.472   7.556  1.00 61.06           H  
ATOM     47 HG23 THR A   3      -5.977  17.703   5.845  1.00 61.06           H  
ATOM     48  OG1 THR A   3      -8.445  17.738   4.947  1.00 61.06           O  
ATOM     49  HG1 THR A   3      -8.304  18.687   4.975  1.00 61.06           H  
ATOM     50  N   HIS A   4      -5.740  14.701   5.602  1.00 61.59           N  
ATOM     51  H   HIS A   4      -5.610  14.738   6.603  1.00 61.59           H  
ATOM     52  CA  HIS A   4      -4.637  14.179   4.791  1.00 61.59           C  
ATOM     53  HA  HIS A   4      -4.654  14.685   3.826  1.00 61.59           H  
ATOM     54  C   HIS A   4      -4.738  12.675   4.469  1.00 61.59           C  
ATOM     55  CB  HIS A   4      -3.314  14.554   5.472  1.00 61.59           C  
ATOM     56  HB2 HIS A   4      -3.274  14.108   6.466  1.00 61.59           H  
ATOM     57  HB3 HIS A   4      -2.483  14.152   4.892  1.00 61.59           H  
ATOM     58  O   HIS A   4      -3.861  12.133   3.808  1.00 61.59           O  
ATOM     59  CG  HIS A   4      -3.134  16.048   5.575  1.00 61.59           C  
ATOM     60  CD2 HIS A   4      -3.228  16.815   6.705  1.00 61.59           C  
ATOM     61  HD2 HIS A   4      -3.412  16.454   7.706  1.00 61.59           H  
ATOM     62  ND1 HIS A   4      -2.899  16.907   4.524  1.00 61.59           N  
ATOM     63  HD1 HIS A   4      -2.750  16.647   3.560  1.00 61.59           H  
ATOM     64  CE1 HIS A   4      -2.853  18.158   5.010  1.00 61.59           C  
ATOM     65  HE1 HIS A   4      -2.673  19.048   4.424  1.00 61.59           H  
ATOM     66  NE2 HIS A   4      -3.064  18.152   6.334  1.00 61.59           N  
ATOM     67  N   ALA A   5      -5.790  11.971   4.894  1.00 58.94           N  
ATOM     68  H   ALA A   5      -6.507  12.434   5.435  1.00 58.94           H  
ATOM     69  CA  ALA A   5      -5.889  10.522   4.710  1.00 58.94           C  
ATOM     70  HA  ALA A   5      -4.876  10.127   4.776  1.00 58.94           H  
ATOM     71  C   ALA A   5      -6.433   9.977   3.359  1.00 58.94           C  
ATOM     72  CB  ALA A   5      -6.630   9.943   5.918  1.00 58.94           C  
ATOM     73  HB1 ALA A   5      -7.651  10.322   5.943  1.00 58.94           H  
ATOM     74  HB2 ALA A   5      -6.115  10.226   6.836  1.00 58.94           H  
ATOM     75  HB3 ALA A   5      -6.660   8.855   5.856  1.00 58.94           H  
ATOM     76  O   ALA A   5      -6.414   8.756   3.215  1.00 58.94           O  
ATOM     77  N   PRO A   6      -6.879  10.744   2.337  1.00 56.66           N  
ATOM     78  CA  PRO A   6      -7.301  10.116   1.077  1.00 56.66           C  
ATOM     79  HA  PRO A   6      -8.095   9.401   1.289  1.00 56.66           H  
ATOM     80  C   PRO A   6      -6.151   9.375   0.381  1.00 56.66           C  
ATOM     81  CB  PRO A   6      -7.866  11.233   0.196  1.00 56.66           C  
ATOM     82  HB2 PRO A   6      -8.749  10.902  -0.351  1.00 56.66           H  
ATOM     83  HB3 PRO A   6      -7.107  11.594  -0.498  1.00 56.66           H  
ATOM     84  O   PRO A   6      -6.311   8.232  -0.038  1.00 56.66           O  
ATOM     85  CG  PRO A   6      -8.205  12.344   1.185  1.00 56.66           C  
ATOM     86  HG2 PRO A   6      -9.207  12.183   1.582  1.00 56.66           H  
ATOM     87  HG3 PRO A   6      -8.132  13.331   0.727  1.00 56.66           H  
ATOM     88  CD  PRO A   6      -7.184  12.166   2.305  1.00 56.66           C  
ATOM     89  HD2 PRO A   6      -7.625  12.508   3.241  1.00 56.66           H  
ATOM     90  HD3 PRO A   6      -6.281  12.731   2.075  1.00 56.66           H  
ATOM     91  N   TYR A   7      -4.957   9.980   0.324  1.00 61.44           N  
ATOM     92  H   TYR A   7      -4.846  10.909   0.705  1.00 61.44           H  
ATOM     93  CA  TYR A   7      -3.794   9.307  -0.263  1.00 61.44           C  
ATOM     94  HA  TYR A   7      -4.123   8.798  -1.169  1.00 61.44           H  
ATOM     95  C   TYR A   7      -3.222   8.226   0.662  1.00 61.44           C  
ATOM     96  CB  TYR A   7      -2.723  10.320  -0.686  1.00 61.44           C  
ATOM     97  HB2 TYR A   7      -2.031   9.814  -1.359  1.00 61.44           H  
ATOM     98  HB3 TYR A   7      -3.191  11.120  -1.259  1.00 61.44           H  
ATOM     99  O   TYR A   7      -2.583   7.293   0.177  1.00 61.44           O  
ATOM    100  CG  TYR A   7      -1.915  10.913   0.453  1.00 61.44           C  
ATOM    101  CD1 TYR A   7      -2.271  12.159   0.999  1.00 61.44           C  
ATOM    102  HD1 TYR A   7      -3.115  12.707   0.608  1.00 61.44           H  
ATOM    103  CD2 TYR A   7      -0.800  10.214   0.961  1.00 61.44           C  
ATOM    104  HD2 TYR A   7      -0.518   9.264   0.532  1.00 61.44           H  
ATOM    105  CE1 TYR A   7      -1.516  12.703   2.056  1.00 61.44           C  
ATOM    106  HE1 TYR A   7      -1.781  13.657   2.487  1.00 61.44           H  
ATOM    107  CE2 TYR A   7      -0.054  10.748   2.029  1.00 61.44           C  
ATOM    108  HE2 TYR A   7       0.795  10.206   2.420  1.00 61.44           H  
ATOM    109  OH  TYR A   7       0.293  12.526   3.611  1.00 61.44           O  
ATOM    110  HH  TYR A   7       1.046  11.981   3.852  1.00 61.44           H  
ATOM    111  CZ  TYR A   7      -0.416  11.995   2.581  1.00 61.44           C  
ATOM    112  N   VAL A   8      -3.469   8.306   1.981  1.00 71.69           N  
ATOM    113  H   VAL A   8      -4.006   9.086   2.332  1.00 71.69           H  
ATOM    114  CA  VAL A   8      -2.974   7.291   2.920  1.00 71.69           C  
ATOM    115  HA  VAL A   8      -1.914   7.213   2.678  1.00 71.69           H  
ATOM    116  C   VAL A   8      -3.618   5.928   2.655  1.00 71.69           C  
ATOM    117  CB  VAL A   8      -3.071   7.728   4.402  1.00 71.69           C  
ATOM    118  HB  VAL A   8      -3.128   8.816   4.430  1.00 71.69           H  
ATOM    119  O   VAL A   8      -2.943   4.908   2.757  1.00 71.69           O  
ATOM    120  CG1 VAL A   8      -4.266   7.156   5.175  1.00 71.69           C  
ATOM    121 HG11 VAL A   8      -4.346   7.649   6.144  1.00 71.69           H  
ATOM    122 HG12 VAL A   8      -4.139   6.086   5.340  1.00 71.69           H  
ATOM    123 HG13 VAL A   8      -5.198   7.305   4.630  1.00 71.69           H  
ATOM    124  CG2 VAL A   8      -1.835   7.321   5.212  1.00 71.69           C  
ATOM    125 HG21 VAL A   8      -1.759   6.236   5.278  1.00 71.69           H  
ATOM    126 HG22 VAL A   8      -0.937   7.737   4.756  1.00 71.69           H  
ATOM    127 HG23 VAL A   8      -1.910   7.723   6.222  1.00 71.69           H  
ATOM    128  N   ILE A   9      -4.889   5.907   2.238  1.00 72.12           N  
ATOM    129  H   ILE A   9      -5.394   6.779   2.180  1.00 72.12           H  
ATOM    130  CA  ILE A   9      -5.584   4.666   1.870  1.00 72.12           C  
ATOM    131  HA  ILE A   9      -5.382   3.911   2.630  1.00 72.12           H  
ATOM    132  C   ILE A   9      -5.044   4.081   0.562  1.00 72.12           C  
ATOM    133  CB  ILE A   9      -7.110   4.906   1.811  1.00 72.12           C  
ATOM    134  HB  ILE A   9      -7.296   5.737   1.131  1.00 72.12           H  
ATOM    135  O   ILE A   9      -4.950   2.865   0.439  1.00 72.12           O  
ATOM    136  CG1 ILE A   9      -7.690   5.298   3.191  1.00 72.12           C  
ATOM    137 HG12 ILE A   9      -7.251   6.245   3.506  1.00 72.12           H  
ATOM    138 HG13 ILE A   9      -8.761   5.468   3.080  1.00 72.12           H  
ATOM    139  CG2 ILE A   9      -7.871   3.688   1.255  1.00 72.12           C  
ATOM    140 HG21 ILE A   9      -7.643   3.550   0.198  1.00 72.12           H  
ATOM    141 HG22 ILE A   9      -8.946   3.842   1.347  1.00 72.12           H  
ATOM    142 HG23 ILE A   9      -7.590   2.782   1.792  1.00 72.12           H  
ATOM    143  CD1 ILE A   9      -7.479   4.276   4.320  1.00 72.12           C  
ATOM    144 HD11 ILE A   9      -7.980   4.633   5.219  1.00 72.12           H  
ATOM    145 HD12 ILE A   9      -6.418   4.163   4.542  1.00 72.12           H  
ATOM    146 HD13 ILE A   9      -7.903   3.309   4.047  1.00 72.12           H  
ATOM    147  N   ILE A  10      -4.654   4.921  -0.400  1.00 76.25           N  
ATOM    148  H   ILE A  10      -4.761   5.914  -0.249  1.00 76.25           H  
ATOM    149  CA  ILE A  10      -4.151   4.442  -1.696  1.00 76.25           C  
ATOM    150  HA  ILE A  10      -4.730   3.567  -1.992  1.00 76.25           H  
ATOM    151  C   ILE A  10      -2.687   3.982  -1.601  1.00 76.25           C  
ATOM    152  CB  ILE A  10      -4.342   5.524  -2.783  1.00 76.25           C  
ATOM    153  HB  ILE A  10      -3.730   6.381  -2.504  1.00 76.25           H  
ATOM    154  O   ILE A  10      -2.289   3.038  -2.277  1.00 76.25           O  
ATOM    155  CG1 ILE A  10      -5.799   6.035  -2.913  1.00 76.25           C  
ATOM    156 HG12 ILE A  10      -5.787   6.933  -3.530  1.00 76.25           H  
ATOM    157 HG13 ILE A  10      -6.177   6.334  -1.935  1.00 76.25           H  
ATOM    158  CG2 ILE A  10      -3.845   5.025  -4.153  1.00 76.25           C  
ATOM    159 HG21 ILE A  10      -4.090   5.752  -4.927  1.00 76.25           H  
ATOM    160 HG22 ILE A  10      -2.762   4.902  -4.141  1.00 76.25           H  
ATOM    161 HG23 ILE A  10      -4.299   4.065  -4.400  1.00 76.25           H  
ATOM    162  CD1 ILE A  10      -6.801   5.057  -3.542  1.00 76.25           C  
ATOM    163 HD11 ILE A  10      -6.537   4.849  -4.579  1.00 76.25           H  
ATOM    164 HD12 ILE A  10      -7.795   5.502  -3.523  1.00 76.25           H  
ATOM    165 HD13 ILE A  10      -6.822   4.126  -2.975  1.00 76.25           H  
ATOM    166  N   GLY A  11      -1.866   4.629  -0.774  1.00 72.69           N  
ATOM    167  H   GLY A  11      -2.221   5.443  -0.294  1.00 72.69           H  
ATOM    168  CA  GLY A  11      -0.426   4.346  -0.742  1.00 72.69           C  
ATOM    169  HA2 GLY A  11       0.038   4.769  -1.633  1.00 72.69           H  
ATOM    170  HA3 GLY A  11      -0.277   3.267  -0.763  1.00 72.69           H  
ATOM    171  C   GLY A  11       0.308   4.884   0.480  1.00 72.69           C  
ATOM    172  O   GLY A  11       1.532   5.014   0.461  1.00 72.69           O  
ATOM    173  N   GLY A  12      -0.414   5.207   1.549  1.00 79.12           N  
ATOM    174  H   GLY A  12      -1.404   5.008   1.538  1.00 79.12           H  
ATOM    175  CA  GLY A  12       0.131   5.847   2.741  1.00 79.12           C  
ATOM    176  HA2 GLY A  12      -0.663   5.876   3.487  1.00 79.12           H  
ATOM    177  HA3 GLY A  12       0.471   6.857   2.514  1.00 79.12           H  
ATOM    178  C   GLY A  12       1.244   5.080   3.415  1.00 79.12           C  
ATOM    179  O   GLY A  12       2.237   5.683   3.799  1.00 79.12           O  
ATOM    180  N   GLY A  13       1.115   3.753   3.493  1.00 79.56           N  
ATOM    181  H   GLY A  13       0.266   3.328   3.150  1.00 79.56           H  
ATOM    182  CA  GLY A  13       2.145   2.906   4.096  1.00 79.56           C  
ATOM    183  HA2 GLY A  13       2.238   3.143   5.156  1.00 79.56           H  
ATOM    184  HA3 GLY A  13       1.860   1.859   3.992  1.00 79.56           H  
ATOM    185  C   GLY A  13       3.513   3.098   3.436  1.00 79.56           C  
ATOM    186  O   GLY A  13       4.511   3.281   4.125  1.00 79.56           O  
ATOM    187  N   THR A  14       3.553   3.149   2.102  1.00 79.81           N  
ATOM    188  H   THR A  14       2.694   3.018   1.587  1.00 79.81           H  
ATOM    189  CA  THR A  14       4.789   3.356   1.335  1.00 79.81           C  
ATOM    190  HA  THR A  14       5.593   2.779   1.794  1.00 79.81           H  
ATOM    191  C   THR A  14       5.232   4.817   1.337  1.00 79.81           C  
ATOM    192  CB  THR A  14       4.600   2.850  -0.101  1.00 79.81           C  
ATOM    193  HB  THR A  14       3.716   3.320  -0.532  1.00 79.81           H  
ATOM    194  O   THR A  14       6.412   5.094   1.540  1.00 79.81           O  
ATOM    195  CG2 THR A  14       5.791   3.112  -1.019  1.00 79.81           C  
ATOM    196 HG21 THR A  14       5.629   2.618  -1.976  1.00 79.81           H  
ATOM    197 HG22 THR A  14       6.708   2.734  -0.565  1.00 79.81           H  
ATOM    198 HG23 THR A  14       5.897   4.181  -1.202  1.00 79.81           H  
ATOM    199  OG1 THR A  14       4.402   1.456  -0.068  1.00 79.81           O  
ATOM    200  HG1 THR A  14       5.262   1.032  -0.015  1.00 79.81           H  
ATOM    201  N   ALA A  15       4.309   5.764   1.147  1.00 76.75           N  
ATOM    202  H   ALA A  15       3.349   5.488   0.998  1.00 76.75           H  
ATOM    203  CA  ALA A  15       4.638   7.188   1.078  1.00 76.75           C  
ATOM    204  HA  ALA A  15       5.429   7.328   0.341  1.00 76.75           H  
ATOM    205  C   ALA A  15       5.160   7.735   2.416  1.00 76.75           C  
ATOM    206  CB  ALA A  15       3.399   7.953   0.602  1.00 76.75           C  
ATOM    207  HB1 ALA A  15       3.083   7.575  -0.370  1.00 76.75           H  
ATOM    208  HB2 ALA A  15       2.585   7.826   1.316  1.00 76.75           H  
ATOM    209  HB3 ALA A  15       3.636   9.012   0.511  1.00 76.75           H  
ATOM    210  O   ALA A  15       6.132   8.483   2.428  1.00 76.75           O  
ATOM    211  N   SER A  16       4.572   7.333   3.547  1.00 75.62           N  
ATOM    212  H   SER A  16       3.757   6.738   3.496  1.00 75.62           H  
ATOM    213  CA  SER A  16       5.045   7.719   4.882  1.00 75.62           C  
ATOM    214  HA  SER A  16       5.120   8.805   4.937  1.00 75.62           H  
ATOM    215  C   SER A  16       6.428   7.148   5.182  1.00 75.62           C  
ATOM    216  CB  SER A  16       4.058   7.239   5.948  1.00 75.62           C  
ATOM    217  HB2 SER A  16       3.908   6.164   5.851  1.00 75.62           H  
ATOM    218  HB3 SER A  16       4.461   7.449   6.939  1.00 75.62           H  
ATOM    219  O   SER A  16       7.265   7.844   5.751  1.00 75.62           O  
ATOM    220  OG  SER A  16       2.820   7.908   5.796  1.00 75.62           O  
ATOM    221  HG  SER A  16       2.936   8.817   6.081  1.00 75.62           H  
ATOM    222  N   HIS A  17       6.693   5.915   4.747  1.00 79.12           N  
ATOM    223  H   HIS A  17       5.968   5.385   4.286  1.00 79.12           H  
ATOM    224  CA  HIS A  17       8.010   5.301   4.889  1.00 79.12           C  
ATOM    225  HA  HIS A  17       8.328   5.395   5.928  1.00 79.12           H  
ATOM    226  C   HIS A  17       9.065   6.006   4.019  1.00 79.12           C  
ATOM    227  CB  HIS A  17       7.885   3.812   4.551  1.00 79.12           C  
ATOM    228  HB2 HIS A  17       6.938   3.437   4.941  1.00 79.12           H  
ATOM    229  HB3 HIS A  17       7.884   3.669   3.471  1.00 79.12           H  
ATOM    230  O   HIS A  17      10.191   6.211   4.455  1.00 79.12           O  
ATOM    231  CG  HIS A  17       8.970   2.981   5.173  1.00 79.12           C  
ATOM    232  CD2 HIS A  17      10.211   2.719   4.662  1.00 79.12           C  
ATOM    233  HD2 HIS A  17      10.604   3.085   3.724  1.00 79.12           H  
ATOM    234  ND1 HIS A  17       8.887   2.344   6.390  1.00 79.12           N  
ATOM    235  HD1 HIS A  17       8.099   2.363   7.021  1.00 79.12           H  
ATOM    236  CE1 HIS A  17      10.050   1.708   6.605  1.00 79.12           C  
ATOM    237  HE1 HIS A  17      10.289   1.123   7.481  1.00 79.12           H  
ATOM    238  NE2 HIS A  17      10.883   1.898   5.572  1.00 79.12           N  
ATOM    239  N   ALA A  18       8.689   6.433   2.810  1.00 79.75           N  
ATOM    240  H   ALA A  18       7.767   6.188   2.478  1.00 79.75           H  
ATOM    241  CA  ALA A  18       9.571   7.159   1.899  1.00 79.75           C  
ATOM    242  HA  ALA A  18      10.563   6.711   1.947  1.00 79.75           H  
ATOM    243  C   ALA A  18       9.736   8.649   2.239  1.00 79.75           C  
ATOM    244  CB  ALA A  18       9.034   6.982   0.476  1.00 79.75           C  
ATOM    245  HB1 ALA A  18       8.044   7.431   0.394  1.00 79.75           H  
ATOM    246  HB2 ALA A  18       8.968   5.921   0.235  1.00 79.75           H  
ATOM    247  HB3 ALA A  18       9.705   7.468  -0.233  1.00 79.75           H  
ATOM    248  O   ALA A  18      10.722   9.242   1.823  1.00 79.75           O  
ATOM    249  N   ALA A  19       8.794   9.270   2.952  1.00 74.38           N  
ATOM    250  H   ALA A  19       7.938   8.772   3.150  1.00 74.38           H  
ATOM    251  CA  ALA A  19       8.892  10.665   3.389  1.00 74.38           C  
ATOM    252  HA  ALA A  19       9.411  11.247   2.627  1.00 74.38           H  
ATOM    253  C   ALA A  19       9.689  10.814   4.691  1.00 74.38           C  
ATOM    254  CB  ALA A  19       7.476  11.229   3.543  1.00 74.38           C  
ATOM    255  HB1 ALA A  19       6.947  11.162   2.593  1.00 74.38           H  
ATOM    256  HB2 ALA A  19       7.530  12.274   3.847  1.00 74.38           H  
ATOM    257  HB3 ALA A  19       6.931  10.664   4.300  1.00 74.38           H  
ATOM    258  O   ALA A  19      10.276  11.862   4.928  1.00 74.38           O  
ATOM    259  N   CYS A  20       9.715   9.770   5.524  1.00 70.94           N  
ATOM    260  H   CYS A  20       9.185   8.944   5.283  1.00 70.94           H  
ATOM    261  CA  CYS A  20      10.495   9.737   6.759  1.00 70.94           C  
ATOM    262  HA  CYS A  20      10.556  10.755   7.145  1.00 70.94           H  
ATOM    263  C   CYS A  20      11.953   9.278   6.542  1.00 70.94           C  
ATOM    264  CB  CYS A  20       9.729   8.887   7.785  1.00 70.94           C  
ATOM    265  HB2 CYS A  20       8.656   9.014   7.644  1.00 70.94           H  
ATOM    266  HB3 CYS A  20       9.984   7.835   7.652  1.00 70.94           H  
ATOM    267  O   CYS A  20      12.629   8.941   7.514  1.00 70.94           O  
ATOM    268  SG  CYS A  20      10.151   9.428   9.464  1.00 70.94           S  
ATOM    269  HG  CYS A  20      11.466   9.258   9.306  1.00 70.94           H  
ATOM    270  N   ARG A  21      12.420   9.234   5.287  1.00 60.09           N  
ATOM    271  H   ARG A  21      11.854   9.665   4.569  1.00 60.09           H  
ATOM    272  CA  ARG A  21      13.821   8.959   4.938  1.00 60.09           C  
ATOM    273  HA  ARG A  21      14.265   8.353   5.728  1.00 60.09           H  
ATOM    274  C   ARG A  21      14.659  10.234   4.904  1.00 60.09           C  
ATOM    275  CB  ARG A  21      13.912   8.173   3.619  1.00 60.09           C  
ATOM    276  HB2 ARG A  21      14.884   7.681   3.575  1.00 60.09           H  
ATOM    277  HB3 ARG A  21      13.133   7.411   3.592  1.00 60.09           H  
ATOM    278  O   ARG A  21      14.112  11.278   4.481  1.00 60.09           O  
ATOM    279  CG  ARG A  21      13.783   9.108   2.411  1.00 60.09           C  
ATOM    280  HG2 ARG A  21      14.605   9.823   2.431  1.00 60.09           H  
ATOM    281  HG3 ARG A  21      12.876   9.706   2.506  1.00 60.09           H  
ATOM    282  CD  ARG A  21      13.828   8.376   1.066  1.00 60.09           C  
ATOM    283  HD2 ARG A  21      13.630   7.315   1.216  1.00 60.09           H  
ATOM    284  HD3 ARG A  21      13.049   8.777   0.416  1.00 60.09           H  
ATOM    285  NE  ARG A  21      15.150   8.561   0.436  1.00 60.09           N  
ATOM    286  HE  ARG A  21      15.814   7.811   0.557  1.00 60.09           H  
ATOM    287  NH1 ARG A  21      14.813  10.735  -0.213  1.00 60.09           N  
ATOM    288 HH11 ARG A  21      13.893  10.680   0.201  1.00 60.09           H  
ATOM    289 HH12 ARG A  21      15.191  11.638  -0.461  1.00 60.09           H  
ATOM    290  NH2 ARG A  21      16.842   9.834  -0.399  1.00 60.09           N  
ATOM    291 HH21 ARG A  21      17.493   9.092  -0.187  1.00 60.09           H  
ATOM    292 HH22 ARG A  21      17.181  10.731  -0.718  1.00 60.09           H  
ATOM    293  CZ  ARG A  21      15.592   9.701  -0.060  1.00 60.09           C  
ATOM    294  OXT ARG A  21      15.872  10.079   5.138  1.00 60.09           O  
TER     295      ARG A  21                                                       
END
