# Supplementary material for: Unveiling the Bioactive Potential of the Invasive Jellyfish Phyllorhiza punctata Through Integrative Transcriptomic and Proteomic Analyses
Source: Biomolecules. 2025 Aug 4;15(8):1121. doi: 10.3390/biom15081121 (PMC12383608; doi:10.3390/biom15081121)
Supplement: Supplementary file 1 [file biomolecules-15-01121-s001.zip › Suplementary Material/FileS3/Alphafold2/XP_065055784_702_relaxed_rank_001_alphafold2_ptm_model_4_seed_000.pdb]

ATOM      1  N   ALA A   1      10.657  -2.865  -2.748  1.00 66.69           N  
ATOM      2  H   ALA A   1      10.912  -3.822  -2.949  1.00 66.69           H  
ATOM      3  H2  ALA A   1      11.360  -2.259  -3.147  1.00 66.69           H  
ATOM      4  H3  ALA A   1      10.635  -2.713  -1.750  1.00 66.69           H  
ATOM      5  CA  ALA A   1       9.342  -2.539  -3.345  1.00 66.69           C  
ATOM      6  HA  ALA A   1       9.144  -1.484  -3.159  1.00 66.69           H  
ATOM      7  C   ALA A   1       8.174  -3.297  -2.699  1.00 66.69           C  
ATOM      8  CB  ALA A   1       9.368  -2.728  -4.866  1.00 66.69           C  
ATOM      9  HB1 ALA A   1       9.524  -3.777  -5.117  1.00 66.69           H  
ATOM     10  HB2 ALA A   1       8.417  -2.401  -5.287  1.00 66.69           H  
ATOM     11  HB3 ALA A   1      10.166  -2.128  -5.304  1.00 66.69           H  
ATOM     12  O   ALA A   1       7.121  -2.705  -2.534  1.00 66.69           O  
ATOM     13  N   LEU A   2       8.332  -4.567  -2.296  1.00 66.56           N  
ATOM     14  H   LEU A   2       9.172  -5.080  -2.522  1.00 66.56           H  
ATOM     15  CA  LEU A   2       7.224  -5.375  -1.750  1.00 66.56           C  
ATOM     16  HA  LEU A   2       6.354  -5.251  -2.395  1.00 66.56           H  
ATOM     17  C   LEU A   2       6.733  -4.980  -0.342  1.00 66.56           C  
ATOM     18  CB  LEU A   2       7.635  -6.859  -1.770  1.00 66.56           C  
ATOM     19  HB2 LEU A   2       6.884  -7.439  -1.234  1.00 66.56           H  
ATOM     20  HB3 LEU A   2       8.574  -6.969  -1.228  1.00 66.56           H  
ATOM     21  O   LEU A   2       5.613  -5.324   0.014  1.00 66.56           O  
ATOM     22  CG  LEU A   2       7.785  -7.465  -3.178  1.00 66.56           C  
ATOM     23  HG  LEU A   2       8.462  -6.848  -3.768  1.00 66.56           H  
ATOM     24  CD1 LEU A   2       8.393  -8.861  -3.069  1.00 66.56           C  
ATOM     25 HD11 LEU A   2       8.514  -9.291  -4.064  1.00 66.56           H  
ATOM     26 HD12 LEU A   2       9.371  -8.814  -2.590  1.00 66.56           H  
ATOM     27 HD13 LEU A   2       7.740  -9.510  -2.486  1.00 66.56           H  
ATOM     28  CD2 LEU A   2       6.445  -7.568  -3.907  1.00 66.56           C  
ATOM     29 HD21 LEU A   2       6.584  -8.071  -4.864  1.00 66.56           H  
ATOM     30 HD22 LEU A   2       5.737  -8.144  -3.311  1.00 66.56           H  
ATOM     31 HD23 LEU A   2       6.031  -6.578  -4.101  1.00 66.56           H  
ATOM     32  N   LEU A   3       7.519  -4.238   0.446  1.00 75.75           N  
ATOM     33  H   LEU A   3       8.461  -4.029   0.147  1.00 75.75           H  
ATOM     34  CA  LEU A   3       7.086  -3.778   1.778  1.00 75.75           C  
ATOM     35  HA  LEU A   3       6.478  -4.553   2.245  1.00 75.75           H  
ATOM     36  C   LEU A   3       6.187  -2.532   1.725  1.00 75.75           C  
ATOM     37  CB  LEU A   3       8.317  -3.532   2.668  1.00 75.75           C  
ATOM     38  HB2 LEU A   3       7.971  -3.153   3.630  1.00 75.75           H  
ATOM     39  HB3 LEU A   3       8.933  -2.757   2.212  1.00 75.75           H  
ATOM     40  O   LEU A   3       5.390  -2.295   2.627  1.00 75.75           O  
ATOM     41  CG  LEU A   3       9.186  -4.778   2.926  1.00 75.75           C  
ATOM     42  HG  LEU A   3       9.575  -5.146   1.977  1.00 75.75           H  
ATOM     43  CD1 LEU A   3      10.374  -4.397   3.807  1.00 75.75           C  
ATOM     44 HD11 LEU A   3      10.022  -4.048   4.777  1.00 75.75           H  
ATOM     45 HD12 LEU A   3      11.015  -5.265   3.959  1.00 75.75           H  
ATOM     46 HD13 LEU A   3      10.959  -3.607   3.334  1.00 75.75           H  
ATOM     47  CD2 LEU A   3       8.411  -5.905   3.609  1.00 75.75           C  
ATOM     48 HD21 LEU A   3       7.636  -6.294   2.948  1.00 75.75           H  
ATOM     49 HD22 LEU A   3       9.088  -6.724   3.853  1.00 75.75           H  
ATOM     50 HD23 LEU A   3       7.952  -5.542   4.528  1.00 75.75           H  
ATOM     51  N   THR A   4       6.286  -1.751   0.649  1.00 86.38           N  
ATOM     52  H   THR A   4       6.930  -2.009  -0.085  1.00 86.38           H  
ATOM     53  CA  THR A   4       5.522  -0.516   0.457  1.00 86.38           C  
ATOM     54  HA  THR A   4       5.703   0.124   1.320  1.00 86.38           H  
ATOM     55  C   THR A   4       4.001  -0.734   0.396  1.00 86.38           C  
ATOM     56  CB  THR A   4       6.034   0.222  -0.789  1.00 86.38           C  
ATOM     57  HB  THR A   4       5.766  -0.342  -1.682  1.00 86.38           H  
ATOM     58  O   THR A   4       3.297  -0.018   1.104  1.00 86.38           O  
ATOM     59  CG2 THR A   4       5.478   1.636  -0.907  1.00 86.38           C  
ATOM     60 HG21 THR A   4       5.972   2.163  -1.723  1.00 86.38           H  
ATOM     61 HG22 THR A   4       5.622   2.185   0.024  1.00 86.38           H  
ATOM     62 HG23 THR A   4       4.412   1.585  -1.131  1.00 86.38           H  
ATOM     63  OG1 THR A   4       7.444   0.331  -0.740  1.00 86.38           O  
ATOM     64  HG1 THR A   4       7.633   1.124  -0.232  1.00 86.38           H  
ATOM     65  N   PRO A   5       3.447  -1.703  -0.367  1.00 81.62           N  
ATOM     66  CA  PRO A   5       1.994  -1.866  -0.450  1.00 81.62           C  
ATOM     67  HA  PRO A   5       1.535  -0.921  -0.741  1.00 81.62           H  
ATOM     68  C   PRO A   5       1.363  -2.300   0.876  1.00 81.62           C  
ATOM     69  CB  PRO A   5       1.751  -2.896  -1.559  1.00 81.62           C  
ATOM     70  HB2 PRO A   5       1.602  -2.377  -2.506  1.00 81.62           H  
ATOM     71  HB3 PRO A   5       0.896  -3.539  -1.348  1.00 81.62           H  
ATOM     72  O   PRO A   5       0.305  -1.791   1.233  1.00 81.62           O  
ATOM     73  CG  PRO A   5       3.054  -3.687  -1.617  1.00 81.62           C  
ATOM     74  HG2 PRO A   5       3.219  -4.129  -2.600  1.00 81.62           H  
ATOM     75  HG3 PRO A   5       3.055  -4.457  -0.846  1.00 81.62           H  
ATOM     76  CD  PRO A   5       4.096  -2.624  -1.291  1.00 81.62           C  
ATOM     77  HD2 PRO A   5       4.367  -2.091  -2.202  1.00 81.62           H  
ATOM     78  HD3 PRO A   5       4.975  -3.107  -0.863  1.00 81.62           H  
ATOM     79  N   VAL A   6       2.018  -3.191   1.628  1.00 84.69           N  
ATOM     80  H   VAL A   6       2.897  -3.562   1.296  1.00 84.69           H  
ATOM     81  CA  VAL A   6       1.497  -3.661   2.922  1.00 84.69           C  
ATOM     82  HA  VAL A   6       0.469  -3.997   2.787  1.00 84.69           H  
ATOM     83  C   VAL A   6       1.460  -2.516   3.932  1.00 84.69           C  
ATOM     84  CB  VAL A   6       2.318  -4.846   3.465  1.00 84.69           C  
ATOM     85  HB  VAL A   6       3.349  -4.527   3.619  1.00 84.69           H  
ATOM     86  O   VAL A   6       0.454  -2.333   4.612  1.00 84.69           O  
ATOM     87  CG1 VAL A   6       1.759  -5.357   4.799  1.00 84.69           C  
ATOM     88 HG11 VAL A   6       2.323  -6.229   5.131  1.00 84.69           H  
ATOM     89 HG12 VAL A   6       0.710  -5.633   4.687  1.00 84.69           H  
ATOM     90 HG13 VAL A   6       1.842  -4.590   5.568  1.00 84.69           H  
ATOM     91  CG2 VAL A   6       2.317  -6.018   2.473  1.00 84.69           C  
ATOM     92 HG21 VAL A   6       2.868  -6.858   2.896  1.00 84.69           H  
ATOM     93 HG22 VAL A   6       1.293  -6.332   2.270  1.00 84.69           H  
ATOM     94 HG23 VAL A   6       2.802  -5.732   1.540  1.00 84.69           H  
ATOM     95  N   ALA A   7       2.515  -1.697   3.978  1.00 90.25           N  
ATOM     96  H   ALA A   7       3.321  -1.893   3.402  1.00 90.25           H  
ATOM     97  CA  ALA A   7       2.561  -0.530   4.853  1.00 90.25           C  
ATOM     98  HA  ALA A   7       2.412  -0.856   5.882  1.00 90.25           H  
ATOM     99  C   ALA A   7       1.447   0.484   4.531  1.00 90.25           C  
ATOM    100  CB  ALA A   7       3.953   0.099   4.736  1.00 90.25           C  
ATOM    101  HB1 ALA A   7       4.128   0.445   3.717  1.00 90.25           H  
ATOM    102  HB2 ALA A   7       4.715  -0.633   5.004  1.00 90.25           H  
ATOM    103  HB3 ALA A   7       4.024   0.947   5.417  1.00 90.25           H  
ATOM    104  O   ALA A   7       0.825   1.025   5.441  1.00 90.25           O  
ATOM    105  N   ILE A   8       1.155   0.704   3.244  1.00 90.50           N  
ATOM    106  H   ILE A   8       1.713   0.242   2.541  1.00 90.50           H  
ATOM    107  CA  ILE A   8       0.077   1.606   2.807  1.00 90.50           C  
ATOM    108  HA  ILE A   8       0.174   2.551   3.341  1.00 90.50           H  
ATOM    109  C   ILE A   8      -1.302   1.040   3.166  1.00 90.50           C  
ATOM    110  CB  ILE A   8       0.202   1.889   1.292  1.00 90.50           C  
ATOM    111  HB  ILE A   8       0.261   0.935   0.767  1.00 90.50           H  
ATOM    112  O   ILE A   8      -2.170   1.790   3.603  1.00 90.50           O  
ATOM    113  CG1 ILE A   8       1.486   2.699   1.002  1.00 90.50           C  
ATOM    114 HG12 ILE A   8       1.351   3.724   1.349  1.00 90.50           H  
ATOM    115 HG13 ILE A   8       2.328   2.283   1.556  1.00 90.50           H  
ATOM    116  CG2 ILE A   8      -1.024   2.659   0.759  1.00 90.50           C  
ATOM    117 HG21 ILE A   8      -1.927   2.057   0.862  1.00 90.50           H  
ATOM    118 HG22 ILE A   8      -0.909   2.891  -0.300  1.00 90.50           H  
ATOM    119 HG23 ILE A   8      -1.152   3.586   1.318  1.00 90.50           H  
ATOM    120  CD1 ILE A   8       1.874   2.721  -0.481  1.00 90.50           C  
ATOM    121 HD11 ILE A   8       1.980   1.702  -0.854  1.00 90.50           H  
ATOM    122 HD12 ILE A   8       2.822   3.247  -0.592  1.00 90.50           H  
ATOM    123 HD13 ILE A   8       1.125   3.248  -1.072  1.00 90.50           H  
ATOM    124  N   ALA A   9      -1.513  -0.266   2.991  1.00 91.12           N  
ATOM    125  H   ALA A   9      -0.768  -0.835   2.614  1.00 91.12           H  
ATOM    126  CA  ALA A   9      -2.787  -0.913   3.294  1.00 91.12           C  
ATOM    127  HA  ALA A   9      -3.591  -0.354   2.815  1.00 91.12           H  
ATOM    128  C   ALA A   9      -3.102  -0.943   4.798  1.00 91.12           C  
ATOM    129  CB  ALA A   9      -2.761  -2.328   2.706  1.00 91.12           C  
ATOM    130  HB1 ALA A   9      -2.582  -2.282   1.632  1.00 91.12           H  
ATOM    131  HB2 ALA A   9      -3.720  -2.813   2.888  1.00 91.12           H  
ATOM    132  HB3 ALA A   9      -1.972  -2.913   3.179  1.00 91.12           H  
ATOM    133  O   ALA A   9      -4.268  -0.914   5.162  1.00 91.12           O  
ATOM    134  N   ALA A  10      -2.083  -0.989   5.659  1.00 90.19           N  
ATOM    135  H   ALA A  10      -1.145  -1.088   5.298  1.00 90.19           H  
ATOM    136  CA  ALA A  10      -2.272  -1.004   7.108  1.00 90.19           C  
ATOM    137  HA  ALA A  10      -3.116  -1.651   7.347  1.00 90.19           H  
ATOM    138  C   ALA A  10      -2.587   0.379   7.711  1.00 90.19           C  
ATOM    139  CB  ALA A  10      -1.009  -1.609   7.732  1.00 90.19           C  
ATOM    140  HB1 ALA A  10      -0.146  -0.979   7.513  1.00 90.19           H  
ATOM    141  HB2 ALA A  10      -1.137  -1.677   8.813  1.00 90.19           H  
ATOM    142  HB3 ALA A  10      -0.839  -2.608   7.331  1.00 90.19           H  
ATOM    143  O   ALA A  10      -3.156   0.448   8.796  1.00 90.19           O  
ATOM    144  N   GLY A  11      -2.177   1.468   7.051  1.00 89.50           N  
ATOM    145  H   GLY A  11      -1.691   1.339   6.175  1.00 89.50           H  
ATOM    146  CA  GLY A  11      -2.369   2.840   7.543  1.00 89.50           C  
ATOM    147  HA2 GLY A  11      -1.466   3.413   7.331  1.00 89.50           H  
ATOM    148  HA3 GLY A  11      -2.516   2.829   8.624  1.00 89.50           H  
ATOM    149  C   GLY A  11      -3.550   3.595   6.926  1.00 89.50           C  
ATOM    150  O   GLY A  11      -3.847   4.703   7.367  1.00 89.50           O  
ATOM    151  N   ARG A  12      -4.177   3.030   5.891  1.00 77.81           N  
ATOM    152  H   ARG A  12      -3.946   2.067   5.691  1.00 77.81           H  
ATOM    153  CA  ARG A  12      -5.420   3.526   5.291  1.00 77.81           C  
ATOM    154  HA  ARG A  12      -5.523   4.598   5.460  1.00 77.81           H  
ATOM    155  C   ARG A  12      -6.639   2.908   5.960  1.00 77.81           C  
ATOM    156  CB  ARG A  12      -5.452   3.202   3.794  1.00 77.81           C  
ATOM    157  HB2 ARG A  12      -4.925   2.268   3.602  1.00 77.81           H  
ATOM    158  HB3 ARG A  12      -6.497   3.047   3.526  1.00 77.81           H  
ATOM    159  O   ARG A  12      -7.646   3.643   6.029  1.00 77.81           O  
ATOM    160  CG  ARG A  12      -4.870   4.328   2.931  1.00 77.81           C  
ATOM    161  HG2 ARG A  12      -3.794   4.391   3.093  1.00 77.81           H  
ATOM    162  HG3 ARG A  12      -5.326   5.276   3.216  1.00 77.81           H  
ATOM    163  CD  ARG A  12      -5.154   4.067   1.445  1.00 77.81           C  
ATOM    164  HD2 ARG A  12      -4.753   4.895   0.861  1.00 77.81           H  
ATOM    165  HD3 ARG A  12      -4.632   3.154   1.159  1.00 77.81           H  
ATOM    166  NE  ARG A  12      -6.606   3.945   1.192  1.00 77.81           N  
ATOM    167  HE  ARG A  12      -7.192   4.483   1.814  1.00 77.81           H  
ATOM    168  NH1 ARG A  12      -6.564   2.241  -0.344  1.00 77.81           N  
ATOM    169 HH11 ARG A  12      -7.052   1.527  -0.866  1.00 77.81           H  
ATOM    170 HH12 ARG A  12      -5.556   2.295  -0.345  1.00 77.81           H  
ATOM    171  NH2 ARG A  12      -8.510   2.926   0.503  1.00 77.81           N  
ATOM    172 HH21 ARG A  12      -9.018   3.453   1.198  1.00 77.81           H  
ATOM    173 HH22 ARG A  12      -8.982   2.193  -0.007  1.00 77.81           H  
ATOM    174  CZ  ARG A  12      -7.215   3.043   0.450  1.00 77.81           C  
ATOM    175  OXT ARG A  12      -6.577   1.694   6.233  1.00 77.81           O  
TER     176      ARG A  12                                                       
END
