# Supplementary material for: Unveiling the Bioactive Potential of the Invasive Jellyfish Phyllorhiza punctata Through Integrative Transcriptomic and Proteomic Analyses
Source: Biomolecules. 2025 Aug 4;15(8):1121. doi: 10.3390/biom15081121 (PMC12383608; doi:10.3390/biom15081121)
Supplement: Supplementary file 1 [file biomolecules-15-01121-s001.zip › Suplementary Material/FileS3/Alphafold2/XP_065055791_15858_relaxed_rank_001_alphafold2_ptm_model_4_seed_000.pdb]

ATOM      1  N   TRP A   1       0.895   6.862  -0.885  1.00 68.31           N  
ATOM      2  H   TRP A   1       0.302   7.377  -1.521  1.00 68.31           H  
ATOM      3  H2  TRP A   1       1.708   7.411  -0.642  1.00 68.31           H  
ATOM      4  H3  TRP A   1       1.202   6.018  -1.347  1.00 68.31           H  
ATOM      5  CA  TRP A   1       0.136   6.486   0.318  1.00 68.31           C  
ATOM      6  HA  TRP A   1      -0.116   7.366   0.910  1.00 68.31           H  
ATOM      7  C   TRP A   1       1.014   5.579   1.147  1.00 68.31           C  
ATOM      8  CB  TRP A   1      -1.157   5.780  -0.074  1.00 68.31           C  
ATOM      9  HB2 TRP A   1      -1.538   5.266   0.808  1.00 68.31           H  
ATOM     10  HB3 TRP A   1      -0.948   5.019  -0.826  1.00 68.31           H  
ATOM     11  O   TRP A   1       1.325   4.482   0.704  1.00 68.31           O  
ATOM     12  CG  TRP A   1      -2.266   6.652  -0.572  1.00 68.31           C  
ATOM     13  CD1 TRP A   1      -2.246   7.985  -0.836  1.00 68.31           C  
ATOM     14  HD1 TRP A   1      -1.406   8.657  -0.742  1.00 68.31           H  
ATOM     15  CD2 TRP A   1      -3.649   6.229  -0.774  1.00 68.31           C  
ATOM     16  CE2 TRP A   1      -4.422   7.367  -1.143  1.00 68.31           C  
ATOM     17  CE3 TRP A   1      -4.329   5.000  -0.642  1.00 68.31           C  
ATOM     18  HE3 TRP A   1      -3.783   4.112  -0.357  1.00 68.31           H  
ATOM     19  NE1 TRP A   1      -3.513   8.399  -1.195  1.00 68.31           N  
ATOM     20  HE1 TRP A   1      -3.759   9.353  -1.418  1.00 68.31           H  
ATOM     21  CH2 TRP A   1      -6.454   6.062  -1.214  1.00 68.31           C  
ATOM     22  HH2 TRP A   1      -7.519   5.988  -1.376  1.00 68.31           H  
ATOM     23  CZ2 TRP A   1      -5.804   7.299  -1.360  1.00 68.31           C  
ATOM     24  HZ2 TRP A   1      -6.364   8.182  -1.632  1.00 68.31           H  
ATOM     25  CZ3 TRP A   1      -5.717   4.918  -0.860  1.00 68.31           C  
ATOM     26  HZ3 TRP A   1      -6.225   3.971  -0.751  1.00 68.31           H  
ATOM     27  N   VAL A   2       1.530   6.087   2.262  1.00 77.00           N  
ATOM     28  H   VAL A   2       1.187   6.964   2.626  1.00 77.00           H  
ATOM     29  CA  VAL A   2       2.414   5.318   3.143  1.00 77.00           C  
ATOM     30  HA  VAL A   2       3.223   4.876   2.560  1.00 77.00           H  
ATOM     31  C   VAL A   2       1.589   4.195   3.765  1.00 77.00           C  
ATOM     32  CB  VAL A   2       3.029   6.237   4.216  1.00 77.00           C  
ATOM     33  HB  VAL A   2       2.229   6.706   4.789  1.00 77.00           H  
ATOM     34  O   VAL A   2       0.528   4.468   4.317  1.00 77.00           O  
ATOM     35  CG1 VAL A   2       3.936   5.472   5.182  1.00 77.00           C  
ATOM     36 HG11 VAL A   2       4.360   6.160   5.914  1.00 77.00           H  
ATOM     37 HG12 VAL A   2       4.746   4.984   4.640  1.00 77.00           H  
ATOM     38 HG13 VAL A   2       3.366   4.718   5.726  1.00 77.00           H  
ATOM     39  CG2 VAL A   2       3.864   7.346   3.555  1.00 77.00           C  
ATOM     40 HG21 VAL A   2       4.652   6.909   2.941  1.00 77.00           H  
ATOM     41 HG22 VAL A   2       4.324   7.962   4.328  1.00 77.00           H  
ATOM     42 HG23 VAL A   2       3.237   7.993   2.942  1.00 77.00           H  
ATOM     43  N   ILE A   3       2.043   2.950   3.626  1.00 78.38           N  
ATOM     44  H   ILE A   3       2.926   2.801   3.157  1.00 78.38           H  
ATOM     45  CA  ILE A   3       1.373   1.774   4.187  1.00 78.38           C  
ATOM     46  HA  ILE A   3       0.303   1.855   3.999  1.00 78.38           H  
ATOM     47  C   ILE A   3       1.656   1.772   5.696  1.00 78.38           C  
ATOM     48  CB  ILE A   3       1.854   0.479   3.491  1.00 78.38           C  
ATOM     49  HB  ILE A   3       2.933   0.395   3.615  1.00 78.38           H  
ATOM     50  O   ILE A   3       2.803   1.548   6.081  1.00 78.38           O  
ATOM     51  CG1 ILE A   3       1.538   0.533   1.977  1.00 78.38           C  
ATOM     52 HG12 ILE A   3       1.920   1.462   1.554  1.00 78.38           H  
ATOM     53 HG13 ILE A   3       0.458   0.519   1.829  1.00 78.38           H  
ATOM     54  CG2 ILE A   3       1.189  -0.749   4.142  1.00 78.38           C  
ATOM     55 HG21 ILE A   3       1.501  -1.664   3.639  1.00 78.38           H  
ATOM     56 HG22 ILE A   3       1.509  -0.840   5.180  1.00 78.38           H  
ATOM     57 HG23 ILE A   3       0.103  -0.669   4.094  1.00 78.38           H  
ATOM     58  CD1 ILE A   3       2.168  -0.606   1.166  1.00 78.38           C  
ATOM     59 HD11 ILE A   3       3.239  -0.658   1.364  1.00 78.38           H  
ATOM     60 HD12 ILE A   3       2.015  -0.417   0.104  1.00 78.38           H  
ATOM     61 HD13 ILE A   3       1.703  -1.560   1.415  1.00 78.38           H  
ATOM     62  N   PRO A   4       0.660   2.015   6.567  1.00 72.06           N  
ATOM     63  CA  PRO A   4       0.886   2.091   8.009  1.00 72.06           C  
ATOM     64  HA  PRO A   4       1.791   2.666   8.206  1.00 72.06           H  
ATOM     65  C   PRO A   4       1.042   0.710   8.650  1.00 72.06           C  
ATOM     66  CB  PRO A   4      -0.321   2.839   8.595  1.00 72.06           C  
ATOM     67  HB2 PRO A   4      -0.004   3.679   9.213  1.00 72.06           H  
ATOM     68  HB3 PRO A   4      -0.939   2.160   9.183  1.00 72.06           H  
ATOM     69  O   PRO A   4       1.334   0.620   9.828  1.00 72.06           O  
ATOM     70  CG  PRO A   4      -1.118   3.319   7.384  1.00 72.06           C  
ATOM     71  HG2 PRO A   4      -0.785   4.317   7.098  1.00 72.06           H  
ATOM     72  HG3 PRO A   4      -2.191   3.311   7.575  1.00 72.06           H  
ATOM     73  CD  PRO A   4      -0.733   2.329   6.295  1.00 72.06           C  
ATOM     74  HD2 PRO A   4      -1.330   1.423   6.396  1.00 72.06           H  
ATOM     75  HD3 PRO A   4      -0.907   2.779   5.318  1.00 72.06           H  
ATOM     76  N   ALA A   5       0.848  -0.372   7.895  1.00 75.56           N  
ATOM     77  H   ALA A   5       0.613  -0.246   6.921  1.00 75.56           H  
ATOM     78  CA  ALA A   5       0.786  -1.721   8.448  1.00 75.56           C  
ATOM     79  HA  ALA A   5       0.148  -1.699   9.331  1.00 75.56           H  
ATOM     80  C   ALA A   5       2.141  -2.283   8.910  1.00 75.56           C  
ATOM     81  CB  ALA A   5       0.126  -2.625   7.402  1.00 75.56           C  
ATOM     82  HB1 ALA A   5      -0.847  -2.225   7.119  1.00 75.56           H  
ATOM     83  HB2 ALA A   5      -0.015  -3.619   7.826  1.00 75.56           H  
ATOM     84  HB3 ALA A   5       0.763  -2.710   6.522  1.00 75.56           H  
ATOM     85  O   ALA A   5       2.172  -3.350   9.511  1.00 75.56           O  
ATOM     86  N   LEU A   6       3.254  -1.602   8.620  1.00 78.75           N  
ATOM     87  H   LEU A   6       3.163  -0.702   8.171  1.00 78.75           H  
ATOM     88  CA  LEU A   6       4.581  -2.037   9.061  1.00 78.75           C  
ATOM     89  HA  LEU A   6       4.495  -3.067   9.405  1.00 78.75           H  
ATOM     90  C   LEU A   6       5.104  -1.266  10.281  1.00 78.75           C  
ATOM     91  CB  LEU A   6       5.568  -2.018   7.879  1.00 78.75           C  
ATOM     92  HB2 LEU A   6       5.031  -1.982   6.931  1.00 78.75           H  
ATOM     93  HB3 LEU A   6       6.176  -1.116   7.943  1.00 78.75           H  
ATOM     94  O   LEU A   6       6.294  -1.349  10.585  1.00 78.75           O  
ATOM     95  CG  LEU A   6       6.467  -3.269   7.907  1.00 78.75           C  
ATOM     96  HG  LEU A   6       6.604  -3.616   8.931  1.00 78.75           H  
ATOM     97  CD1 LEU A   6       5.828  -4.389   7.082  1.00 78.75           C  
ATOM     98 HD11 LEU A   6       6.446  -5.285   7.143  1.00 78.75           H  
ATOM     99 HD12 LEU A   6       4.843  -4.620   7.489  1.00 78.75           H  
ATOM    100 HD13 LEU A   6       5.729  -4.088   6.039  1.00 78.75           H  
ATOM    101  CD2 LEU A   6       7.850  -2.968   7.337  1.00 78.75           C  
ATOM    102 HD21 LEU A   6       8.464  -3.868   7.374  1.00 78.75           H  
ATOM    103 HD22 LEU A   6       8.328  -2.198   7.942  1.00 78.75           H  
ATOM    104 HD23 LEU A   6       7.765  -2.624   6.306  1.00 78.75           H  
ATOM    105  N   LYS A   7       4.251  -0.490  10.951  1.00 64.06           N  
ATOM    106  H   LYS A   7       3.263  -0.531  10.743  1.00 64.06           H  
ATOM    107  CA  LYS A   7       4.613   0.264  12.147  1.00 64.06           C  
ATOM    108  HA  LYS A   7       5.559  -0.114  12.535  1.00 64.06           H  
ATOM    109  C   LYS A   7       3.611   0.015  13.264  1.00 64.06           C  
ATOM    110  CB  LYS A   7       4.756   1.743  11.776  1.00 64.06           C  
ATOM    111  HB2 LYS A   7       5.244   1.809  10.804  1.00 64.06           H  
ATOM    112  HB3 LYS A   7       3.770   2.204  11.709  1.00 64.06           H  
ATOM    113  O   LYS A   7       4.094  -0.102  14.407  1.00 64.06           O  
ATOM    114  CG  LYS A   7       5.620   2.467  12.811  1.00 64.06           C  
ATOM    115  HG2 LYS A   7       6.525   1.886  12.988  1.00 64.06           H  
ATOM    116  HG3 LYS A   7       5.071   2.561  13.748  1.00 64.06           H  
ATOM    117  CD  LYS A   7       6.019   3.850  12.295  1.00 64.06           C  
ATOM    118  HD2 LYS A   7       5.130   4.474  12.201  1.00 64.06           H  
ATOM    119  HD3 LYS A   7       6.494   3.740  11.320  1.00 64.06           H  
ATOM    120  CE  LYS A   7       7.008   4.470  13.283  1.00 64.06           C  
ATOM    121  HE2 LYS A   7       6.487   4.651  14.223  1.00 64.06           H  
ATOM    122  HE3 LYS A   7       7.796   3.742  13.479  1.00 64.06           H  
ATOM    123  NZ  LYS A   7       7.592   5.722  12.749  1.00 64.06           N  
ATOM    124  HZ1 LYS A   7       6.859   6.394  12.568  1.00 64.06           H  
ATOM    125  HZ2 LYS A   7       8.088   5.532  11.890  1.00 64.06           H  
ATOM    126  HZ3 LYS A   7       8.237   6.114  13.420  1.00 64.06           H  
ATOM    127  OXT LYS A   7       2.407  -0.017  12.941  1.00 64.06           O  
TER     128      LYS A   7                                                       
END
