# Supplementary material for: Unveiling the Bioactive Potential of the Invasive Jellyfish Phyllorhiza punctata Through Integrative Transcriptomic and Proteomic Analyses
Source: Biomolecules. 2025 Aug 4;15(8):1121. doi: 10.3390/biom15081121 (PMC12383608; doi:10.3390/biom15081121)
Supplement: Supplementary file 1 [file biomolecules-15-01121-s001.zip › Suplementary Material/FileS3/Alphafold2/XP_065055859_4972_relaxed_rank_001_alphafold2_ptm_model_5_seed_000.pdb]

ATOM      1  N   GLY A   1      -0.428  11.425 -20.313  1.00 55.97           N  
ATOM      2  H   GLY A   1      -0.122  11.281 -21.264  1.00 55.97           H  
ATOM      3  H2  GLY A   1       0.377  11.541 -19.714  1.00 55.97           H  
ATOM      4  H3  GLY A   1      -0.986  12.265 -20.260  1.00 55.97           H  
ATOM      5  CA  GLY A   1      -1.208  10.268 -19.839  1.00 55.97           C  
ATOM      6  HA2 GLY A   1      -0.624   9.354 -19.943  1.00 55.97           H  
ATOM      7  HA3 GLY A   1      -2.134  10.178 -20.407  1.00 55.97           H  
ATOM      8  C   GLY A   1      -1.529  10.464 -18.375  1.00 55.97           C  
ATOM      9  O   GLY A   1      -0.688  10.998 -17.664  1.00 55.97           O  
ATOM     10  N   CYS A   2      -2.727  10.092 -17.932  1.00 66.81           N  
ATOM     11  H   CYS A   2      -3.385   9.635 -18.547  1.00 66.81           H  
ATOM     12  CA  CYS A   2      -2.986   9.921 -16.507  1.00 66.81           C  
ATOM     13  HA  CYS A   2      -2.465  10.696 -15.945  1.00 66.81           H  
ATOM     14  C   CYS A   2      -2.403   8.568 -16.092  1.00 66.81           C  
ATOM     15  CB  CYS A   2      -4.488  10.064 -16.209  1.00 66.81           C  
ATOM     16  HB2 CYS A   2      -4.658   9.850 -15.154  1.00 66.81           H  
ATOM     17  HB3 CYS A   2      -4.796  11.092 -16.401  1.00 66.81           H  
ATOM     18  O   CYS A   2      -2.658   7.552 -16.737  1.00 66.81           O  
ATOM     19  SG  CYS A   2      -5.503   8.936 -17.215  1.00 66.81           S  
ATOM     20  HG  CYS A   2      -6.690   9.311 -16.732  1.00 66.81           H  
ATOM     21  N   ILE A   3      -1.574   8.561 -15.054  1.00 71.56           N  
ATOM     22  H   ILE A   3      -1.384   9.418 -14.554  1.00 71.56           H  
ATOM     23  CA  ILE A   3      -1.124   7.309 -14.454  1.00 71.56           C  
ATOM     24  HA  ILE A   3      -0.783   6.628 -15.233  1.00 71.56           H  
ATOM     25  C   ILE A   3      -2.363   6.720 -13.785  1.00 71.56           C  
ATOM     26  CB  ILE A   3       0.044   7.549 -13.469  1.00 71.56           C  
ATOM     27  HB  ILE A   3      -0.309   8.186 -12.658  1.00 71.56           H  
ATOM     28  O   ILE A   3      -2.951   7.355 -12.908  1.00 71.56           O  
ATOM     29  CG1 ILE A   3       1.220   8.264 -14.178  1.00 71.56           C  
ATOM     30 HG12 ILE A   3       1.645   7.604 -14.935  1.00 71.56           H  
ATOM     31 HG13 ILE A   3       0.860   9.161 -14.682  1.00 71.56           H  
ATOM     32  CG2 ILE A   3       0.507   6.209 -12.872  1.00 71.56           C  
ATOM     33 HG21 ILE A   3       1.323   6.361 -12.166  1.00 71.56           H  
ATOM     34 HG22 ILE A   3       0.835   5.528 -13.657  1.00 71.56           H  
ATOM     35 HG23 ILE A   3      -0.307   5.744 -12.315  1.00 71.56           H  
ATOM     36  CD1 ILE A   3       2.337   8.719 -13.231  1.00 71.56           C  
ATOM     37 HD11 ILE A   3       3.057   9.319 -13.786  1.00 71.56           H  
ATOM     38 HD12 ILE A   3       2.859   7.861 -12.809  1.00 71.56           H  
ATOM     39 HD13 ILE A   3       1.920   9.325 -12.426  1.00 71.56           H  
ATOM     40  N   LYS A   4      -2.805   5.542 -14.229  1.00 69.56           N  
ATOM     41  H   LYS A   4      -2.272   5.062 -14.940  1.00 69.56           H  
ATOM     42  CA  LYS A   4      -3.734   4.757 -13.422  1.00 69.56           C  
ATOM     43  HA  LYS A   4      -4.513   5.429 -13.061  1.00 69.56           H  
ATOM     44  C   LYS A   4      -2.918   4.251 -12.231  1.00 69.56           C  
ATOM     45  CB  LYS A   4      -4.375   3.623 -14.242  1.00 69.56           C  
ATOM     46  HB2 LYS A   4      -4.082   2.653 -13.839  1.00 69.56           H  
ATOM     47  HB3 LYS A   4      -4.038   3.674 -15.277  1.00 69.56           H  
ATOM     48  O   LYS A   4      -1.849   3.689 -12.456  1.00 69.56           O  
ATOM     49  CG  LYS A   4      -5.903   3.756 -14.199  1.00 69.56           C  
ATOM     50  HG2 LYS A   4      -6.173   4.761 -14.522  1.00 69.56           H  
ATOM     51  HG3 LYS A   4      -6.250   3.611 -13.176  1.00 69.56           H  
ATOM     52  CD  LYS A   4      -6.588   2.740 -15.119  1.00 69.56           C  
ATOM     53  HD2 LYS A   4      -6.365   1.740 -14.746  1.00 69.56           H  
ATOM     54  HD3 LYS A   4      -6.187   2.817 -16.130  1.00 69.56           H  
ATOM     55  CE  LYS A   4      -8.112   2.929 -15.137  1.00 69.56           C  
ATOM     56  HE2 LYS A   4      -8.464   2.990 -14.107  1.00 69.56           H  
ATOM     57  HE3 LYS A   4      -8.554   2.037 -15.581  1.00 69.56           H  
ATOM     58  NZ  LYS A   4      -8.523   4.129 -15.909  1.00 69.56           N  
ATOM     59  HZ1 LYS A   4      -8.212   4.047 -16.866  1.00 69.56           H  
ATOM     60  HZ2 LYS A   4      -9.529   4.224 -15.900  1.00 69.56           H  
ATOM     61  HZ3 LYS A   4      -8.111   4.958 -15.505  1.00 69.56           H  
ATOM     62  N   PRO A   5      -3.334   4.516 -10.984  1.00 65.31           N  
ATOM     63  CA  PRO A   5      -2.631   3.998  -9.827  1.00 65.31           C  
ATOM     64  HA  PRO A   5      -1.557   4.155  -9.919  1.00 65.31           H  
ATOM     65  C   PRO A   5      -2.906   2.497  -9.746  1.00 65.31           C  
ATOM     66  CB  PRO A   5      -3.161   4.803  -8.636  1.00 65.31           C  
ATOM     67  HB2 PRO A   5      -3.138   4.237  -7.705  1.00 65.31           H  
ATOM     68  HB3 PRO A   5      -2.577   5.718  -8.533  1.00 65.31           H  
ATOM     69  O   PRO A   5      -3.826   2.056  -9.065  1.00 65.31           O  
ATOM     70  CG  PRO A   5      -4.587   5.157  -9.060  1.00 65.31           C  
ATOM     71  HG2 PRO A   5      -4.932   6.075  -8.586  1.00 65.31           H  
ATOM     72  HG3 PRO A   5      -5.257   4.331  -8.819  1.00 65.31           H  
ATOM     73  CD  PRO A   5      -4.485   5.307 -10.577  1.00 65.31           C  
ATOM     74  HD2 PRO A   5      -4.312   6.354 -10.829  1.00 65.31           H  
ATOM     75  HD3 PRO A   5      -5.400   4.948 -11.048  1.00 65.31           H  
ATOM     76  N   ASP A   6      -2.129   1.699 -10.466  1.00 64.94           N  
ATOM     77  H   ASP A   6      -1.517   2.093 -11.166  1.00 64.94           H  
ATOM     78  CA  ASP A   6      -1.978   0.294 -10.120  1.00 64.94           C  
ATOM     79  HA  ASP A   6      -2.967  -0.150 -10.013  1.00 64.94           H  
ATOM     80  C   ASP A   6      -1.264   0.233  -8.762  1.00 64.94           C  
ATOM     81  CB  ASP A   6      -1.256  -0.449 -11.248  1.00 64.94           C  
ATOM     82  HB2 ASP A   6      -1.137  -1.496 -10.969  1.00 64.94           H  
ATOM     83  HB3 ASP A   6      -0.266  -0.017 -11.395  1.00 64.94           H  
ATOM     84  O   ASP A   6      -0.500   1.142  -8.417  1.00 64.94           O  
ATOM     85  CG  ASP A   6      -2.073  -0.355 -12.542  1.00 64.94           C  
ATOM     86  OD1 ASP A   6      -3.146  -0.995 -12.590  1.00 64.94           O  
ATOM     87  OD2 ASP A   6      -1.649   0.398 -13.446  1.00 64.94           O  
ATOM     88  N   GLY A   7      -1.537  -0.803  -7.962  1.00 65.56           N  
ATOM     89  H   GLY A   7      -2.162  -1.506  -8.328  1.00 65.56           H  
ATOM     90  CA  GLY A   7      -1.190  -0.889  -6.532  1.00 65.56           C  
ATOM     91  HA2 GLY A   7      -1.856  -0.230  -5.975  1.00 65.56           H  
ATOM     92  HA3 GLY A   7      -1.371  -1.910  -6.196  1.00 65.56           H  
ATOM     93  C   GLY A   7       0.254  -0.527  -6.136  1.00 65.56           C  
ATOM     94  O   GLY A   7       0.500  -0.232  -4.971  1.00 65.56           O  
ATOM     95  N   GLY A   8       1.191  -0.447  -7.086  1.00 67.44           N  
ATOM     96  H   GLY A   8       0.890  -0.606  -8.037  1.00 67.44           H  
ATOM     97  CA  GLY A   8       2.529   0.112  -6.882  1.00 67.44           C  
ATOM     98  HA2 GLY A   8       3.083   0.040  -7.817  1.00 67.44           H  
ATOM     99  HA3 GLY A   8       3.048  -0.481  -6.129  1.00 67.44           H  
ATOM    100  C   GLY A   8       2.560   1.581  -6.433  1.00 67.44           C  
ATOM    101  O   GLY A   8       3.458   1.949  -5.679  1.00 67.44           O  
ATOM    102  N   PHE A   9       1.586   2.427  -6.806  1.00 68.44           N  
ATOM    103  H   PHE A   9       0.852   2.095  -7.415  1.00 68.44           H  
ATOM    104  CA  PHE A   9       1.568   3.819  -6.319  1.00 68.44           C  
ATOM    105  HA  PHE A   9       2.570   4.229  -6.447  1.00 68.44           H  
ATOM    106  C   PHE A   9       1.245   3.908  -4.819  1.00 68.44           C  
ATOM    107  CB  PHE A   9       0.626   4.706  -7.145  1.00 68.44           C  
ATOM    108  HB2 PHE A   9      -0.404   4.387  -6.983  1.00 68.44           H  
ATOM    109  HB3 PHE A   9       0.853   4.572  -8.203  1.00 68.44           H  
ATOM    110  O   PHE A   9       1.809   4.743  -4.110  1.00 68.44           O  
ATOM    111  CG  PHE A   9       0.771   6.184  -6.806  1.00 68.44           C  
ATOM    112  CD1 PHE A   9      -0.179   6.830  -5.990  1.00 68.44           C  
ATOM    113  HD1 PHE A   9      -1.030   6.282  -5.614  1.00 68.44           H  
ATOM    114  CD2 PHE A   9       1.890   6.906  -7.267  1.00 68.44           C  
ATOM    115  HD2 PHE A   9       2.632   6.416  -7.880  1.00 68.44           H  
ATOM    116  CE1 PHE A   9      -0.013   8.185  -5.645  1.00 68.44           C  
ATOM    117  HE1 PHE A   9      -0.740   8.673  -5.012  1.00 68.44           H  
ATOM    118  CE2 PHE A   9       2.056   8.260  -6.922  1.00 68.44           C  
ATOM    119  HE2 PHE A   9       2.920   8.805  -7.273  1.00 68.44           H  
ATOM    120  CZ  PHE A   9       1.104   8.900  -6.111  1.00 68.44           C  
ATOM    121  HZ  PHE A   9       1.234   9.938  -5.840  1.00 68.44           H  
ATOM    122  N   ALA A  10       0.392   3.009  -4.315  1.00 66.06           N  
ATOM    123  H   ALA A  10       0.029   2.287  -4.922  1.00 66.06           H  
ATOM    124  CA  ALA A  10       0.069   2.942  -2.892  1.00 66.06           C  
ATOM    125  HA  ALA A  10      -0.292   3.918  -2.570  1.00 66.06           H  
ATOM    126  C   ALA A  10       1.310   2.613  -2.042  1.00 66.06           C  
ATOM    127  CB  ALA A  10      -1.056   1.921  -2.687  1.00 66.06           C  
ATOM    128  HB1 ALA A  10      -1.920   2.191  -3.295  1.00 66.06           H  
ATOM    129  HB2 ALA A  10      -0.716   0.922  -2.962  1.00 66.06           H  
ATOM    130  HB3 ALA A  10      -1.350   1.913  -1.638  1.00 66.06           H  
ATOM    131  O   ALA A  10       1.477   3.189  -0.967  1.00 66.06           O  
ATOM    132  N   SER A  11       2.219   1.770  -2.552  1.00 64.25           N  
ATOM    133  H   SER A  11       2.011   1.293  -3.418  1.00 64.25           H  
ATOM    134  CA  SER A  11       3.461   1.422  -1.851  1.00 64.25           C  
ATOM    135  HA  SER A  11       3.201   1.072  -0.852  1.00 64.25           H  
ATOM    136  C   SER A  11       4.407   2.600  -1.666  1.00 64.25           C  
ATOM    137  CB  SER A  11       4.216   0.302  -2.566  1.00 64.25           C  
ATOM    138  HB2 SER A  11       5.244   0.266  -2.205  1.00 64.25           H  
ATOM    139  HB3 SER A  11       4.227   0.481  -3.641  1.00 64.25           H  
ATOM    140  O   SER A  11       5.045   2.672  -0.616  1.00 64.25           O  
ATOM    141  OG  SER A  11       3.603  -0.937  -2.285  1.00 64.25           O  
ATOM    142  HG  SER A  11       3.663  -1.105  -1.341  1.00 64.25           H  
ATOM    143  N   PHE A  12       4.472   3.552  -2.607  1.00 71.56           N  
ATOM    144  H   PHE A  12       3.931   3.460  -3.455  1.00 71.56           H  
ATOM    145  CA  PHE A  12       5.282   4.747  -2.381  1.00 71.56           C  
ATOM    146  HA  PHE A  12       6.299   4.432  -2.147  1.00 71.56           H  
ATOM    147  C   PHE A  12       4.770   5.494  -1.159  1.00 71.56           C  
ATOM    148  CB  PHE A  12       5.343   5.659  -3.609  1.00 71.56           C  
ATOM    149  HB2 PHE A  12       4.336   5.839  -3.985  1.00 71.56           H  
ATOM    150  HB3 PHE A  12       5.759   6.621  -3.308  1.00 71.56           H  
ATOM    151  O   PHE A  12       5.567   5.763  -0.278  1.00 71.56           O  
ATOM    152  CG  PHE A  12       6.221   5.105  -4.709  1.00 71.56           C  
ATOM    153  CD1 PHE A  12       7.623   5.154  -4.592  1.00 71.56           C  
ATOM    154  HD1 PHE A  12       8.080   5.601  -3.721  1.00 71.56           H  
ATOM    155  CD2 PHE A  12       5.637   4.506  -5.837  1.00 71.56           C  
ATOM    156  HD2 PHE A  12       4.561   4.447  -5.917  1.00 71.56           H  
ATOM    157  CE1 PHE A  12       8.433   4.604  -5.601  1.00 71.56           C  
ATOM    158  HE1 PHE A  12       9.508   4.630  -5.504  1.00 71.56           H  
ATOM    159  CE2 PHE A  12       6.444   3.961  -6.849  1.00 71.56           C  
ATOM    160  HE2 PHE A  12       5.989   3.490  -7.708  1.00 71.56           H  
ATOM    161  CZ  PHE A  12       7.843   4.009  -6.730  1.00 71.56           C  
ATOM    162  HZ  PHE A  12       8.466   3.579  -7.501  1.00 71.56           H  
ATOM    163  N   GLY A  13       3.464   5.761  -1.044  1.00 66.50           N  
ATOM    164  H   GLY A  13       2.841   5.411  -1.758  1.00 66.50           H  
ATOM    165  CA  GLY A  13       2.896   6.511   0.084  1.00 66.50           C  
ATOM    166  HA2 GLY A  13       1.809   6.483   0.006  1.00 66.50           H  
ATOM    167  HA3 GLY A  13       3.219   7.551   0.031  1.00 66.50           H  
ATOM    168  C   GLY A  13       3.273   5.963   1.466  1.00 66.50           C  
ATOM    169  O   GLY A  13       3.477   6.752   2.383  1.00 66.50           O  
ATOM    170  N   SER A  14       3.422   4.643   1.603  1.00 66.25           N  
ATOM    171  H   SER A  14       3.207   4.048   0.816  1.00 66.25           H  
ATOM    172  CA  SER A  14       3.858   3.989   2.845  1.00 66.25           C  
ATOM    173  HA  SER A  14       3.432   4.526   3.693  1.00 66.25           H  
ATOM    174  C   SER A  14       5.372   3.966   3.069  1.00 66.25           C  
ATOM    175  CB  SER A  14       3.316   2.560   2.906  1.00 66.25           C  
ATOM    176  HB2 SER A  14       2.239   2.599   3.073  1.00 66.25           H  
ATOM    177  HB3 SER A  14       3.770   2.031   3.743  1.00 66.25           H  
ATOM    178  O   SER A  14       5.804   3.727   4.185  1.00 66.25           O  
ATOM    179  OG  SER A  14       3.559   1.851   1.701  1.00 66.25           O  
ATOM    180  HG  SER A  14       4.399   2.115   1.318  1.00 66.25           H  
ATOM    181  N   THR A  15       6.205   4.192   2.051  1.00 62.12           N  
ATOM    182  H   THR A  15       5.834   4.363   1.128  1.00 62.12           H  
ATOM    183  CA  THR A  15       7.668   4.237   2.245  1.00 62.12           C  
ATOM    184  HA  THR A  15       7.952   3.458   2.953  1.00 62.12           H  
ATOM    185  C   THR A  15       8.129   5.562   2.865  1.00 62.12           C  
ATOM    186  CB  THR A  15       8.409   3.966   0.926  1.00 62.12           C  
ATOM    187  HB  THR A  15       8.222   4.784   0.230  1.00 62.12           H  
ATOM    188  O   THR A  15       9.155   5.594   3.533  1.00 62.12           O  
ATOM    189  CG2 THR A  15       9.918   3.795   1.097  1.00 62.12           C  
ATOM    190 HG21 THR A  15      10.359   3.468   0.156  1.00 62.12           H  
ATOM    191 HG22 THR A  15      10.128   3.058   1.873  1.00 62.12           H  
ATOM    192 HG23 THR A  15      10.373   4.746   1.377  1.00 62.12           H  
ATOM    193  OG1 THR A  15       7.953   2.768   0.342  1.00 62.12           O  
ATOM    194  HG1 THR A  15       7.941   2.095   1.027  1.00 62.12           H  
ATOM    195  N   TRP A  16       7.376   6.651   2.666  1.00 60.72           N  
ATOM    196  H   TRP A  16       6.534   6.547   2.117  1.00 60.72           H  
ATOM    197  CA  TRP A  16       7.619   7.971   3.280  1.00 60.72           C  
ATOM    198  HA  TRP A  16       8.528   7.904   3.877  1.00 60.72           H  
ATOM    199  C   TRP A  16       6.539   8.364   4.306  1.00 60.72           C  
ATOM    200  CB  TRP A  16       7.884   9.057   2.211  1.00 60.72           C  
ATOM    201  HB2 TRP A  16       7.991  10.025   2.701  1.00 60.72           H  
ATOM    202  HB3 TRP A  16       8.848   8.834   1.754  1.00 60.72           H  
ATOM    203  O   TRP A  16       6.446   9.534   4.682  1.00 60.72           O  
ATOM    204  CG  TRP A  16       6.885   9.185   1.097  1.00 60.72           C  
ATOM    205  CD1 TRP A  16       6.662   8.222   0.191  1.00 60.72           C  
ATOM    206  HD1 TRP A  16       7.194   7.282   0.180  1.00 60.72           H  
ATOM    207  CD2 TRP A  16       6.102  10.326   0.617  1.00 60.72           C  
ATOM    208  CE2 TRP A  16       5.313   9.902  -0.498  1.00 60.72           C  
ATOM    209  CE3 TRP A  16       6.025  11.693   0.952  1.00 60.72           C  
ATOM    210  HE3 TRP A  16       6.632  12.063   1.765  1.00 60.72           H  
ATOM    211  NE1 TRP A  16       5.668   8.594  -0.683  1.00 60.72           N  
ATOM    212  HE1 TRP A  16       5.322   7.980  -1.407  1.00 60.72           H  
ATOM    213  CH2 TRP A  16       4.417  12.110  -0.850  1.00 60.72           C  
ATOM    214  HH2 TRP A  16       3.798  12.799  -1.405  1.00 60.72           H  
ATOM    215  CZ2 TRP A  16       4.460  10.754  -1.210  1.00 60.72           C  
ATOM    216  HZ2 TRP A  16       3.892  10.385  -2.051  1.00 60.72           H  
ATOM    217  CZ3 TRP A  16       5.206  12.576   0.218  1.00 60.72           C  
ATOM    218  HZ3 TRP A  16       5.187  13.624   0.476  1.00 60.72           H  
ATOM    219  N   LYS A  17       5.721   7.406   4.757  1.00 51.41           N  
ATOM    220  H   LYS A  17       5.906   6.458   4.461  1.00 51.41           H  
ATOM    221  CA  LYS A  17       4.932   7.515   5.992  1.00 51.41           C  
ATOM    222  HA  LYS A  17       4.952   8.533   6.379  1.00 51.41           H  
ATOM    223  C   LYS A  17       5.617   6.677   7.059  1.00 51.41           C  
ATOM    224  CB  LYS A  17       3.486   7.046   5.759  1.00 51.41           C  
ATOM    225  HB2 LYS A  17       3.024   6.804   6.717  1.00 51.41           H  
ATOM    226  HB3 LYS A  17       3.515   6.124   5.179  1.00 51.41           H  
ATOM    227  O   LYS A  17       6.282   7.298   7.911  1.00 51.41           O  
ATOM    228  CG  LYS A  17       2.624   8.073   5.021  1.00 51.41           C  
ATOM    229  HG2 LYS A  17       3.227   8.590   4.274  1.00 51.41           H  
ATOM    230  HG3 LYS A  17       1.815   7.548   4.513  1.00 51.41           H  
ATOM    231  CD  LYS A  17       2.013   9.084   5.996  1.00 51.41           C  
ATOM    232  HD2 LYS A  17       2.797   9.574   6.573  1.00 51.41           H  
ATOM    233  HD3 LYS A  17       1.372   8.541   6.691  1.00 51.41           H  
ATOM    234  CE  LYS A  17       1.160  10.116   5.257  1.00 51.41           C  
ATOM    235  HE2 LYS A  17       0.506   9.593   4.559  1.00 51.41           H  
ATOM    236  HE3 LYS A  17       0.539  10.634   5.988  1.00 51.41           H  
ATOM    237  NZ  LYS A  17       2.020  11.088   4.546  1.00 51.41           N  
ATOM    238  HZ1 LYS A  17       1.477  11.764   4.029  1.00 51.41           H  
ATOM    239  HZ2 LYS A  17       2.627  10.591   3.909  1.00 51.41           H  
ATOM    240  HZ3 LYS A  17       2.625  11.560   5.202  1.00 51.41           H  
ATOM    241  OXT LYS A  17       5.434   5.448   6.981  1.00 51.41           O  
TER     242      LYS A  17                                                       
END
