# Supplementary material for: Unveiling the Bioactive Potential of the Invasive Jellyfish Phyllorhiza punctata Through Integrative Transcriptomic and Proteomic Analyses
Source: Biomolecules. 2025 Aug 4;15(8):1121. doi: 10.3390/biom15081121 (PMC12383608; doi:10.3390/biom15081121)
Supplement: Supplementary file 1 [file biomolecules-15-01121-s001.zip › Suplementary Material/FileS3/Alphafold2/XP_065055878_6649_relaxed_rank_001_alphafold2_ptm_model_5_seed_000.pdb]

ATOM      1  N   ILE A   1       5.697   5.421  -0.802  1.00 79.38           N  
ATOM      2  H   ILE A   1       5.938   6.270  -1.292  1.00 79.38           H  
ATOM      3  H2  ILE A   1       6.515   4.829  -0.761  1.00 79.38           H  
ATOM      4  H3  ILE A   1       4.984   4.922  -1.315  1.00 79.38           H  
ATOM      5  CA  ILE A   1       5.221   5.709   0.573  1.00 79.38           C  
ATOM      6  HA  ILE A   1       4.999   4.744   1.028  1.00 79.38           H  
ATOM      7  C   ILE A   1       3.884   6.449   0.564  1.00 79.38           C  
ATOM      8  CB  ILE A   1       6.304   6.360   1.469  1.00 79.38           C  
ATOM      9  HB  ILE A   1       7.281   6.044   1.105  1.00 79.38           H  
ATOM     10  O   ILE A   1       2.970   5.954   1.194  1.00 79.38           O  
ATOM     11  CG1 ILE A   1       6.188   5.871   2.927  1.00 79.38           C  
ATOM     12 HG12 ILE A   1       5.147   5.912   3.248  1.00 79.38           H  
ATOM     13 HG13 ILE A   1       6.770   6.526   3.575  1.00 79.38           H  
ATOM     14  CG2 ILE A   1       6.301   7.897   1.442  1.00 79.38           C  
ATOM     15 HG21 ILE A   1       6.400   8.279   0.426  1.00 79.38           H  
ATOM     16 HG22 ILE A   1       7.155   8.266   2.010  1.00 79.38           H  
ATOM     17 HG23 ILE A   1       5.405   8.298   1.915  1.00 79.38           H  
ATOM     18  CD1 ILE A   1       6.719   4.448   3.126  1.00 79.38           C  
ATOM     19 HD11 ILE A   1       6.132   3.738   2.543  1.00 79.38           H  
ATOM     20 HD12 ILE A   1       6.643   4.180   4.180  1.00 79.38           H  
ATOM     21 HD13 ILE A   1       7.765   4.390   2.825  1.00 79.38           H  
ATOM     22  N   GLY A   2       3.719   7.551  -0.187  1.00 91.12           N  
ATOM     23  H   GLY A   2       4.517   7.991  -0.621  1.00 91.12           H  
ATOM     24  CA  GLY A   2       2.466   8.326  -0.203  1.00 91.12           C  
ATOM     25  HA2 GLY A   2       2.563   9.152  -0.908  1.00 91.12           H  
ATOM     26  HA3 GLY A   2       2.292   8.749   0.786  1.00 91.12           H  
ATOM     27  C   GLY A   2       1.224   7.515  -0.593  1.00 91.12           C  
ATOM     28  O   GLY A   2       0.244   7.520   0.142  1.00 91.12           O  
ATOM     29  N   SER A   3       1.291   6.736  -1.678  1.00 91.56           N  
ATOM     30  H   SER A   3       2.103   6.770  -2.278  1.00 91.56           H  
ATOM     31  CA  SER A   3       0.194   5.840  -2.087  1.00 91.56           C  
ATOM     32  HA  SER A   3      -0.728   6.417  -2.149  1.00 91.56           H  
ATOM     33  C   SER A   3      -0.052   4.707  -1.085  1.00 91.56           C  
ATOM     34  CB  SER A   3       0.479   5.258  -3.475  1.00 91.56           C  
ATOM     35  HB2 SER A   3       0.429   6.056  -4.216  1.00 91.56           H  
ATOM     36  HB3 SER A   3      -0.279   4.513  -3.715  1.00 91.56           H  
ATOM     37  O   SER A   3      -1.194   4.424  -0.738  1.00 91.56           O  
ATOM     38  OG  SER A   3       1.770   4.664  -3.514  1.00 91.56           O  
ATOM     39  HG  SER A   3       1.824   4.163  -4.331  1.00 91.56           H  
ATOM     40  N   THR A   4       1.015   4.100  -0.563  1.00 93.62           N  
ATOM     41  H   THR A   4       1.916   4.299  -0.974  1.00 93.62           H  
ATOM     42  CA  THR A   4       0.943   3.033   0.447  1.00 93.62           C  
ATOM     43  HA  THR A   4       0.318   2.227   0.063  1.00 93.62           H  
ATOM     44  C   THR A   4       0.309   3.520   1.753  1.00 93.62           C  
ATOM     45  CB  THR A   4       2.346   2.479   0.743  1.00 93.62           C  
ATOM     46  HB  THR A   4       2.885   3.193   1.365  1.00 93.62           H  
ATOM     47  O   THR A   4      -0.585   2.868   2.279  1.00 93.62           O  
ATOM     48  CG2 THR A   4       2.301   1.136   1.467  1.00 93.62           C  
ATOM     49 HG21 THR A   4       1.740   0.408   0.882  1.00 93.62           H  
ATOM     50 HG22 THR A   4       3.315   0.768   1.625  1.00 93.62           H  
ATOM     51 HG23 THR A   4       1.821   1.250   2.438  1.00 93.62           H  
ATOM     52  OG1 THR A   4       3.087   2.309  -0.450  1.00 93.62           O  
ATOM     53  HG1 THR A   4       2.790   1.484  -0.840  1.00 93.62           H  
ATOM     54  N   LEU A   5       0.725   4.687   2.256  1.00 90.69           N  
ATOM     55  H   LEU A   5       1.446   5.193   1.762  1.00 90.69           H  
ATOM     56  CA  LEU A   5       0.166   5.306   3.460  1.00 90.69           C  
ATOM     57  HA  LEU A   5       0.164   4.580   4.272  1.00 90.69           H  
ATOM     58  C   LEU A   5      -1.289   5.716   3.230  1.00 90.69           C  
ATOM     59  CB  LEU A   5       1.004   6.535   3.864  1.00 90.69           C  
ATOM     60  HB2 LEU A   5       0.481   7.064   4.660  1.00 90.69           H  
ATOM     61  HB3 LEU A   5       1.060   7.207   3.007  1.00 90.69           H  
ATOM     62  O   LEU A   5      -2.138   5.441   4.072  1.00 90.69           O  
ATOM     63  CG  LEU A   5       2.432   6.231   4.352  1.00 90.69           C  
ATOM     64  HG  LEU A   5       2.938   5.590   3.630  1.00 90.69           H  
ATOM     65  CD1 LEU A   5       3.206   7.545   4.488  1.00 90.69           C  
ATOM     66 HD11 LEU A   5       2.688   8.211   5.178  1.00 90.69           H  
ATOM     67 HD12 LEU A   5       3.282   8.032   3.516  1.00 90.69           H  
ATOM     68 HD13 LEU A   5       4.207   7.356   4.877  1.00 90.69           H  
ATOM     69  CD2 LEU A   5       2.483   5.523   5.701  1.00 90.69           C  
ATOM     70 HD21 LEU A   5       1.859   4.629   5.696  1.00 90.69           H  
ATOM     71 HD22 LEU A   5       3.509   5.224   5.919  1.00 90.69           H  
ATOM     72 HD23 LEU A   5       2.155   6.206   6.485  1.00 90.69           H  
ATOM     73  N   SER A   6      -1.600   6.306   2.074  1.00 93.25           N  
ATOM     74  H   SER A   6      -0.866   6.541   1.421  1.00 93.25           H  
ATOM     75  CA  SER A   6      -2.977   6.671   1.737  1.00 93.25           C  
ATOM     76  HA  SER A   6      -3.358   7.335   2.512  1.00 93.25           H  
ATOM     77  C   SER A   6      -3.891   5.448   1.679  1.00 93.25           C  
ATOM     78  CB  SER A   6      -3.023   7.414   0.403  1.00 93.25           C  
ATOM     79  HB2 SER A   6      -2.855   6.719  -0.419  1.00 93.25           H  
ATOM     80  HB3 SER A   6      -2.248   8.181   0.390  1.00 93.25           H  
ATOM     81  O   SER A   6      -5.043   5.547   2.077  1.00 93.25           O  
ATOM     82  OG  SER A   6      -4.271   8.055   0.251  1.00 93.25           O  
ATOM     83  HG  SER A   6      -4.980   7.434   0.433  1.00 93.25           H  
ATOM     84  N   SER A   7      -3.390   4.291   1.239  1.00 91.69           N  
ATOM     85  H   SER A   7      -2.454   4.279   0.861  1.00 91.69           H  
ATOM     86  CA  SER A   7      -4.153   3.040   1.256  1.00 91.69           C  
ATOM     87  HA  SER A   7      -5.143   3.219   0.834  1.00 91.69           H  
ATOM     88  C   SER A   7      -4.343   2.485   2.668  1.00 91.69           C  
ATOM     89  CB  SER A   7      -3.446   1.997   0.391  1.00 91.69           C  
ATOM     90  HB2 SER A   7      -3.378   2.360  -0.635  1.00 91.69           H  
ATOM     91  HB3 SER A   7      -2.438   1.832   0.771  1.00 91.69           H  
ATOM     92  O   SER A   7      -5.393   1.915   2.948  1.00 91.69           O  
ATOM     93  OG  SER A   7      -4.148   0.772   0.403  1.00 91.69           O  
ATOM     94  HG  SER A   7      -4.772   0.769   1.132  1.00 91.69           H  
ATOM     95  N   LEU A   8      -3.344   2.622   3.545  1.00 92.94           N  
ATOM     96  H   LEU A   8      -2.486   3.057   3.236  1.00 92.94           H  
ATOM     97  CA  LEU A   8      -3.393   2.063   4.897  1.00 92.94           C  
ATOM     98  HA  LEU A   8      -3.798   1.053   4.833  1.00 92.94           H  
ATOM     99  C   LEU A   8      -4.317   2.866   5.823  1.00 92.94           C  
ATOM    100  CB  LEU A   8      -1.961   2.002   5.461  1.00 92.94           C  
ATOM    101  HB2 LEU A   8      -1.709   2.979   5.873  1.00 92.94           H  
ATOM    102  HB3 LEU A   8      -1.252   1.792   4.660  1.00 92.94           H  
ATOM    103  O   LEU A   8      -5.054   2.289   6.614  1.00 92.94           O  
ATOM    104  CG  LEU A   8      -1.807   0.921   6.545  1.00 92.94           C  
ATOM    105  HG  LEU A   8      -2.702   0.883   7.166  1.00 92.94           H  
ATOM    106  CD1 LEU A   8      -1.570  -0.451   5.905  1.00 92.94           C  
ATOM    107 HD11 LEU A   8      -1.480  -1.206   6.687  1.00 92.94           H  
ATOM    108 HD12 LEU A   8      -2.417  -0.716   5.272  1.00 92.94           H  
ATOM    109 HD13 LEU A   8      -0.660  -0.443   5.306  1.00 92.94           H  
ATOM    110  CD2 LEU A   8      -0.615   1.240   7.446  1.00 92.94           C  
ATOM    111 HD21 LEU A   8      -0.782   2.196   7.942  1.00 92.94           H  
ATOM    112 HD22 LEU A   8       0.302   1.288   6.858  1.00 92.94           H  
ATOM    113 HD23 LEU A   8      -0.518   0.468   8.209  1.00 92.94           H  
ATOM    114  N   PHE A   9      -4.280   4.196   5.718  1.00 92.19           N  
ATOM    115  H   PHE A   9      -3.608   4.601   5.083  1.00 92.19           H  
ATOM    116  CA  PHE A   9      -5.071   5.092   6.567  1.00 92.19           C  
ATOM    117  HA  PHE A   9      -5.370   4.563   7.472  1.00 92.19           H  
ATOM    118  C   PHE A   9      -6.365   5.576   5.904  1.00 92.19           C  
ATOM    119  CB  PHE A   9      -4.197   6.283   6.984  1.00 92.19           C  
ATOM    120  HB2 PHE A   9      -3.884   6.824   6.091  1.00 92.19           H  
ATOM    121  HB3 PHE A   9      -4.800   6.964   7.585  1.00 92.19           H  
ATOM    122  O   PHE A   9      -7.286   5.999   6.599  1.00 92.19           O  
ATOM    123  CG  PHE A   9      -2.977   5.895   7.797  1.00 92.19           C  
ATOM    124  CD1 PHE A   9      -3.131   5.461   9.126  1.00 92.19           C  
ATOM    125  HD1 PHE A   9      -4.116   5.411   9.566  1.00 92.19           H  
ATOM    126  CD2 PHE A   9      -1.690   5.953   7.231  1.00 92.19           C  
ATOM    127  HD2 PHE A   9      -1.557   6.317   6.223  1.00 92.19           H  
ATOM    128  CE1 PHE A   9      -2.008   5.081   9.881  1.00 92.19           C  
ATOM    129  HE1 PHE A   9      -2.133   4.746  10.900  1.00 92.19           H  
ATOM    130  CE2 PHE A   9      -0.572   5.550   7.979  1.00 92.19           C  
ATOM    131  HE2 PHE A   9       0.415   5.578   7.542  1.00 92.19           H  
ATOM    132  CZ  PHE A   9      -0.728   5.118   9.305  1.00 92.19           C  
ATOM    133  HZ  PHE A   9       0.133   4.816   9.884  1.00 92.19           H  
ATOM    134  N   GLY A  10      -6.438   5.547   4.571  1.00 90.94           N  
ATOM    135  H   GLY A  10      -5.651   5.203   4.039  1.00 90.94           H  
ATOM    136  CA  GLY A  10      -7.584   6.055   3.817  1.00 90.94           C  
ATOM    137  HA2 GLY A  10      -7.888   7.019   4.223  1.00 90.94           H  
ATOM    138  HA3 GLY A  10      -7.299   6.199   2.774  1.00 90.94           H  
ATOM    139  C   GLY A  10      -8.794   5.128   3.835  1.00 90.94           C  
ATOM    140  O   GLY A  10      -9.911   5.627   3.850  1.00 90.94           O  
ATOM    141  N   SER A  11      -8.598   3.808   3.915  1.00 83.12           N  
ATOM    142  H   SER A  11      -7.658   3.444   3.852  1.00 83.12           H  
ATOM    143  CA  SER A  11      -9.705   2.835   3.931  1.00 83.12           C  
ATOM    144  HA  SER A  11     -10.420   3.114   3.157  1.00 83.12           H  
ATOM    145  C   SER A  11     -10.495   2.792   5.246  1.00 83.12           C  
ATOM    146  CB  SER A  11      -9.189   1.433   3.600  1.00 83.12           C  
ATOM    147  HB2 SER A  11      -8.435   1.142   4.331  1.00 83.12           H  
ATOM    148  HB3 SER A  11     -10.014   0.721   3.640  1.00 83.12           H  
ATOM    149  O   SER A  11     -11.441   2.020   5.355  1.00 83.12           O  
ATOM    150  OG  SER A  11      -8.629   1.412   2.300  1.00 83.12           O  
ATOM    151  HG  SER A  11      -8.207   0.559   2.174  1.00 83.12           H  
ATOM    152  N   SER A  12     -10.114   3.590   6.248  1.00 76.06           N  
ATOM    153  H   SER A  12      -9.316   4.192   6.103  1.00 76.06           H  
ATOM    154  CA  SER A  12     -10.812   3.659   7.541  1.00 76.06           C  
ATOM    155  HA  SER A  12     -11.362   2.730   7.688  1.00 76.06           H  
ATOM    156  C   SER A  12     -11.857   4.782   7.624  1.00 76.06           C  
ATOM    157  CB  SER A  12      -9.807   3.766   8.693  1.00 76.06           C  
ATOM    158  HB2 SER A  12     -10.346   3.789   9.640  1.00 76.06           H  
ATOM    159  HB3 SER A  12      -9.234   4.687   8.588  1.00 76.06           H  
ATOM    160  O   SER A  12     -12.367   5.040   8.714  1.00 76.06           O  
ATOM    161  OG  SER A  12      -8.928   2.656   8.696  1.00 76.06           O  
ATOM    162  HG  SER A  12      -8.348   2.715   9.459  1.00 76.06           H  
ATOM    163  N   LYS A  13     -12.152   5.481   6.522  1.00 60.88           N  
ATOM    164  H   LYS A  13     -11.791   5.140   5.642  1.00 60.88           H  
ATOM    165  CA  LYS A  13     -13.294   6.402   6.409  1.00 60.88           C  
ATOM    166  HA  LYS A  13     -13.761   6.550   7.383  1.00 60.88           H  
ATOM    167  C   LYS A  13     -14.402   5.790   5.567  1.00 60.88           C  
ATOM    168  CB  LYS A  13     -12.873   7.756   5.823  1.00 60.88           C  
ATOM    169  HB2 LYS A  13     -12.042   7.617   5.133  1.00 60.88           H  
ATOM    170  HB3 LYS A  13     -13.714   8.160   5.259  1.00 60.88           H  
ATOM    171  O   LYS A  13     -14.061   5.116   4.573  1.00 60.88           O  
ATOM    172  CG  LYS A  13     -12.512   8.762   6.919  1.00 60.88           C  
ATOM    173  HG2 LYS A  13     -11.664   8.388   7.493  1.00 60.88           H  
ATOM    174  HG3 LYS A  13     -13.367   8.890   7.584  1.00 60.88           H  
ATOM    175  CD  LYS A  13     -12.161  10.109   6.274  1.00 60.88           C  
ATOM    176  HD2 LYS A  13     -12.969  10.388   5.598  1.00 60.88           H  
ATOM    177  HD3 LYS A  13     -11.250  10.008   5.685  1.00 60.88           H  
ATOM    178  CE  LYS A  13     -12.009  11.231   7.307  1.00 60.88           C  
ATOM    179  HE2 LYS A  13     -11.931  12.178   6.773  1.00 60.88           H  
ATOM    180  HE3 LYS A  13     -12.914  11.261   7.914  1.00 60.88           H  
ATOM    181  NZ  LYS A  13     -10.816  11.030   8.161  1.00 60.88           N  
ATOM    182  HZ1 LYS A  13     -10.727  11.773   8.839  1.00 60.88           H  
ATOM    183  HZ2 LYS A  13     -10.906  10.151   8.650  1.00 60.88           H  
ATOM    184  HZ3 LYS A  13      -9.982  10.983   7.593  1.00 60.88           H  
ATOM    185  OXT LYS A  13     -15.556   6.090   5.931  1.00 60.88           O  
TER     186      LYS A  13                                                       
END
