# Supplementary material for: Unveiling the Bioactive Potential of the Invasive Jellyfish Phyllorhiza punctata Through Integrative Transcriptomic and Proteomic Analyses
Source: Biomolecules. 2025 Aug 4;15(8):1121. doi: 10.3390/biom15081121 (PMC12383608; doi:10.3390/biom15081121)
Supplement: Supplementary file 1 [file biomolecules-15-01121-s001.zip › Suplementary Material/FileS3/Alphafold2/XP_065056015_15028_relaxed_rank_001_alphafold2_ptm_model_3_seed_000.pdb]

ATOM      1  N   TYR A   1      11.210   2.412   0.985  1.00 73.62           N  
ATOM      2  H   TYR A   1      11.986   2.028   1.505  1.00 73.62           H  
ATOM      3  H2  TYR A   1      11.372   2.259   0.000  1.00 73.62           H  
ATOM      4  H3  TYR A   1      10.365   1.934   1.266  1.00 73.62           H  
ATOM      5  CA  TYR A   1      11.091   3.858   1.272  1.00 73.62           C  
ATOM      6  HA  TYR A   1      10.986   3.976   2.351  1.00 73.62           H  
ATOM      7  C   TYR A   1       9.834   4.477   0.672  1.00 73.62           C  
ATOM      8  CB  TYR A   1      12.339   4.642   0.864  1.00 73.62           C  
ATOM      9  HB2 TYR A   1      13.225   4.097   1.189  1.00 73.62           H  
ATOM     10  HB3 TYR A   1      12.380   4.730  -0.222  1.00 73.62           H  
ATOM     11  O   TYR A   1       9.307   5.412   1.251  1.00 73.62           O  
ATOM     12  CG  TYR A   1      12.372   6.018   1.500  1.00 73.62           C  
ATOM     13  CD1 TYR A   1      12.007   7.157   0.755  1.00 73.62           C  
ATOM     14  HD1 TYR A   1      11.723   7.075  -0.284  1.00 73.62           H  
ATOM     15  CD2 TYR A   1      12.724   6.151   2.860  1.00 73.62           C  
ATOM     16  HD2 TYR A   1      13.013   5.290   3.444  1.00 73.62           H  
ATOM     17  CE1 TYR A   1      12.000   8.425   1.367  1.00 73.62           C  
ATOM     18  HE1 TYR A   1      11.722   9.307   0.809  1.00 73.62           H  
ATOM     19  CE2 TYR A   1      12.717   7.419   3.472  1.00 73.62           C  
ATOM     20  HE2 TYR A   1      12.993   7.524   4.510  1.00 73.62           H  
ATOM     21  OH  TYR A   1      12.352   9.790   3.299  1.00 73.62           O  
ATOM     22  HH  TYR A   1      12.610   9.773   4.224  1.00 73.62           H  
ATOM     23  CZ  TYR A   1      12.356   8.561   2.724  1.00 73.62           C  
ATOM     24  N   PHE A   2       9.298   3.944  -0.432  1.00 75.25           N  
ATOM     25  H   PHE A   2       9.770   3.240  -0.982  1.00 75.25           H  
ATOM     26  CA  PHE A   2       7.931   4.268  -0.842  1.00 75.25           C  
ATOM     27  HA  PHE A   2       7.783   5.346  -0.781  1.00 75.25           H  
ATOM     28  C   PHE A   2       6.938   3.626   0.136  1.00 75.25           C  
ATOM     29  CB  PHE A   2       7.709   3.854  -2.307  1.00 75.25           C  
ATOM     30  HB2 PHE A   2       8.502   3.188  -2.646  1.00 75.25           H  
ATOM     31  HB3 PHE A   2       6.775   3.301  -2.400  1.00 75.25           H  
ATOM     32  O   PHE A   2       6.527   2.484  -0.035  1.00 75.25           O  
ATOM     33  CG  PHE A   2       7.630   5.049  -3.231  1.00 75.25           C  
ATOM     34  CD1 PHE A   2       6.372   5.535  -3.632  1.00 75.25           C  
ATOM     35  HD1 PHE A   2       5.467   5.047  -3.301  1.00 75.25           H  
ATOM     36  CD2 PHE A   2       8.802   5.701  -3.657  1.00 75.25           C  
ATOM     37  HD2 PHE A   2       9.772   5.338  -3.351  1.00 75.25           H  
ATOM     38  CE1 PHE A   2       6.286   6.661  -4.468  1.00 75.25           C  
ATOM     39  HE1 PHE A   2       5.320   7.031  -4.780  1.00 75.25           H  
ATOM     40  CE2 PHE A   2       8.714   6.830  -4.490  1.00 75.25           C  
ATOM     41  HE2 PHE A   2       9.611   7.332  -4.823  1.00 75.25           H  
ATOM     42  CZ  PHE A   2       7.457   7.307  -4.898  1.00 75.25           C  
ATOM     43  HZ  PHE A   2       7.390   8.172  -5.542  1.00 75.25           H  
ATOM     44  N   CYS A   3       6.627   4.337   1.216  1.00 75.75           N  
ATOM     45  H   CYS A   3       7.067   5.238   1.339  1.00 75.75           H  
ATOM     46  CA  CYS A   3       5.421   4.079   1.983  1.00 75.75           C  
ATOM     47  HA  CYS A   3       5.223   3.008   2.033  1.00 75.75           H  
ATOM     48  C   CYS A   3       4.289   4.764   1.216  1.00 75.75           C  
ATOM     49  CB  CYS A   3       5.595   4.613   3.410  1.00 75.75           C  
ATOM     50  HB2 CYS A   3       6.551   4.285   3.819  1.00 75.75           H  
ATOM     51  HB3 CYS A   3       5.555   5.702   3.407  1.00 75.75           H  
ATOM     52  O   CYS A   3       4.214   5.989   1.173  1.00 75.75           O  
ATOM     53  SG  CYS A   3       4.257   3.952   4.439  1.00 75.75           S  
ATOM     54  HG  CYS A   3       4.531   4.620   5.564  1.00 75.75           H  
ATOM     55  N   THR A   4       3.467   3.991   0.515  1.00 82.31           N  
ATOM     56  H   THR A   4       3.587   2.989   0.527  1.00 82.31           H  
ATOM     57  CA  THR A   4       2.245   4.513  -0.098  1.00 82.31           C  
ATOM     58  HA  THR A   4       2.464   5.438  -0.630  1.00 82.31           H  
ATOM     59  C   THR A   4       1.258   4.810   1.024  1.00 82.31           C  
ATOM     60  CB  THR A   4       1.665   3.497  -1.091  1.00 82.31           C  
ATOM     61  HB  THR A   4       0.656   3.800  -1.373  1.00 82.31           H  
ATOM     62  O   THR A   4       0.955   3.902   1.794  1.00 82.31           O  
ATOM     63  CG2 THR A   4       2.529   3.405  -2.349  1.00 82.31           C  
ATOM     64 HG21 THR A   4       3.533   3.065  -2.095  1.00 82.31           H  
ATOM     65 HG22 THR A   4       2.583   4.379  -2.835  1.00 82.31           H  
ATOM     66 HG23 THR A   4       2.079   2.691  -3.039  1.00 82.31           H  
ATOM     67  OG1 THR A   4       1.631   2.214  -0.508  1.00 82.31           O  
ATOM     68  HG1 THR A   4       1.173   2.290   0.332  1.00 82.31           H  
ATOM     69  N   SER A   5       0.807   6.063   1.130  1.00 76.62           N  
ATOM     70  H   SER A   5       1.216   6.748   0.511  1.00 76.62           H  
ATOM     71  CA  SER A   5      -0.017   6.652   2.201  1.00 76.62           C  
ATOM     72  HA  SER A   5       0.558   6.613   3.127  1.00 76.62           H  
ATOM     73  C   SER A   5      -1.362   5.957   2.472  1.00 76.62           C  
ATOM     74  CB  SER A   5      -0.279   8.131   1.876  1.00 76.62           C  
ATOM     75  HB2 SER A   5      -0.907   8.207   0.988  1.00 76.62           H  
ATOM     76  HB3 SER A   5      -0.799   8.593   2.716  1.00 76.62           H  
ATOM     77  O   SER A   5      -2.426   6.543   2.293  1.00 76.62           O  
ATOM     78  OG  SER A   5       0.933   8.820   1.650  1.00 76.62           O  
ATOM     79  HG  SER A   5       0.758   9.764   1.664  1.00 76.62           H  
ATOM     80  N   ALA A   6      -1.329   4.707   2.918  1.00 73.19           N  
ATOM     81  H   ALA A   6      -0.436   4.236   2.919  1.00 73.19           H  
ATOM     82  CA  ALA A   6      -2.503   3.943   3.313  1.00 73.19           C  
ATOM     83  HA  ALA A   6      -3.280   4.642   3.624  1.00 73.19           H  
ATOM     84  C   ALA A   6      -2.240   3.048   4.536  1.00 73.19           C  
ATOM     85  CB  ALA A   6      -3.034   3.170   2.100  1.00 73.19           C  
ATOM     86  HB1 ALA A   6      -3.252   3.861   1.286  1.00 73.19           H  
ATOM     87  HB2 ALA A   6      -2.292   2.443   1.771  1.00 73.19           H  
ATOM     88  HB3 ALA A   6      -3.951   2.646   2.369  1.00 73.19           H  
ATOM     89  O   ALA A   6      -2.986   2.100   4.776  1.00 73.19           O  
ATOM     90  N   CYS A   7      -1.221   3.358   5.346  1.00 68.94           N  
ATOM     91  H   CYS A   7      -0.623   4.136   5.106  1.00 68.94           H  
ATOM     92  CA  CYS A   7      -1.277   2.976   6.752  1.00 68.94           C  
ATOM     93  HA  CYS A   7      -1.582   1.934   6.853  1.00 68.94           H  
ATOM     94  C   CYS A   7      -2.354   3.851   7.390  1.00 68.94           C  
ATOM     95  CB  CYS A   7       0.088   3.135   7.429  1.00 68.94           C  
ATOM     96  HB2 CYS A   7       0.462   4.147   7.272  1.00 68.94           H  
ATOM     97  HB3 CYS A   7      -0.031   2.979   8.501  1.00 68.94           H  
ATOM     98  O   CYS A   7      -2.131   5.026   7.674  1.00 68.94           O  
ATOM     99  SG  CYS A   7       1.258   1.917   6.757  1.00 68.94           S  
ATOM    100  HG  CYS A   7       0.646   0.838   7.254  1.00 68.94           H  
ATOM    101  N   LYS A   8      -3.552   3.285   7.499  1.00 61.25           N  
ATOM    102  H   LYS A   8      -3.633   2.342   7.147  1.00 61.25           H  
ATOM    103  CA  LYS A   8      -4.464   3.666   8.570  1.00 61.25           C  
ATOM    104  HA  LYS A   8      -4.766   4.708   8.470  1.00 61.25           H  
ATOM    105  C   LYS A   8      -3.759   3.564   9.920  1.00 61.25           C  
ATOM    106  CB  LYS A   8      -5.676   2.737   8.565  1.00 61.25           C  
ATOM    107  HB2 LYS A   8      -6.229   2.913   9.488  1.00 61.25           H  
ATOM    108  HB3 LYS A   8      -5.339   1.700   8.567  1.00 61.25           H  
ATOM    109  O   LYS A   8      -2.865   2.693  10.035  1.00 61.25           O  
ATOM    110  CG  LYS A   8      -6.605   2.991   7.375  1.00 61.25           C  
ATOM    111  HG2 LYS A   8      -6.909   4.038   7.384  1.00 61.25           H  
ATOM    112  HG3 LYS A   8      -6.095   2.770   6.437  1.00 61.25           H  
ATOM    113  CD  LYS A   8      -7.834   2.093   7.527  1.00 61.25           C  
ATOM    114  HD2 LYS A   8      -8.186   2.150   8.557  1.00 61.25           H  
ATOM    115  HD3 LYS A   8      -7.557   1.062   7.305  1.00 61.25           H  
ATOM    116  CE  LYS A   8      -8.957   2.557   6.601  1.00 61.25           C  
ATOM    117  HE2 LYS A   8      -8.649   2.396   5.567  1.00 61.25           H  
ATOM    118  HE3 LYS A   8      -9.100   3.627   6.746  1.00 61.25           H  
ATOM    119  NZ  LYS A   8     -10.214   1.832   6.902  1.00 61.25           N  
ATOM    120  HZ1 LYS A   8     -10.481   1.993   7.863  1.00 61.25           H  
ATOM    121  HZ2 LYS A   8     -10.083   0.839   6.769  1.00 61.25           H  
ATOM    122  HZ3 LYS A   8     -10.960   2.149   6.300  1.00 61.25           H  
ATOM    123  OXT LYS A   8      -4.197   4.330  10.797  1.00 61.25           O  
TER     124      LYS A   8                                                       
END
