# Supplementary material for: Unveiling the Bioactive Potential of the Invasive Jellyfish Phyllorhiza punctata Through Integrative Transcriptomic and Proteomic Analyses
Source: Biomolecules. 2025 Aug 4;15(8):1121. doi: 10.3390/biom15081121 (PMC12383608; doi:10.3390/biom15081121)
Supplement: Supplementary file 1 [file biomolecules-15-01121-s001.zip › Suplementary Material/FileS3/Alphafold2/XP_065056045_11954_relaxed_rank_001_alphafold2_ptm_model_4_seed_000.pdb]

ATOM      1  N   SER A   1       0.114  -6.806  -6.035  1.00 81.38           N  
ATOM      2  H   SER A   1      -0.610  -7.009  -6.709  1.00 81.38           H  
ATOM      3  H2  SER A   1      -0.309  -6.449  -5.190  1.00 81.38           H  
ATOM      4  H3  SER A   1       0.619  -7.654  -5.819  1.00 81.38           H  
ATOM      5  CA  SER A   1       1.022  -5.790  -6.603  1.00 81.38           C  
ATOM      6  HA  SER A   1       1.546  -6.212  -7.460  1.00 81.38           H  
ATOM      7  C   SER A   1       2.030  -5.361  -5.571  1.00 81.38           C  
ATOM      8  CB  SER A   1       0.248  -4.563  -7.074  1.00 81.38           C  
ATOM      9  HB2 SER A   1       0.940  -3.781  -7.388  1.00 81.38           H  
ATOM     10  HB3 SER A   1      -0.405  -4.185  -6.287  1.00 81.38           H  
ATOM     11  O   SER A   1       1.611  -4.921  -4.509  1.00 81.38           O  
ATOM     12  OG  SER A   1      -0.505  -4.989  -8.176  1.00 81.38           O  
ATOM     13  HG  SER A   1      -0.932  -4.239  -8.597  1.00 81.38           H  
ATOM     14  N   ALA A   2       3.325  -5.466  -5.876  1.00 93.88           N  
ATOM     15  H   ALA A   2       3.611  -5.848  -6.766  1.00 93.88           H  
ATOM     16  CA  ALA A   2       4.405  -5.044  -4.977  1.00 93.88           C  
ATOM     17  HA  ALA A   2       4.446  -5.714  -4.117  1.00 93.88           H  
ATOM     18  C   ALA A   2       4.203  -3.612  -4.437  1.00 93.88           C  
ATOM     19  CB  ALA A   2       5.721  -5.170  -5.754  1.00 93.88           C  
ATOM     20  HB1 ALA A   2       5.877  -6.202  -6.067  1.00 93.88           H  
ATOM     21  HB2 ALA A   2       6.549  -4.879  -5.109  1.00 93.88           H  
ATOM     22  HB3 ALA A   2       5.716  -4.520  -6.630  1.00 93.88           H  
ATOM     23  O   ALA A   2       4.416  -3.360  -3.258  1.00 93.88           O  
ATOM     24  N   ILE A   3       3.657  -2.718  -5.271  1.00 95.88           N  
ATOM     25  H   ILE A   3       3.592  -2.965  -6.248  1.00 95.88           H  
ATOM     26  CA  ILE A   3       3.301  -1.340  -4.896  1.00 95.88           C  
ATOM     27  HA  ILE A   3       4.210  -0.812  -4.607  1.00 95.88           H  
ATOM     28  C   ILE A   3       2.360  -1.284  -3.676  1.00 95.88           C  
ATOM     29  CB  ILE A   3       2.694  -0.614  -6.125  1.00 95.88           C  
ATOM     30  HB  ILE A   3       1.838  -1.190  -6.478  1.00 95.88           H  
ATOM     31  O   ILE A   3       2.577  -0.491  -2.770  1.00 95.88           O  
ATOM     32  CG1 ILE A   3       3.733  -0.531  -7.273  1.00 95.88           C  
ATOM     33 HG12 ILE A   3       4.098  -1.530  -7.510  1.00 95.88           H  
ATOM     34 HG13 ILE A   3       4.585   0.064  -6.944  1.00 95.88           H  
ATOM     35  CG2 ILE A   3       2.193   0.790  -5.746  1.00 95.88           C  
ATOM     36 HG21 ILE A   3       1.782   1.308  -6.611  1.00 95.88           H  
ATOM     37 HG22 ILE A   3       1.392   0.729  -5.009  1.00 95.88           H  
ATOM     38 HG23 ILE A   3       3.009   1.383  -5.332  1.00 95.88           H  
ATOM     39  CD1 ILE A   3       3.196   0.064  -8.581  1.00 95.88           C  
ATOM     40 HD11 ILE A   3       3.002   1.131  -8.468  1.00 95.88           H  
ATOM     41 HD12 ILE A   3       3.942  -0.064  -9.366  1.00 95.88           H  
ATOM     42 HD13 ILE A   3       2.280  -0.448  -8.878  1.00 95.88           H  
ATOM     43  N   ASN A   4       1.348  -2.153  -3.600  1.00 94.62           N  
ATOM     44  H   ASN A   4       1.291  -2.889  -4.289  1.00 94.62           H  
ATOM     45  CA  ASN A   4       0.369  -2.148  -2.506  1.00 94.62           C  
ATOM     46  HA  ASN A   4       0.079  -1.117  -2.303  1.00 94.62           H  
ATOM     47  C   ASN A   4       0.926  -2.718  -1.188  1.00 94.62           C  
ATOM     48  CB  ASN A   4      -0.876  -2.920  -2.975  1.00 94.62           C  
ATOM     49  HB2 ASN A   4      -0.650  -3.985  -3.034  1.00 94.62           H  
ATOM     50  HB3 ASN A   4      -1.167  -2.564  -3.963  1.00 94.62           H  
ATOM     51  O   ASN A   4       0.313  -2.526  -0.148  1.00 94.62           O  
ATOM     52  CG  ASN A   4      -2.076  -2.716  -2.064  1.00 94.62           C  
ATOM     53  ND2 ASN A   4      -2.268  -3.531  -1.057  1.00 94.62           N  
ATOM     54 HD21 ASN A   4      -3.031  -3.235  -0.465  1.00 94.62           H  
ATOM     55 HD22 ASN A   4      -1.459  -3.991  -0.663  1.00 94.62           H  
ATOM     56  OD1 ASN A   4      -2.880  -1.832  -2.265  1.00 94.62           O  
ATOM     57  N   PHE A   5       2.041  -3.453  -1.224  1.00 94.12           N  
ATOM     58  H   PHE A   5       2.537  -3.542  -2.099  1.00 94.12           H  
ATOM     59  CA  PHE A   5       2.718  -3.941  -0.017  1.00 94.12           C  
ATOM     60  HA  PHE A   5       1.986  -4.189   0.751  1.00 94.12           H  
ATOM     61  C   PHE A   5       3.633  -2.872   0.589  1.00 94.12           C  
ATOM     62  CB  PHE A   5       3.507  -5.210  -0.366  1.00 94.12           C  
ATOM     63  HB2 PHE A   5       2.811  -5.969  -0.725  1.00 94.12           H  
ATOM     64  HB3 PHE A   5       4.202  -4.989  -1.176  1.00 94.12           H  
ATOM     65  O   PHE A   5       3.796  -2.828   1.793  1.00 94.12           O  
ATOM     66  CG  PHE A   5       4.293  -5.788   0.797  1.00 94.12           C  
ATOM     67  CD1 PHE A   5       5.664  -5.498   0.938  1.00 94.12           C  
ATOM     68  HD1 PHE A   5       6.162  -4.857   0.226  1.00 94.12           H  
ATOM     69  CD2 PHE A   5       3.646  -6.586   1.759  1.00 94.12           C  
ATOM     70  HD2 PHE A   5       2.588  -6.786   1.677  1.00 94.12           H  
ATOM     71  CE1 PHE A   5       6.385  -6.010   2.031  1.00 94.12           C  
ATOM     72  HE1 PHE A   5       7.429  -5.765   2.153  1.00 94.12           H  
ATOM     73  CE2 PHE A   5       4.368  -7.099   2.851  1.00 94.12           C  
ATOM     74  HE2 PHE A   5       3.868  -7.692   3.603  1.00 94.12           H  
ATOM     75  CZ  PHE A   5       5.737  -6.812   2.986  1.00 94.12           C  
ATOM     76  HZ  PHE A   5       6.286  -7.185   3.838  1.00 94.12           H  
ATOM     77  N   LEU A   6       4.210  -2.000  -0.240  1.00 95.81           N  
ATOM     78  H   LEU A   6       4.068  -2.099  -1.235  1.00 95.81           H  
ATOM     79  CA  LEU A   6       5.052  -0.900   0.238  1.00 95.81           C  
ATOM     80  HA  LEU A   6       5.669  -1.246   1.068  1.00 95.81           H  
ATOM     81  C   LEU A   6       4.240   0.277   0.784  1.00 95.81           C  
ATOM     82  CB  LEU A   6       5.946  -0.429  -0.918  1.00 95.81           C  
ATOM     83  HB2 LEU A   6       6.432   0.502  -0.628  1.00 95.81           H  
ATOM     84  HB3 LEU A   6       5.315  -0.218  -1.782  1.00 95.81           H  
ATOM     85  O   LEU A   6       4.732   1.028   1.617  1.00 95.81           O  
ATOM     86  CG  LEU A   6       7.034  -1.440  -1.312  1.00 95.81           C  
ATOM     87  HG  LEU A   6       6.586  -2.416  -1.499  1.00 95.81           H  
ATOM     88  CD1 LEU A   6       7.706  -0.973  -2.603  1.00 95.81           C  
ATOM     89 HD11 LEU A   6       6.965  -0.903  -3.400  1.00 95.81           H  
ATOM     90 HD12 LEU A   6       8.165   0.004  -2.450  1.00 95.81           H  
ATOM     91 HD13 LEU A   6       8.475  -1.687  -2.896  1.00 95.81           H  
ATOM     92  CD2 LEU A   6       8.106  -1.581  -0.230  1.00 95.81           C  
ATOM     93 HD21 LEU A   6       8.897  -2.247  -0.575  1.00 95.81           H  
ATOM     94 HD22 LEU A   6       7.674  -2.006   0.676  1.00 95.81           H  
ATOM     95 HD23 LEU A   6       8.534  -0.606   0.006  1.00 95.81           H  
ATOM     96  N   LEU A   7       3.019   0.461   0.279  1.00 94.62           N  
ATOM     97  H   LEU A   7       2.707  -0.161  -0.453  1.00 94.62           H  
ATOM     98  CA  LEU A   7       2.136   1.550   0.698  1.00 94.62           C  
ATOM     99  HA  LEU A   7       2.739   2.397   1.025  1.00 94.62           H  
ATOM    100  C   LEU A   7       1.253   1.202   1.901  1.00 94.62           C  
ATOM    101  CB  LEU A   7       1.270   1.975  -0.499  1.00 94.62           C  
ATOM    102  HB2 LEU A   7       0.475   2.632  -0.146  1.00 94.62           H  
ATOM    103  HB3 LEU A   7       0.799   1.085  -0.917  1.00 94.62           H  
ATOM    104  O   LEU A   7       0.588   2.094   2.422  1.00 94.62           O  
ATOM    105  CG  LEU A   7       2.041   2.716  -1.603  1.00 94.62           C  
ATOM    106  HG  LEU A   7       2.896   2.122  -1.926  1.00 94.62           H  
ATOM    107  CD1 LEU A   7       1.115   2.920  -2.803  1.00 94.62           C  
ATOM    108 HD11 LEU A   7       0.727   1.956  -3.132  1.00 94.62           H  
ATOM    109 HD12 LEU A   7       0.282   3.564  -2.523  1.00 94.62           H  
ATOM    110 HD13 LEU A   7       1.670   3.382  -3.619  1.00 94.62           H  
ATOM    111  CD2 LEU A   7       2.531   4.091  -1.145  1.00 94.62           C  
ATOM    112 HD21 LEU A   7       1.699   4.681  -0.761  1.00 94.62           H  
ATOM    113 HD22 LEU A   7       3.280   3.980  -0.360  1.00 94.62           H  
ATOM    114 HD23 LEU A   7       2.993   4.618  -1.980  1.00 94.62           H  
ATOM    115  N   LYS A   8       1.196  -0.069   2.299  1.00 86.94           N  
ATOM    116  H   LYS A   8       1.924  -0.699   1.993  1.00 86.94           H  
ATOM    117  CA  LYS A   8       0.371  -0.542   3.409  1.00 86.94           C  
ATOM    118  HA  LYS A   8      -0.260   0.271   3.769  1.00 86.94           H  
ATOM    119  C   LYS A   8       1.249  -0.920   4.592  1.00 86.94           C  
ATOM    120  CB  LYS A   8      -0.507  -1.701   2.926  1.00 86.94           C  
ATOM    121  HB2 LYS A   8      -0.952  -1.430   1.968  1.00 86.94           H  
ATOM    122  HB3 LYS A   8       0.109  -2.590   2.795  1.00 86.94           H  
ATOM    123  O   LYS A   8       0.836  -0.578   5.717  1.00 86.94           O  
ATOM    124  CG  LYS A   8      -1.630  -1.971   3.929  1.00 86.94           C  
ATOM    125  HG2 LYS A   8      -1.203  -2.226   4.899  1.00 86.94           H  
ATOM    126  HG3 LYS A   8      -2.233  -1.069   4.036  1.00 86.94           H  
ATOM    127  CD  LYS A   8      -2.517  -3.123   3.457  1.00 86.94           C  
ATOM    128  HD2 LYS A   8      -1.922  -4.036   3.425  1.00 86.94           H  
ATOM    129  HD3 LYS A   8      -2.905  -2.898   2.463  1.00 86.94           H  
ATOM    130  CE  LYS A   8      -3.669  -3.267   4.452  1.00 86.94           C  
ATOM    131  HE2 LYS A   8      -3.241  -3.391   5.447  1.00 86.94           H  
ATOM    132  HE3 LYS A   8      -4.240  -2.339   4.456  1.00 86.94           H  
ATOM    133  NZ  LYS A   8      -4.542  -4.418   4.123  1.00 86.94           N  
ATOM    134  HZ1 LYS A   8      -5.284  -4.489   4.805  1.00 86.94           H  
ATOM    135  HZ2 LYS A   8      -4.949  -4.298   3.207  1.00 86.94           H  
ATOM    136  HZ3 LYS A   8      -4.003  -5.272   4.146  1.00 86.94           H  
ATOM    137  OXT LYS A   8       2.254  -1.610   4.335  1.00 86.94           O  
TER     138      LYS A   8                                                       
END
