# Supplementary material for: Unveiling the Bioactive Potential of the Invasive Jellyfish Phyllorhiza punctata Through Integrative Transcriptomic and Proteomic Analyses
Source: Biomolecules. 2025 Aug 4;15(8):1121. doi: 10.3390/biom15081121 (PMC12383608; doi:10.3390/biom15081121)
Supplement: Supplementary file 1 [file biomolecules-15-01121-s001.zip › Suplementary Material/FileS3/Alphafold2/XP_065056045_8714_relaxed_rank_001_alphafold2_ptm_model_3_seed_000.pdb]

ATOM      1  N   LEU A   1      -0.185  16.356   3.388  1.00 72.06           N  
ATOM      2  H   LEU A   1      -1.122  16.112   3.675  1.00 72.06           H  
ATOM      3  H2  LEU A   1      -0.245  16.822   2.494  1.00 72.06           H  
ATOM      4  H3  LEU A   1       0.224  16.980   4.069  1.00 72.06           H  
ATOM      5  CA  LEU A   1       0.610  15.113   3.270  1.00 72.06           C  
ATOM      6  HA  LEU A   1       1.603  15.341   2.883  1.00 72.06           H  
ATOM      7  C   LEU A   1      -0.113  14.216   2.275  1.00 72.06           C  
ATOM      8  CB  LEU A   1       0.761  14.415   4.637  1.00 72.06           C  
ATOM      9  HB2 LEU A   1      -0.230  14.283   5.071  1.00 72.06           H  
ATOM     10  HB3 LEU A   1       1.193  13.425   4.490  1.00 72.06           H  
ATOM     11  O   LEU A   1      -1.307  14.021   2.479  1.00 72.06           O  
ATOM     12  CG  LEU A   1       1.647  15.208   5.619  1.00 72.06           C  
ATOM     13  HG  LEU A   1       1.345  16.255   5.600  1.00 72.06           H  
ATOM     14  CD1 LEU A   1       1.469  14.699   7.046  1.00 72.06           C  
ATOM     15 HD11 LEU A   1       1.822  13.671   7.124  1.00 72.06           H  
ATOM     16 HD12 LEU A   1       0.422  14.750   7.344  1.00 72.06           H  
ATOM     17 HD13 LEU A   1       2.051  15.316   7.731  1.00 72.06           H  
ATOM     18  CD2 LEU A   1       3.123  15.115   5.235  1.00 72.06           C  
ATOM     19 HD21 LEU A   1       3.455  14.077   5.248  1.00 72.06           H  
ATOM     20 HD22 LEU A   1       3.301  15.539   4.246  1.00 72.06           H  
ATOM     21 HD23 LEU A   1       3.723  15.670   5.955  1.00 72.06           H  
ATOM     22  N   PRO A   2       0.524  13.780   1.176  1.00 79.75           N  
ATOM     23  CA  PRO A   2      -0.137  12.975   0.152  1.00 79.75           C  
ATOM     24  HA  PRO A   2      -0.865  13.613  -0.349  1.00 79.75           H  
ATOM     25  C   PRO A   2      -0.811  11.730   0.758  1.00 79.75           C  
ATOM     26  CB  PRO A   2       0.955  12.578  -0.849  1.00 79.75           C  
ATOM     27  HB2 PRO A   2       0.577  12.558  -1.871  1.00 79.75           H  
ATOM     28  HB3 PRO A   2       1.376  11.608  -0.584  1.00 79.75           H  
ATOM     29  O   PRO A   2      -0.207  11.100   1.635  1.00 79.75           O  
ATOM     30  CG  PRO A   2       2.024  13.652  -0.661  1.00 79.75           C  
ATOM     31  HG2 PRO A   2       1.777  14.521  -1.272  1.00 79.75           H  
ATOM     32  HG3 PRO A   2       3.018  13.282  -0.911  1.00 79.75           H  
ATOM     33  CD  PRO A   2       1.912  14.019   0.817  1.00 79.75           C  
ATOM     34  HD2 PRO A   2       2.556  13.365   1.406  1.00 79.75           H  
ATOM     35  HD3 PRO A   2       2.199  15.061   0.959  1.00 79.75           H  
ATOM     36  N   PRO A   3      -2.026  11.361   0.315  1.00 82.06           N  
ATOM     37  CA  PRO A   3      -2.661  10.095   0.676  1.00 82.06           C  
ATOM     38  HA  PRO A   3      -2.742  10.001   1.759  1.00 82.06           H  
ATOM     39  C   PRO A   3      -1.796   8.957   0.123  1.00 82.06           C  
ATOM     40  CB  PRO A   3      -4.065  10.151   0.062  1.00 82.06           C  
ATOM     41  HB2 PRO A   3      -4.756  10.575   0.789  1.00 82.06           H  
ATOM     42  HB3 PRO A   3      -4.415   9.170  -0.259  1.00 82.06           H  
ATOM     43  O   PRO A   3      -1.758   8.713  -1.077  1.00 82.06           O  
ATOM     44  CG  PRO A   3      -3.921  11.114  -1.114  1.00 82.06           C  
ATOM     45  HG2 PRO A   3      -3.590  10.567  -1.996  1.00 82.06           H  
ATOM     46  HG3 PRO A   3      -4.854  11.638  -1.323  1.00 82.06           H  
ATOM     47  CD  PRO A   3      -2.823  12.074  -0.671  1.00 82.06           C  
ATOM     48  HD2 PRO A   3      -2.227  12.364  -1.536  1.00 82.06           H  
ATOM     49  HD3 PRO A   3      -3.270  12.953  -0.207  1.00 82.06           H  
ATOM     50  N   GLY A   4      -0.995   8.356   0.994  1.00 87.94           N  
ATOM     51  H   GLY A   4      -1.084   8.606   1.969  1.00 87.94           H  
ATOM     52  CA  GLY A   4       0.099   7.463   0.611  1.00 87.94           C  
ATOM     53  HA2 GLY A   4       0.457   7.732  -0.382  1.00 87.94           H  
ATOM     54  HA3 GLY A   4      -0.260   6.434   0.570  1.00 87.94           H  
ATOM     55  C   GLY A   4       1.286   7.551   1.564  1.00 87.94           C  
ATOM     56  O   GLY A   4       1.962   6.557   1.791  1.00 87.94           O  
ATOM     57  N   PHE A   5       1.503   8.714   2.187  1.00 90.38           N  
ATOM     58  H   PHE A   5       0.920   9.505   1.952  1.00 90.38           H  
ATOM     59  CA  PHE A   5       2.666   8.936   3.055  1.00 90.38           C  
ATOM     60  HA  PHE A   5       3.568   8.711   2.486  1.00 90.38           H  
ATOM     61  C   PHE A   5       2.700   8.024   4.295  1.00 90.38           C  
ATOM     62  CB  PHE A   5       2.700  10.416   3.457  1.00 90.38           C  
ATOM     63  HB2 PHE A   5       2.628  11.029   2.558  1.00 90.38           H  
ATOM     64  HB3 PHE A   5       1.834  10.637   4.081  1.00 90.38           H  
ATOM     65  O   PHE A   5       3.771   7.697   4.783  1.00 90.38           O  
ATOM     66  CG  PHE A   5       3.965  10.802   4.194  1.00 90.38           C  
ATOM     67  CD1 PHE A   5       3.976  10.883   5.600  1.00 90.38           C  
ATOM     68  HD1 PHE A   5       3.083  10.659   6.165  1.00 90.38           H  
ATOM     69  CD2 PHE A   5       5.156  11.018   3.475  1.00 90.38           C  
ATOM     70  HD2 PHE A   5       5.165  10.918   2.400  1.00 90.38           H  
ATOM     71  CE1 PHE A   5       5.166  11.187   6.281  1.00 90.38           C  
ATOM     72  HE1 PHE A   5       5.177  11.211   7.361  1.00 90.38           H  
ATOM     73  CE2 PHE A   5       6.348  11.319   4.157  1.00 90.38           C  
ATOM     74  HE2 PHE A   5       7.267  11.455   3.606  1.00 90.38           H  
ATOM     75  CZ  PHE A   5       6.353  11.405   5.560  1.00 90.38           C  
ATOM     76  HZ  PHE A   5       7.274  11.608   6.086  1.00 90.38           H  
ATOM     77  N   TRP A   6       1.537   7.596   4.790  1.00 82.94           N  
ATOM     78  H   TRP A   6       0.690   7.889   4.324  1.00 82.94           H  
ATOM     79  CA  TRP A   6       1.410   6.718   5.964  1.00 82.94           C  
ATOM     80  HA  TRP A   6       2.361   6.675   6.495  1.00 82.94           H  
ATOM     81  C   TRP A   6       1.049   5.276   5.604  1.00 82.94           C  
ATOM     82  CB  TRP A   6       0.363   7.311   6.910  1.00 82.94           C  
ATOM     83  HB2 TRP A   6      -0.610   7.299   6.420  1.00 82.94           H  
ATOM     84  HB3 TRP A   6       0.292   6.678   7.795  1.00 82.94           H  
ATOM     85  O   TRP A   6       0.868   4.444   6.487  1.00 82.94           O  
ATOM     86  CG  TRP A   6       0.660   8.702   7.366  1.00 82.94           C  
ATOM     87  CD1 TRP A   6       0.188   9.839   6.808  1.00 82.94           C  
ATOM     88  HD1 TRP A   6      -0.482   9.874   5.961  1.00 82.94           H  
ATOM     89  CD2 TRP A   6       1.500   9.117   8.483  1.00 82.94           C  
ATOM     90  CE2 TRP A   6       1.487  10.541   8.547  1.00 82.94           C  
ATOM     91  CE3 TRP A   6       2.260   8.434   9.455  1.00 82.94           C  
ATOM     92  HE3 TRP A   6       2.297   7.354   9.433  1.00 82.94           H  
ATOM     93  NE1 TRP A   6       0.672  10.929   7.504  1.00 82.94           N  
ATOM     94  HE1 TRP A   6       0.405  11.884   7.311  1.00 82.94           H  
ATOM     95  CH2 TRP A   6       2.936  10.546  10.482  1.00 82.94           C  
ATOM     96  HH2 TRP A   6       3.485  11.075  11.247  1.00 82.94           H  
ATOM     97  CZ2 TRP A   6       2.192  11.257   9.525  1.00 82.94           C  
ATOM     98  HZ2 TRP A   6       2.159  12.337   9.550  1.00 82.94           H  
ATOM     99  CZ3 TRP A   6       2.968   9.141  10.446  1.00 82.94           C  
ATOM    100  HZ3 TRP A   6       3.543   8.598  11.182  1.00 82.94           H  
ATOM    101  N   THR A   7       0.881   4.986   4.315  1.00 83.00           N  
ATOM    102  H   THR A   7       1.153   5.669   3.623  1.00 83.00           H  
ATOM    103  CA  THR A   7       0.408   3.689   3.832  1.00 83.00           C  
ATOM    104  HA  THR A   7       0.307   3.005   4.675  1.00 83.00           H  
ATOM    105  C   THR A   7       1.455   3.061   2.919  1.00 83.00           C  
ATOM    106  CB  THR A   7      -0.981   3.778   3.169  1.00 83.00           C  
ATOM    107  HB  THR A   7      -1.287   2.777   2.867  1.00 83.00           H  
ATOM    108  O   THR A   7       1.165   2.805   1.753  1.00 83.00           O  
ATOM    109  CG2 THR A   7      -2.060   4.351   4.087  1.00 83.00           C  
ATOM    110 HG21 THR A   7      -1.835   5.389   4.334  1.00 83.00           H  
ATOM    111 HG22 THR A   7      -2.108   3.765   5.005  1.00 83.00           H  
ATOM    112 HG23 THR A   7      -3.024   4.305   3.582  1.00 83.00           H  
ATOM    113  OG1 THR A   7      -0.927   4.596   2.026  1.00 83.00           O  
ATOM    114  HG1 THR A   7      -0.265   4.184   1.466  1.00 83.00           H  
ATOM    115  N   LYS A   8       2.674   2.861   3.429  1.00 69.69           N  
ATOM    116  H   LYS A   8       2.918   3.348   4.280  1.00 69.69           H  
ATOM    117  CA  LYS A   8       3.547   1.710   3.146  1.00 69.69           C  
ATOM    118  HA  LYS A   8       3.006   0.798   3.400  1.00 69.69           H  
ATOM    119  C   LYS A   8       4.765   1.730   4.062  1.00 69.69           C  
ATOM    120  CB  LYS A   8       3.997   1.643   1.678  1.00 69.69           C  
ATOM    121  HB2 LYS A   8       4.670   2.471   1.455  1.00 69.69           H  
ATOM    122  HB3 LYS A   8       3.133   1.707   1.017  1.00 69.69           H  
ATOM    123  O   LYS A   8       5.311   2.834   4.261  1.00 69.69           O  
ATOM    124  CG  LYS A   8       4.699   0.304   1.415  1.00 69.69           C  
ATOM    125  HG2 LYS A   8       5.727   0.352   1.776  1.00 69.69           H  
ATOM    126  HG3 LYS A   8       4.177  -0.492   1.946  1.00 69.69           H  
ATOM    127  CD  LYS A   8       4.686  -0.026  -0.075  1.00 69.69           C  
ATOM    128  HD2 LYS A   8       3.653  -0.051  -0.422  1.00 69.69           H  
ATOM    129  HD3 LYS A   8       5.237   0.740  -0.621  1.00 69.69           H  
ATOM    130  CE  LYS A   8       5.335  -1.396  -0.275  1.00 69.69           C  
ATOM    131  HE2 LYS A   8       6.389  -1.321  -0.008  1.00 69.69           H  
ATOM    132  HE3 LYS A   8       4.868  -2.098   0.417  1.00 69.69           H  
ATOM    133  NZ  LYS A   8       5.172  -1.869  -1.669  1.00 69.69           N  
ATOM    134  HZ1 LYS A   8       5.608  -1.218  -2.307  1.00 69.69           H  
ATOM    135  HZ2 LYS A   8       5.602  -2.776  -1.781  1.00 69.69           H  
ATOM    136  HZ3 LYS A   8       4.191  -1.941  -1.896  1.00 69.69           H  
ATOM    137  OXT LYS A   8       5.111   0.618   4.505  1.00 69.69           O  
TER     138      LYS A   8                                                       
END
