# Supplementary material for: Unveiling the Bioactive Potential of the Invasive Jellyfish Phyllorhiza punctata Through Integrative Transcriptomic and Proteomic Analyses
Source: Biomolecules. 2025 Aug 4;15(8):1121. doi: 10.3390/biom15081121 (PMC12383608; doi:10.3390/biom15081121)
Supplement: Supplementary file 1 [file biomolecules-15-01121-s001.zip › Suplementary Material/FileS3/Alphafold2/XP_065056138_956_relaxed_rank_001_alphafold2_ptm_model_3_seed_000.pdb]

ATOM      1  N   ALA A   1      19.066   3.652  -9.195  1.00 82.81           N  
ATOM      2  H   ALA A   1      19.523   4.273  -8.542  1.00 82.81           H  
ATOM      3  H2  ALA A   1      19.763   3.150  -9.726  1.00 82.81           H  
ATOM      4  H3  ALA A   1      18.495   4.208  -9.816  1.00 82.81           H  
ATOM      5  CA  ALA A   1      18.222   2.711  -8.436  1.00 82.81           C  
ATOM      6  HA  ALA A   1      17.667   2.076  -9.127  1.00 82.81           H  
ATOM      7  C   ALA A   1      17.230   3.534  -7.633  1.00 82.81           C  
ATOM      8  CB  ALA A   1      19.082   1.819  -7.528  1.00 82.81           C  
ATOM      9  HB1 ALA A   1      19.655   2.427  -6.828  1.00 82.81           H  
ATOM     10  HB2 ALA A   1      18.438   1.145  -6.963  1.00 82.81           H  
ATOM     11  HB3 ALA A   1      19.767   1.224  -8.131  1.00 82.81           H  
ATOM     12  O   ALA A   1      17.661   4.329  -6.808  1.00 82.81           O  
ATOM     13  N   SER A   2      15.940   3.437  -7.941  1.00 88.25           N  
ATOM     14  H   SER A   2      15.618   2.768  -8.626  1.00 88.25           H  
ATOM     15  CA  SER A   2      14.900   4.193  -7.235  1.00 88.25           C  
ATOM     16  HA  SER A   2      15.309   5.135  -6.870  1.00 88.25           H  
ATOM     17  C   SER A   2      14.418   3.376  -6.042  1.00 88.25           C  
ATOM     18  CB  SER A   2      13.738   4.528  -8.176  1.00 88.25           C  
ATOM     19  HB2 SER A   2      13.035   5.185  -7.663  1.00 88.25           H  
ATOM     20  HB3 SER A   2      13.222   3.613  -8.465  1.00 88.25           H  
ATOM     21  O   SER A   2      14.179   2.179  -6.187  1.00 88.25           O  
ATOM     22  OG  SER A   2      14.239   5.172  -9.335  1.00 88.25           O  
ATOM     23  HG  SER A   2      13.495   5.516  -9.836  1.00 88.25           H  
ATOM     24  N   PHE A   3      14.288   3.996  -4.873  1.00 89.56           N  
ATOM     25  H   PHE A   3      14.466   4.989  -4.810  1.00 89.56           H  
ATOM     26  CA  PHE A   3      13.702   3.359  -3.696  1.00 89.56           C  
ATOM     27  HA  PHE A   3      13.680   2.279  -3.848  1.00 89.56           H  
ATOM     28  C   PHE A   3      12.255   3.822  -3.535  1.00 89.56           C  
ATOM     29  CB  PHE A   3      14.565   3.603  -2.452  1.00 89.56           C  
ATOM     30  HB2 PHE A   3      14.088   3.124  -1.597  1.00 89.56           H  
ATOM     31  HB3 PHE A   3      15.528   3.113  -2.597  1.00 89.56           H  
ATOM     32  O   PHE A   3      11.923   4.978  -3.792  1.00 89.56           O  
ATOM     33  CG  PHE A   3      14.811   5.062  -2.124  1.00 89.56           C  
ATOM     34  CD1 PHE A   3      15.906   5.737  -2.697  1.00 89.56           C  
ATOM     35  HD1 PHE A   3      16.581   5.214  -3.358  1.00 89.56           H  
ATOM     36  CD2 PHE A   3      13.944   5.746  -1.251  1.00 89.56           C  
ATOM     37  HD2 PHE A   3      13.100   5.238  -0.811  1.00 89.56           H  
ATOM     38  CE1 PHE A   3      16.127   7.094  -2.406  1.00 89.56           C  
ATOM     39  HE1 PHE A   3      16.967   7.614  -2.843  1.00 89.56           H  
ATOM     40  CE2 PHE A   3      14.172   7.102  -0.956  1.00 89.56           C  
ATOM     41  HE2 PHE A   3      13.508   7.629  -0.287  1.00 89.56           H  
ATOM     42  CZ  PHE A   3      15.261   7.776  -1.535  1.00 89.56           C  
ATOM     43  HZ  PHE A   3      15.431   8.818  -1.307  1.00 89.56           H  
ATOM     44  N   THR A   4      11.385   2.898  -3.139  1.00 85.62           N  
ATOM     45  H   THR A   4      11.730   1.988  -2.870  1.00 85.62           H  
ATOM     46  CA  THR A   4       9.976   3.202  -2.879  1.00 85.62           C  
ATOM     47  HA  THR A   4       9.633   3.964  -3.578  1.00 85.62           H  
ATOM     48  C   THR A   4       9.852   3.744  -1.465  1.00 85.62           C  
ATOM     49  CB  THR A   4       9.098   1.963  -3.083  1.00 85.62           C  
ATOM     50  HB  THR A   4       9.441   1.156  -2.435  1.00 85.62           H  
ATOM     51  O   THR A   4      10.277   3.096  -0.510  1.00 85.62           O  
ATOM     52  CG2 THR A   4       7.618   2.230  -2.817  1.00 85.62           C  
ATOM     53 HG21 THR A   4       7.457   2.464  -1.764  1.00 85.62           H  
ATOM     54 HG22 THR A   4       7.041   1.339  -3.064  1.00 85.62           H  
ATOM     55 HG23 THR A   4       7.270   3.061  -3.431  1.00 85.62           H  
ATOM     56  OG1 THR A   4       9.202   1.559  -4.430  1.00 85.62           O  
ATOM     57  HG1 THR A   4      10.100   1.261  -4.592  1.00 85.62           H  
ATOM     58  N   VAL A   5       9.272   4.934  -1.332  1.00 85.88           N  
ATOM     59  H   VAL A   5       8.944   5.412  -2.159  1.00 85.88           H  
ATOM     60  CA  VAL A   5       8.949   5.522  -0.033  1.00 85.88           C  
ATOM     61  HA  VAL A   5       9.719   5.245   0.688  1.00 85.88           H  
ATOM     62  C   VAL A   5       7.620   4.932   0.422  1.00 85.88           C  
ATOM     63  CB  VAL A   5       8.912   7.060  -0.111  1.00 85.88           C  
ATOM     64  HB  VAL A   5       8.129   7.373  -0.802  1.00 85.88           H  
ATOM     65  O   VAL A   5       6.613   5.059  -0.272  1.00 85.88           O  
ATOM     66  CG1 VAL A   5       8.639   7.684   1.262  1.00 85.88           C  
ATOM     67 HG11 VAL A   5       8.658   8.771   1.187  1.00 85.88           H  
ATOM     68 HG12 VAL A   5       7.651   7.391   1.617  1.00 85.88           H  
ATOM     69 HG13 VAL A   5       9.389   7.362   1.984  1.00 85.88           H  
ATOM     70  CG2 VAL A   5      10.256   7.610  -0.615  1.00 85.88           C  
ATOM     71 HG21 VAL A   5      11.062   7.275   0.037  1.00 85.88           H  
ATOM     72 HG22 VAL A   5      10.451   7.271  -1.632  1.00 85.88           H  
ATOM     73 HG23 VAL A   5      10.229   8.700  -0.622  1.00 85.88           H  
ATOM     74  N   ALA A   6       7.619   4.253   1.568  1.00 83.62           N  
ATOM     75  H   ALA A   6       8.477   4.168   2.095  1.00 83.62           H  
ATOM     76  CA  ALA A   6       6.383   3.789   2.181  1.00 83.62           C  
ATOM     77  HA  ALA A   6       5.836   3.201   1.443  1.00 83.62           H  
ATOM     78  C   ALA A   6       5.517   4.999   2.573  1.00 83.62           C  
ATOM     79  CB  ALA A   6       6.707   2.877   3.368  1.00 83.62           C  
ATOM     80  HB1 ALA A   6       7.263   3.433   4.123  1.00 83.62           H  
ATOM     81  HB2 ALA A   6       5.781   2.513   3.813  1.00 83.62           H  
ATOM     82  HB3 ALA A   6       7.300   2.026   3.034  1.00 83.62           H  
ATOM     83  O   ALA A   6       6.016   5.980   3.126  1.00 83.62           O  
ATOM     84  N   GLY A   7       4.227   4.928   2.243  1.00 84.69           N  
ATOM     85  H   GLY A   7       3.898   4.090   1.784  1.00 84.69           H  
ATOM     86  CA  GLY A   7       3.250   5.969   2.548  1.00 84.69           C  
ATOM     87  HA2 GLY A   7       2.308   5.735   2.053  1.00 84.69           H  
ATOM     88  HA3 GLY A   7       3.619   6.919   2.161  1.00 84.69           H  
ATOM     89  C   GLY A   7       2.986   6.123   4.051  1.00 84.69           C  
ATOM     90  O   GLY A   7       3.431   5.301   4.856  1.00 84.69           O  
ATOM     91  N   PRO A   8       2.263   7.181   4.447  1.00 84.19           N  
ATOM     92  CA  PRO A   8       2.014   7.484   5.850  1.00 84.19           C  
ATOM     93  HA  PRO A   8       2.964   7.665   6.353  1.00 84.19           H  
ATOM     94  C   PRO A   8       1.294   6.326   6.557  1.00 84.19           C  
ATOM     95  CB  PRO A   8       1.193   8.779   5.847  1.00 84.19           C  
ATOM     96  HB2 PRO A   8       0.451   8.799   6.646  1.00 84.19           H  
ATOM     97  HB3 PRO A   8       1.867   9.631   5.938  1.00 84.19           H  
ATOM     98  O   PRO A   8       0.264   5.839   6.091  1.00 84.19           O  
ATOM     99  CG  PRO A   8       0.536   8.799   4.466  1.00 84.19           C  
ATOM    100  HG2 PRO A   8       0.321   9.814   4.131  1.00 84.19           H  
ATOM    101  HG3 PRO A   8      -0.376   8.202   4.487  1.00 84.19           H  
ATOM    102  CD  PRO A   8       1.570   8.116   3.578  1.00 84.19           C  
ATOM    103  HD2 PRO A   8       2.278   8.853   3.199  1.00 84.19           H  
ATOM    104  HD3 PRO A   8       1.070   7.608   2.753  1.00 84.19           H  
ATOM    105  N   LEU A   9       1.824   5.915   7.712  1.00 79.44           N  
ATOM    106  H   LEU A   9       2.689   6.335   8.021  1.00 79.44           H  
ATOM    107  CA  LEU A   9       1.163   4.976   8.614  1.00 79.44           C  
ATOM    108  HA  LEU A   9       0.714   4.168   8.036  1.00 79.44           H  
ATOM    109  C   LEU A   9       0.045   5.732   9.334  1.00 79.44           C  
ATOM    110  CB  LEU A   9       2.183   4.376   9.604  1.00 79.44           C  
ATOM    111  HB2 LEU A   9       2.600   5.186  10.203  1.00 79.44           H  
ATOM    112  HB3 LEU A   9       1.651   3.707  10.281  1.00 79.44           H  
ATOM    113  O   LEU A   9       0.292   6.473  10.284  1.00 79.44           O  
ATOM    114  CG  LEU A   9       3.349   3.604   8.961  1.00 79.44           C  
ATOM    115  HG  LEU A   9       3.889   4.260   8.278  1.00 79.44           H  
ATOM    116  CD1 LEU A   9       4.322   3.153  10.051  1.00 79.44           C  
ATOM    117 HD11 LEU A   9       4.698   4.021  10.592  1.00 79.44           H  
ATOM    118 HD12 LEU A   9       3.820   2.484  10.749  1.00 79.44           H  
ATOM    119 HD13 LEU A   9       5.166   2.633   9.597  1.00 79.44           H  
ATOM    120  CD2 LEU A   9       2.879   2.369   8.190  1.00 79.44           C  
ATOM    121 HD21 LEU A   9       2.271   2.673   7.339  1.00 79.44           H  
ATOM    122 HD22 LEU A   9       2.298   1.717   8.842  1.00 79.44           H  
ATOM    123 HD23 LEU A   9       3.743   1.823   7.811  1.00 79.44           H  
ATOM    124  N   SER A  10      -1.187   5.605   8.849  1.00 83.81           N  
ATOM    125  H   SER A  10      -1.333   5.041   8.024  1.00 83.81           H  
ATOM    126  CA  SER A  10      -2.334   6.154   9.566  1.00 83.81           C  
ATOM    127  HA  SER A  10      -2.106   7.176   9.869  1.00 83.81           H  
ATOM    128  C   SER A  10      -2.570   5.311  10.820  1.00 83.81           C  
ATOM    129  CB  SER A  10      -3.569   6.196   8.665  1.00 83.81           C  
ATOM    130  HB2 SER A  10      -3.901   5.181   8.448  1.00 83.81           H  
ATOM    131  HB3 SER A  10      -3.319   6.692   7.727  1.00 83.81           H  
ATOM    132  O   SER A  10      -3.022   4.170  10.724  1.00 83.81           O  
ATOM    133  OG  SER A  10      -4.610   6.911   9.302  1.00 83.81           O  
ATOM    134  HG  SER A  10      -4.394   7.846   9.314  1.00 83.81           H  
ATOM    135  N   LEU A  11      -2.243   5.856  11.997  1.00 83.25           N  
ATOM    136  H   LEU A  11      -1.774   6.750  12.006  1.00 83.25           H  
ATOM    137  CA  LEU A  11      -2.690   5.293  13.269  1.00 83.25           C  
ATOM    138  HA  LEU A  11      -2.550   4.213  13.231  1.00 83.25           H  
ATOM    139  C   LEU A  11      -4.189   5.582  13.390  1.00 83.25           C  
ATOM    140  CB  LEU A  11      -1.851   5.851  14.437  1.00 83.25           C  
ATOM    141  HB2 LEU A  11      -2.018   6.926  14.506  1.00 83.25           H  
ATOM    142  HB3 LEU A  11      -0.795   5.688  14.221  1.00 83.25           H  
ATOM    143  O   LEU A  11      -4.609   6.634  13.874  1.00 83.25           O  
ATOM    144  CG  LEU A  11      -2.180   5.209  15.803  1.00 83.25           C  
ATOM    145  HG  LEU A  11      -3.242   5.333  16.018  1.00 83.25           H  
ATOM    146  CD1 LEU A  11      -1.834   3.717  15.844  1.00 83.25           C  
ATOM    147 HD11 LEU A  11      -2.479   3.163  15.162  1.00 83.25           H  
ATOM    148 HD12 LEU A  11      -2.013   3.334  16.848  1.00 83.25           H  
ATOM    149 HD13 LEU A  11      -0.789   3.560  15.578  1.00 83.25           H  
ATOM    150  CD2 LEU A  11      -1.379   5.906  16.903  1.00 83.25           C  
ATOM    151 HD21 LEU A  11      -0.310   5.775  16.738  1.00 83.25           H  
ATOM    152 HD22 LEU A  11      -1.623   6.968  16.914  1.00 83.25           H  
ATOM    153 HD23 LEU A  11      -1.652   5.484  17.871  1.00 83.25           H  
ATOM    154  N   ALA A  12      -4.998   4.678  12.848  1.00 78.12           N  
ATOM    155  H   ALA A  12      -4.589   3.893  12.362  1.00 78.12           H  
ATOM    156  CA  ALA A  12      -6.434   4.719  13.024  1.00 78.12           C  
ATOM    157  HA  ALA A  12      -6.790   5.727  12.811  1.00 78.12           H  
ATOM    158  C   ALA A  12      -6.761   4.372  14.480  1.00 78.12           C  
ATOM    159  CB  ALA A  12      -7.093   3.756  12.028  1.00 78.12           C  
ATOM    160  HB1 ALA A  12      -8.176   3.784  12.150  1.00 78.12           H  
ATOM    161  HB2 ALA A  12      -6.840   4.052  11.010  1.00 78.12           H  
ATOM    162  HB3 ALA A  12      -6.742   2.739  12.204  1.00 78.12           H  
ATOM    163  O   ALA A  12      -6.501   3.260  14.929  1.00 78.12           O  
ATOM    164  N   GLY A  13      -7.383   5.314  15.181  1.00 72.44           N  
ATOM    165  H   GLY A  13      -7.402   6.252  14.807  1.00 72.44           H  
ATOM    166  CA  GLY A  13      -8.045   5.045  16.451  1.00 72.44           C  
ATOM    167  HA2 GLY A  13      -8.145   3.971  16.610  1.00 72.44           H  
ATOM    168  HA3 GLY A  13      -9.051   5.464  16.412  1.00 72.44           H  
ATOM    169  C   GLY A  13      -7.303   5.607  17.654  1.00 72.44           C  
ATOM    170  O   GLY A  13      -6.089   5.515  17.766  1.00 72.44           O  
ATOM    171  N   LYS A  14      -8.091   6.244  18.512  1.00 60.75           N  
ATOM    172  H   LYS A  14      -9.081   6.139  18.345  1.00 60.75           H  
ATOM    173  CA  LYS A  14      -7.735   6.753  19.835  1.00 60.75           C  
ATOM    174  HA  LYS A  14      -6.977   7.533  19.766  1.00 60.75           H  
ATOM    175  C   LYS A  14      -7.148   5.676  20.743  1.00 60.75           C  
ATOM    176  CB  LYS A  14      -9.030   7.269  20.473  1.00 60.75           C  
ATOM    177  HB2 LYS A  14      -8.852   7.476  21.528  1.00 60.75           H  
ATOM    178  HB3 LYS A  14      -9.769   6.468  20.436  1.00 60.75           H  
ATOM    179  O   LYS A  14      -7.528   4.499  20.562  1.00 60.75           O  
ATOM    180  CG  LYS A  14      -9.609   8.510  19.779  1.00 60.75           C  
ATOM    181  HG2 LYS A  14      -9.280   8.577  18.742  1.00 60.75           H  
ATOM    182  HG3 LYS A  14     -10.696   8.436  19.792  1.00 60.75           H  
ATOM    183  CD  LYS A  14      -9.204   9.771  20.540  1.00 60.75           C  
ATOM    184  HD2 LYS A  14      -8.117   9.840  20.576  1.00 60.75           H  
ATOM    185  HD3 LYS A  14      -9.588   9.696  21.558  1.00 60.75           H  
ATOM    186  CE  LYS A  14      -9.788  11.007  19.856  1.00 60.75           C  
ATOM    187  HE2 LYS A  14      -9.237  11.185  18.933  1.00 60.75           H  
ATOM    188  HE3 LYS A  14     -10.827  10.802  19.598  1.00 60.75           H  
ATOM    189  NZ  LYS A  14      -9.713  12.183  20.753  1.00 60.75           N  
ATOM    190  HZ1 LYS A  14     -10.070  13.009  20.295  1.00 60.75           H  
ATOM    191  HZ2 LYS A  14     -10.247  12.015  21.593  1.00 60.75           H  
ATOM    192  HZ3 LYS A  14      -8.753  12.347  21.021  1.00 60.75           H  
ATOM    193  OXT LYS A  14      -6.440   6.121  21.669  1.00 60.75           O  
TER     194      LYS A  14                                                       
END
