# Supplementary material for: Unveiling the Bioactive Potential of the Invasive Jellyfish Phyllorhiza punctata Through Integrative Transcriptomic and Proteomic Analyses
Source: Biomolecules. 2025 Aug 4;15(8):1121. doi: 10.3390/biom15081121 (PMC12383608; doi:10.3390/biom15081121)
Supplement: Supplementary file 1 [file biomolecules-15-01121-s001.zip › Suplementary Material/FileS3/Alphafold2/XP_065056240_5270_relaxed_rank_001_alphafold2_ptm_model_1_seed_000.pdb]

ATOM      1  N   LEU A   1       6.740   5.390  -4.173  1.00 62.72           N  
ATOM      2  H   LEU A   1       7.040   5.820  -5.037  1.00 62.72           H  
ATOM      3  H2  LEU A   1       7.127   4.459  -4.126  1.00 62.72           H  
ATOM      4  H3  LEU A   1       5.731   5.336  -4.174  1.00 62.72           H  
ATOM      5  CA  LEU A   1       7.210   6.200  -3.027  1.00 62.72           C  
ATOM      6  HA  LEU A   1       8.299   6.194  -3.069  1.00 62.72           H  
ATOM      7  C   LEU A   1       6.874   5.582  -1.666  1.00 62.72           C  
ATOM      8  CB  LEU A   1       6.787   7.678  -3.118  1.00 62.72           C  
ATOM      9  HB2 LEU A   1       6.475   7.926  -4.133  1.00 62.72           H  
ATOM     10  HB3 LEU A   1       5.938   7.851  -2.456  1.00 62.72           H  
ATOM     11  O   LEU A   1       7.757   5.612  -0.832  1.00 62.72           O  
ATOM     12  CG  LEU A   1       7.946   8.609  -2.709  1.00 62.72           C  
ATOM     13  HG  LEU A   1       8.445   8.204  -1.829  1.00 62.72           H  
ATOM     14  CD1 LEU A   1       8.964   8.746  -3.846  1.00 62.72           C  
ATOM     15 HD11 LEU A   1       8.497   9.184  -4.729  1.00 62.72           H  
ATOM     16 HD12 LEU A   1       9.770   9.405  -3.525  1.00 62.72           H  
ATOM     17 HD13 LEU A   1       9.403   7.780  -4.097  1.00 62.72           H  
ATOM     18  CD2 LEU A   1       7.413   9.995  -2.362  1.00 62.72           C  
ATOM     19 HD21 LEU A   1       6.905  10.438  -3.218  1.00 62.72           H  
ATOM     20 HD22 LEU A   1       6.720   9.933  -1.522  1.00 62.72           H  
ATOM     21 HD23 LEU A   1       8.239  10.644  -2.069  1.00 62.72           H  
ATOM     22  N   PRO A   2       5.696   4.986  -1.405  1.00 63.44           N  
ATOM     23  CA  PRO A   2       5.390   4.519  -0.047  1.00 63.44           C  
ATOM     24  HA  PRO A   2       6.241   4.626   0.626  1.00 63.44           H  
ATOM     25  C   PRO A   2       4.964   3.044   0.044  1.00 63.44           C  
ATOM     26  CB  PRO A   2       4.313   5.501   0.409  1.00 63.44           C  
ATOM     27  HB2 PRO A   2       3.707   5.131   1.236  1.00 63.44           H  
ATOM     28  HB3 PRO A   2       4.784   6.442   0.693  1.00 63.44           H  
ATOM     29  O   PRO A   2       4.120   2.701   0.858  1.00 63.44           O  
ATOM     30  CG  PRO A   2       3.488   5.712  -0.863  1.00 63.44           C  
ATOM     31  HG2 PRO A   2       2.618   5.055  -0.856  1.00 63.44           H  
ATOM     32  HG3 PRO A   2       3.171   6.752  -0.943  1.00 63.44           H  
ATOM     33  CD  PRO A   2       4.416   5.324  -2.021  1.00 63.44           C  
ATOM     34  HD2 PRO A   2       4.492   6.161  -2.715  1.00 63.44           H  
ATOM     35  HD3 PRO A   2       4.010   4.455  -2.538  1.00 63.44           H  
ATOM     36  N   VAL A   3       5.510   2.159  -0.796  1.00 73.50           N  
ATOM     37  H   VAL A   3       6.185   2.481  -1.475  1.00 73.50           H  
ATOM     38  CA  VAL A   3       5.176   0.714  -0.737  1.00 73.50           C  
ATOM     39  HA  VAL A   3       4.657   0.509   0.199  1.00 73.50           H  
ATOM     40  C   VAL A   3       6.423  -0.179  -0.683  1.00 73.50           C  
ATOM     41  CB  VAL A   3       4.192   0.318  -1.866  1.00 73.50           C  
ATOM     42  HB  VAL A   3       4.711   0.378  -2.822  1.00 73.50           H  
ATOM     43  O   VAL A   3       6.329  -1.368  -0.417  1.00 73.50           O  
ATOM     44  CG1 VAL A   3       3.625  -1.098  -1.698  1.00 73.50           C  
ATOM     45 HG11 VAL A   3       4.401  -1.845  -1.867  1.00 73.50           H  
ATOM     46 HG12 VAL A   3       3.218  -1.224  -0.694  1.00 73.50           H  
ATOM     47 HG13 VAL A   3       2.835  -1.281  -2.426  1.00 73.50           H  
ATOM     48  CG2 VAL A   3       2.975   1.259  -1.920  1.00 73.50           C  
ATOM     49 HG21 VAL A   3       2.461   1.254  -0.959  1.00 73.50           H  
ATOM     50 HG22 VAL A   3       2.281   0.929  -2.693  1.00 73.50           H  
ATOM     51 HG23 VAL A   3       3.280   2.278  -2.159  1.00 73.50           H  
ATOM     52  N   LEU A   4       7.621   0.389  -0.856  1.00 83.38           N  
ATOM     53  H   LEU A   4       7.683   1.394  -0.937  1.00 83.38           H  
ATOM     54  CA  LEU A   4       8.870  -0.381  -0.882  1.00 83.38           C  
ATOM     55  HA  LEU A   4       8.613  -1.401  -1.167  1.00 83.38           H  
ATOM     56  C   LEU A   4       9.553  -0.533   0.487  1.00 83.38           C  
ATOM     57  CB  LEU A   4       9.817   0.202  -1.952  1.00 83.38           C  
ATOM     58  HB2 LEU A   4      10.697   0.614  -1.459  1.00 83.38           H  
ATOM     59  HB3 LEU A   4       9.340   1.039  -2.462  1.00 83.38           H  
ATOM     60  O   LEU A   4      10.644  -1.078   0.557  1.00 83.38           O  
ATOM     61  CG  LEU A   4      10.253  -0.855  -2.993  1.00 83.38           C  
ATOM     62  HG  LEU A   4       9.901  -1.848  -2.714  1.00 83.38           H  
ATOM     63  CD1 LEU A   4       9.668  -0.513  -4.365  1.00 83.38           C  
ATOM     64 HD11 LEU A   4       9.949  -1.287  -5.079  1.00 83.38           H  
ATOM     65 HD12 LEU A   4      10.057   0.445  -4.712  1.00 83.38           H  
ATOM     66 HD13 LEU A   4       8.581  -0.476  -4.302  1.00 83.38           H  
ATOM     67  CD2 LEU A   4      11.772  -0.925  -3.109  1.00 83.38           C  
ATOM     68 HD21 LEU A   4      12.178   0.038  -3.418  1.00 83.38           H  
ATOM     69 HD22 LEU A   4      12.195  -1.198  -2.142  1.00 83.38           H  
ATOM     70 HD23 LEU A   4      12.054  -1.688  -3.835  1.00 83.38           H  
ATOM     71  N   LEU A   5       8.928  -0.051   1.561  1.00 83.38           N  
ATOM     72  H   LEU A   5       8.004   0.341   1.441  1.00 83.38           H  
ATOM     73  CA  LEU A   5       9.491  -0.069   2.918  1.00 83.38           C  
ATOM     74  HA  LEU A   5      10.394  -0.680   2.929  1.00 83.38           H  
ATOM     75  C   LEU A   5       8.555  -0.758   3.914  1.00 83.38           C  
ATOM     76  CB  LEU A   5       9.868   1.364   3.335  1.00 83.38           C  
ATOM     77  HB2 LEU A   5       9.013   2.015   3.152  1.00 83.38           H  
ATOM     78  HB3 LEU A   5      10.076   1.392   4.405  1.00 83.38           H  
ATOM     79  O   LEU A   5       8.487  -0.383   5.080  1.00 83.38           O  
ATOM     80  CG  LEU A   5      11.107   1.916   2.613  1.00 83.38           C  
ATOM     81  HG  LEU A   5      11.014   1.762   1.538  1.00 83.38           H  
ATOM     82  CD1 LEU A   5      11.201   3.420   2.866  1.00 83.38           C  
ATOM     83 HD11 LEU A   5      10.307   3.917   2.490  1.00 83.38           H  
ATOM     84 HD12 LEU A   5      11.296   3.611   3.935  1.00 83.38           H  
ATOM     85 HD13 LEU A   5      12.072   3.826   2.352  1.00 83.38           H  
ATOM     86  CD2 LEU A   5      12.398   1.259   3.108  1.00 83.38           C  
ATOM     87 HD21 LEU A   5      13.259   1.724   2.629  1.00 83.38           H  
ATOM     88 HD22 LEU A   5      12.488   1.364   4.189  1.00 83.38           H  
ATOM     89 HD23 LEU A   5      12.401   0.199   2.852  1.00 83.38           H  
ATOM     90  N   HIS A   6       7.783  -1.734   3.437  1.00 75.19           N  
ATOM     91  H   HIS A   6       7.884  -2.005   2.470  1.00 75.19           H  
ATOM     92  CA  HIS A   6       6.926  -2.534   4.305  1.00 75.19           C  
ATOM     93  HA  HIS A   6       7.345  -2.460   5.309  1.00 75.19           H  
ATOM     94  C   HIS A   6       6.987  -4.035   3.987  1.00 75.19           C  
ATOM     95  CB  HIS A   6       5.511  -1.945   4.352  1.00 75.19           C  
ATOM     96  HB2 HIS A   6       4.969  -2.221   3.448  1.00 75.19           H  
ATOM     97  HB3 HIS A   6       5.576  -0.858   4.397  1.00 75.19           H  
ATOM     98  O   HIS A   6       5.996  -4.757   4.068  1.00 75.19           O  
ATOM     99  CG  HIS A   6       4.743  -2.400   5.567  1.00 75.19           C  
ATOM    100  CD2 HIS A   6       3.383  -2.463   5.695  1.00 75.19           C  
ATOM    101  HD2 HIS A   6       2.661  -2.196   4.937  1.00 75.19           H  
ATOM    102  ND1 HIS A   6       5.279  -2.832   6.762  1.00 75.19           N  
ATOM    103  HD1 HIS A   6       6.261  -2.924   6.980  1.00 75.19           H  
ATOM    104  CE1 HIS A   6       4.268  -3.155   7.581  1.00 75.19           C  
ATOM    105  HE1 HIS A   6       4.381  -3.538   8.584  1.00 75.19           H  
ATOM    106  NE2 HIS A   6       3.090  -2.938   6.977  1.00 75.19           N  
ATOM    107  N   ARG A   7       8.173  -4.502   3.606  1.00 62.31           N  
ATOM    108  H   ARG A   7       8.936  -3.841   3.563  1.00 62.31           H  
ATOM    109  CA  ARG A   7       8.653  -5.836   3.963  1.00 62.31           C  
ATOM    110  HA  ARG A   7       7.968  -6.327   4.654  1.00 62.31           H  
ATOM    111  C   ARG A   7       9.944  -5.645   4.736  1.00 62.31           C  
ATOM    112  CB  ARG A   7       8.887  -6.716   2.736  1.00 62.31           C  
ATOM    113  HB2 ARG A   7       9.429  -7.602   3.064  1.00 62.31           H  
ATOM    114  HB3 ARG A   7       9.503  -6.184   2.010  1.00 62.31           H  
ATOM    115  O   ARG A   7      10.122  -6.391   5.714  1.00 62.31           O  
ATOM    116  CG  ARG A   7       7.569  -7.150   2.095  1.00 62.31           C  
ATOM    117  HG2 ARG A   7       6.896  -7.529   2.864  1.00 62.31           H  
ATOM    118  HG3 ARG A   7       7.104  -6.301   1.595  1.00 62.31           H  
ATOM    119  CD  ARG A   7       7.857  -8.262   1.087  1.00 62.31           C  
ATOM    120  HD2 ARG A   7       8.356  -9.085   1.598  1.00 62.31           H  
ATOM    121  HD3 ARG A   7       8.529  -7.862   0.327  1.00 62.31           H  
ATOM    122  NE  ARG A   7       6.619  -8.762   0.470  1.00 62.31           N  
ATOM    123  HE  ARG A   7       5.781  -8.673   1.026  1.00 62.31           H  
ATOM    124  NH1 ARG A   7       7.542  -9.466  -1.508  1.00 62.31           N  
ATOM    125 HH11 ARG A   7       7.449  -9.911  -2.410  1.00 62.31           H  
ATOM    126 HH12 ARG A   7       8.448  -9.176  -1.167  1.00 62.31           H  
ATOM    127  NH2 ARG A   7       5.353  -9.711  -1.158  1.00 62.31           N  
ATOM    128 HH21 ARG A   7       4.540  -9.615  -0.566  1.00 62.31           H  
ATOM    129 HH22 ARG A   7       5.266 -10.127  -2.074  1.00 62.31           H  
ATOM    130  CZ  ARG A   7       6.512  -9.308  -0.725  1.00 62.31           C  
ATOM    131  OXT ARG A   7      10.675  -4.721   4.316  1.00 62.31           O  
TER     132      ARG A   7                                                       
END
