# Supplementary material for: Unveiling the Bioactive Potential of the Invasive Jellyfish Phyllorhiza punctata Through Integrative Transcriptomic and Proteomic Analyses
Source: Biomolecules. 2025 Aug 4;15(8):1121. doi: 10.3390/biom15081121 (PMC12383608; doi:10.3390/biom15081121)
Supplement: Supplementary file 1 [file biomolecules-15-01121-s001.zip › Suplementary Material/FileS3/Alphafold2/XP_065056435_5240_relaxed_rank_001_alphafold2_ptm_model_5_seed_000.pdb]

ATOM      1  N   GLY A   1      -0.643  -9.812 -11.702  1.00 70.19           N  
ATOM      2  H   GLY A   1      -0.444  -8.954 -12.198  1.00 70.19           H  
ATOM      3  H2  GLY A   1      -0.427 -10.601 -12.293  1.00 70.19           H  
ATOM      4  H3  GLY A   1      -0.065  -9.850 -10.874  1.00 70.19           H  
ATOM      5  CA  GLY A   1      -2.057  -9.850 -11.298  1.00 70.19           C  
ATOM      6  HA2 GLY A   1      -2.272 -10.776 -10.765  1.00 70.19           H  
ATOM      7  HA3 GLY A   1      -2.712  -9.759 -12.164  1.00 70.19           H  
ATOM      8  C   GLY A   1      -2.286  -8.700 -10.360  1.00 70.19           C  
ATOM      9  O   GLY A   1      -1.776  -8.726  -9.251  1.00 70.19           O  
ATOM     10  N   ILE A   2      -2.911  -7.640 -10.855  1.00 75.00           N  
ATOM     11  H   ILE A   2      -3.390  -7.706 -11.741  1.00 75.00           H  
ATOM     12  CA  ILE A   2      -3.156  -6.425 -10.083  1.00 75.00           C  
ATOM     13  HA  ILE A   2      -2.342  -6.270  -9.375  1.00 75.00           H  
ATOM     14  C   ILE A   2      -4.444  -6.686  -9.301  1.00 75.00           C  
ATOM     15  CB  ILE A   2      -3.207  -5.198 -11.022  1.00 75.00           C  
ATOM     16  HB  ILE A   2      -4.028  -5.339 -11.726  1.00 75.00           H  
ATOM     17  O   ILE A   2      -5.444  -7.093  -9.886  1.00 75.00           O  
ATOM     18  CG1 ILE A   2      -1.881  -5.068 -11.820  1.00 75.00           C  
ATOM     19 HG12 ILE A   2      -1.090  -4.718 -11.156  1.00 75.00           H  
ATOM     20 HG13 ILE A   2      -1.574  -6.036 -12.216  1.00 75.00           H  
ATOM     21  CG2 ILE A   2      -3.468  -3.916 -10.213  1.00 75.00           C  
ATOM     22 HG21 ILE A   2      -2.673  -3.752  -9.486  1.00 75.00           H  
ATOM     23 HG22 ILE A   2      -4.423  -3.985  -9.691  1.00 75.00           H  
ATOM     24 HG23 ILE A   2      -3.523  -3.053 -10.876  1.00 75.00           H  
ATOM     25  CD1 ILE A   2      -1.974  -4.129 -13.027  1.00 75.00           C  
ATOM     26 HD11 ILE A   2      -2.181  -3.108 -12.705  1.00 75.00           H  
ATOM     27 HD12 ILE A   2      -1.025  -4.136 -13.563  1.00 75.00           H  
ATOM     28 HD13 ILE A   2      -2.763  -4.465 -13.700  1.00 75.00           H  
ATOM     29  N   PHE A   3      -4.368  -6.535  -7.981  1.00 75.12           N  
ATOM     30  H   PHE A   3      -3.487  -6.207  -7.614  1.00 75.12           H  
ATOM     31  CA  PHE A   3      -5.369  -6.890  -6.970  1.00 75.12           C  
ATOM     32  HA  PHE A   3      -5.697  -7.915  -7.145  1.00 75.12           H  
ATOM     33  C   PHE A   3      -6.635  -6.008  -7.014  1.00 75.12           C  
ATOM     34  CB  PHE A   3      -4.674  -6.840  -5.594  1.00 75.12           C  
ATOM     35  HB2 PHE A   3      -4.128  -5.902  -5.496  1.00 75.12           H  
ATOM     36  HB3 PHE A   3      -5.433  -6.840  -4.811  1.00 75.12           H  
ATOM     37  O   PHE A   3      -7.080  -5.488  -5.995  1.00 75.12           O  
ATOM     38  CG  PHE A   3      -3.745  -7.998  -5.290  1.00 75.12           C  
ATOM     39  CD1 PHE A   3      -4.208  -9.050  -4.477  1.00 75.12           C  
ATOM     40  HD1 PHE A   3      -5.218  -9.041  -4.095  1.00 75.12           H  
ATOM     41  CD2 PHE A   3      -2.418  -8.018  -5.767  1.00 75.12           C  
ATOM     42  HD2 PHE A   3      -2.043  -7.209  -6.375  1.00 75.12           H  
ATOM     43  CE1 PHE A   3      -3.353 -10.110  -4.135  1.00 75.12           C  
ATOM     44  HE1 PHE A   3      -3.710 -10.909  -3.502  1.00 75.12           H  
ATOM     45  CE2 PHE A   3      -1.565  -9.085  -5.430  1.00 75.12           C  
ATOM     46  HE2 PHE A   3      -0.546  -9.097  -5.787  1.00 75.12           H  
ATOM     47  CZ  PHE A   3      -2.031 -10.127  -4.610  1.00 75.12           C  
ATOM     48  HZ  PHE A   3      -1.372 -10.938  -4.336  1.00 75.12           H  
ATOM     49  N   LEU A   4      -7.245  -5.833  -8.187  1.00 76.38           N  
ATOM     50  H   LEU A   4      -6.865  -6.304  -8.996  1.00 76.38           H  
ATOM     51  CA  LEU A   4      -8.441  -5.004  -8.376  1.00 76.38           C  
ATOM     52  HA  LEU A   4      -8.380  -4.194  -7.649  1.00 76.38           H  
ATOM     53  C   LEU A   4      -9.754  -5.749  -8.051  1.00 76.38           C  
ATOM     54  CB  LEU A   4      -8.400  -4.373  -9.785  1.00 76.38           C  
ATOM     55  HB2 LEU A   4      -8.644  -5.146 -10.514  1.00 76.38           H  
ATOM     56  HB3 LEU A   4      -7.383  -4.038  -9.985  1.00 76.38           H  
ATOM     57  O   LEU A   4     -10.802  -5.408  -8.578  1.00 76.38           O  
ATOM     58  CG  LEU A   4      -9.344  -3.167 -10.003  1.00 76.38           C  
ATOM     59  HG  LEU A   4     -10.390  -3.450  -9.879  1.00 76.38           H  
ATOM     60  CD1 LEU A   4      -9.039  -2.005  -9.052  1.00 76.38           C  
ATOM     61 HD11 LEU A   4      -9.301  -2.280  -8.030  1.00 76.38           H  
ATOM     62 HD12 LEU A   4      -7.984  -1.737  -9.107  1.00 76.38           H  
ATOM     63 HD13 LEU A   4      -9.645  -1.142  -9.327  1.00 76.38           H  
ATOM     64  CD2 LEU A   4      -9.196  -2.664 -11.437  1.00 76.38           C  
ATOM     65 HD21 LEU A   4      -9.889  -1.841 -11.610  1.00 76.38           H  
ATOM     66 HD22 LEU A   4      -9.439  -3.469 -12.132  1.00 76.38           H  
ATOM     67 HD23 LEU A   4      -8.176  -2.322 -11.617  1.00 76.38           H  
ATOM     68  N   GLY A   5      -9.725  -6.772  -7.194  1.00 74.94           N  
ATOM     69  H   GLY A   5      -8.852  -7.007  -6.744  1.00 74.94           H  
ATOM     70  CA  GLY A   5     -10.919  -7.594  -6.949  1.00 74.94           C  
ATOM     71  HA2 GLY A   5     -11.015  -8.330  -7.746  1.00 74.94           H  
ATOM     72  HA3 GLY A   5     -11.807  -6.962  -6.975  1.00 74.94           H  
ATOM     73  C   GLY A   5     -10.967  -8.333  -5.619  1.00 74.94           C  
ATOM     74  O   GLY A   5     -11.663  -9.332  -5.530  1.00 74.94           O  
ATOM     75  N   TYR A   6     -10.212  -7.896  -4.607  1.00 80.31           N  
ATOM     76  H   TYR A   6      -9.674  -7.050  -4.730  1.00 80.31           H  
ATOM     77  CA  TYR A   6     -10.343  -8.450  -3.248  1.00 80.31           C  
ATOM     78  HA  TYR A   6     -11.026  -9.298  -3.291  1.00 80.31           H  
ATOM     79  C   TYR A   6     -11.038  -7.483  -2.275  1.00 80.31           C  
ATOM     80  CB  TYR A   6      -9.009  -9.012  -2.749  1.00 80.31           C  
ATOM     81  HB2 TYR A   6      -8.560  -9.615  -3.538  1.00 80.31           H  
ATOM     82  HB3 TYR A   6      -8.332  -8.187  -2.526  1.00 80.31           H  
ATOM     83  O   TYR A   6     -10.884  -7.553  -1.059  1.00 80.31           O  
ATOM     84  CG  TYR A   6      -9.182  -9.892  -1.525  1.00 80.31           C  
ATOM     85  CD1 TYR A   6      -8.792  -9.423  -0.255  1.00 80.31           C  
ATOM     86  HD1 TYR A   6      -8.343  -8.445  -0.158  1.00 80.31           H  
ATOM     87  CD2 TYR A   6      -9.825 -11.139  -1.647  1.00 80.31           C  
ATOM     88  HD2 TYR A   6     -10.152 -11.488  -2.615  1.00 80.31           H  
ATOM     89  CE1 TYR A   6      -9.060 -10.187   0.895  1.00 80.31           C  
ATOM     90  HE1 TYR A   6      -8.788  -9.810   1.870  1.00 80.31           H  
ATOM     91  CE2 TYR A   6     -10.082 -11.913  -0.500  1.00 80.31           C  
ATOM     92  HE2 TYR A   6     -10.591 -12.863  -0.578  1.00 80.31           H  
ATOM     93  OH  TYR A   6      -9.971 -12.177   1.878  1.00 80.31           O  
ATOM     94  HH  TYR A   6      -9.713 -11.722   2.683  1.00 80.31           H  
ATOM     95  CZ  TYR A   6      -9.708 -11.434   0.772  1.00 80.31           C  
ATOM     96  N   LYS A   7     -11.813  -6.554  -2.823  1.00 62.31           N  
ATOM     97  H   LYS A   7     -11.957  -6.638  -3.819  1.00 62.31           H  
ATOM     98  CA  LYS A   7     -13.031  -6.129  -2.144  1.00 62.31           C  
ATOM     99  HA  LYS A   7     -13.043  -6.438  -1.099  1.00 62.31           H  
ATOM    100  C   LYS A   7     -14.168  -6.880  -2.808  1.00 62.31           C  
ATOM    101  CB  LYS A   7     -13.228  -4.621  -2.250  1.00 62.31           C  
ATOM    102  HB2 LYS A   7     -14.214  -4.387  -1.849  1.00 62.31           H  
ATOM    103  HB3 LYS A   7     -13.206  -4.327  -3.299  1.00 62.31           H  
ATOM    104  O   LYS A   7     -15.029  -7.373  -2.058  1.00 62.31           O  
ATOM    105  CG  LYS A   7     -12.163  -3.852  -1.466  1.00 62.31           C  
ATOM    106  HG2 LYS A   7     -11.184  -3.998  -1.924  1.00 62.31           H  
ATOM    107  HG3 LYS A   7     -12.138  -4.211  -0.437  1.00 62.31           H  
ATOM    108  CD  LYS A   7     -12.530  -2.368  -1.484  1.00 62.31           C  
ATOM    109  HD2 LYS A   7     -12.567  -2.021  -2.516  1.00 62.31           H  
ATOM    110  HD3 LYS A   7     -13.515  -2.249  -1.032  1.00 62.31           H  
ATOM    111  CE  LYS A   7     -11.502  -1.556  -0.698  1.00 62.31           C  
ATOM    112  HE2 LYS A   7     -10.538  -1.635  -1.199  1.00 62.31           H  
ATOM    113  HE3 LYS A   7     -11.403  -1.997   0.294  1.00 62.31           H  
ATOM    114  NZ  LYS A   7     -11.927  -0.140  -0.588  1.00 62.31           N  
ATOM    115  HZ1 LYS A   7     -12.821  -0.085  -0.123  1.00 62.31           H  
ATOM    116  HZ2 LYS A   7     -12.021   0.267  -1.508  1.00 62.31           H  
ATOM    117  HZ3 LYS A   7     -11.252   0.394  -0.059  1.00 62.31           H  
ATOM    118  OXT LYS A   7     -14.099  -6.922  -4.057  1.00 62.31           O  
TER     119      LYS A   7                                                       
END
