# Supplementary material for: Unveiling the Bioactive Potential of the Invasive Jellyfish Phyllorhiza punctata Through Integrative Transcriptomic and Proteomic Analyses
Source: Biomolecules. 2025 Aug 4;15(8):1121. doi: 10.3390/biom15081121 (PMC12383608; doi:10.3390/biom15081121)
Supplement: Supplementary file 1 [file biomolecules-15-01121-s001.zip › Suplementary Material/FileS3/Alphafold2/XP_065056490_5992_relaxed_rank_001_alphafold2_ptm_model_3_seed_000.pdb]

ATOM      1  N   HIS A   1      12.002   2.235  -6.234  1.00 61.47           N  
ATOM      2  H   HIS A   1      11.743   1.841  -7.127  1.00 61.47           H  
ATOM      3  H2  HIS A   1      12.329   1.490  -5.635  1.00 61.47           H  
ATOM      4  H3  HIS A   1      12.742   2.909  -6.369  1.00 61.47           H  
ATOM      5  CA  HIS A   1      10.822   2.892  -5.641  1.00 61.47           C  
ATOM      6  HA  HIS A   1      11.065   3.267  -4.646  1.00 61.47           H  
ATOM      7  C   HIS A   1       9.728   1.858  -5.500  1.00 61.47           C  
ATOM      8  CB  HIS A   1      10.326   4.064  -6.505  1.00 61.47           C  
ATOM      9  HB2 HIS A   1       9.238   4.102  -6.472  1.00 61.47           H  
ATOM     10  HB3 HIS A   1      10.614   3.917  -7.546  1.00 61.47           H  
ATOM     11  O   HIS A   1       9.187   1.431  -6.508  1.00 61.47           O  
ATOM     12  CG  HIS A   1      10.809   5.402  -6.025  1.00 61.47           C  
ATOM     13  CD2 HIS A   1      10.666   5.899  -4.756  1.00 61.47           C  
ATOM     14  HD2 HIS A   1      10.217   5.400  -3.910  1.00 61.47           H  
ATOM     15  ND1 HIS A   1      11.342   6.411  -6.799  1.00 61.47           N  
ATOM     16  HD1 HIS A   1      11.467   6.415  -7.801  1.00 61.47           H  
ATOM     17  CE1 HIS A   1      11.530   7.481  -6.008  1.00 61.47           C  
ATOM     18  HE1 HIS A   1      11.911   8.439  -6.331  1.00 61.47           H  
ATOM     19  NE2 HIS A   1      11.148   7.203  -4.755  1.00 61.47           N  
ATOM     20  N   PHE A   2       9.452   1.404  -4.285  1.00 80.25           N  
ATOM     21  H   PHE A   2       9.906   1.783  -3.466  1.00 80.25           H  
ATOM     22  CA  PHE A   2       8.355   0.483  -4.023  1.00 80.25           C  
ATOM     23  HA  PHE A   2       7.715   0.377  -4.899  1.00 80.25           H  
ATOM     24  C   PHE A   2       7.541   1.115  -2.906  1.00 80.25           C  
ATOM     25  CB  PHE A   2       8.919  -0.900  -3.677  1.00 80.25           C  
ATOM     26  HB2 PHE A   2       9.482  -0.845  -2.745  1.00 80.25           H  
ATOM     27  HB3 PHE A   2       9.614  -1.201  -4.462  1.00 80.25           H  
ATOM     28  O   PHE A   2       8.019   1.206  -1.779  1.00 80.25           O  
ATOM     29  CG  PHE A   2       7.856  -1.972  -3.565  1.00 80.25           C  
ATOM     30  CD1 PHE A   2       7.398  -2.390  -2.302  1.00 80.25           C  
ATOM     31  HD1 PHE A   2       7.797  -1.943  -1.403  1.00 80.25           H  
ATOM     32  CD2 PHE A   2       7.321  -2.553  -4.731  1.00 80.25           C  
ATOM     33  HD2 PHE A   2       7.665  -2.238  -5.705  1.00 80.25           H  
ATOM     34  CE1 PHE A   2       6.417  -3.393  -2.206  1.00 80.25           C  
ATOM     35  HE1 PHE A   2       6.067  -3.717  -1.237  1.00 80.25           H  
ATOM     36  CE2 PHE A   2       6.338  -3.552  -4.634  1.00 80.25           C  
ATOM     37  HE2 PHE A   2       5.928  -4.000  -5.527  1.00 80.25           H  
ATOM     38  CZ  PHE A   2       5.888  -3.975  -3.371  1.00 80.25           C  
ATOM     39  HZ  PHE A   2       5.134  -4.744  -3.295  1.00 80.25           H  
ATOM     40  N   VAL A   3       6.385   1.676  -3.253  1.00 80.06           N  
ATOM     41  H   VAL A   3       6.037   1.546  -4.192  1.00 80.06           H  
ATOM     42  CA  VAL A   3       5.460   2.240  -2.271  1.00 80.06           C  
ATOM     43  HA  VAL A   3       6.015   2.574  -1.394  1.00 80.06           H  
ATOM     44  C   VAL A   3       4.512   1.106  -1.897  1.00 80.06           C  
ATOM     45  CB  VAL A   3       4.709   3.470  -2.815  1.00 80.06           C  
ATOM     46  HB  VAL A   3       4.126   3.191  -3.692  1.00 80.06           H  
ATOM     47  O   VAL A   3       3.714   0.710  -2.747  1.00 80.06           O  
ATOM     48  CG1 VAL A   3       3.766   4.046  -1.751  1.00 80.06           C  
ATOM     49 HG11 VAL A   3       3.265   4.931  -2.142  1.00 80.06           H  
ATOM     50 HG12 VAL A   3       4.323   4.319  -0.854  1.00 80.06           H  
ATOM     51 HG13 VAL A   3       3.000   3.316  -1.490  1.00 80.06           H  
ATOM     52  CG2 VAL A   3       5.697   4.574  -3.221  1.00 80.06           C  
ATOM     53 HG21 VAL A   3       6.321   4.238  -4.050  1.00 80.06           H  
ATOM     54 HG22 VAL A   3       5.146   5.457  -3.546  1.00 80.06           H  
ATOM     55 HG23 VAL A   3       6.328   4.843  -2.374  1.00 80.06           H  
ATOM     56  N   PRO A   4       4.619   0.528  -0.688  1.00 80.56           N  
ATOM     57  CA  PRO A   4       3.689  -0.502  -0.260  1.00 80.56           C  
ATOM     58  HA  PRO A   4       3.645  -1.301  -1.000  1.00 80.56           H  
ATOM     59  C   PRO A   4       2.305   0.135  -0.119  1.00 80.56           C  
ATOM     60  CB  PRO A   4       4.261  -1.066   1.043  1.00 80.56           C  
ATOM     61  HB2 PRO A   4       3.478  -1.383   1.732  1.00 80.56           H  
ATOM     62  HB3 PRO A   4       4.922  -1.902   0.815  1.00 80.56           H  
ATOM     63  O   PRO A   4       2.068   0.980   0.747  1.00 80.56           O  
ATOM     64  CG  PRO A   4       5.082   0.091   1.611  1.00 80.56           C  
ATOM     65  HG2 PRO A   4       4.434   0.747   2.193  1.00 80.56           H  
ATOM     66  HG3 PRO A   4       5.911  -0.265   2.224  1.00 80.56           H  
ATOM     67  CD  PRO A   4       5.574   0.829   0.369  1.00 80.56           C  
ATOM     68  HD2 PRO A   4       6.557   0.449   0.092  1.00 80.56           H  
ATOM     69  HD3 PRO A   4       5.621   1.898   0.577  1.00 80.56           H  
ATOM     70  N   LEU A   5       1.414  -0.234  -1.035  1.00 81.38           N  
ATOM     71  H   LEU A   5       1.706  -0.887  -1.748  1.00 81.38           H  
ATOM     72  CA  LEU A   5       0.017   0.169  -1.032  1.00 81.38           C  
ATOM     73  HA  LEU A   5      -0.055   1.246  -0.883  1.00 81.38           H  
ATOM     74  C   LEU A   5      -0.691  -0.526   0.130  1.00 81.38           C  
ATOM     75  CB  LEU A   5      -0.625  -0.200  -2.385  1.00 81.38           C  
ATOM     76  HB2 LEU A   5      -0.291  -1.199  -2.666  1.00 81.38           H  
ATOM     77  HB3 LEU A   5      -1.707  -0.252  -2.265  1.00 81.38           H  
ATOM     78  O   LEU A   5      -1.084  -1.673  -0.015  1.00 81.38           O  
ATOM     79  CG  LEU A   5      -0.309   0.790  -3.517  1.00 81.38           C  
ATOM     80  HG  LEU A   5       0.737   1.090  -3.464  1.00 81.38           H  
ATOM     81  CD1 LEU A   5      -0.550   0.129  -4.874  1.00 81.38           C  
ATOM     82 HD11 LEU A   5       0.117  -0.726  -4.988  1.00 81.38           H  
ATOM     83 HD12 LEU A   5      -1.583  -0.212  -4.946  1.00 81.38           H  
ATOM     84 HD13 LEU A   5      -0.347   0.841  -5.674  1.00 81.38           H  
ATOM     85  CD2 LEU A   5      -1.197   2.034  -3.425  1.00 81.38           C  
ATOM     86 HD21 LEU A   5      -1.026   2.546  -2.478  1.00 81.38           H  
ATOM     87 HD22 LEU A   5      -0.956   2.718  -4.239  1.00 81.38           H  
ATOM     88 HD23 LEU A   5      -2.248   1.752  -3.495  1.00 81.38           H  
ATOM     89  N   VAL A   6      -0.839   0.234   1.219  1.00 73.31           N  
ATOM     90  H   VAL A   6      -0.257   1.059   1.231  1.00 73.31           H  
ATOM     91  CA  VAL A   6      -1.893   0.174   2.247  1.00 73.31           C  
ATOM     92  HA  VAL A   6      -1.593   0.914   2.988  1.00 73.31           H  
ATOM     93  C   VAL A   6      -2.020  -1.149   3.025  1.00 73.31           C  
ATOM     94  CB  VAL A   6      -3.244   0.682   1.683  1.00 73.31           C  
ATOM     95  HB  VAL A   6      -3.707  -0.105   1.087  1.00 73.31           H  
ATOM     96  O   VAL A   6      -1.851  -2.247   2.514  1.00 73.31           O  
ATOM     97  CG1 VAL A   6      -4.211   1.105   2.799  1.00 73.31           C  
ATOM     98 HG11 VAL A   6      -4.480   0.238   3.403  1.00 73.31           H  
ATOM     99 HG12 VAL A   6      -5.135   1.484   2.363  1.00 73.31           H  
ATOM    100 HG13 VAL A   6      -3.764   1.874   3.429  1.00 73.31           H  
ATOM    101  CG2 VAL A   6      -3.069   1.927   0.788  1.00 73.31           C  
ATOM    102 HG21 VAL A   6      -4.046   2.315   0.500  1.00 73.31           H  
ATOM    103 HG22 VAL A   6      -2.543   1.664  -0.130  1.00 73.31           H  
ATOM    104 HG23 VAL A   6      -2.520   2.703   1.322  1.00 73.31           H  
ATOM    105  N   LYS A   7      -2.284  -1.007   4.325  1.00 67.94           N  
ATOM    106  H   LYS A   7      -2.513  -0.074   4.637  1.00 67.94           H  
ATOM    107  CA  LYS A   7      -2.670  -2.108   5.217  1.00 67.94           C  
ATOM    108  HA  LYS A   7      -1.872  -2.850   5.254  1.00 67.94           H  
ATOM    109  C   LYS A   7      -3.896  -2.864   4.700  1.00 67.94           C  
ATOM    110  CB  LYS A   7      -2.974  -1.532   6.609  1.00 67.94           C  
ATOM    111  HB2 LYS A   7      -2.835  -0.451   6.609  1.00 67.94           H  
ATOM    112  HB3 LYS A   7      -4.019  -1.723   6.855  1.00 67.94           H  
ATOM    113  O   LYS A   7      -4.789  -2.178   4.156  1.00 67.94           O  
ATOM    114  CG  LYS A   7      -2.092  -2.149   7.692  1.00 67.94           C  
ATOM    115  HG2 LYS A   7      -2.225  -3.231   7.705  1.00 67.94           H  
ATOM    116  HG3 LYS A   7      -1.048  -1.913   7.485  1.00 67.94           H  
ATOM    117  CD  LYS A   7      -2.503  -1.559   9.042  1.00 67.94           C  
ATOM    118  HD2 LYS A   7      -2.461  -0.471   8.987  1.00 67.94           H  
ATOM    119  HD3 LYS A   7      -3.526  -1.865   9.262  1.00 67.94           H  
ATOM    120  CE  LYS A   7      -1.567  -2.051  10.145  1.00 67.94           C  
ATOM    121  HE2 LYS A   7      -1.604  -3.140  10.167  1.00 67.94           H  
ATOM    122  HE3 LYS A   7      -0.549  -1.755   9.891  1.00 67.94           H  
ATOM    123  NZ  LYS A   7      -1.960  -1.489  11.459  1.00 67.94           N  
ATOM    124  HZ1 LYS A   7      -2.900  -1.779  11.686  1.00 67.94           H  
ATOM    125  HZ2 LYS A   7      -1.337  -1.817  12.184  1.00 67.94           H  
ATOM    126  HZ3 LYS A   7      -1.933  -0.479  11.431  1.00 67.94           H  
ATOM    127  OXT LYS A   7      -3.952  -4.071   5.008  1.00 67.94           O  
TER     128      LYS A   7                                                       
END
