# Supplementary material for: Unveiling the Bioactive Potential of the Invasive Jellyfish Phyllorhiza punctata Through Integrative Transcriptomic and Proteomic Analyses
Source: Biomolecules. 2025 Aug 4;15(8):1121. doi: 10.3390/biom15081121 (PMC12383608; doi:10.3390/biom15081121)
Supplement: Supplementary file 1 [file biomolecules-15-01121-s001.zip › Suplementary Material/FileS3/Alphafold2/XP_065056523_12993_relaxed_rank_001_alphafold2_ptm_model_1_seed_000.pdb]

ATOM      1  N   SER A   1       6.747  -3.425  -4.413  1.00 70.88           N  
ATOM      2  H   SER A   1       7.171  -4.295  -4.702  1.00 70.88           H  
ATOM      3  H2  SER A   1       5.779  -3.394  -4.701  1.00 70.88           H  
ATOM      4  H3  SER A   1       7.226  -2.656  -4.858  1.00 70.88           H  
ATOM      5  CA  SER A   1       6.813  -3.267  -2.944  1.00 70.88           C  
ATOM      6  HA  SER A   1       7.857  -3.188  -2.642  1.00 70.88           H  
ATOM      7  C   SER A   1       6.240  -4.480  -2.214  1.00 70.88           C  
ATOM      8  CB  SER A   1       6.104  -1.988  -2.507  1.00 70.88           C  
ATOM      9  HB2 SER A   1       6.012  -1.962  -1.421  1.00 70.88           H  
ATOM     10  HB3 SER A   1       6.666  -1.117  -2.844  1.00 70.88           H  
ATOM     11  O   SER A   1       6.903  -4.988  -1.323  1.00 70.88           O  
ATOM     12  OG  SER A   1       4.830  -1.992  -3.109  1.00 70.88           O  
ATOM     13  HG  SER A   1       4.301  -1.281  -2.740  1.00 70.88           H  
ATOM     14  N   THR A   2       5.075  -5.003  -2.615  1.00 80.56           N  
ATOM     15  H   THR A   2       4.455  -4.446  -3.183  1.00 80.56           H  
ATOM     16  CA  THR A   2       4.420  -6.160  -1.968  1.00 80.56           C  
ATOM     17  HA  THR A   2       4.228  -5.905  -0.925  1.00 80.56           H  
ATOM     18  C   THR A   2       5.250  -7.445  -1.972  1.00 80.56           C  
ATOM     19  CB  THR A   2       3.063  -6.432  -2.638  1.00 80.56           C  
ATOM     20  HB  THR A   2       3.224  -6.905  -3.607  1.00 80.56           H  
ATOM     21  O   THR A   2       5.306  -8.117  -0.952  1.00 80.56           O  
ATOM     22  CG2 THR A   2       2.147  -7.316  -1.798  1.00 80.56           C  
ATOM     23 HG21 THR A   2       2.596  -8.300  -1.661  1.00 80.56           H  
ATOM     24 HG22 THR A   2       1.189  -7.445  -2.302  1.00 80.56           H  
ATOM     25 HG23 THR A   2       1.981  -6.864  -0.820  1.00 80.56           H  
ATOM     26  OG1 THR A   2       2.411  -5.200  -2.845  1.00 80.56           O  
ATOM     27  HG1 THR A   2       1.481  -5.385  -2.996  1.00 80.56           H  
ATOM     28  N   PHE A   3       5.940  -7.766  -3.074  1.00 83.94           N  
ATOM     29  H   PHE A   3       5.801  -7.228  -3.917  1.00 83.94           H  
ATOM     30  CA  PHE A   3       6.741  -8.996  -3.163  1.00 83.94           C  
ATOM     31  HA  PHE A   3       6.100  -9.848  -2.937  1.00 83.94           H  
ATOM     32  C   PHE A   3       7.888  -9.033  -2.139  1.00 83.94           C  
ATOM     33  CB  PHE A   3       7.257  -9.157  -4.599  1.00 83.94           C  
ATOM     34  HB2 PHE A   3       6.409  -9.140  -5.283  1.00 83.94           H  
ATOM     35  HB3 PHE A   3       7.902  -8.315  -4.849  1.00 83.94           H  
ATOM     36  O   PHE A   3       8.041 -10.009  -1.415  1.00 83.94           O  
ATOM     37  CG  PHE A   3       8.018 -10.449  -4.818  1.00 83.94           C  
ATOM     38  CD1 PHE A   3       9.426 -10.453  -4.830  1.00 83.94           C  
ATOM     39  HD1 PHE A   3       9.982  -9.537  -4.693  1.00 83.94           H  
ATOM     40  CD2 PHE A   3       7.314 -11.658  -4.973  1.00 83.94           C  
ATOM     41  HD2 PHE A   3       6.234 -11.670  -4.951  1.00 83.94           H  
ATOM     42  CE1 PHE A   3      10.124 -11.661  -5.004  1.00 83.94           C  
ATOM     43  HE1 PHE A   3      11.204 -11.668  -5.001  1.00 83.94           H  
ATOM     44  CE2 PHE A   3       8.014 -12.866  -5.143  1.00 83.94           C  
ATOM     45  HE2 PHE A   3       7.475 -13.795  -5.251  1.00 83.94           H  
ATOM     46  CZ  PHE A   3       9.419 -12.867  -5.159  1.00 83.94           C  
ATOM     47  HZ  PHE A   3       9.957 -13.795  -5.279  1.00 83.94           H  
ATOM     48  N   PHE A   4       8.639  -7.937  -2.002  1.00 85.69           N  
ATOM     49  H   PHE A   4       8.479  -7.149  -2.613  1.00 85.69           H  
ATOM     50  CA  PHE A   4       9.715  -7.849  -1.010  1.00 85.69           C  
ATOM     51  HA  PHE A   4      10.320  -8.753  -1.073  1.00 85.69           H  
ATOM     52  C   PHE A   4       9.186  -7.803   0.432  1.00 85.69           C  
ATOM     53  CB  PHE A   4      10.621  -6.656  -1.341  1.00 85.69           C  
ATOM     54  HB2 PHE A   4      10.016  -5.764  -1.502  1.00 85.69           H  
ATOM     55  HB3 PHE A   4      11.262  -6.464  -0.481  1.00 85.69           H  
ATOM     56  O   PHE A   4       9.773  -8.422   1.304  1.00 85.69           O  
ATOM     57  CG  PHE A   4      11.518  -6.908  -2.541  1.00 85.69           C  
ATOM     58  CD1 PHE A   4      12.694  -7.663  -2.375  1.00 85.69           C  
ATOM     59  HD1 PHE A   4      12.958  -8.050  -1.402  1.00 85.69           H  
ATOM     60  CD2 PHE A   4      11.181  -6.417  -3.818  1.00 85.69           C  
ATOM     61  HD2 PHE A   4      10.283  -5.832  -3.955  1.00 85.69           H  
ATOM     62  CE1 PHE A   4      13.530  -7.923  -3.474  1.00 85.69           C  
ATOM     63  HE1 PHE A   4      14.431  -8.503  -3.340  1.00 85.69           H  
ATOM     64  CE2 PHE A   4      12.017  -6.680  -4.920  1.00 85.69           C  
ATOM     65  HE2 PHE A   4      11.767  -6.305  -5.901  1.00 85.69           H  
ATOM     66  CZ  PHE A   4      13.193  -7.432  -4.747  1.00 85.69           C  
ATOM     67  HZ  PHE A   4      13.838  -7.634  -5.589  1.00 85.69           H  
ATOM     68  N   ASN A   5       8.036  -7.172   0.687  1.00 87.19           N  
ATOM     69  H   ASN A   5       7.570  -6.690  -0.069  1.00 87.19           H  
ATOM     70  CA  ASN A   5       7.421  -7.121   2.022  1.00 87.19           C  
ATOM     71  HA  ASN A   5       8.146  -6.716   2.728  1.00 87.19           H  
ATOM     72  C   ASN A   5       6.991  -8.498   2.577  1.00 87.19           C  
ATOM     73  CB  ASN A   5       6.231  -6.153   1.926  1.00 87.19           C  
ATOM     74  HB2 ASN A   5       6.584  -5.176   1.596  1.00 87.19           H  
ATOM     75  HB3 ASN A   5       5.519  -6.531   1.193  1.00 87.19           H  
ATOM     76  O   ASN A   5       6.801  -8.633   3.781  1.00 87.19           O  
ATOM     77  CG  ASN A   5       5.519  -5.958   3.253  1.00 87.19           C  
ATOM     78  ND2 ASN A   5       4.306  -6.445   3.381  1.00 87.19           N  
ATOM     79 HD21 ASN A   5       3.930  -7.063   2.676  1.00 87.19           H  
ATOM     80 HD22 ASN A   5       3.880  -6.309   4.287  1.00 87.19           H  
ATOM     81  OD1 ASN A   5       6.013  -5.334   4.172  1.00 87.19           O  
ATOM     82  N   VAL A   6       6.812  -9.502   1.715  1.00 85.50           N  
ATOM     83  H   VAL A   6       6.962  -9.325   0.732  1.00 85.50           H  
ATOM     84  CA  VAL A   6       6.488 -10.883   2.119  1.00 85.50           C  
ATOM     85  HA  VAL A   6       5.906 -10.866   3.041  1.00 85.50           H  
ATOM     86  C   VAL A   6       7.743 -11.699   2.431  1.00 85.50           C  
ATOM     87  CB  VAL A   6       5.633 -11.562   1.029  1.00 85.50           C  
ATOM     88  HB  VAL A   6       6.138 -11.467   0.067  1.00 85.50           H  
ATOM     89  O   VAL A   6       7.674 -12.622   3.226  1.00 85.50           O  
ATOM     90  CG1 VAL A   6       5.370 -13.051   1.286  1.00 85.50           C  
ATOM     91 HG11 VAL A   6       4.957 -13.192   2.284  1.00 85.50           H  
ATOM     92 HG12 VAL A   6       6.300 -13.615   1.210  1.00 85.50           H  
ATOM     93 HG13 VAL A   6       4.677 -13.449   0.545  1.00 85.50           H  
ATOM     94  CG2 VAL A   6       4.261 -10.877   0.928  1.00 85.50           C  
ATOM     95 HG21 VAL A   6       4.379  -9.812   0.726  1.00 85.50           H  
ATOM     96 HG22 VAL A   6       3.688 -11.321   0.114  1.00 85.50           H  
ATOM     97 HG23 VAL A   6       3.716 -11.006   1.863  1.00 85.50           H  
ATOM     98  N   LEU A   7       8.880 -11.363   1.822  1.00 87.31           N  
ATOM     99  H   LEU A   7       8.879 -10.553   1.218  1.00 87.31           H  
ATOM    100  CA  LEU A   7      10.147 -12.082   1.993  1.00 87.31           C  
ATOM    101  HA  LEU A   7       9.944 -13.141   2.149  1.00 87.31           H  
ATOM    102  C   LEU A   7      10.939 -11.629   3.223  1.00 87.31           C  
ATOM    103  CB  LEU A   7      10.969 -11.894   0.703  1.00 87.31           C  
ATOM    104  HB2 LEU A   7      12.016 -11.726   0.953  1.00 87.31           H  
ATOM    105  HB3 LEU A   7      10.626 -11.001   0.182  1.00 87.31           H  
ATOM    106  O   LEU A   7      11.708 -12.410   3.771  1.00 87.31           O  
ATOM    107  CG  LEU A   7      10.868 -13.114  -0.227  1.00 87.31           C  
ATOM    108  HG  LEU A   7       9.905 -13.608  -0.090  1.00 87.31           H  
ATOM    109  CD1 LEU A   7      10.966 -12.683  -1.690  1.00 87.31           C  
ATOM    110 HD11 LEU A   7      10.921 -13.563  -2.332  1.00 87.31           H  
ATOM    111 HD12 LEU A   7      11.903 -12.153  -1.861  1.00 87.31           H  
ATOM    112 HD13 LEU A   7      10.126 -12.032  -1.932  1.00 87.31           H  
ATOM    113  CD2 LEU A   7      11.995 -14.106   0.066  1.00 87.31           C  
ATOM    114 HD21 LEU A   7      12.964 -13.659  -0.155  1.00 87.31           H  
ATOM    115 HD22 LEU A   7      11.861 -15.004  -0.538  1.00 87.31           H  
ATOM    116 HD23 LEU A   7      11.966 -14.387   1.119  1.00 87.31           H  
ATOM    117  N   THR A   8      10.798 -10.364   3.623  1.00 81.12           N  
ATOM    118  H   THR A   8      10.278  -9.729   3.034  1.00 81.12           H  
ATOM    119  CA  THR A   8      11.511  -9.795   4.780  1.00 81.12           C  
ATOM    120  HA  THR A   8      12.428 -10.365   4.926  1.00 81.12           H  
ATOM    121  C   THR A   8      10.736  -9.903   6.098  1.00 81.12           C  
ATOM    122  CB  THR A   8      11.894  -8.320   4.552  1.00 81.12           C  
ATOM    123  HB  THR A   8      11.208  -7.675   5.102  1.00 81.12           H  
ATOM    124  O   THR A   8      11.275  -9.539   7.142  1.00 81.12           O  
ATOM    125  CG2 THR A   8      13.322  -8.028   5.005  1.00 81.12           C  
ATOM    126 HG21 THR A   8      13.546  -6.968   4.883  1.00 81.12           H  
ATOM    127 HG22 THR A   8      14.026  -8.623   4.424  1.00 81.12           H  
ATOM    128 HG23 THR A   8      13.427  -8.285   6.059  1.00 81.12           H  
ATOM    129  OG1 THR A   8      11.861  -7.927   3.199  1.00 81.12           O  
ATOM    130  HG1 THR A   8      12.329  -7.091   3.145  1.00 81.12           H  
ATOM    131  N   LYS A   9       9.476 -10.342   6.049  1.00 69.56           N  
ATOM    132  H   LYS A   9       9.191 -10.774   5.181  1.00 69.56           H  
ATOM    133  CA  LYS A   9       8.690 -10.758   7.217  1.00 69.56           C  
ATOM    134  HA  LYS A   9       9.074 -10.300   8.128  1.00 69.56           H  
ATOM    135  C   LYS A   9       8.854 -12.254   7.430  1.00 69.56           C  
ATOM    136  CB  LYS A   9       7.205 -10.428   7.012  1.00 69.56           C  
ATOM    137  HB2 LYS A   9       6.611 -11.261   7.387  1.00 69.56           H  
ATOM    138  HB3 LYS A   9       6.985 -10.319   5.950  1.00 69.56           H  
ATOM    139  O   LYS A   9       8.863 -12.646   8.614  1.00 69.56           O  
ATOM    140  CG  LYS A   9       6.798  -9.170   7.778  1.00 69.56           C  
ATOM    141  HG2 LYS A   9       7.335  -8.308   7.384  1.00 69.56           H  
ATOM    142  HG3 LYS A   9       7.047  -9.300   8.832  1.00 69.56           H  
ATOM    143  CD  LYS A   9       5.290  -8.962   7.634  1.00 69.56           C  
ATOM    144  HD2 LYS A   9       5.060  -8.745   6.591  1.00 69.56           H  
ATOM    145  HD3 LYS A   9       4.776  -9.875   7.935  1.00 69.56           H  
ATOM    146  CE  LYS A   9       4.850  -7.804   8.530  1.00 69.56           C  
ATOM    147  HE2 LYS A   9       5.345  -6.896   8.186  1.00 69.56           H  
ATOM    148  HE3 LYS A   9       5.195  -8.011   9.543  1.00 69.56           H  
ATOM    149  NZ  LYS A   9       3.378  -7.646   8.511  1.00 69.56           N  
ATOM    150  HZ1 LYS A   9       3.100  -6.893   9.124  1.00 69.56           H  
ATOM    151  HZ2 LYS A   9       2.945  -8.501   8.828  1.00 69.56           H  
ATOM    152  HZ3 LYS A   9       3.064  -7.451   7.571  1.00 69.56           H  
ATOM    153  OXT LYS A   9       8.875 -12.948   6.396  1.00 69.56           O  
TER     154      LYS A   9                                                       
END
