# Supplementary material for: Unveiling the Bioactive Potential of the Invasive Jellyfish Phyllorhiza punctata Through Integrative Transcriptomic and Proteomic Analyses
Source: Biomolecules. 2025 Aug 4;15(8):1121. doi: 10.3390/biom15081121 (PMC12383608; doi:10.3390/biom15081121)
Supplement: Supplementary file 1 [file biomolecules-15-01121-s001.zip › Suplementary Material/FileS3/Alphafold2/XP_065056582_10656_relaxed_rank_001_alphafold2_ptm_model_5_seed_000.pdb]

ATOM      1  N   ASN A   1      -4.221  -0.552 -11.693  1.00 79.06           N  
ATOM      2  H   ASN A   1      -3.920  -0.786 -10.757  1.00 79.06           H  
ATOM      3  H2  ASN A   1      -4.194   0.453 -11.785  1.00 79.06           H  
ATOM      4  H3  ASN A   1      -3.590  -0.964 -12.366  1.00 79.06           H  
ATOM      5  CA  ASN A   1      -5.604  -1.030 -11.898  1.00 79.06           C  
ATOM      6  HA  ASN A   1      -6.211  -0.567 -11.120  1.00 79.06           H  
ATOM      7  C   ASN A   1      -5.722  -2.527 -11.638  1.00 79.06           C  
ATOM      8  CB  ASN A   1      -6.215  -0.601 -13.246  1.00 79.06           C  
ATOM      9  HB2 ASN A   1      -5.847   0.383 -13.535  1.00 79.06           H  
ATOM     10  HB3 ASN A   1      -5.966  -1.312 -14.034  1.00 79.06           H  
ATOM     11  O   ASN A   1      -6.355  -2.891 -10.664  1.00 79.06           O  
ATOM     12  CG  ASN A   1      -7.729  -0.489 -13.101  1.00 79.06           C  
ATOM     13  ND2 ASN A   1      -8.509  -0.719 -14.133  1.00 79.06           N  
ATOM     14 HD21 ASN A   1      -8.163  -0.955 -15.052  1.00 79.06           H  
ATOM     15 HD22 ASN A   1      -9.501  -0.625 -13.964  1.00 79.06           H  
ATOM     16  OD1 ASN A   1      -8.211  -0.177 -12.030  1.00 79.06           O  
ATOM     17  N   LEU A   2      -5.040  -3.387 -12.411  1.00 86.12           N  
ATOM     18  H   LEU A   2      -4.591  -3.073 -13.259  1.00 86.12           H  
ATOM     19  CA  LEU A   2      -5.084  -4.845 -12.198  1.00 86.12           C  
ATOM     20  HA  LEU A   2      -6.120  -5.171 -12.284  1.00 86.12           H  
ATOM     21  C   LEU A   2      -4.596  -5.259 -10.799  1.00 86.12           C  
ATOM     22  CB  LEU A   2      -4.246  -5.525 -13.298  1.00 86.12           C  
ATOM     23  HB2 LEU A   2      -4.532  -5.124 -14.270  1.00 86.12           H  
ATOM     24  HB3 LEU A   2      -3.195  -5.286 -13.133  1.00 86.12           H  
ATOM     25  O   LEU A   2      -5.238  -6.061 -10.133  1.00 86.12           O  
ATOM     26  CG  LEU A   2      -4.400  -7.060 -13.348  1.00 86.12           C  
ATOM     27  HG  LEU A   2      -4.240  -7.482 -12.356  1.00 86.12           H  
ATOM     28  CD1 LEU A   2      -5.783  -7.466 -13.859  1.00 86.12           C  
ATOM     29 HD11 LEU A   2      -5.833  -8.551 -13.941  1.00 86.12           H  
ATOM     30 HD12 LEU A   2      -5.976  -7.030 -14.839  1.00 86.12           H  
ATOM     31 HD13 LEU A   2      -6.556  -7.155 -13.156  1.00 86.12           H  
ATOM     32  CD2 LEU A   2      -3.349  -7.645 -14.289  1.00 86.12           C  
ATOM     33 HD21 LEU A   2      -3.486  -7.262 -15.301  1.00 86.12           H  
ATOM     34 HD22 LEU A   2      -2.348  -7.397 -13.936  1.00 86.12           H  
ATOM     35 HD23 LEU A   2      -3.443  -8.731 -14.308  1.00 86.12           H  
ATOM     36  N   TRP A   3      -3.498  -4.658 -10.326  1.00 92.81           N  
ATOM     37  H   TRP A   3      -2.944  -4.092 -10.952  1.00 92.81           H  
ATOM     38  CA  TRP A   3      -2.914  -5.045  -9.041  1.00 92.81           C  
ATOM     39  HA  TRP A   3      -2.794  -6.126  -9.102  1.00 92.81           H  
ATOM     40  C   TRP A   3      -3.818  -4.714  -7.836  1.00 92.81           C  
ATOM     41  CB  TRP A   3      -1.525  -4.412  -8.894  1.00 92.81           C  
ATOM     42  HB2 TRP A   3      -1.042  -4.413  -9.871  1.00 92.81           H  
ATOM     43  HB3 TRP A   3      -1.640  -3.374  -8.584  1.00 92.81           H  
ATOM     44  O   TRP A   3      -3.851  -5.419  -6.835  1.00 92.81           O  
ATOM     45  CG  TRP A   3      -0.569  -5.091  -7.955  1.00 92.81           C  
ATOM     46  CD1 TRP A   3       0.646  -4.590  -7.628  1.00 92.81           C  
ATOM     47  HD1 TRP A   3       1.044  -3.648  -7.975  1.00 92.81           H  
ATOM     48  CD2 TRP A   3      -0.657  -6.394  -7.272  1.00 92.81           C  
ATOM     49  CE2 TRP A   3       0.572  -6.610  -6.577  1.00 92.81           C  
ATOM     50  CE3 TRP A   3      -1.612  -7.438  -7.165  1.00 92.81           C  
ATOM     51  HE3 TRP A   3      -2.584  -7.366  -7.629  1.00 92.81           H  
ATOM     52  NE1 TRP A   3       1.314  -5.475  -6.809  1.00 92.81           N  
ATOM     53  HE1 TRP A   3       2.238  -5.312  -6.436  1.00 92.81           H  
ATOM     54  CH2 TRP A   3      -0.126  -8.790  -5.796  1.00 92.81           C  
ATOM     55  HH2 TRP A   3       0.066  -9.699  -5.244  1.00 92.81           H  
ATOM     56  CZ2 TRP A   3       0.845  -7.780  -5.858  1.00 92.81           C  
ATOM     57  HZ2 TRP A   3       1.793  -7.904  -5.355  1.00 92.81           H  
ATOM     58  CZ3 TRP A   3      -1.357  -8.609  -6.435  1.00 92.81           C  
ATOM     59  HZ3 TRP A   3      -2.106  -9.384  -6.366  1.00 92.81           H  
ATOM     60  N   THR A   4      -4.617  -3.655  -7.952  1.00 91.00           N  
ATOM     61  H   THR A   4      -4.627  -3.147  -8.825  1.00 91.00           H  
ATOM     62  CA  THR A   4      -5.517  -3.198  -6.886  1.00 91.00           C  
ATOM     63  HA  THR A   4      -4.967  -3.178  -5.946  1.00 91.00           H  
ATOM     64  C   THR A   4      -6.705  -4.138  -6.678  1.00 91.00           C  
ATOM     65  CB  THR A   4      -6.006  -1.778  -7.206  1.00 91.00           C  
ATOM     66  HB  THR A   4      -6.638  -1.809  -8.093  1.00 91.00           H  
ATOM     67  O   THR A   4      -7.255  -4.150  -5.586  1.00 91.00           O  
ATOM     68  CG2 THR A   4      -6.784  -1.116  -6.070  1.00 91.00           C  
ATOM     69 HG21 THR A   4      -6.959  -0.066  -6.308  1.00 91.00           H  
ATOM     70 HG22 THR A   4      -7.751  -1.606  -5.954  1.00 91.00           H  
ATOM     71 HG23 THR A   4      -6.230  -1.197  -5.135  1.00 91.00           H  
ATOM     72  OG1 THR A   4      -4.890  -0.950  -7.484  1.00 91.00           O  
ATOM     73  HG1 THR A   4      -4.419  -0.843  -6.654  1.00 91.00           H  
ATOM     74  N   LEU A   5      -7.076  -4.930  -7.688  1.00 93.19           N  
ATOM     75  H   LEU A   5      -6.545  -4.914  -8.547  1.00 93.19           H  
ATOM     76  CA  LEU A   5      -8.210  -5.856  -7.622  1.00 93.19           C  
ATOM     77  HA  LEU A   5      -9.017  -5.382  -7.064  1.00 93.19           H  
ATOM     78  C   LEU A   5      -7.885  -7.170  -6.890  1.00 93.19           C  
ATOM     79  CB  LEU A   5      -8.675  -6.139  -9.063  1.00 93.19           C  
ATOM     80  HB2 LEU A   5      -8.610  -5.227  -9.656  1.00 93.19           H  
ATOM     81  HB3 LEU A   5      -7.988  -6.865  -9.500  1.00 93.19           H  
ATOM     82  O   LEU A   5      -8.792  -7.898  -6.528  1.00 93.19           O  
ATOM     83  CG  LEU A   5     -10.116  -6.682  -9.166  1.00 93.19           C  
ATOM     84  HG  LEU A   5     -10.305  -7.447  -8.412  1.00 93.19           H  
ATOM     85  CD1 LEU A   5     -11.139  -5.556  -9.002  1.00 93.19           C  
ATOM     86 HD11 LEU A   5     -10.989  -4.788  -9.760  1.00 93.19           H  
ATOM     87 HD12 LEU A   5     -11.046  -5.119  -8.008  1.00 93.19           H  
ATOM     88 HD13 LEU A   5     -12.145  -5.967  -9.093  1.00 93.19           H  
ATOM     89  CD2 LEU A   5     -10.326  -7.327 -10.535  1.00 93.19           C  
ATOM     90 HD21 LEU A   5     -10.150  -6.601 -11.328  1.00 93.19           H  
ATOM     91 HD22 LEU A   5      -9.644  -8.170 -10.647  1.00 93.19           H  
ATOM     92 HD23 LEU A   5     -11.347  -7.703 -10.605  1.00 93.19           H  
ATOM     93  N   LEU A   6      -6.605  -7.511  -6.714  1.00 93.06           N  
ATOM     94  H   LEU A   6      -5.884  -6.891  -7.054  1.00 93.06           H  
ATOM     95  CA  LEU A   6      -6.216  -8.742  -6.011  1.00 93.06           C  
ATOM     96  HA  LEU A   6      -7.036  -9.460  -6.042  1.00 93.06           H  
ATOM     97  C   LEU A   6      -5.935  -8.521  -4.523  1.00 93.06           C  
ATOM     98  CB  LEU A   6      -4.991  -9.356  -6.702  1.00 93.06           C  
ATOM     99  HB2 LEU A   6      -4.507 -10.048  -6.013  1.00 93.06           H  
ATOM    100  HB3 LEU A   6      -4.288  -8.550  -6.915  1.00 93.06           H  
ATOM    101  O   LEU A   6      -6.008  -9.466  -3.747  1.00 93.06           O  
ATOM    102  CG  LEU A   6      -5.308 -10.119  -7.998  1.00 93.06           C  
ATOM    103  HG  LEU A   6      -5.924  -9.500  -8.650  1.00 93.06           H  
ATOM    104  CD1 LEU A   6      -4.002 -10.440  -8.728  1.00 93.06           C  
ATOM    105 HD11 LEU A   6      -3.478  -9.516  -8.971  1.00 93.06           H  
ATOM    106 HD12 LEU A   6      -4.223 -10.972  -9.653  1.00 93.06           H  
ATOM    107 HD13 LEU A   6      -3.366 -11.063  -8.098  1.00 93.06           H  
ATOM    108  CD2 LEU A   6      -6.029 -11.440  -7.720  1.00 93.06           C  
ATOM    109 HD21 LEU A   6      -6.184 -11.982  -8.653  1.00 93.06           H  
ATOM    110 HD22 LEU A   6      -5.443 -12.056  -7.038  1.00 93.06           H  
ATOM    111 HD23 LEU A   6      -7.005 -11.249  -7.273  1.00 93.06           H  
ATOM    112  N   MET A   7      -5.565  -7.299  -4.132  1.00 88.44           N  
ATOM    113  H   MET A   7      -5.532  -6.568  -4.828  1.00 88.44           H  
ATOM    114  CA  MET A   7      -5.247  -6.963  -2.737  1.00 88.44           C  
ATOM    115  HA  MET A   7      -5.075  -7.882  -2.176  1.00 88.44           H  
ATOM    116  C   MET A   7      -6.387  -6.256  -1.996  1.00 88.44           C  
ATOM    117  CB  MET A   7      -3.959  -6.134  -2.677  1.00 88.44           C  
ATOM    118  HB2 MET A   7      -3.870  -5.685  -1.688  1.00 88.44           H  
ATOM    119  HB3 MET A   7      -3.995  -5.331  -3.414  1.00 88.44           H  
ATOM    120  O   MET A   7      -6.262  -5.996  -0.800  1.00 88.44           O  
ATOM    121  CG  MET A   7      -2.714  -6.991  -2.898  1.00 88.44           C  
ATOM    122  HG2 MET A   7      -2.699  -7.355  -3.925  1.00 88.44           H  
ATOM    123  HG3 MET A   7      -2.757  -7.846  -2.223  1.00 88.44           H  
ATOM    124  SD  MET A   7      -1.187  -6.072  -2.563  1.00 88.44           S  
ATOM    125  CE  MET A   7      -0.020  -7.449  -2.485  1.00 88.44           C  
ATOM    126  HE1 MET A   7      -0.216  -8.038  -1.589  1.00 88.44           H  
ATOM    127  HE2 MET A   7       0.999  -7.063  -2.450  1.00 88.44           H  
ATOM    128  HE3 MET A   7      -0.146  -8.088  -3.359  1.00 88.44           H  
ATOM    129  N   LYS A   8      -7.477  -5.929  -2.687  1.00 69.31           N  
ATOM    130  H   LYS A   8      -7.576  -6.299  -3.621  1.00 69.31           H  
ATOM    131  CA  LYS A   8      -8.741  -5.507  -2.082  1.00 69.31           C  
ATOM    132  HA  LYS A   8      -8.680  -5.503  -0.994  1.00 69.31           H  
ATOM    133  C   LYS A   8      -9.802  -6.532  -2.423  1.00 69.31           C  
ATOM    134  CB  LYS A   8      -9.176  -4.138  -2.604  1.00 69.31           C  
ATOM    135  HB2 LYS A   8      -9.099  -4.118  -3.691  1.00 69.31           H  
ATOM    136  HB3 LYS A   8     -10.225  -4.009  -2.340  1.00 69.31           H  
ATOM    137  O   LYS A   8     -10.620  -6.805  -1.523  1.00 69.31           O  
ATOM    138  CG  LYS A   8      -8.372  -2.993  -1.991  1.00 69.31           C  
ATOM    139  HG2 LYS A   8      -7.340  -3.034  -2.338  1.00 69.31           H  
ATOM    140  HG3 LYS A   8      -8.395  -3.079  -0.904  1.00 69.31           H  
ATOM    141  CD  LYS A   8      -9.020  -1.674  -2.415  1.00 69.31           C  
ATOM    142  HD2 LYS A   8     -10.079  -1.706  -2.160  1.00 69.31           H  
ATOM    143  HD3 LYS A   8      -8.917  -1.555  -3.494  1.00 69.31           H  
ATOM    144  CE  LYS A   8      -8.364  -0.506  -1.682  1.00 69.31           C  
ATOM    145  HE2 LYS A   8      -7.321  -0.441  -1.995  1.00 69.31           H  
ATOM    146  HE3 LYS A   8      -8.380  -0.721  -0.614  1.00 69.31           H  
ATOM    147  NZ  LYS A   8      -9.084   0.759  -1.962  1.00 69.31           N  
ATOM    148  HZ1 LYS A   8      -8.649   1.529  -1.475  1.00 69.31           H  
ATOM    149  HZ2 LYS A   8     -10.039   0.677  -1.645  1.00 69.31           H  
ATOM    150  HZ3 LYS A   8      -9.093   0.945  -2.955  1.00 69.31           H  
ATOM    151  OXT LYS A   8      -9.778  -6.942  -3.600  1.00 69.31           O  
TER     152      LYS A   8                                                       
END
