# Supplementary material for: Unveiling the Bioactive Potential of the Invasive Jellyfish Phyllorhiza punctata Through Integrative Transcriptomic and Proteomic Analyses
Source: Biomolecules. 2025 Aug 4;15(8):1121. doi: 10.3390/biom15081121 (PMC12383608; doi:10.3390/biom15081121)
Supplement: Supplementary file 1 [file biomolecules-15-01121-s001.zip › Suplementary Material/FileS3/Alphafold2/XP_065056972_14350_relaxed_rank_001_alphafold2_ptm_model_4_seed_000.pdb]

ATOM      1  N   VAL A   1       7.514  -0.652  14.613  1.00 68.25           N  
ATOM      2  H   VAL A   1       7.038  -1.420  15.062  1.00 68.25           H  
ATOM      3  H2  VAL A   1       8.190  -0.253  15.248  1.00 68.25           H  
ATOM      4  H3  VAL A   1       6.843   0.065  14.378  1.00 68.25           H  
ATOM      5  CA  VAL A   1       8.172  -1.107  13.364  1.00 68.25           C  
ATOM      6  HA  VAL A   1       8.986  -1.795  13.593  1.00 68.25           H  
ATOM      7  C   VAL A   1       8.729   0.133  12.690  1.00 68.25           C  
ATOM      8  CB  VAL A   1       7.166  -1.828  12.448  1.00 68.25           C  
ATOM      9  HB  VAL A   1       6.368  -1.138  12.171  1.00 68.25           H  
ATOM     10  O   VAL A   1       7.962   1.084  12.585  1.00 68.25           O  
ATOM     11  CG1 VAL A   1       7.834  -2.347  11.179  1.00 68.25           C  
ATOM     12 HG11 VAL A   1       8.285  -1.516  10.635  1.00 68.25           H  
ATOM     13 HG12 VAL A   1       7.090  -2.807  10.528  1.00 68.25           H  
ATOM     14 HG13 VAL A   1       8.595  -3.088  11.421  1.00 68.25           H  
ATOM     15  CG2 VAL A   1       6.544  -3.027  13.177  1.00 68.25           C  
ATOM     16 HG21 VAL A   1       5.904  -3.576  12.486  1.00 68.25           H  
ATOM     17 HG22 VAL A   1       5.918  -2.708  14.010  1.00 68.25           H  
ATOM     18 HG23 VAL A   1       7.319  -3.707  13.532  1.00 68.25           H  
ATOM     19  N   PRO A   2      10.026   0.217  12.349  1.00 61.28           N  
ATOM     20  CA  PRO A   2      10.562   1.433  11.748  1.00 61.28           C  
ATOM     21  HA  PRO A   2      10.505   2.244  12.475  1.00 61.28           H  
ATOM     22  C   PRO A   2       9.752   1.786  10.501  1.00 61.28           C  
ATOM     23  CB  PRO A   2      12.030   1.147  11.418  1.00 61.28           C  
ATOM     24  HB2 PRO A   2      12.666   2.007  11.626  1.00 61.28           H  
ATOM     25  HB3 PRO A   2      12.133   0.847  10.375  1.00 61.28           H  
ATOM     26  O   PRO A   2       9.486   0.913   9.680  1.00 61.28           O  
ATOM     27  CG  PRO A   2      12.380  -0.041  12.313  1.00 61.28           C  
ATOM     28  HG2 PRO A   2      13.158  -0.664  11.872  1.00 61.28           H  
ATOM     29  HG3 PRO A   2      12.691   0.321  13.293  1.00 61.28           H  
ATOM     30  CD  PRO A   2      11.058  -0.799  12.447  1.00 61.28           C  
ATOM     31  HD2 PRO A   2      11.025  -1.327  13.400  1.00 61.28           H  
ATOM     32  HD3 PRO A   2      10.956  -1.500  11.619  1.00 61.28           H  
ATOM     33  N   LEU A   3       9.371   3.057  10.377  1.00 77.38           N  
ATOM     34  H   LEU A   3       9.604   3.686  11.132  1.00 77.38           H  
ATOM     35  CA  LEU A   3       8.517   3.607   9.316  1.00 77.38           C  
ATOM     36  HA  LEU A   3       7.513   3.197   9.425  1.00 77.38           H  
ATOM     37  C   LEU A   3       9.013   3.278   7.895  1.00 77.38           C  
ATOM     38  CB  LEU A   3       8.496   5.131   9.541  1.00 77.38           C  
ATOM     39  HB2 LEU A   3       8.467   5.346  10.610  1.00 77.38           H  
ATOM     40  HB3 LEU A   3       9.428   5.541   9.153  1.00 77.38           H  
ATOM     41  O   LEU A   3       8.244   3.271   6.946  1.00 77.38           O  
ATOM     42  CG  LEU A   3       7.315   5.869   8.889  1.00 77.38           C  
ATOM     43  HG  LEU A   3       7.164   5.516   7.869  1.00 77.38           H  
ATOM     44  CD1 LEU A   3       6.032   5.668   9.697  1.00 77.38           C  
ATOM     45 HD11 LEU A   3       5.215   6.209   9.218  1.00 77.38           H  
ATOM     46 HD12 LEU A   3       6.153   6.037  10.716  1.00 77.38           H  
ATOM     47 HD13 LEU A   3       5.762   4.612   9.719  1.00 77.38           H  
ATOM     48  CD2 LEU A   3       7.624   7.366   8.841  1.00 77.38           C  
ATOM     49 HD21 LEU A   3       6.790   7.893   8.378  1.00 77.38           H  
ATOM     50 HD22 LEU A   3       7.775   7.755   9.848  1.00 77.38           H  
ATOM     51 HD23 LEU A   3       8.518   7.543   8.243  1.00 77.38           H  
ATOM     52  N   LEU A   4      10.301   2.959   7.756  1.00 80.12           N  
ATOM     53  H   LEU A   4      10.871   2.966   8.590  1.00 80.12           H  
ATOM     54  CA  LEU A   4      10.914   2.486   6.516  1.00 80.12           C  
ATOM     55  HA  LEU A   4      10.741   3.218   5.728  1.00 80.12           H  
ATOM     56  C   LEU A   4      10.322   1.167   6.006  1.00 80.12           C  
ATOM     57  CB  LEU A   4      12.423   2.321   6.759  1.00 80.12           C  
ATOM     58  HB2 LEU A   4      12.567   1.649   7.605  1.00 80.12           H  
ATOM     59  HB3 LEU A   4      12.873   1.846   5.887  1.00 80.12           H  
ATOM     60  O   LEU A   4      10.377   0.921   4.811  1.00 80.12           O  
ATOM     61  CG  LEU A   4      13.154   3.647   7.028  1.00 80.12           C  
ATOM     62  HG  LEU A   4      12.633   4.209   7.802  1.00 80.12           H  
ATOM     63  CD1 LEU A   4      14.566   3.362   7.534  1.00 80.12           C  
ATOM     64 HD11 LEU A   4      15.132   2.818   6.778  1.00 80.12           H  
ATOM     65 HD12 LEU A   4      15.076   4.300   7.753  1.00 80.12           H  
ATOM     66 HD13 LEU A   4      14.524   2.767   8.446  1.00 80.12           H  
ATOM     67  CD2 LEU A   4      13.245   4.508   5.766  1.00 80.12           C  
ATOM     68 HD21 LEU A   4      13.734   3.945   4.971  1.00 80.12           H  
ATOM     69 HD22 LEU A   4      12.247   4.804   5.442  1.00 80.12           H  
ATOM     70 HD23 LEU A   4      13.828   5.404   5.978  1.00 80.12           H  
ATOM     71  N   LEU A   5       9.751   0.348   6.889  1.00 82.44           N  
ATOM     72  H   LEU A   5       9.730   0.625   7.860  1.00 82.44           H  
ATOM     73  CA  LEU A   5       9.027  -0.871   6.521  1.00 82.44           C  
ATOM     74  HA  LEU A   5       9.425  -1.267   5.587  1.00 82.44           H  
ATOM     75  C   LEU A   5       7.534  -0.623   6.264  1.00 82.44           C  
ATOM     76  CB  LEU A   5       9.210  -1.919   7.630  1.00 82.44           C  
ATOM     77  HB2 LEU A   5       8.829  -1.488   8.555  1.00 82.44           H  
ATOM     78  HB3 LEU A   5       8.599  -2.791   7.395  1.00 82.44           H  
ATOM     79  O   LEU A   5       6.816  -1.564   5.951  1.00 82.44           O  
ATOM     80  CG  LEU A   5      10.653  -2.395   7.852  1.00 82.44           C  
ATOM     81  HG  LEU A   5      11.302  -1.541   8.050  1.00 82.44           H  
ATOM     82  CD1 LEU A   5      10.699  -3.321   9.068  1.00 82.44           C  
ATOM     83 HD11 LEU A   5      11.716  -3.685   9.214  1.00 82.44           H  
ATOM     84 HD12 LEU A   5      10.035  -4.171   8.912  1.00 82.44           H  
ATOM     85 HD13 LEU A   5      10.388  -2.768   9.954  1.00 82.44           H  
ATOM     86  CD2 LEU A   5      11.194  -3.171   6.652  1.00 82.44           C  
ATOM     87 HD21 LEU A   5      12.193  -3.548   6.869  1.00 82.44           H  
ATOM     88 HD22 LEU A   5      11.257  -2.520   5.780  1.00 82.44           H  
ATOM     89 HD23 LEU A   5      10.535  -4.008   6.419  1.00 82.44           H  
ATOM     90  N   GLN A   6       7.050   0.606   6.459  1.00 73.94           N  
ATOM     91  H   GLN A   6       7.695   1.348   6.688  1.00 73.94           H  
ATOM     92  CA  GLN A   6       5.691   1.007   6.079  1.00 73.94           C  
ATOM     93  HA  GLN A   6       5.138   0.128   5.747  1.00 73.94           H  
ATOM     94  C   GLN A   6       5.667   1.942   4.866  1.00 73.94           C  
ATOM     95  CB  GLN A   6       4.936   1.601   7.274  1.00 73.94           C  
ATOM     96  HB2 GLN A   6       3.966   1.941   6.910  1.00 73.94           H  
ATOM     97  HB3 GLN A   6       5.472   2.460   7.676  1.00 73.94           H  
ATOM     98  O   GLN A   6       4.634   2.536   4.568  1.00 73.94           O  
ATOM     99  CG  GLN A   6       4.703   0.557   8.375  1.00 73.94           C  
ATOM    100  HG2 GLN A   6       4.585  -0.425   7.917  1.00 73.94           H  
ATOM    101  HG3 GLN A   6       5.570   0.521   9.034  1.00 73.94           H  
ATOM    102  CD  GLN A   6       3.446   0.826   9.196  1.00 73.94           C  
ATOM    103  NE2 GLN A   6       3.100  -0.054  10.110  1.00 73.94           N  
ATOM    104 HE21 GLN A   6       3.552  -0.956  10.131  1.00 73.94           H  
ATOM    105 HE22 GLN A   6       2.204   0.131  10.540  1.00 73.94           H  
ATOM    106  OE1 GLN A   6       2.738   1.804   9.059  1.00 73.94           O  
ATOM    107  N   LYS A   7       6.800   2.074   4.175  1.00 67.88           N  
ATOM    108  H   LYS A   7       7.549   1.445   4.427  1.00 67.88           H  
ATOM    109  CA  LYS A   7       6.781   2.443   2.762  1.00 67.88           C  
ATOM    110  HA  LYS A   7       5.973   3.143   2.549  1.00 67.88           H  
ATOM    111  C   LYS A   7       6.475   1.195   1.951  1.00 67.88           C  
ATOM    112  CB  LYS A   7       8.124   3.033   2.339  1.00 67.88           C  
ATOM    113  HB2 LYS A   7       8.919   2.326   2.576  1.00 67.88           H  
ATOM    114  HB3 LYS A   7       8.099   3.170   1.258  1.00 67.88           H  
ATOM    115  O   LYS A   7       5.685   1.329   0.998  1.00 67.88           O  
ATOM    116  CG  LYS A   7       8.400   4.377   3.015  1.00 67.88           C  
ATOM    117  HG2 LYS A   7       7.564   5.053   2.837  1.00 67.88           H  
ATOM    118  HG3 LYS A   7       8.533   4.237   4.087  1.00 67.88           H  
ATOM    119  CD  LYS A   7       9.673   4.966   2.407  1.00 67.88           C  
ATOM    120  HD2 LYS A   7      10.504   4.286   2.599  1.00 67.88           H  
ATOM    121  HD3 LYS A   7       9.535   5.066   1.331  1.00 67.88           H  
ATOM    122  CE  LYS A   7       9.966   6.335   3.018  1.00 67.88           C  
ATOM    123  HE2 LYS A   7      10.121   6.210   4.089  1.00 67.88           H  
ATOM    124  HE3 LYS A   7       9.090   6.968   2.873  1.00 67.88           H  
ATOM    125  NZ  LYS A   7      11.157   6.943   2.379  1.00 67.88           N  
ATOM    126  HZ1 LYS A   7      11.353   7.850   2.776  1.00 67.88           H  
ATOM    127  HZ2 LYS A   7      10.990   7.052   1.388  1.00 67.88           H  
ATOM    128  HZ3 LYS A   7      11.960   6.343   2.499  1.00 67.88           H  
ATOM    129  OXT LYS A   7       7.083   0.163   2.308  1.00 67.88           O  
TER     130      LYS A   7                                                       
END
