# Supplementary material for: Unveiling the Bioactive Potential of the Invasive Jellyfish Phyllorhiza punctata Through Integrative Transcriptomic and Proteomic Analyses
Source: Biomolecules. 2025 Aug 4;15(8):1121. doi: 10.3390/biom15081121 (PMC12383608; doi:10.3390/biom15081121)
Supplement: Supplementary file 1 [file biomolecules-15-01121-s001.zip › Suplementary Material/FileS3/Alphafold2/XP_065057019_7528_relaxed_rank_001_alphafold2_ptm_model_3_seed_000.pdb]

ATOM      1  N   LYS A   1      15.288   3.589  -9.869  1.00 70.00           N  
ATOM      2  H   LYS A   1      15.680   3.550 -10.799  1.00 70.00           H  
ATOM      3  H2  LYS A   1      15.491   2.726  -9.385  1.00 70.00           H  
ATOM      4  H3  LYS A   1      15.730   4.340  -9.358  1.00 70.00           H  
ATOM      5  CA  LYS A   1      13.820   3.789  -9.918  1.00 70.00           C  
ATOM      6  HA  LYS A   1      13.578   4.743 -10.387  1.00 70.00           H  
ATOM      7  C   LYS A   1      13.332   3.849  -8.479  1.00 70.00           C  
ATOM      8  CB  LYS A   1      13.103   2.653 -10.689  1.00 70.00           C  
ATOM      9  HB2 LYS A   1      13.538   1.692 -10.413  1.00 70.00           H  
ATOM     10  HB3 LYS A   1      12.057   2.641 -10.383  1.00 70.00           H  
ATOM     11  O   LYS A   1      13.207   2.798  -7.868  1.00 70.00           O  
ATOM     12  CG  LYS A   1      13.131   2.815 -12.220  1.00 70.00           C  
ATOM     13  HG2 LYS A   1      12.640   3.753 -12.481  1.00 70.00           H  
ATOM     14  HG3 LYS A   1      14.164   2.851 -12.564  1.00 70.00           H  
ATOM     15  CD  LYS A   1      12.404   1.651 -12.924  1.00 70.00           C  
ATOM     16  HD2 LYS A   1      12.948   0.726 -12.736  1.00 70.00           H  
ATOM     17  HD3 LYS A   1      11.400   1.555 -12.510  1.00 70.00           H  
ATOM     18  CE  LYS A   1      12.298   1.889 -14.441  1.00 70.00           C  
ATOM     19  HE2 LYS A   1      13.299   2.042 -14.844  1.00 70.00           H  
ATOM     20  HE3 LYS A   1      11.732   2.806 -14.609  1.00 70.00           H  
ATOM     21  NZ  LYS A   1      11.638   0.755 -15.143  1.00 70.00           N  
ATOM     22  HZ1 LYS A   1      10.702   0.610 -14.793  1.00 70.00           H  
ATOM     23  HZ2 LYS A   1      11.567   0.941 -16.133  1.00 70.00           H  
ATOM     24  HZ3 LYS A   1      12.158  -0.103 -15.023  1.00 70.00           H  
ATOM     25  N   ALA A   2      13.189   5.046  -7.912  1.00 78.56           N  
ATOM     26  H   ALA A   2      13.261   5.897  -8.451  1.00 78.56           H  
ATOM     27  CA  ALA A   2      12.601   5.199  -6.588  1.00 78.56           C  
ATOM     28  HA  ALA A   2      13.023   4.471  -5.895  1.00 78.56           H  
ATOM     29  C   ALA A   2      11.101   4.930  -6.741  1.00 78.56           C  
ATOM     30  CB  ALA A   2      12.914   6.605  -6.060  1.00 78.56           C  
ATOM     31  HB1 ALA A   2      12.504   7.366  -6.725  1.00 78.56           H  
ATOM     32  HB2 ALA A   2      12.458   6.736  -5.079  1.00 78.56           H  
ATOM     33  HB3 ALA A   2      13.991   6.746  -5.965  1.00 78.56           H  
ATOM     34  O   ALA A   2      10.391   5.717  -7.359  1.00 78.56           O  
ATOM     35  N   LEU A   3      10.649   3.752  -6.316  1.00 76.25           N  
ATOM     36  H   LEU A   3      11.283   3.125  -5.841  1.00 76.25           H  
ATOM     37  CA  LEU A   3       9.225   3.479  -6.200  1.00 76.25           C  
ATOM     38  HA  LEU A   3       8.697   3.923  -7.044  1.00 76.25           H  
ATOM     39  C   LEU A   3       8.779   4.187  -4.917  1.00 76.25           C  
ATOM     40  CB  LEU A   3       8.985   1.953  -6.204  1.00 76.25           C  
ATOM     41  HB2 LEU A   3       9.709   1.471  -6.861  1.00 76.25           H  
ATOM     42  HB3 LEU A   3       9.159   1.557  -5.204  1.00 76.25           H  
ATOM     43  O   LEU A   3       8.845   3.612  -3.835  1.00 76.25           O  
ATOM     44  CG  LEU A   3       7.562   1.589  -6.674  1.00 76.25           C  
ATOM     45  HG  LEU A   3       6.893   2.436  -6.521  1.00 76.25           H  
ATOM     46  CD1 LEU A   3       7.578   1.223  -8.163  1.00 76.25           C  
ATOM     47 HD11 LEU A   3       8.183   0.331  -8.326  1.00 76.25           H  
ATOM     48 HD12 LEU A   3       6.557   1.028  -8.494  1.00 76.25           H  
ATOM     49 HD13 LEU A   3       7.979   2.057  -8.738  1.00 76.25           H  
ATOM     50  CD2 LEU A   3       7.006   0.398  -5.896  1.00 76.25           C  
ATOM     51 HD21 LEU A   3       6.007   0.154  -6.256  1.00 76.25           H  
ATOM     52 HD22 LEU A   3       7.658  -0.468  -6.007  1.00 76.25           H  
ATOM     53 HD23 LEU A   3       6.936   0.661  -4.840  1.00 76.25           H  
ATOM     54  N   GLU A   4       8.460   5.476  -5.013  1.00 79.31           N  
ATOM     55  H   GLU A   4       8.516   5.946  -5.905  1.00 79.31           H  
ATOM     56  CA  GLU A   4       7.907   6.210  -3.879  1.00 79.31           C  
ATOM     57  HA  GLU A   4       8.514   6.015  -2.995  1.00 79.31           H  
ATOM     58  C   GLU A   4       6.505   5.659  -3.615  1.00 79.31           C  
ATOM     59  CB  GLU A   4       7.927   7.727  -4.118  1.00 79.31           C  
ATOM     60  HB2 GLU A   4       7.390   8.207  -3.300  1.00 79.31           H  
ATOM     61  HB3 GLU A   4       7.429   7.960  -5.059  1.00 79.31           H  
ATOM     62  O   GLU A   4       5.595   5.790  -4.435  1.00 79.31           O  
ATOM     63  CG  GLU A   4       9.375   8.250  -4.144  1.00 79.31           C  
ATOM     64  HG2 GLU A   4       9.880   7.908  -3.240  1.00 79.31           H  
ATOM     65  HG3 GLU A   4       9.891   7.811  -4.998  1.00 79.31           H  
ATOM     66  CD  GLU A   4       9.492   9.780  -4.222  1.00 79.31           C  
ATOM     67  OE1 GLU A   4      10.655  10.244  -4.244  1.00 79.31           O  
ATOM     68  OE2 GLU A   4       8.446  10.463  -4.277  1.00 79.31           O  
ATOM     69  N   ILE A   5       6.362   4.940  -2.501  1.00 82.31           N  
ATOM     70  H   ILE A   5       7.169   4.811  -1.907  1.00 82.31           H  
ATOM     71  CA  ILE A   5       5.086   4.386  -2.059  1.00 82.31           C  
ATOM     72  HA  ILE A   5       4.617   3.860  -2.890  1.00 82.31           H  
ATOM     73  C   ILE A   5       4.208   5.576  -1.676  1.00 82.31           C  
ATOM     74  CB  ILE A   5       5.288   3.383  -0.897  1.00 82.31           C  
ATOM     75  HB  ILE A   5       5.818   3.892  -0.092  1.00 82.31           H  
ATOM     76  O   ILE A   5       4.399   6.191  -0.629  1.00 82.31           O  
ATOM     77  CG1 ILE A   5       6.140   2.177  -1.364  1.00 82.31           C  
ATOM     78 HG12 ILE A   5       5.563   1.574  -2.065  1.00 82.31           H  
ATOM     79 HG13 ILE A   5       7.027   2.534  -1.888  1.00 82.31           H  
ATOM     80  CG2 ILE A   5       3.929   2.898  -0.355  1.00 82.31           C  
ATOM     81 HG21 ILE A   5       3.367   2.388  -1.137  1.00 82.31           H  
ATOM     82 HG22 ILE A   5       4.071   2.221   0.487  1.00 82.31           H  
ATOM     83 HG23 ILE A   5       3.339   3.741   0.007  1.00 82.31           H  
ATOM     84  CD1 ILE A   5       6.636   1.283  -0.220  1.00 82.31           C  
ATOM     85 HD11 ILE A   5       5.799   0.798   0.282  1.00 82.31           H  
ATOM     86 HD12 ILE A   5       7.289   0.510  -0.626  1.00 82.31           H  
ATOM     87 HD13 ILE A   5       7.198   1.878   0.499  1.00 82.31           H  
ATOM     88  N   LEU A   6       3.255   5.912  -2.543  1.00 77.00           N  
ATOM     89  H   LEU A   6       3.240   5.454  -3.443  1.00 77.00           H  
ATOM     90  CA  LEU A   6       2.202   6.862  -2.212  1.00 77.00           C  
ATOM     91  HA  LEU A   6       2.680   7.800  -1.930  1.00 77.00           H  
ATOM     92  C   LEU A   6       1.406   6.305  -1.023  1.00 77.00           C  
ATOM     93  CB  LEU A   6       1.301   7.095  -3.435  1.00 77.00           C  
ATOM     94  HB2 LEU A   6       1.144   6.141  -3.939  1.00 77.00           H  
ATOM     95  HB3 LEU A   6       0.325   7.450  -3.103  1.00 77.00           H  
ATOM     96  O   LEU A   6       0.982   5.145  -1.072  1.00 77.00           O  
ATOM     97  CG  LEU A   6       1.891   8.119  -4.420  1.00 77.00           C  
ATOM     98  HG  LEU A   6       2.965   7.963  -4.517  1.00 77.00           H  
ATOM     99  CD1 LEU A   6       1.257   7.946  -5.800  1.00 77.00           C  
ATOM    100 HD11 LEU A   6       1.465   6.944  -6.174  1.00 77.00           H  
ATOM    101 HD12 LEU A   6       0.179   8.097  -5.741  1.00 77.00           H  
ATOM    102 HD13 LEU A   6       1.687   8.671  -6.491  1.00 77.00           H  
ATOM    103  CD2 LEU A   6       1.626   9.552  -3.948  1.00 77.00           C  
ATOM    104 HD21 LEU A   6       2.021  10.256  -4.680  1.00 77.00           H  
ATOM    105 HD22 LEU A   6       0.556   9.722  -3.829  1.00 77.00           H  
ATOM    106 HD23 LEU A   6       2.132   9.731  -2.999  1.00 77.00           H  
ATOM    107  N   PRO A   7       1.189   7.094   0.043  1.00 79.31           N  
ATOM    108  CA  PRO A   7       0.375   6.648   1.159  1.00 79.31           C  
ATOM    109  HA  PRO A   7       0.794   5.735   1.582  1.00 79.31           H  
ATOM    110  C   PRO A   7      -1.045   6.370   0.657  1.00 79.31           C  
ATOM    111  CB  PRO A   7       0.451   7.767   2.203  1.00 79.31           C  
ATOM    112  HB2 PRO A   7      -0.486   7.886   2.748  1.00 79.31           H  
ATOM    113  HB3 PRO A   7       1.266   7.557   2.895  1.00 79.31           H  
ATOM    114  O   PRO A   7      -1.717   7.250   0.118  1.00 79.31           O  
ATOM    115  CG  PRO A   7       0.795   9.015   1.387  1.00 79.31           C  
ATOM    116  HG2 PRO A   7       1.352   9.743   1.976  1.00 79.31           H  
ATOM    117  HG3 PRO A   7      -0.121   9.460   0.998  1.00 79.31           H  
ATOM    118  CD  PRO A   7       1.628   8.467   0.232  1.00 79.31           C  
ATOM    119  HD2 PRO A   7       1.454   9.069  -0.660  1.00 79.31           H  
ATOM    120  HD3 PRO A   7       2.685   8.474   0.499  1.00 79.31           H  
ATOM    121  N   SER A   8      -1.506   5.131   0.829  1.00 79.75           N  
ATOM    122  H   SER A   8      -0.894   4.423   1.207  1.00 79.75           H  
ATOM    123  CA  SER A   8      -2.899   4.772   0.592  1.00 79.75           C  
ATOM    124  HA  SER A   8      -3.199   5.129  -0.393  1.00 79.75           H  
ATOM    125  C   SER A   8      -3.752   5.455   1.654  1.00 79.75           C  
ATOM    126  CB  SER A   8      -3.080   3.249   0.630  1.00 79.75           C  
ATOM    127  HB2 SER A   8      -4.137   3.007   0.525  1.00 79.75           H  
ATOM    128  HB3 SER A   8      -2.531   2.800  -0.198  1.00 79.75           H  
ATOM    129  O   SER A   8      -3.671   5.109   2.836  1.00 79.75           O  
ATOM    130  OG  SER A   8      -2.595   2.719   1.849  1.00 79.75           O  
ATOM    131  HG  SER A   8      -2.956   3.257   2.557  1.00 79.75           H  
ATOM    132  N   LEU A   9      -4.562   6.431   1.248  1.00 83.00           N  
ATOM    133  H   LEU A   9      -4.518   6.734   0.286  1.00 83.00           H  
ATOM    134  CA  LEU A   9      -5.577   7.007   2.116  1.00 83.00           C  
ATOM    135  HA  LEU A   9      -5.102   7.335   3.040  1.00 83.00           H  
ATOM    136  C   LEU A   9      -6.603   5.914   2.443  1.00 83.00           C  
ATOM    137  CB  LEU A   9      -6.207   8.226   1.415  1.00 83.00           C  
ATOM    138  HB2 LEU A   9      -6.662   7.890   0.484  1.00 83.00           H  
ATOM    139  HB3 LEU A   9      -5.421   8.939   1.165  1.00 83.00           H  
ATOM    140  O   LEU A   9      -7.463   5.593   1.627  1.00 83.00           O  
ATOM    141  CG  LEU A   9      -7.280   8.941   2.259  1.00 83.00           C  
ATOM    142  HG  LEU A   9      -8.018   8.221   2.613  1.00 83.00           H  
ATOM    143  CD1 LEU A   9      -6.668   9.658   3.464  1.00 83.00           C  
ATOM    144 HD11 LEU A   9      -5.890  10.348   3.137  1.00 83.00           H  
ATOM    145 HD12 LEU A   9      -7.445  10.213   3.990  1.00 83.00           H  
ATOM    146 HD13 LEU A   9      -6.244   8.930   4.156  1.00 83.00           H  
ATOM    147  CD2 LEU A   9      -8.002   9.978   1.400  1.00 83.00           C  
ATOM    148 HD21 LEU A   9      -8.462   9.486   0.543  1.00 83.00           H  
ATOM    149 HD22 LEU A   9      -7.299  10.734   1.051  1.00 83.00           H  
ATOM    150 HD23 LEU A   9      -8.788  10.453   1.987  1.00 83.00           H  
ATOM    151  N   VAL A  10      -6.499   5.330   3.634  1.00 78.00           N  
ATOM    152  H   VAL A  10      -5.700   5.550   4.210  1.00 78.00           H  
ATOM    153  CA  VAL A  10      -7.569   4.513   4.207  1.00 78.00           C  
ATOM    154  HA  VAL A  10      -8.126   4.024   3.407  1.00 78.00           H  
ATOM    155  C   VAL A  10      -8.505   5.477   4.927  1.00 78.00           C  
ATOM    156  CB  VAL A  10      -7.022   3.404   5.128  1.00 78.00           C  
ATOM    157  HB  VAL A  10      -6.491   3.853   5.968  1.00 78.00           H  
ATOM    158  O   VAL A  10      -8.187   5.965   6.013  1.00 78.00           O  
ATOM    159  CG1 VAL A  10      -8.157   2.524   5.666  1.00 78.00           C  
ATOM    160 HG11 VAL A  10      -8.851   3.122   6.257  1.00 78.00           H  
ATOM    161 HG12 VAL A  10      -8.704   2.065   4.842  1.00 78.00           H  
ATOM    162 HG13 VAL A  10      -7.750   1.742   6.307  1.00 78.00           H  
ATOM    163  CG2 VAL A  10      -6.047   2.489   4.371  1.00 78.00           C  
ATOM    164 HG21 VAL A  10      -6.543   2.055   3.502  1.00 78.00           H  
ATOM    165 HG22 VAL A  10      -5.706   1.688   5.026  1.00 78.00           H  
ATOM    166 HG23 VAL A  10      -5.177   3.056   4.041  1.00 78.00           H  
ATOM    167  N   CYS A  11      -9.635   5.805   4.299  1.00 79.31           N  
ATOM    168  H   CYS A  11      -9.818   5.409   3.388  1.00 79.31           H  
ATOM    169  CA  CYS A  11     -10.745   6.418   5.025  1.00 79.31           C  
ATOM    170  HA  CYS A  11     -10.365   7.262   5.600  1.00 79.31           H  
ATOM    171  C   CYS A  11     -11.302   5.391   6.018  1.00 79.31           C  
ATOM    172  CB  CYS A  11     -11.825   6.937   4.066  1.00 79.31           C  
ATOM    173  HB2 CYS A  11     -12.781   6.948   4.589  1.00 79.31           H  
ATOM    174  HB3 CYS A  11     -11.918   6.274   3.205  1.00 79.31           H  
ATOM    175  O   CYS A  11     -11.467   4.223   5.666  1.00 79.31           O  
ATOM    176  SG  CYS A  11     -11.423   8.632   3.550  1.00 79.31           S  
ATOM    177  HG  CYS A  11     -12.513   8.827   2.802  1.00 79.31           H  
ATOM    178  N   LYS A  12     -11.523   5.846   7.256  1.00 77.00           N  
ATOM    179  H   LYS A  12     -11.417   6.840   7.403  1.00 77.00           H  
ATOM    180  CA  LYS A  12     -12.189   5.083   8.318  1.00 77.00           C  
ATOM    181  HA  LYS A  12     -11.656   4.152   8.505  1.00 77.00           H  
ATOM    182  C   LYS A  12     -13.597   4.664   7.912  1.00 77.00           C  
ATOM    183  CB  LYS A  12     -12.288   5.921   9.599  1.00 77.00           C  
ATOM    184  HB2 LYS A  12     -12.736   6.885   9.358  1.00 77.00           H  
ATOM    185  HB3 LYS A  12     -12.958   5.403  10.285  1.00 77.00           H  
ATOM    186  O   LYS A  12     -14.238   5.453   7.182  1.00 77.00           O  
ATOM    187  CG  LYS A  12     -10.944   6.126  10.303  1.00 77.00           C  
ATOM    188  HG2 LYS A  12     -10.260   6.666   9.649  1.00 77.00           H  
ATOM    189  HG3 LYS A  12     -10.515   5.155  10.552  1.00 77.00           H  
ATOM    190  CD  LYS A  12     -11.178   6.930  11.585  1.00 77.00           C  
ATOM    191  HD2 LYS A  12     -11.585   7.906  11.321  1.00 77.00           H  
ATOM    192  HD3 LYS A  12     -11.898   6.401  12.210  1.00 77.00           H  
ATOM    193  CE  LYS A  12      -9.866   7.102  12.349  1.00 77.00           C  
ATOM    194  HE2 LYS A  12      -9.482   6.112  12.598  1.00 77.00           H  
ATOM    195  HE3 LYS A  12      -9.143   7.585  11.692  1.00 77.00           H  
ATOM    196  NZ  LYS A  12     -10.071   7.904  13.578  1.00 77.00           N  
ATOM    197  HZ1 LYS A  12      -9.205   7.997  14.089  1.00 77.00           H  
ATOM    198  HZ2 LYS A  12     -10.755   7.457  14.171  1.00 77.00           H  
ATOM    199  HZ3 LYS A  12     -10.409   8.825  13.337  1.00 77.00           H  
ATOM    200  OXT LYS A  12     -14.003   3.617   8.452  1.00 77.00           O  
TER     201      LYS A  12                                                       
END
