# Supplementary material for: Unveiling the Bioactive Potential of the Invasive Jellyfish Phyllorhiza punctata Through Integrative Transcriptomic and Proteomic Analyses
Source: Biomolecules. 2025 Aug 4;15(8):1121. doi: 10.3390/biom15081121 (PMC12383608; doi:10.3390/biom15081121)
Supplement: Supplementary file 1 [file biomolecules-15-01121-s001.zip › Suplementary Material/FileS3/Alphafold2/XP_065057120_11942_relaxed_rank_001_alphafold2_ptm_model_1_seed_000.pdb]

ATOM      1  N   SER A   1      11.307   2.706   7.297  1.00 59.88           N  
ATOM      2  H   SER A   1      11.574   3.532   6.781  1.00 59.88           H  
ATOM      3  H2  SER A   1      11.933   2.564   8.077  1.00 59.88           H  
ATOM      4  H3  SER A   1      10.377   2.828   7.673  1.00 59.88           H  
ATOM      5  CA  SER A   1      11.290   1.506   6.433  1.00 59.88           C  
ATOM      6  HA  SER A   1      12.299   1.296   6.079  1.00 59.88           H  
ATOM      7  C   SER A   1      10.413   1.773   5.217  1.00 59.88           C  
ATOM      8  CB  SER A   1      10.793   0.284   7.225  1.00 59.88           C  
ATOM      9  HB2 SER A   1      10.310  -0.432   6.560  1.00 59.88           H  
ATOM     10  HB3 SER A   1      11.643  -0.201   7.705  1.00 59.88           H  
ATOM     11  O   SER A   1       9.197   1.676   5.292  1.00 59.88           O  
ATOM     12  OG  SER A   1       9.895   0.719   8.226  1.00 59.88           O  
ATOM     13  HG  SER A   1       9.469  -0.039   8.634  1.00 59.88           H  
ATOM     14  N   ALA A   2      11.025   2.157   4.093  1.00 69.69           N  
ATOM     15  H   ALA A   2      12.032   2.227   4.057  1.00 69.69           H  
ATOM     16  CA  ALA A   2      10.312   2.520   2.861  1.00 69.69           C  
ATOM     17  HA  ALA A   2       9.529   3.238   3.103  1.00 69.69           H  
ATOM     18  C   ALA A   2       9.620   1.325   2.165  1.00 69.69           C  
ATOM     19  CB  ALA A   2      11.320   3.210   1.935  1.00 69.69           C  
ATOM     20  HB1 ALA A   2      11.755   4.080   2.426  1.00 69.69           H  
ATOM     21  HB2 ALA A   2      12.112   2.516   1.650  1.00 69.69           H  
ATOM     22  HB3 ALA A   2      10.810   3.543   1.031  1.00 69.69           H  
ATOM     23  O   ALA A   2       8.717   1.523   1.363  1.00 69.69           O  
ATOM     24  N   PHE A   3       9.994   0.090   2.519  1.00 80.44           N  
ATOM     25  H   PHE A   3      10.777  -0.007   3.149  1.00 80.44           H  
ATOM     26  CA  PHE A   3       9.464  -1.142   1.925  1.00 80.44           C  
ATOM     27  HA  PHE A   3       9.578  -1.088   0.843  1.00 80.44           H  
ATOM     28  C   PHE A   3       7.965  -1.384   2.198  1.00 80.44           C  
ATOM     29  CB  PHE A   3      10.325  -2.302   2.446  1.00 80.44           C  
ATOM     30  HB2 PHE A   3      10.187  -2.393   3.523  1.00 80.44           H  
ATOM     31  HB3 PHE A   3      11.376  -2.072   2.266  1.00 80.44           H  
ATOM     32  O   PHE A   3       7.274  -1.953   1.365  1.00 80.44           O  
ATOM     33  CG  PHE A   3      10.029  -3.634   1.793  1.00 80.44           C  
ATOM     34  CD1 PHE A   3       9.305  -4.622   2.488  1.00 80.44           C  
ATOM     35  HD1 PHE A   3       8.951  -4.440   3.492  1.00 80.44           H  
ATOM     36  CD2 PHE A   3      10.468  -3.881   0.479  1.00 80.44           C  
ATOM     37  HD2 PHE A   3      11.017  -3.127  -0.066  1.00 80.44           H  
ATOM     38  CE1 PHE A   3       9.023  -5.852   1.869  1.00 80.44           C  
ATOM     39  HE1 PHE A   3       8.460  -6.608   2.395  1.00 80.44           H  
ATOM     40  CE2 PHE A   3      10.182  -5.110  -0.140  1.00 80.44           C  
ATOM     41  HE2 PHE A   3      10.508  -5.297  -1.152  1.00 80.44           H  
ATOM     42  CZ  PHE A   3       9.460  -6.095   0.555  1.00 80.44           C  
ATOM     43  HZ  PHE A   3       9.233  -7.036   0.076  1.00 80.44           H  
ATOM     44  N   LEU A   4       7.431  -0.912   3.330  1.00 82.12           N  
ATOM     45  H   LEU A   4       8.022  -0.400   3.969  1.00 82.12           H  
ATOM     46  CA  LEU A   4       6.022  -1.132   3.704  1.00 82.12           C  
ATOM     47  HA  LEU A   4       5.698  -2.096   3.313  1.00 82.12           H  
ATOM     48  C   LEU A   4       5.056  -0.102   3.095  1.00 82.12           C  
ATOM     49  CB  LEU A   4       5.919  -1.167   5.239  1.00 82.12           C  
ATOM     50  HB2 LEU A   4       4.868  -1.149   5.527  1.00 82.12           H  
ATOM     51  HB3 LEU A   4       6.384  -0.265   5.637  1.00 82.12           H  
ATOM     52  O   LEU A   4       3.847  -0.312   3.102  1.00 82.12           O  
ATOM     53  CG  LEU A   4       6.576  -2.409   5.872  1.00 82.12           C  
ATOM     54  HG  LEU A   4       7.574  -2.549   5.457  1.00 82.12           H  
ATOM     55  CD1 LEU A   4       6.727  -2.205   7.379  1.00 82.12           C  
ATOM     56 HD11 LEU A   4       7.330  -1.319   7.578  1.00 82.12           H  
ATOM     57 HD12 LEU A   4       5.745  -2.079   7.834  1.00 82.12           H  
ATOM     58 HD13 LEU A   4       7.211  -3.076   7.822  1.00 82.12           H  
ATOM     59  CD2 LEU A   4       5.754  -3.677   5.636  1.00 82.12           C  
ATOM     60 HD21 LEU A   4       6.224  -4.523   6.138  1.00 82.12           H  
ATOM     61 HD22 LEU A   4       5.699  -3.902   4.571  1.00 82.12           H  
ATOM     62 HD23 LEU A   4       4.744  -3.550   6.025  1.00 82.12           H  
ATOM     63  N   CYS A   5       5.576   1.000   2.547  1.00 84.94           N  
ATOM     64  H   CYS A   5       6.581   1.077   2.485  1.00 84.94           H  
ATOM     65  CA  CYS A   5       4.762   2.096   2.018  1.00 84.94           C  
ATOM     66  HA  CYS A   5       3.935   2.283   2.703  1.00 84.94           H  
ATOM     67  C   CYS A   5       4.134   1.773   0.650  1.00 84.94           C  
ATOM     68  CB  CYS A   5       5.652   3.347   1.972  1.00 84.94           C  
ATOM     69  HB2 CYS A   5       6.203   3.436   2.909  1.00 84.94           H  
ATOM     70  HB3 CYS A   5       6.360   3.253   1.148  1.00 84.94           H  
ATOM     71  O   CYS A   5       3.129   2.372   0.299  1.00 84.94           O  
ATOM     72  SG  CYS A   5       4.654   4.849   1.750  1.00 84.94           S  
ATOM     73  HG  CYS A   5       5.666   5.702   1.574  1.00 84.94           H  
ATOM     74  N   GLY A   6       4.697   0.827  -0.112  1.00 77.38           N  
ATOM     75  H   GLY A   6       5.524   0.359   0.230  1.00 77.38           H  
ATOM     76  CA  GLY A   6       4.187   0.441  -1.438  1.00 77.38           C  
ATOM     77  HA2 GLY A   6       5.033   0.249  -2.099  1.00 77.38           H  
ATOM     78  HA3 GLY A   6       3.608   1.258  -1.868  1.00 77.38           H  
ATOM     79  C   GLY A   6       3.297  -0.806  -1.461  1.00 77.38           C  
ATOM     80  O   GLY A   6       2.800  -1.161  -2.517  1.00 77.38           O  
ATOM     81  N   VAL A   7       3.132  -1.498  -0.328  1.00 78.75           N  
ATOM     82  H   VAL A   7       3.590  -1.160   0.507  1.00 78.75           H  
ATOM     83  CA  VAL A   7       2.305  -2.721  -0.234  1.00 78.75           C  
ATOM     84  HA  VAL A   7       2.138  -3.123  -1.234  1.00 78.75           H  
ATOM     85  C   VAL A   7       0.914  -2.417   0.336  1.00 78.75           C  
ATOM     86  CB  VAL A   7       3.042  -3.803   0.586  1.00 78.75           C  
ATOM     87  HB  VAL A   7       3.249  -3.410   1.581  1.00 78.75           H  
ATOM     88  O   VAL A   7      -0.038  -3.137   0.061  1.00 78.75           O  
ATOM     89  CG1 VAL A   7       2.240  -5.101   0.741  1.00 78.75           C  
ATOM     90 HG11 VAL A   7       1.952  -5.479  -0.240  1.00 78.75           H  
ATOM     91 HG12 VAL A   7       2.836  -5.854   1.257  1.00 78.75           H  
ATOM     92 HG13 VAL A   7       1.340  -4.923   1.328  1.00 78.75           H  
ATOM     93  CG2 VAL A   7       4.381  -4.175  -0.072  1.00 78.75           C  
ATOM     94 HG21 VAL A   7       4.874  -4.963   0.498  1.00 78.75           H  
ATOM     95 HG22 VAL A   7       5.046  -3.313  -0.099  1.00 78.75           H  
ATOM     96 HG23 VAL A   7       4.208  -4.524  -1.090  1.00 78.75           H  
ATOM     97  N   MET A   8       0.798  -1.346   1.127  1.00 75.69           N  
ATOM     98  H   MET A   8       1.623  -0.782   1.273  1.00 75.69           H  
ATOM     99  CA  MET A   8      -0.431  -0.935   1.823  1.00 75.69           C  
ATOM    100  HA  MET A   8      -1.175  -1.729   1.754  1.00 75.69           H  
ATOM    101  C   MET A   8      -1.077   0.328   1.228  1.00 75.69           C  
ATOM    102  CB  MET A   8      -0.106  -0.696   3.307  1.00 75.69           C  
ATOM    103  HB2 MET A   8       0.638   0.098   3.377  1.00 75.69           H  
ATOM    104  HB3 MET A   8      -1.004  -0.359   3.824  1.00 75.69           H  
ATOM    105  O   MET A   8      -2.092   0.793   1.744  1.00 75.69           O  
ATOM    106  CG  MET A   8       0.430  -1.927   4.046  1.00 75.69           C  
ATOM    107  HG2 MET A   8       0.782  -1.597   5.024  1.00 75.69           H  
ATOM    108  HG3 MET A   8       1.285  -2.339   3.508  1.00 75.69           H  
ATOM    109  SD  MET A   8      -0.789  -3.240   4.316  1.00 75.69           S  
ATOM    110  CE  MET A   8       0.167  -4.328   5.402  1.00 75.69           C  
ATOM    111  HE1 MET A   8       0.445  -3.791   6.309  1.00 75.69           H  
ATOM    112  HE2 MET A   8       1.066  -4.663   4.884  1.00 75.69           H  
ATOM    113  HE3 MET A   8      -0.439  -5.195   5.665  1.00 75.69           H  
ATOM    114  N   LYS A   9      -0.464   0.916   0.197  1.00 73.25           N  
ATOM    115  H   LYS A   9       0.252   0.392  -0.287  1.00 73.25           H  
ATOM    116  CA  LYS A   9      -0.952   2.088  -0.530  1.00 73.25           C  
ATOM    117  HA  LYS A   9      -1.916   2.403  -0.131  1.00 73.25           H  
ATOM    118  C   LYS A   9      -1.209   1.709  -1.980  1.00 73.25           C  
ATOM    119  CB  LYS A   9       0.066   3.228  -0.412  1.00 73.25           C  
ATOM    120  HB2 LYS A   9       1.003   2.916  -0.874  1.00 73.25           H  
ATOM    121  HB3 LYS A   9       0.236   3.442   0.643  1.00 73.25           H  
ATOM    122  O   LYS A   9      -2.230   2.195  -2.505  1.00 73.25           O  
ATOM    123  CG  LYS A   9      -0.435   4.485  -1.128  1.00 73.25           C  
ATOM    124  HG2 LYS A   9      -1.467   4.677  -0.835  1.00 73.25           H  
ATOM    125  HG3 LYS A   9      -0.398   4.324  -2.206  1.00 73.25           H  
ATOM    126  CD  LYS A   9       0.415   5.703  -0.769  1.00 73.25           C  
ATOM    127  HD2 LYS A   9       1.462   5.508  -1.002  1.00 73.25           H  
ATOM    128  HD3 LYS A   9       0.308   5.892   0.299  1.00 73.25           H  
ATOM    129  CE  LYS A   9      -0.102   6.887  -1.590  1.00 73.25           C  
ATOM    130  HE2 LYS A   9      -1.163   6.725  -1.783  1.00 73.25           H  
ATOM    131  HE3 LYS A   9       0.407   6.890  -2.554  1.00 73.25           H  
ATOM    132  NZ  LYS A   9       0.081   8.170  -0.874  1.00 73.25           N  
ATOM    133  HZ1 LYS A   9      -0.262   8.934  -1.438  1.00 73.25           H  
ATOM    134  HZ2 LYS A   9      -0.438   8.147  -0.007  1.00 73.25           H  
ATOM    135  HZ3 LYS A   9       1.059   8.314  -0.668  1.00 73.25           H  
ATOM    136  OXT LYS A   9      -0.333   1.003  -2.521  1.00 73.25           O  
TER     137      LYS A   9                                                       
END
