# Supplementary material for: Unveiling the Bioactive Potential of the Invasive Jellyfish Phyllorhiza punctata Through Integrative Transcriptomic and Proteomic Analyses
Source: Biomolecules. 2025 Aug 4;15(8):1121. doi: 10.3390/biom15081121 (PMC12383608; doi:10.3390/biom15081121)
Supplement: Supplementary file 1 [file biomolecules-15-01121-s001.zip › Suplementary Material/FileS3/Alphafold2/XP_065057120_5870_relaxed_rank_001_alphafold2_ptm_model_3_seed_000.pdb]

ATOM      1  N   GLY A   1      14.165   0.037  -3.654  1.00 67.19           N  
ATOM      2  H   GLY A   1      13.453   0.716  -3.426  1.00 67.19           H  
ATOM      3  H2  GLY A   1      15.027   0.516  -3.872  1.00 67.19           H  
ATOM      4  H3  GLY A   1      13.857  -0.492  -4.457  1.00 67.19           H  
ATOM      5  CA  GLY A   1      14.352  -0.857  -2.499  1.00 67.19           C  
ATOM      6  HA2 GLY A   1      14.699  -0.290  -1.636  1.00 67.19           H  
ATOM      7  HA3 GLY A   1      15.059  -1.653  -2.733  1.00 67.19           H  
ATOM      8  C   GLY A   1      13.004  -1.438  -2.176  1.00 67.19           C  
ATOM      9  O   GLY A   1      12.077  -0.661  -2.013  1.00 67.19           O  
ATOM     10  N   TYR A   2      12.865  -2.759  -2.235  1.00 68.44           N  
ATOM     11  H   TYR A   2      13.682  -3.344  -2.333  1.00 68.44           H  
ATOM     12  CA  TYR A   2      11.600  -3.465  -2.023  1.00 68.44           C  
ATOM     13  HA  TYR A   2      10.924  -3.267  -2.855  1.00 68.44           H  
ATOM     14  C   TYR A   2      10.951  -2.985  -0.714  1.00 68.44           C  
ATOM     15  CB  TYR A   2      11.941  -4.962  -2.008  1.00 68.44           C  
ATOM     16  HB2 TYR A   2      12.557  -5.189  -2.878  1.00 68.44           H  
ATOM     17  HB3 TYR A   2      12.545  -5.182  -1.128  1.00 68.44           H  
ATOM     18  O   TYR A   2      11.550  -3.125   0.350  1.00 68.44           O  
ATOM     19  CG  TYR A   2      10.760  -5.903  -2.029  1.00 68.44           C  
ATOM     20  CD1 TYR A   2      10.299  -6.427  -3.254  1.00 68.44           C  
ATOM     21  HD1 TYR A   2      10.762  -6.139  -4.185  1.00 68.44           H  
ATOM     22  CD2 TYR A   2      10.163  -6.302  -0.819  1.00 68.44           C  
ATOM     23  HD2 TYR A   2      10.512  -5.900   0.121  1.00 68.44           H  
ATOM     24  CE1 TYR A   2       9.245  -7.360  -3.265  1.00 68.44           C  
ATOM     25  HE1 TYR A   2       8.886  -7.780  -4.192  1.00 68.44           H  
ATOM     26  CE2 TYR A   2       9.111  -7.236  -0.828  1.00 68.44           C  
ATOM     27  HE2 TYR A   2       8.652  -7.541   0.101  1.00 68.44           H  
ATOM     28  OH  TYR A   2       7.646  -8.678  -2.071  1.00 68.44           O  
ATOM     29  HH  TYR A   2       7.321  -8.877  -1.189  1.00 68.44           H  
ATOM     30  CZ  TYR A   2       8.654  -7.770  -2.052  1.00 68.44           C  
ATOM     31  N   GLY A   3       9.799  -2.315  -0.819  1.00 68.19           N  
ATOM     32  H   GLY A   3       9.357  -2.247  -1.725  1.00 68.19           H  
ATOM     33  CA  GLY A   3       9.127  -1.670   0.306  1.00 68.19           C  
ATOM     34  HA2 GLY A   3       9.779  -0.907   0.732  1.00 68.19           H  
ATOM     35  HA3 GLY A   3       8.204  -1.196  -0.029  1.00 68.19           H  
ATOM     36  C   GLY A   3       8.776  -2.697   1.371  1.00 68.19           C  
ATOM     37  O   GLY A   3       8.040  -3.642   1.100  1.00 68.19           O  
ATOM     38  N   PHE A   4       9.327  -2.534   2.568  1.00 72.56           N  
ATOM     39  H   PHE A   4       9.950  -1.757   2.736  1.00 72.56           H  
ATOM     40  CA  PHE A   4       9.076  -3.444   3.673  1.00 72.56           C  
ATOM     41  HA  PHE A   4       8.506  -4.298   3.307  1.00 72.56           H  
ATOM     42  C   PHE A   4       8.207  -2.751   4.726  1.00 72.56           C  
ATOM     43  CB  PHE A   4      10.384  -4.052   4.196  1.00 72.56           C  
ATOM     44  HB2 PHE A   4      10.141  -4.746   5.001  1.00 72.56           H  
ATOM     45  HB3 PHE A   4      10.833  -4.640   3.395  1.00 72.56           H  
ATOM     46  O   PHE A   4       8.599  -1.779   5.360  1.00 72.56           O  
ATOM     47  CG  PHE A   4      11.413  -3.064   4.700  1.00 72.56           C  
ATOM     48  CD1 PHE A   4      12.343  -2.490   3.813  1.00 72.56           C  
ATOM     49  HD1 PHE A   4      12.330  -2.763   2.768  1.00 72.56           H  
ATOM     50  CD2 PHE A   4      11.441  -2.718   6.063  1.00 72.56           C  
ATOM     51  HD2 PHE A   4      10.717  -3.139   6.746  1.00 72.56           H  
ATOM     52  CE1 PHE A   4      13.290  -1.566   4.287  1.00 72.56           C  
ATOM     53  HE1 PHE A   4      14.003  -1.123   3.606  1.00 72.56           H  
ATOM     54  CE2 PHE A   4      12.389  -1.797   6.538  1.00 72.56           C  
ATOM     55  HE2 PHE A   4      12.396  -1.523   7.582  1.00 72.56           H  
ATOM     56  CZ  PHE A   4      13.313  -1.220   5.650  1.00 72.56           C  
ATOM     57  HZ  PHE A   4      14.039  -0.510   6.017  1.00 72.56           H  
ATOM     58  N   CYS A   5       7.004  -3.301   4.862  1.00 68.19           N  
ATOM     59  H   CYS A   5       6.784  -4.015   4.182  1.00 68.19           H  
ATOM     60  CA  CYS A   5       6.209  -3.385   6.079  1.00 68.19           C  
ATOM     61  HA  CYS A   5       5.217  -3.731   5.790  1.00 68.19           H  
ATOM     62  C   CYS A   5       5.986  -2.083   6.860  1.00 68.19           C  
ATOM     63  CB  CYS A   5       6.816  -4.493   6.953  1.00 68.19           C  
ATOM     64  HB2 CYS A   5       7.798  -4.177   7.305  1.00 68.19           H  
ATOM     65  HB3 CYS A   5       6.177  -4.656   7.821  1.00 68.19           H  
ATOM     66  O   CYS A   5       6.610  -1.844   7.893  1.00 68.19           O  
ATOM     67  SG  CYS A   5       6.967  -6.039   6.002  1.00 68.19           S  
ATOM     68  HG  CYS A   5       7.468  -6.788   6.988  1.00 68.19           H  
ATOM     69  N   THR A   6       4.953  -1.328   6.485  1.00 73.75           N  
ATOM     70  H   THR A   6       4.491  -1.506   5.605  1.00 73.75           H  
ATOM     71  CA  THR A   6       4.198  -0.605   7.513  1.00 73.75           C  
ATOM     72  HA  THR A   6       4.888  -0.039   8.138  1.00 73.75           H  
ATOM     73  C   THR A   6       3.514  -1.671   8.363  1.00 73.75           C  
ATOM     74  CB  THR A   6       3.176   0.374   6.915  1.00 73.75           C  
ATOM     75  HB  THR A   6       2.337  -0.176   6.489  1.00 73.75           H  
ATOM     76  O   THR A   6       2.544  -2.290   7.929  1.00 73.75           O  
ATOM     77  CG2 THR A   6       2.665   1.364   7.961  1.00 73.75           C  
ATOM     78 HG21 THR A   6       2.141   0.827   8.752  1.00 73.75           H  
ATOM     79 HG22 THR A   6       1.965   2.055   7.491  1.00 73.75           H  
ATOM     80 HG23 THR A   6       3.492   1.926   8.395  1.00 73.75           H  
ATOM     81  OG1 THR A   6       3.779   1.128   5.888  1.00 73.75           O  
ATOM     82  HG1 THR A   6       4.448   1.689   6.287  1.00 73.75           H  
ATOM     83  N   TYR A   7       4.074  -1.962   9.538  1.00 77.56           N  
ATOM     84  H   TYR A   7       4.943  -1.508   9.782  1.00 77.56           H  
ATOM     85  CA  TYR A   7       3.377  -2.715  10.574  1.00 77.56           C  
ATOM     86  HA  TYR A   7       3.132  -3.714  10.211  1.00 77.56           H  
ATOM     87  C   TYR A   7       2.083  -1.953  10.859  1.00 77.56           C  
ATOM     88  CB  TYR A   7       4.283  -2.836  11.810  1.00 77.56           C  
ATOM     89  HB2 TYR A   7       4.653  -1.845  12.073  1.00 77.56           H  
ATOM     90  HB3 TYR A   7       5.151  -3.441  11.546  1.00 77.56           H  
ATOM     91  O   TYR A   7       2.107  -0.882  11.462  1.00 77.56           O  
ATOM     92  CG  TYR A   7       3.629  -3.444  13.038  1.00 77.56           C  
ATOM     93  CD1 TYR A   7       3.188  -2.608  14.082  1.00 77.56           C  
ATOM     94  HD1 TYR A   7       3.271  -1.536  13.990  1.00 77.56           H  
ATOM     95  CD2 TYR A   7       3.480  -4.841  13.150  1.00 77.56           C  
ATOM     96  HD2 TYR A   7       3.817  -5.488  12.354  1.00 77.56           H  
ATOM     97  CE1 TYR A   7       2.614  -3.161  15.242  1.00 77.56           C  
ATOM     98  HE1 TYR A   7       2.272  -2.508  16.031  1.00 77.56           H  
ATOM     99  CE2 TYR A   7       2.897  -5.397  14.307  1.00 77.56           C  
ATOM    100  HE2 TYR A   7       2.776  -6.466  14.404  1.00 77.56           H  
ATOM    101  OH  TYR A   7       1.913  -5.094  16.474  1.00 77.56           O  
ATOM    102  HH  TYR A   7       1.671  -4.412  17.104  1.00 77.56           H  
ATOM    103  CZ  TYR A   7       2.467  -4.558  15.356  1.00 77.56           C  
ATOM    104  N   ALA A   8       0.969  -2.445  10.322  1.00 69.44           N  
ATOM    105  H   ALA A   8       1.028  -3.255   9.722  1.00 69.44           H  
ATOM    106  CA  ALA A   8      -0.342  -1.933  10.655  1.00 69.44           C  
ATOM    107  HA  ALA A   8      -0.348  -0.846  10.572  1.00 69.44           H  
ATOM    108  C   ALA A   8      -0.588  -2.313  12.115  1.00 69.44           C  
ATOM    109  CB  ALA A   8      -1.378  -2.500   9.674  1.00 69.44           C  
ATOM    110  HB1 ALA A   8      -1.383  -3.589   9.719  1.00 69.44           H  
ATOM    111  HB2 ALA A   8      -2.368  -2.131   9.942  1.00 69.44           H  
ATOM    112  HB3 ALA A   8      -1.140  -2.180   8.660  1.00 69.44           H  
ATOM    113  O   ALA A   8      -1.052  -3.413  12.416  1.00 69.44           O  
ATOM    114  N   THR A   9      -0.212  -1.424  13.033  1.00 76.31           N  
ATOM    115  H   THR A   9       0.325  -0.618  12.745  1.00 76.31           H  
ATOM    116  CA  THR A   9      -0.819  -1.428  14.357  1.00 76.31           C  
ATOM    117  HA  THR A   9      -0.587  -2.369  14.856  1.00 76.31           H  
ATOM    118  C   THR A   9      -2.319  -1.315  14.118  1.00 76.31           C  
ATOM    119  CB  THR A   9      -0.333  -0.265  15.228  1.00 76.31           C  
ATOM    120  HB  THR A   9      -0.659   0.680  14.795  1.00 76.31           H  
ATOM    121  O   THR A   9      -2.758  -0.405  13.415  1.00 76.31           O  
ATOM    122  CG2 THR A   9      -0.849  -0.380  16.662  1.00 76.31           C  
ATOM    123 HG21 THR A   9      -0.463   0.446  17.259  1.00 76.31           H  
ATOM    124 HG22 THR A   9      -0.533  -1.326  17.101  1.00 76.31           H  
ATOM    125 HG23 THR A   9      -1.938  -0.323  16.668  1.00 76.31           H  
ATOM    126  OG1 THR A   9       1.075  -0.270  15.315  1.00 76.31           O  
ATOM    127  HG1 THR A   9       1.335   0.594  15.642  1.00 76.31           H  
ATOM    128  N   LYS A  10      -3.054  -2.308  14.615  1.00 71.06           N  
ATOM    129  H   LYS A  10      -2.569  -3.033  15.124  1.00 71.06           H  
ATOM    130  CA  LYS A  10      -4.512  -2.391  14.535  1.00 71.06           C  
ATOM    131  HA  LYS A  10      -4.806  -2.578  13.503  1.00 71.06           H  
ATOM    132  C   LYS A  10      -5.197  -1.084  14.932  1.00 71.06           C  
ATOM    133  CB  LYS A  10      -4.951  -3.550  15.437  1.00 71.06           C  
ATOM    134  HB2 LYS A  10      -4.642  -3.338  16.461  1.00 71.06           H  
ATOM    135  HB3 LYS A  10      -4.450  -4.457  15.100  1.00 71.06           H  
ATOM    136  O   LYS A  10      -4.697  -0.437  15.877  1.00 71.06           O  
ATOM    137  CG  LYS A  10      -6.466  -3.773  15.411  1.00 71.06           C  
ATOM    138  HG2 LYS A  10      -6.969  -2.919  15.865  1.00 71.06           H  
ATOM    139  HG3 LYS A  10      -6.799  -3.879  14.378  1.00 71.06           H  
ATOM    140  CD  LYS A  10      -6.821  -5.040  16.196  1.00 71.06           C  
ATOM    141  HD2 LYS A  10      -6.292  -5.882  15.750  1.00 71.06           H  
ATOM    142  HD3 LYS A  10      -6.495  -4.940  17.232  1.00 71.06           H  
ATOM    143  CE  LYS A  10      -8.322  -5.330  16.133  1.00 71.06           C  
ATOM    144  HE2 LYS A  10      -8.500  -6.333  16.521  1.00 71.06           H  
ATOM    145  HE3 LYS A  10      -8.631  -5.313  15.088  1.00 71.06           H  
ATOM    146  NZ  LYS A  10      -9.096  -4.337  16.913  1.00 71.06           N  
ATOM    147  HZ1 LYS A  10     -10.089  -4.496  16.828  1.00 71.06           H  
ATOM    148  HZ2 LYS A  10      -8.829  -4.359  17.887  1.00 71.06           H  
ATOM    149  HZ3 LYS A  10      -8.890  -3.412  16.565  1.00 71.06           H  
ATOM    150  OXT LYS A  10      -6.288  -0.870  14.363  1.00 71.06           O  
TER     151      LYS A  10                                                       
END
