# Supplementary material for: Unveiling the Bioactive Potential of the Invasive Jellyfish Phyllorhiza punctata Through Integrative Transcriptomic and Proteomic Analyses
Source: Biomolecules. 2025 Aug 4;15(8):1121. doi: 10.3390/biom15081121 (PMC12383608; doi:10.3390/biom15081121)
Supplement: Supplementary file 1 [file biomolecules-15-01121-s001.zip › Suplementary Material/FileS3/Alphafold2/XP_065057120_8080_relaxed_rank_001_alphafold2_ptm_model_5_seed_000.pdb]

ATOM      1  N   LEU A   1      -8.930   1.615  -1.149  1.00 65.69           N  
ATOM      2  H   LEU A   1      -9.930   1.542  -1.025  1.00 65.69           H  
ATOM      3  H2  LEU A   1      -8.614   2.571  -1.069  1.00 65.69           H  
ATOM      4  H3  LEU A   1      -8.481   1.040  -0.450  1.00 65.69           H  
ATOM      5  CA  LEU A   1      -8.548   1.086  -2.464  1.00 65.69           C  
ATOM      6  HA  LEU A   1      -8.690   0.006  -2.436  1.00 65.69           H  
ATOM      7  C   LEU A   1      -7.064   1.359  -2.605  1.00 65.69           C  
ATOM      8  CB  LEU A   1      -9.431   1.586  -3.618  1.00 65.69           C  
ATOM      9  HB2 LEU A   1      -9.182   1.000  -4.503  1.00 65.69           H  
ATOM     10  HB3 LEU A   1      -9.197   2.630  -3.826  1.00 65.69           H  
ATOM     11  O   LEU A   1      -6.675   2.523  -2.544  1.00 65.69           O  
ATOM     12  CG  LEU A   1     -10.948   1.465  -3.337  1.00 65.69           C  
ATOM     13  HG  LEU A   1     -11.222   2.241  -2.622  1.00 65.69           H  
ATOM     14  CD1 LEU A   1     -11.746   1.695  -4.618  1.00 65.69           C  
ATOM     15 HD11 LEU A   1     -11.486   2.663  -5.047  1.00 65.69           H  
ATOM     16 HD12 LEU A   1     -12.814   1.686  -4.402  1.00 65.69           H  
ATOM     17 HD13 LEU A   1     -11.522   0.914  -5.345  1.00 65.69           H  
ATOM     18  CD2 LEU A   1     -11.393   0.121  -2.747  1.00 65.69           C  
ATOM     19 HD21 LEU A   1     -12.477   0.104  -2.638  1.00 65.69           H  
ATOM     20 HD22 LEU A   1     -10.951  -0.070  -1.769  1.00 65.69           H  
ATOM     21 HD23 LEU A   1     -11.098  -0.686  -3.418  1.00 65.69           H  
ATOM     22  N   PHE A   2      -6.247   0.313  -2.548  1.00 71.69           N  
ATOM     23  H   PHE A   2      -6.650  -0.606  -2.668  1.00 71.69           H  
ATOM     24  CA  PHE A   2      -4.807   0.403  -2.312  1.00 71.69           C  
ATOM     25  HA  PHE A   2      -4.634   0.961  -1.392  1.00 71.69           H  
ATOM     26  C   PHE A   2      -4.101   1.150  -3.452  1.00 71.69           C  
ATOM     27  CB  PHE A   2      -4.204  -0.998  -2.146  1.00 71.69           C  
ATOM     28  HB2 PHE A   2      -4.814  -1.693  -2.724  1.00 71.69           H  
ATOM     29  HB3 PHE A   2      -3.216  -0.989  -2.606  1.00 71.69           H  
ATOM     30  O   PHE A   2      -4.462   1.047  -4.622  1.00 71.69           O  
ATOM     31  CG  PHE A   2      -4.009  -1.562  -0.743  1.00 71.69           C  
ATOM     32  CD1 PHE A   2      -2.887  -1.204   0.027  1.00 71.69           C  
ATOM     33  HD1 PHE A   2      -2.202  -0.453  -0.338  1.00 71.69           H  
ATOM     34  CD2 PHE A   2      -4.874  -2.555  -0.255  1.00 71.69           C  
ATOM     35  HD2 PHE A   2      -5.766  -2.792  -0.815  1.00 71.69           H  
ATOM     36  CE1 PHE A   2      -2.621  -1.858   1.246  1.00 71.69           C  
ATOM     37  HE1 PHE A   2      -1.749  -1.585   1.822  1.00 71.69           H  
ATOM     38  CE2 PHE A   2      -4.593  -3.238   0.943  1.00 71.69           C  
ATOM     39  HE2 PHE A   2      -5.259  -4.018   1.283  1.00 71.69           H  
ATOM     40  CZ  PHE A   2      -3.461  -2.893   1.696  1.00 71.69           C  
ATOM     41  HZ  PHE A   2      -3.241  -3.408   2.619  1.00 71.69           H  
ATOM     42  N   VAL A   3      -3.047   1.878  -3.088  1.00 72.12           N  
ATOM     43  H   VAL A   3      -2.785   1.890  -2.113  1.00 72.12           H  
ATOM     44  CA  VAL A   3      -2.127   2.511  -4.034  1.00 72.12           C  
ATOM     45  HA  VAL A   3      -2.582   2.543  -5.024  1.00 72.12           H  
ATOM     46  C   VAL A   3      -0.875   1.639  -4.107  1.00 72.12           C  
ATOM     47  CB  VAL A   3      -1.830   3.964  -3.611  1.00 72.12           C  
ATOM     48  HB  VAL A   3      -1.420   3.969  -2.601  1.00 72.12           H  
ATOM     49  O   VAL A   3      -0.182   1.468  -3.106  1.00 72.12           O  
ATOM     50  CG1 VAL A   3      -0.823   4.636  -4.550  1.00 72.12           C  
ATOM     51 HG11 VAL A   3      -1.196   4.622  -5.575  1.00 72.12           H  
ATOM     52 HG12 VAL A   3       0.135   4.119  -4.505  1.00 72.12           H  
ATOM     53 HG13 VAL A   3      -0.664   5.669  -4.241  1.00 72.12           H  
ATOM     54  CG2 VAL A   3      -3.114   4.809  -3.619  1.00 72.12           C  
ATOM     55 HG21 VAL A   3      -3.563   4.799  -4.613  1.00 72.12           H  
ATOM     56 HG22 VAL A   3      -3.834   4.413  -2.903  1.00 72.12           H  
ATOM     57 HG23 VAL A   3      -2.884   5.837  -3.340  1.00 72.12           H  
ATOM     58  N   GLY A   4      -0.606   1.065  -5.282  1.00 81.50           N  
ATOM     59  H   GLY A   4      -1.299   1.156  -6.011  1.00 81.50           H  
ATOM     60  CA  GLY A   4       0.477   0.102  -5.515  1.00 81.50           C  
ATOM     61  HA2 GLY A   4       1.145   0.071  -4.653  1.00 81.50           H  
ATOM     62  HA3 GLY A   4       1.061   0.424  -6.377  1.00 81.50           H  
ATOM     63  C   GLY A   4      -0.030  -1.320  -5.785  1.00 81.50           C  
ATOM     64  O   GLY A   4      -1.216  -1.537  -6.002  1.00 81.50           O  
ATOM     65  N   SER A   5       0.872  -2.304  -5.769  1.00 80.56           N  
ATOM     66  H   SER A   5       1.831  -2.085  -5.539  1.00 80.56           H  
ATOM     67  CA  SER A   5       0.586  -3.728  -6.041  1.00 80.56           C  
ATOM     68  HA  SER A   5      -0.085  -3.786  -6.898  1.00 80.56           H  
ATOM     69  C   SER A   5      -0.108  -4.482  -4.893  1.00 80.56           C  
ATOM     70  CB  SER A   5       1.894  -4.435  -6.410  1.00 80.56           C  
ATOM     71  HB2 SER A   5       1.722  -5.505  -6.523  1.00 80.56           H  
ATOM     72  HB3 SER A   5       2.259  -4.040  -7.358  1.00 80.56           H  
ATOM     73  O   SER A   5      -0.212  -5.708  -4.922  1.00 80.56           O  
ATOM     74  OG  SER A   5       2.868  -4.201  -5.406  1.00 80.56           O  
ATOM     75  HG  SER A   5       3.568  -4.850  -5.503  1.00 80.56           H  
ATOM     76  N   ILE A   6      -0.563  -3.766  -3.867  1.00 76.81           N  
ATOM     77  H   ILE A   6      -0.597  -2.764  -3.985  1.00 76.81           H  
ATOM     78  CA  ILE A   6      -1.229  -4.327  -2.690  1.00 76.81           C  
ATOM     79  HA  ILE A   6      -0.920  -5.369  -2.606  1.00 76.81           H  
ATOM     80  C   ILE A   6      -2.761  -4.260  -2.943  1.00 76.81           C  
ATOM     81  CB  ILE A   6      -0.733  -3.606  -1.410  1.00 76.81           C  
ATOM     82  HB  ILE A   6      -1.218  -2.632  -1.363  1.00 76.81           H  
ATOM     83  O   ILE A   6      -3.190  -3.305  -3.583  1.00 76.81           O  
ATOM     84  CG1 ILE A   6       0.804  -3.368  -1.401  1.00 76.81           C  
ATOM     85 HG12 ILE A   6       1.318  -4.324  -1.499  1.00 76.81           H  
ATOM     86 HG13 ILE A   6       1.077  -2.750  -2.257  1.00 76.81           H  
ATOM     87  CG2 ILE A   6      -1.138  -4.446  -0.187  1.00 76.81           C  
ATOM     88 HG21 ILE A   6      -0.856  -3.942   0.737  1.00 76.81           H  
ATOM     89 HG22 ILE A   6      -0.654  -5.422  -0.222  1.00 76.81           H  
ATOM     90 HG23 ILE A   6      -2.221  -4.575  -0.170  1.00 76.81           H  
ATOM     91  CD1 ILE A   6       1.348  -2.639  -0.164  1.00 76.81           C  
ATOM     92 HD11 ILE A   6       0.784  -1.721   0.003  1.00 76.81           H  
ATOM     93 HD12 ILE A   6       1.285  -3.277   0.717  1.00 76.81           H  
ATOM     94 HD13 ILE A   6       2.395  -2.386  -0.330  1.00 76.81           H  
ATOM     95  N   PRO A   7      -3.603  -5.246  -2.553  1.00 59.66           N  
ATOM     96  CA  PRO A   7      -4.996  -5.337  -3.042  1.00 59.66           C  
ATOM     97  HA  PRO A   7      -5.136  -4.703  -3.917  1.00 59.66           H  
ATOM     98  C   PRO A   7      -6.101  -4.997  -2.019  1.00 59.66           C  
ATOM     99  CB  PRO A   7      -5.129  -6.796  -3.475  1.00 59.66           C  
ATOM    100  HB2 PRO A   7      -4.661  -6.930  -4.450  1.00 59.66           H  
ATOM    101  HB3 PRO A   7      -6.165  -7.134  -3.501  1.00 59.66           H  
ATOM    102  O   PRO A   7      -5.991  -5.369  -0.849  1.00 59.66           O  
ATOM    103  CG  PRO A   7      -4.314  -7.530  -2.409  1.00 59.66           C  
ATOM    104  HG2 PRO A   7      -4.918  -7.683  -1.515  1.00 59.66           H  
ATOM    105  HG3 PRO A   7      -3.942  -8.486  -2.781  1.00 59.66           H  
ATOM    106  CD  PRO A   7      -3.168  -6.565  -2.104  1.00 59.66           C  
ATOM    107  HD2 PRO A   7      -2.951  -6.566  -1.036  1.00 59.66           H  
ATOM    108  HD3 PRO A   7      -2.294  -6.888  -2.670  1.00 59.66           H  
ATOM    109  N   LYS A   8      -7.231  -4.446  -2.504  1.00 69.50           N  
ATOM    110  H   LYS A   8      -7.171  -4.178  -3.476  1.00 69.50           H  
ATOM    111  CA  LYS A   8      -8.380  -3.793  -1.807  1.00 69.50           C  
ATOM    112  HA  LYS A   8      -9.267  -4.001  -2.405  1.00 69.50           H  
ATOM    113  C   LYS A   8      -8.270  -2.270  -1.890  1.00 69.50           C  
ATOM    114  CB  LYS A   8      -8.679  -4.326  -0.391  1.00 69.50           C  
ATOM    115  HB2 LYS A   8      -7.822  -4.115   0.249  1.00 69.50           H  
ATOM    116  HB3 LYS A   8      -9.523  -3.775   0.024  1.00 69.50           H  
ATOM    117  O   LYS A   8      -7.918  -1.834  -3.001  1.00 69.50           O  
ATOM    118  CG  LYS A   8      -9.029  -5.823  -0.363  1.00 69.50           C  
ATOM    119  HG2 LYS A   8      -8.386  -6.378  -1.045  1.00 69.50           H  
ATOM    120  HG3 LYS A   8     -10.063  -5.958  -0.680  1.00 69.50           H  
ATOM    121  CD  LYS A   8      -8.835  -6.382   1.050  1.00 69.50           C  
ATOM    122  HD2 LYS A   8      -9.521  -5.883   1.735  1.00 69.50           H  
ATOM    123  HD3 LYS A   8      -7.809  -6.188   1.363  1.00 69.50           H  
ATOM    124  CE  LYS A   8      -9.088  -7.891   1.048  1.00 69.50           C  
ATOM    125  HE2 LYS A   8      -8.458  -8.340   0.280  1.00 69.50           H  
ATOM    126  HE3 LYS A   8     -10.129  -8.071   0.777  1.00 69.50           H  
ATOM    127  NZ  LYS A   8      -8.780  -8.490   2.370  1.00 69.50           N  
ATOM    128  HZ1 LYS A   8      -7.816  -8.311   2.611  1.00 69.50           H  
ATOM    129  HZ2 LYS A   8      -9.370  -8.088   3.084  1.00 69.50           H  
ATOM    130  HZ3 LYS A   8      -8.927  -9.490   2.349  1.00 69.50           H  
ATOM    131  OXT LYS A   8      -8.567  -1.524  -0.927  1.00 69.50           O  
TER     132      LYS A   8                                                       
END
