# Supplementary material for: Unveiling the Bioactive Potential of the Invasive Jellyfish Phyllorhiza punctata Through Integrative Transcriptomic and Proteomic Analyses
Source: Biomolecules. 2025 Aug 4;15(8):1121. doi: 10.3390/biom15081121 (PMC12383608; doi:10.3390/biom15081121)
Supplement: Supplementary file 1 [file biomolecules-15-01121-s001.zip › Suplementary Material/FileS3/Alphafold2/XP_065057313_5407_relaxed_rank_001_alphafold2_ptm_model_1_seed_000.pdb]

ATOM      1  N   GLY A   1      -4.081  -2.836   4.441  1.00 77.50           N  
ATOM      2  H   GLY A   1      -4.451  -2.588   5.347  1.00 77.50           H  
ATOM      3  H2  GLY A   1      -3.104  -2.580   4.412  1.00 77.50           H  
ATOM      4  H3  GLY A   1      -4.582  -2.320   3.732  1.00 77.50           H  
ATOM      5  CA  GLY A   1      -4.225  -4.290   4.226  1.00 77.50           C  
ATOM      6  HA2 GLY A   1      -3.682  -4.830   5.001  1.00 77.50           H  
ATOM      7  HA3 GLY A   1      -5.275  -4.579   4.269  1.00 77.50           H  
ATOM      8  C   GLY A   1      -3.655  -4.709   2.885  1.00 77.50           C  
ATOM      9  O   GLY A   1      -2.573  -5.270   2.850  1.00 77.50           O  
ATOM     10  N   LEU A   2      -4.334  -4.368   1.786  1.00 83.38           N  
ATOM     11  H   LEU A   2      -5.261  -3.976   1.878  1.00 83.38           H  
ATOM     12  CA  LEU A   2      -3.951  -4.751   0.416  1.00 83.38           C  
ATOM     13  HA  LEU A   2      -3.912  -5.838   0.352  1.00 83.38           H  
ATOM     14  C   LEU A   2      -2.560  -4.258  -0.032  1.00 83.38           C  
ATOM     15  CB  LEU A   2      -5.060  -4.243  -0.526  1.00 83.38           C  
ATOM     16  HB2 LEU A   2      -4.659  -4.125  -1.532  1.00 83.38           H  
ATOM     17  HB3 LEU A   2      -5.389  -3.257  -0.199  1.00 83.38           H  
ATOM     18  O   LEU A   2      -1.807  -5.025  -0.618  1.00 83.38           O  
ATOM     19  CG  LEU A   2      -6.260  -5.211  -0.587  1.00 83.38           C  
ATOM     20  HG  LEU A   2      -6.375  -5.711   0.375  1.00 83.38           H  
ATOM     21  CD1 LEU A   2      -7.558  -4.461  -0.878  1.00 83.38           C  
ATOM     22 HD11 LEU A   2      -7.771  -3.746  -0.084  1.00 83.38           H  
ATOM     23 HD12 LEU A   2      -7.479  -3.933  -1.828  1.00 83.38           H  
ATOM     24 HD13 LEU A   2      -8.384  -5.169  -0.940  1.00 83.38           H  
ATOM     25  CD2 LEU A   2      -6.038  -6.261  -1.674  1.00 83.38           C  
ATOM     26 HD21 LEU A   2      -5.117  -6.813  -1.486  1.00 83.38           H  
ATOM     27 HD22 LEU A   2      -5.975  -5.788  -2.654  1.00 83.38           H  
ATOM     28 HD23 LEU A   2      -6.868  -6.967  -1.680  1.00 83.38           H  
ATOM     29  N   THR A   3      -2.172  -3.025   0.313  1.00 84.44           N  
ATOM     30  H   THR A   3      -2.870  -2.367   0.628  1.00 84.44           H  
ATOM     31  CA  THR A   3      -0.849  -2.466  -0.037  1.00 84.44           C  
ATOM     32  HA  THR A   3      -0.719  -2.518  -1.119  1.00 84.44           H  
ATOM     33  C   THR A   3       0.320  -3.231   0.593  1.00 84.44           C  
ATOM     34  CB  THR A   3      -0.783  -0.990   0.385  1.00 84.44           C  
ATOM     35  HB  THR A   3      -0.849  -0.934   1.472  1.00 84.44           H  
ATOM     36  O   THR A   3       1.359  -3.387  -0.036  1.00 84.44           O  
ATOM     37  CG2 THR A   3       0.476  -0.257  -0.065  1.00 84.44           C  
ATOM     38 HG21 THR A   3       0.401   0.800   0.190  1.00 84.44           H  
ATOM     39 HG22 THR A   3       1.351  -0.669   0.437  1.00 84.44           H  
ATOM     40 HG23 THR A   3       0.608  -0.362  -1.142  1.00 84.44           H  
ATOM     41  OG1 THR A   3      -1.890  -0.312  -0.159  1.00 84.44           O  
ATOM     42  HG1 THR A   3      -1.578   0.193  -0.914  1.00 84.44           H  
ATOM     43  N   ALA A   4       0.147  -3.758   1.810  1.00 85.94           N  
ATOM     44  H   ALA A   4      -0.766  -3.705   2.238  1.00 85.94           H  
ATOM     45  CA  ALA A   4       1.175  -4.551   2.488  1.00 85.94           C  
ATOM     46  HA  ALA A   4       2.139  -4.053   2.383  1.00 85.94           H  
ATOM     47  C   ALA A   4       1.322  -5.953   1.869  1.00 85.94           C  
ATOM     48  CB  ALA A   4       0.828  -4.616   3.980  1.00 85.94           C  
ATOM     49  HB1 ALA A   4       0.777  -3.609   4.395  1.00 85.94           H  
ATOM     50  HB2 ALA A   4       1.607  -5.169   4.505  1.00 85.94           H  
ATOM     51  HB3 ALA A   4      -0.123  -5.128   4.127  1.00 85.94           H  
ATOM     52  O   ALA A   4       2.429  -6.468   1.774  1.00 85.94           O  
ATOM     53  N   ALA A   5       0.219  -6.538   1.390  1.00 85.81           N  
ATOM     54  H   ALA A   5      -0.669  -6.069   1.494  1.00 85.81           H  
ATOM     55  CA  ALA A   5       0.233  -7.821   0.687  1.00 85.81           C  
ATOM     56  HA  ALA A   5       0.824  -8.535   1.261  1.00 85.81           H  
ATOM     57  C   ALA A   5       0.876  -7.715  -0.706  1.00 85.81           C  
ATOM     58  CB  ALA A   5      -1.210  -8.334   0.611  1.00 85.81           C  
ATOM     59  HB1 ALA A   5      -1.217  -9.314   0.135  1.00 85.81           H  
ATOM     60  HB2 ALA A   5      -1.825  -7.653   0.022  1.00 85.81           H  
ATOM     61  HB3 ALA A   5      -1.626  -8.428   1.615  1.00 85.81           H  
ATOM     62  O   ALA A   5       1.592  -8.616  -1.127  1.00 85.81           O  
ATOM     63  N   LEU A   6       0.676  -6.592  -1.401  1.00 90.75           N  
ATOM     64  H   LEU A   6       0.013  -5.919  -1.043  1.00 90.75           H  
ATOM     65  CA  LEU A   6       1.308  -6.334  -2.695  1.00 90.75           C  
ATOM     66  HA  LEU A   6       1.213  -7.234  -3.302  1.00 90.75           H  
ATOM     67  C   LEU A   6       2.811  -6.039  -2.547  1.00 90.75           C  
ATOM     68  CB  LEU A   6       0.543  -5.180  -3.365  1.00 90.75           C  
ATOM     69  HB2 LEU A   6       0.748  -4.263  -2.813  1.00 90.75           H  
ATOM     70  HB3 LEU A   6      -0.526  -5.379  -3.300  1.00 90.75           H  
ATOM     71  O   LEU A   6       3.626  -6.546  -3.314  1.00 90.75           O  
ATOM     72  CG  LEU A   6       0.902  -4.964  -4.846  1.00 90.75           C  
ATOM     73  HG  LEU A   6       1.979  -4.830  -4.952  1.00 90.75           H  
ATOM     74  CD1 LEU A   6       0.448  -6.132  -5.724  1.00 90.75           C  
ATOM     75 HD11 LEU A   6      -0.618  -6.316  -5.594  1.00 90.75           H  
ATOM     76 HD12 LEU A   6       1.007  -7.034  -5.471  1.00 90.75           H  
ATOM     77 HD13 LEU A   6       0.648  -5.902  -6.771  1.00 90.75           H  
ATOM     78  CD2 LEU A   6       0.207  -3.696  -5.344  1.00 90.75           C  
ATOM     79 HD21 LEU A   6      -0.874  -3.801  -5.259  1.00 90.75           H  
ATOM     80 HD22 LEU A   6       0.468  -3.525  -6.388  1.00 90.75           H  
ATOM     81 HD23 LEU A   6       0.542  -2.839  -4.760  1.00 90.75           H  
ATOM     82  N   GLY A   7       3.187  -5.275  -1.518  1.00 89.25           N  
ATOM     83  H   GLY A   7       2.470  -4.857  -0.942  1.00 89.25           H  
ATOM     84  CA  GLY A   7       4.584  -4.968  -1.202  1.00 89.25           C  
ATOM     85  HA2 GLY A   7       5.063  -4.535  -2.080  1.00 89.25           H  
ATOM     86  HA3 GLY A   7       4.607  -4.232  -0.398  1.00 89.25           H  
ATOM     87  C   GLY A   7       5.421  -6.173  -0.755  1.00 89.25           C  
ATOM     88  O   GLY A   7       6.635  -6.118  -0.894  1.00 89.25           O  
ATOM     89  N   GLY A   8       4.797  -7.249  -0.259  1.00 89.69           N  
ATOM     90  H   GLY A   8       3.800  -7.197  -0.107  1.00 89.69           H  
ATOM     91  CA  GLY A   8       5.465  -8.518   0.079  1.00 89.69           C  
ATOM     92  HA2 GLY A   8       4.983  -8.947   0.958  1.00 89.69           H  
ATOM     93  HA3 GLY A   8       6.510  -8.330   0.326  1.00 89.69           H  
ATOM     94  C   GLY A   8       5.444  -9.582  -1.026  1.00 89.69           C  
ATOM     95  O   GLY A   8       5.960 -10.671  -0.819  1.00 89.69           O  
ATOM     96  N   PHE A   9       4.811  -9.302  -2.168  1.00 86.62           N  
ATOM     97  H   PHE A   9       4.332  -8.415  -2.237  1.00 86.62           H  
ATOM     98  CA  PHE A   9       4.811 -10.174  -3.352  1.00 86.62           C  
ATOM     99  HA  PHE A   9       5.150 -11.173  -3.079  1.00 86.62           H  
ATOM    100  C   PHE A   9       5.766  -9.660  -4.440  1.00 86.62           C  
ATOM    101  CB  PHE A   9       3.367 -10.270  -3.869  1.00 86.62           C  
ATOM    102  HB2 PHE A   9       3.009  -9.270  -4.113  1.00 86.62           H  
ATOM    103  HB3 PHE A   9       2.736 -10.654  -3.067  1.00 86.62           H  
ATOM    104  O   PHE A   9       6.291 -10.430  -5.238  1.00 86.62           O  
ATOM    105  CG  PHE A   9       3.193 -11.164  -5.082  1.00 86.62           C  
ATOM    106  CD1 PHE A   9       3.137 -10.607  -6.375  1.00 86.62           C  
ATOM    107  HD1 PHE A   9       3.225  -9.539  -6.508  1.00 86.62           H  
ATOM    108  CD2 PHE A   9       3.107 -12.559  -4.920  1.00 86.62           C  
ATOM    109  HD2 PHE A   9       3.169 -12.990  -3.932  1.00 86.62           H  
ATOM    110  CE1 PHE A   9       2.995 -11.442  -7.498  1.00 86.62           C  
ATOM    111  HE1 PHE A   9       2.970 -11.014  -8.489  1.00 86.62           H  
ATOM    112  CE2 PHE A   9       2.964 -13.394  -6.043  1.00 86.62           C  
ATOM    113  HE2 PHE A   9       2.914 -14.465  -5.915  1.00 86.62           H  
ATOM    114  CZ  PHE A   9       2.909 -12.836  -7.332  1.00 86.62           C  
ATOM    115  HZ  PHE A   9       2.816 -13.478  -8.195  1.00 86.62           H  
ATOM    116  N   VAL A  10       5.978  -8.340  -4.475  1.00 82.25           N  
ATOM    117  H   VAL A  10       5.458  -7.770  -3.823  1.00 82.25           H  
ATOM    118  CA  VAL A  10       6.866  -7.650  -5.426  1.00 82.25           C  
ATOM    119  HA  VAL A  10       6.962  -8.264  -6.322  1.00 82.25           H  
ATOM    120  C   VAL A  10       8.295  -7.480  -4.875  1.00 82.25           C  
ATOM    121  CB  VAL A  10       6.214  -6.311  -5.841  1.00 82.25           C  
ATOM    122  HB  VAL A  10       6.071  -5.698  -4.952  1.00 82.25           H  
ATOM    123  O   VAL A  10       9.209  -7.133  -5.620  1.00 82.25           O  
ATOM    124  CG1 VAL A  10       7.037  -5.503  -6.854  1.00 82.25           C  
ATOM    125 HG11 VAL A  10       6.463  -4.647  -7.211  1.00 82.25           H  
ATOM    126 HG12 VAL A  10       7.313  -6.134  -7.699  1.00 82.25           H  
ATOM    127 HG13 VAL A  10       7.941  -5.120  -6.381  1.00 82.25           H  
ATOM    128  CG2 VAL A  10       4.839  -6.546  -6.494  1.00 82.25           C  
ATOM    129 HG21 VAL A  10       4.165  -7.056  -5.806  1.00 82.25           H  
ATOM    130 HG22 VAL A  10       4.385  -5.591  -6.761  1.00 82.25           H  
ATOM    131 HG23 VAL A  10       4.955  -7.156  -7.390  1.00 82.25           H  
ATOM    132  N   LYS A  11       8.510  -7.747  -3.586  1.00 78.56           N  
ATOM    133  H   LYS A  11       7.762  -8.179  -3.062  1.00 78.56           H  
ATOM    134  CA  LYS A  11       9.815  -7.784  -2.918  1.00 78.56           C  
ATOM    135  HA  LYS A  11      10.616  -7.667  -3.648  1.00 78.56           H  
ATOM    136  C   LYS A  11      10.026  -9.149  -2.285  1.00 78.56           C  
ATOM    137  CB  LYS A  11       9.877  -6.661  -1.874  1.00 78.56           C  
ATOM    138  HB2 LYS A  11       9.819  -5.702  -2.388  1.00 78.56           H  
ATOM    139  HB3 LYS A  11       9.032  -6.755  -1.192  1.00 78.56           H  
ATOM    140  O   LYS A  11      11.197  -9.587  -2.285  1.00 78.56           O  
ATOM    141  CG  LYS A  11      11.168  -6.747  -1.057  1.00 78.56           C  
ATOM    142  HG2 LYS A  11      11.095  -7.584  -0.363  1.00 78.56           H  
ATOM    143  HG3 LYS A  11      11.999  -6.921  -1.740  1.00 78.56           H  
ATOM    144  CD  LYS A  11      11.429  -5.462  -0.265  1.00 78.56           C  
ATOM    145  HD2 LYS A  11      10.532  -5.203   0.297  1.00 78.56           H  
ATOM    146  HD3 LYS A  11      11.653  -4.649  -0.956  1.00 78.56           H  
ATOM    147  CE  LYS A  11      12.588  -5.663   0.718  1.00 78.56           C  
ATOM    148  HE2 LYS A  11      12.781  -4.722   1.233  1.00 78.56           H  
ATOM    149  HE3 LYS A  11      12.271  -6.397   1.459  1.00 78.56           H  
ATOM    150  NZ  LYS A  11      13.811  -6.148   0.032  1.00 78.56           N  
ATOM    151  HZ1 LYS A  11      14.559  -6.319   0.688  1.00 78.56           H  
ATOM    152  HZ2 LYS A  11      13.599  -7.018  -0.437  1.00 78.56           H  
ATOM    153  HZ3 LYS A  11      14.113  -5.492  -0.674  1.00 78.56           H  
ATOM    154  OXT LYS A  11       9.025  -9.640  -1.727  1.00 78.56           O  
TER     155      LYS A  11                                                       
END
