# Supplementary material for: Unveiling the Bioactive Potential of the Invasive Jellyfish Phyllorhiza punctata Through Integrative Transcriptomic and Proteomic Analyses
Source: Biomolecules. 2025 Aug 4;15(8):1121. doi: 10.3390/biom15081121 (PMC12383608; doi:10.3390/biom15081121)
Supplement: Supplementary file 1 [file biomolecules-15-01121-s001.zip › Suplementary Material/FileS3/Alphafold2/XP_065057552_4865_relaxed_rank_001_alphafold2_ptm_model_4_seed_000.pdb]

ATOM      1  N   GLY A   1       5.455  -2.073  14.777  1.00 72.38           N  
ATOM      2  H   GLY A   1       5.349  -2.722  15.544  1.00 72.38           H  
ATOM      3  H2  GLY A   1       5.250  -1.139  15.101  1.00 72.38           H  
ATOM      4  H3  GLY A   1       6.410  -2.093  14.449  1.00 72.38           H  
ATOM      5  CA  GLY A   1       4.529  -2.416  13.679  1.00 72.38           C  
ATOM      6  HA2 GLY A   1       3.503  -2.429  14.048  1.00 72.38           H  
ATOM      7  HA3 GLY A   1       4.784  -3.386  13.254  1.00 72.38           H  
ATOM      8  C   GLY A   1       4.642  -1.342  12.623  1.00 72.38           C  
ATOM      9  O   GLY A   1       4.643  -0.181  12.999  1.00 72.38           O  
ATOM     10  N   PHE A   2       4.820  -1.710  11.354  1.00 80.38           N  
ATOM     11  H   PHE A   2       4.730  -2.687  11.114  1.00 80.38           H  
ATOM     12  CA  PHE A   2       5.404  -0.862  10.296  1.00 80.38           C  
ATOM     13  HA  PHE A   2       6.461  -0.723  10.520  1.00 80.38           H  
ATOM     14  C   PHE A   2       4.810   0.559  10.158  1.00 80.38           C  
ATOM     15  CB  PHE A   2       5.306  -1.646   8.972  1.00 80.38           C  
ATOM     16  HB2 PHE A   2       4.481  -1.252   8.378  1.00 80.38           H  
ATOM     17  HB3 PHE A   2       5.070  -2.692   9.169  1.00 80.38           H  
ATOM     18  O   PHE A   2       5.534   1.492   9.845  1.00 80.38           O  
ATOM     19  CG  PHE A   2       6.574  -1.635   8.142  1.00 80.38           C  
ATOM     20  CD1 PHE A   2       6.683  -0.784   7.027  1.00 80.38           C  
ATOM     21  HD1 PHE A   2       5.877  -0.113   6.771  1.00 80.38           H  
ATOM     22  CD2 PHE A   2       7.641  -2.498   8.469  1.00 80.38           C  
ATOM     23  HD2 PHE A   2       7.566  -3.163   9.316  1.00 80.38           H  
ATOM     24  CE1 PHE A   2       7.848  -0.799   6.240  1.00 80.38           C  
ATOM     25  HE1 PHE A   2       7.932  -0.142   5.387  1.00 80.38           H  
ATOM     26  CE2 PHE A   2       8.808  -2.507   7.684  1.00 80.38           C  
ATOM     27  HE2 PHE A   2       9.626  -3.167   7.932  1.00 80.38           H  
ATOM     28  CZ  PHE A   2       8.910  -1.660   6.568  1.00 80.38           C  
ATOM     29  HZ  PHE A   2       9.804  -1.666   5.962  1.00 80.38           H  
ATOM     30  N   VAL A   3       3.526   0.757  10.479  1.00 81.50           N  
ATOM     31  H   VAL A   3       2.968  -0.048  10.728  1.00 81.50           H  
ATOM     32  CA  VAL A   3       2.848   2.068  10.400  1.00 81.50           C  
ATOM     33  HA  VAL A   3       3.115   2.535   9.452  1.00 81.50           H  
ATOM     34  C   VAL A   3       3.288   3.049  11.501  1.00 81.50           C  
ATOM     35  CB  VAL A   3       1.317   1.864  10.410  1.00 81.50           C  
ATOM     36  HB  VAL A   3       1.028   1.418  11.361  1.00 81.50           H  
ATOM     37  O   VAL A   3       3.240   4.257  11.304  1.00 81.50           O  
ATOM     38  CG1 VAL A   3       0.538   3.172  10.234  1.00 81.50           C  
ATOM     39 HG11 VAL A   3       0.707   3.836  11.082  1.00 81.50           H  
ATOM     40 HG12 VAL A   3      -0.532   2.970  10.177  1.00 81.50           H  
ATOM     41 HG13 VAL A   3       0.853   3.677   9.321  1.00 81.50           H  
ATOM     42  CG2 VAL A   3       0.879   0.916   9.281  1.00 81.50           C  
ATOM     43 HG21 VAL A   3       1.212   1.306   8.319  1.00 81.50           H  
ATOM     44 HG22 VAL A   3      -0.208   0.832   9.267  1.00 81.50           H  
ATOM     45 HG23 VAL A   3       1.288  -0.084   9.425  1.00 81.50           H  
ATOM     46  N   THR A   4       3.766   2.572  12.653  1.00 87.75           N  
ATOM     47  H   THR A   4       3.835   1.572  12.778  1.00 87.75           H  
ATOM     48  CA  THR A   4       4.191   3.443  13.768  1.00 87.75           C  
ATOM     49  HA  THR A   4       3.400   4.162  13.979  1.00 87.75           H  
ATOM     50  C   THR A   4       5.441   4.254  13.446  1.00 87.75           C  
ATOM     51  CB  THR A   4       4.452   2.607  15.030  1.00 87.75           C  
ATOM     52  HB  THR A   4       5.268   1.913  14.831  1.00 87.75           H  
ATOM     53  O   THR A   4       5.628   5.320  14.015  1.00 87.75           O  
ATOM     54  CG2 THR A   4       4.799   3.424  16.274  1.00 87.75           C  
ATOM     55 HG21 THR A   4       4.806   2.779  17.153  1.00 87.75           H  
ATOM     56 HG22 THR A   4       4.077   4.228  16.417  1.00 87.75           H  
ATOM     57 HG23 THR A   4       5.793   3.859  16.168  1.00 87.75           H  
ATOM     58  OG1 THR A   4       3.301   1.855  15.348  1.00 87.75           O  
ATOM     59  HG1 THR A   4       2.638   2.475  15.660  1.00 87.75           H  
ATOM     60  N   TRP A   5       6.280   3.769  12.534  1.00 84.06           N  
ATOM     61  H   TRP A   5       6.028   2.935  12.023  1.00 84.06           H  
ATOM     62  CA  TRP A   5       7.524   4.443  12.162  1.00 84.06           C  
ATOM     63  HA  TRP A   5       7.931   4.944  13.040  1.00 84.06           H  
ATOM     64  C   TRP A   5       7.322   5.547  11.114  1.00 84.06           C  
ATOM     65  CB  TRP A   5       8.521   3.374  11.713  1.00 84.06           C  
ATOM     66  HB2 TRP A   5       8.407   2.493  12.344  1.00 84.06           H  
ATOM     67  HB3 TRP A   5       8.295   3.080  10.688  1.00 84.06           H  
ATOM     68  O   TRP A   5       8.263   6.229  10.738  1.00 84.06           O  
ATOM     69  CG  TRP A   5       9.947   3.796  11.808  1.00 84.06           C  
ATOM     70  CD1 TRP A   5      10.629   3.988  12.959  1.00 84.06           C  
ATOM     71  HD1 TRP A   5      10.219   3.868  13.951  1.00 84.06           H  
ATOM     72  CD2 TRP A   5      10.868   4.145  10.730  1.00 84.06           C  
ATOM     73  CE2 TRP A   5      12.115   4.515  11.314  1.00 84.06           C  
ATOM     74  CE3 TRP A   5      10.772   4.202   9.323  1.00 84.06           C  
ATOM     75  HE3 TRP A   5       9.830   3.969   8.850  1.00 84.06           H  
ATOM     76  NE1 TRP A   5      11.912   4.407  12.672  1.00 84.06           N  
ATOM     77  HE1 TRP A   5      12.580   4.688  13.375  1.00 84.06           H  
ATOM     78  CH2 TRP A   5      13.097   4.938   9.145  1.00 84.06           C  
ATOM     79  HH2 TRP A   5      13.932   5.250   8.536  1.00 84.06           H  
ATOM     80  CZ2 TRP A   5      13.221   4.902  10.544  1.00 84.06           C  
ATOM     81  HZ2 TRP A   5      14.147   5.187  11.021  1.00 84.06           H  
ATOM     82  CZ3 TRP A   5      11.875   4.593   8.539  1.00 84.06           C  
ATOM     83  HZ3 TRP A   5      11.777   4.649   7.465  1.00 84.06           H  
ATOM     84  N   LEU A   6       6.086   5.709  10.638  1.00 90.75           N  
ATOM     85  H   LEU A   6       5.347   5.122  10.999  1.00 90.75           H  
ATOM     86  CA  LEU A   6       5.700   6.762   9.702  1.00 90.75           C  
ATOM     87  HA  LEU A   6       6.604   7.136   9.222  1.00 90.75           H  
ATOM     88  C   LEU A   6       5.091   7.984  10.410  1.00 90.75           C  
ATOM     89  CB  LEU A   6       4.782   6.135   8.633  1.00 90.75           C  
ATOM     90  HB2 LEU A   6       4.757   5.055   8.781  1.00 90.75           H  
ATOM     91  HB3 LEU A   6       3.758   6.486   8.764  1.00 90.75           H  
ATOM     92  O   LEU A   6       4.635   8.906   9.738  1.00 90.75           O  
ATOM     93  CG  LEU A   6       5.260   6.413   7.195  1.00 90.75           C  
ATOM     94  HG  LEU A   6       6.337   6.576   7.176  1.00 90.75           H  
ATOM     95  CD1 LEU A   6       4.972   5.197   6.313  1.00 90.75           C  
ATOM     96 HD11 LEU A   6       5.307   5.397   5.296  1.00 90.75           H  
ATOM     97 HD12 LEU A   6       5.519   4.334   6.693  1.00 90.75           H  
ATOM     98 HD13 LEU A   6       3.903   4.984   6.309  1.00 90.75           H  
ATOM     99  CD2 LEU A   6       4.560   7.626   6.582  1.00 90.75           C  
ATOM    100 HD21 LEU A   6       4.789   8.512   7.174  1.00 90.75           H  
ATOM    101 HD22 LEU A   6       4.920   7.789   5.566  1.00 90.75           H  
ATOM    102 HD23 LEU A   6       3.480   7.477   6.569  1.00 90.75           H  
ATOM    103  N   LYS A   7       5.057   7.979  11.748  1.00 68.88           N  
ATOM    104  H   LYS A   7       5.578   7.246  12.207  1.00 68.88           H  
ATOM    105  CA  LYS A   7       4.919   9.210  12.529  1.00 68.88           C  
ATOM    106  HA  LYS A   7       4.355   9.960  11.975  1.00 68.88           H  
ATOM    107  C   LYS A   7       6.296   9.815  12.740  1.00 68.88           C  
ATOM    108  CB  LYS A   7       4.271   8.947  13.889  1.00 68.88           C  
ATOM    109  HB2 LYS A   7       4.374   9.861  14.475  1.00 68.88           H  
ATOM    110  HB3 LYS A   7       4.811   8.152  14.403  1.00 68.88           H  
ATOM    111  O   LYS A   7       6.397  11.043  12.555  1.00 68.88           O  
ATOM    112  CG  LYS A   7       2.790   8.586  13.777  1.00 68.88           C  
ATOM    113  HG2 LYS A   7       2.300   9.280  13.095  1.00 68.88           H  
ATOM    114  HG3 LYS A   7       2.686   7.570  13.395  1.00 68.88           H  
ATOM    115  CD  LYS A   7       2.149   8.701  15.163  1.00 68.88           C  
ATOM    116  HD2 LYS A   7       2.621   7.999  15.849  1.00 68.88           H  
ATOM    117  HD3 LYS A   7       2.310   9.716  15.526  1.00 68.88           H  
ATOM    118  CE  LYS A   7       0.649   8.421  15.061  1.00 68.88           C  
ATOM    119  HE2 LYS A   7       0.303   8.793  14.097  1.00 68.88           H  
ATOM    120  HE3 LYS A   7       0.488   7.343  15.080  1.00 68.88           H  
ATOM    121  NZ  LYS A   7      -0.096   9.100  16.148  1.00 68.88           N  
ATOM    122  HZ1 LYS A   7       0.227   8.787  17.052  1.00 68.88           H  
ATOM    123  HZ2 LYS A   7      -1.087   8.925  16.065  1.00 68.88           H  
ATOM    124  HZ3 LYS A   7       0.057  10.097  16.087  1.00 68.88           H  
ATOM    125  OXT LYS A   7       7.167   9.024  13.160  1.00 68.88           O  
TER     126      LYS A   7                                                       
END
