# Supplementary material for: Unveiling the Bioactive Potential of the Invasive Jellyfish Phyllorhiza punctata Through Integrative Transcriptomic and Proteomic Analyses
Source: Biomolecules. 2025 Aug 4;15(8):1121. doi: 10.3390/biom15081121 (PMC12383608; doi:10.3390/biom15081121)
Supplement: Supplementary file 1 [file biomolecules-15-01121-s001.zip › Suplementary Material/FileS3/Alphafold2/XP_065057918_4421_relaxed_rank_001_alphafold2_ptm_model_4_seed_000.pdb]

ATOM      1  N   PHE A   1      12.715   9.328   7.060  1.00 83.69           N  
ATOM      2  H   PHE A   1      13.243   9.434   6.206  1.00 83.69           H  
ATOM      3  H2  PHE A   1      12.932  10.102   7.671  1.00 83.69           H  
ATOM      4  H3  PHE A   1      12.990   8.461   7.501  1.00 83.69           H  
ATOM      5  CA  PHE A   1      11.270   9.315   6.748  1.00 83.69           C  
ATOM      6  HA  PHE A   1      11.026  10.272   6.285  1.00 83.69           H  
ATOM      7  C   PHE A   1      10.414   9.249   8.013  1.00 83.69           C  
ATOM      8  CB  PHE A   1      10.918   8.238   5.720  1.00 83.69           C  
ATOM      9  HB2 PHE A   1      10.948   7.255   6.190  1.00 83.69           H  
ATOM     10  HB3 PHE A   1      11.664   8.247   4.926  1.00 83.69           H  
ATOM     11  O   PHE A   1       9.740  10.224   8.288  1.00 83.69           O  
ATOM     12  CG  PHE A   1       9.565   8.469   5.084  1.00 83.69           C  
ATOM     13  CD1 PHE A   1       8.458   7.688   5.467  1.00 83.69           C  
ATOM     14  HD1 PHE A   1       8.557   6.906   6.205  1.00 83.69           H  
ATOM     15  CD2 PHE A   1       9.409   9.476   4.109  1.00 83.69           C  
ATOM     16  HD2 PHE A   1      10.250  10.073   3.789  1.00 83.69           H  
ATOM     17  CE1 PHE A   1       7.203   7.912   4.876  1.00 83.69           C  
ATOM     18  HE1 PHE A   1       6.352   7.313   5.163  1.00 83.69           H  
ATOM     19  CE2 PHE A   1       8.151   9.699   3.522  1.00 83.69           C  
ATOM     20  HE2 PHE A   1       8.028  10.463   2.770  1.00 83.69           H  
ATOM     21  CZ  PHE A   1       7.049   8.916   3.905  1.00 83.69           C  
ATOM     22  HZ  PHE A   1       6.084   9.084   3.452  1.00 83.69           H  
ATOM     23  N   ILE A   2      10.509   8.199   8.845  1.00 87.88           N  
ATOM     24  H   ILE A   2      10.994   7.364   8.550  1.00 87.88           H  
ATOM     25  CA  ILE A   2       9.702   8.078  10.084  1.00 87.88           C  
ATOM     26  HA  ILE A   2       8.647   8.082   9.807  1.00 87.88           H  
ATOM     27  C   ILE A   2       9.892   9.264  11.044  1.00 87.88           C  
ATOM     28  CB  ILE A   2       9.990   6.735  10.800  1.00 87.88           C  
ATOM     29  HB  ILE A   2      11.046   6.696  11.068  1.00 87.88           H  
ATOM     30  O   ILE A   2       8.918   9.851  11.489  1.00 87.88           O  
ATOM     31  CG1 ILE A   2       9.686   5.563   9.835  1.00 87.88           C  
ATOM     32 HG12 ILE A   2      10.406   5.577   9.017  1.00 87.88           H  
ATOM     33 HG13 ILE A   2       8.691   5.697   9.411  1.00 87.88           H  
ATOM     34  CG2 ILE A   2       9.169   6.620  12.099  1.00 87.88           C  
ATOM     35 HG21 ILE A   2       9.387   7.436  12.788  1.00 87.88           H  
ATOM     36 HG22 ILE A   2       9.406   5.697  12.628  1.00 87.88           H  
ATOM     37 HG23 ILE A   2       8.103   6.632  11.873  1.00 87.88           H  
ATOM     38  CD1 ILE A   2       9.742   4.167  10.465  1.00 87.88           C  
ATOM     39 HD11 ILE A   2       8.902   4.020  11.144  1.00 87.88           H  
ATOM     40 HD12 ILE A   2      10.681   4.036  11.003  1.00 87.88           H  
ATOM     41 HD13 ILE A   2       9.677   3.415   9.678  1.00 87.88           H  
ATOM     42  N   GLN A   3      11.135   9.684  11.291  1.00 86.62           N  
ATOM     43  H   GLN A   3      11.911   9.112  10.988  1.00 86.62           H  
ATOM     44  CA  GLN A   3      11.424  10.845  12.151  1.00 86.62           C  
ATOM     45  HA  GLN A   3      10.986  10.687  13.136  1.00 86.62           H  
ATOM     46  C   GLN A   3      10.828  12.157  11.610  1.00 86.62           C  
ATOM     47  CB  GLN A   3      12.950  10.978  12.298  1.00 86.62           C  
ATOM     48  HB2 GLN A   3      13.402  11.035  11.308  1.00 86.62           H  
ATOM     49  HB3 GLN A   3      13.178  11.908  12.818  1.00 86.62           H  
ATOM     50  O   GLN A   3      10.453  13.037  12.373  1.00 86.62           O  
ATOM     51  CG  GLN A   3      13.587   9.807  13.071  1.00 86.62           C  
ATOM     52  HG2 GLN A   3      14.671   9.923  13.055  1.00 86.62           H  
ATOM     53  HG3 GLN A   3      13.346   8.861  12.587  1.00 86.62           H  
ATOM     54  CD  GLN A   3      13.148   9.762  14.532  1.00 86.62           C  
ATOM     55  NE2 GLN A   3      12.946   8.600  15.112  1.00 86.62           N  
ATOM     56 HE21 GLN A   3      13.134   7.720  14.653  1.00 86.62           H  
ATOM     57 HE22 GLN A   3      12.661   8.659  16.079  1.00 86.62           H  
ATOM     58  OE1 GLN A   3      12.966  10.774  15.176  1.00 86.62           O  
ATOM     59  N   CYS A   4      10.684  12.265  10.287  1.00 86.44           N  
ATOM     60  H   CYS A   4      10.829  11.438   9.725  1.00 86.44           H  
ATOM     61  CA  CYS A   4      10.038  13.412   9.651  1.00 86.44           C  
ATOM     62  HA  CYS A   4      10.420  14.332  10.094  1.00 86.44           H  
ATOM     63  C   CYS A   4       8.517  13.406   9.891  1.00 86.44           C  
ATOM     64  CB  CYS A   4      10.405  13.391   8.159  1.00 86.44           C  
ATOM     65  HB2 CYS A   4       9.938  12.530   7.680  1.00 86.44           H  
ATOM     66  HB3 CYS A   4      11.489  13.344   8.056  1.00 86.44           H  
ATOM     67  O   CYS A   4       7.933  14.471  10.036  1.00 86.44           O  
ATOM     68  SG  CYS A   4       9.808  14.883   7.321  1.00 86.44           S  
ATOM     69  HG  CYS A   4      10.267  14.613   6.095  1.00 86.44           H  
ATOM     70  N   LEU A   5       7.898  12.223   9.986  1.00 87.69           N  
ATOM     71  H   LEU A   5       8.444  11.380   9.888  1.00 87.69           H  
ATOM     72  CA  LEU A   5       6.476  12.056  10.311  1.00 87.69           C  
ATOM     73  HA  LEU A   5       5.907  12.839   9.810  1.00 87.69           H  
ATOM     74  C   LEU A   5       6.186  12.186  11.815  1.00 87.69           C  
ATOM     75  CB  LEU A   5       6.031  10.676   9.788  1.00 87.69           C  
ATOM     76  HB2 LEU A   5       6.408  10.537   8.775  1.00 87.69           H  
ATOM     77  HB3 LEU A   5       6.483   9.912  10.421  1.00 87.69           H  
ATOM     78  O   LEU A   5       5.067  12.482  12.193  1.00 87.69           O  
ATOM     79  CG  LEU A   5       4.504  10.457   9.772  1.00 87.69           C  
ATOM     80  HG  LEU A   5       4.063  10.721  10.733  1.00 87.69           H  
ATOM     81  CD1 LEU A   5       3.837  11.273   8.663  1.00 87.69           C  
ATOM     82 HD11 LEU A   5       3.958  12.337   8.870  1.00 87.69           H  
ATOM     83 HD12 LEU A   5       2.768  11.062   8.653  1.00 87.69           H  
ATOM     84 HD13 LEU A   5       4.267  11.032   7.691  1.00 87.69           H  
ATOM     85  CD2 LEU A   5       4.205   8.978   9.526  1.00 87.69           C  
ATOM     86 HD21 LEU A   5       4.622   8.381  10.337  1.00 87.69           H  
ATOM     87 HD22 LEU A   5       4.630   8.658   8.574  1.00 87.69           H  
ATOM     88 HD23 LEU A   5       3.126   8.826   9.509  1.00 87.69           H  
ATOM     89  N   ALA A   6       7.169  11.928  12.679  1.00 89.38           N  
ATOM     90  H   ALA A   6       8.045  11.572  12.327  1.00 89.38           H  
ATOM     91  CA  ALA A   6       6.979  12.034  14.126  1.00 89.38           C  
ATOM     92  HA  ALA A   6       5.966  11.723  14.380  1.00 89.38           H  
ATOM     93  C   ALA A   6       7.142  13.471  14.650  1.00 89.38           C  
ATOM     94  CB  ALA A   6       7.959  11.069  14.802  1.00 89.38           C  
ATOM     95  HB1 ALA A   6       7.801  11.091  15.880  1.00 89.38           H  
ATOM     96  HB2 ALA A   6       7.788  10.055  14.440  1.00 89.38           H  
ATOM     97  HB3 ALA A   6       8.985  11.368  14.588  1.00 89.38           H  
ATOM     98  O   ALA A   6       6.610  13.801  15.704  1.00 89.38           O  
ATOM     99  N   SER A   7       7.913  14.305  13.944  1.00 83.56           N  
ATOM    100  H   SER A   7       8.351  13.952  13.106  1.00 83.56           H  
ATOM    101  CA  SER A   7       8.205  15.681  14.363  1.00 83.56           C  
ATOM    102  HA  SER A   7       8.001  15.778  15.430  1.00 83.56           H  
ATOM    103  C   SER A   7       7.362  16.745  13.654  1.00 83.56           C  
ATOM    104  CB  SER A   7       9.691  15.968  14.152  1.00 83.56           C  
ATOM    105  HB2 SER A   7      10.286  15.191  14.632  1.00 83.56           H  
ATOM    106  HB3 SER A   7       9.912  15.973  13.085  1.00 83.56           H  
ATOM    107  O   SER A   7       7.379  17.895  14.095  1.00 83.56           O  
ATOM    108  OG  SER A   7      10.028  17.220  14.714  1.00 83.56           O  
ATOM    109  HG  SER A   7       9.243  17.772  14.676  1.00 83.56           H  
ATOM    110  N   ARG A   8       6.691  16.400  12.551  1.00 56.44           N  
ATOM    111  H   ARG A   8       6.615  15.415  12.342  1.00 56.44           H  
ATOM    112  CA  ARG A   8       5.657  17.232  11.922  1.00 56.44           C  
ATOM    113  HA  ARG A   8       5.687  18.254  12.299  1.00 56.44           H  
ATOM    114  C   ARG A   8       4.294  16.700  12.314  1.00 56.44           C  
ATOM    115  CB  ARG A   8       5.775  17.214  10.396  1.00 56.44           C  
ATOM    116  HB2 ARG A   8       5.877  16.187  10.046  1.00 56.44           H  
ATOM    117  HB3 ARG A   8       4.849  17.619   9.989  1.00 56.44           H  
ATOM    118  O   ARG A   8       3.431  17.546  12.615  1.00 56.44           O  
ATOM    119  CG  ARG A   8       6.936  18.065   9.886  1.00 56.44           C  
ATOM    120  HG2 ARG A   8       6.845  19.063  10.313  1.00 56.44           H  
ATOM    121  HG3 ARG A   8       7.884  17.630  10.203  1.00 56.44           H  
ATOM    122  CD  ARG A   8       6.884  18.139   8.352  1.00 56.44           C  
ATOM    123  HD2 ARG A   8       5.934  17.737   8.000  1.00 56.44           H  
ATOM    124  HD3 ARG A   8       7.687  17.523   7.947  1.00 56.44           H  
ATOM    125  NE  ARG A   8       7.014  19.525   7.868  1.00 56.44           N  
ATOM    126  HE  ARG A   8       7.095  20.235   8.582  1.00 56.44           H  
ATOM    127  NH1 ARG A   8       6.801  19.069   5.636  1.00 56.44           N  
ATOM    128 HH11 ARG A   8       6.715  19.383   4.679  1.00 56.44           H  
ATOM    129 HH12 ARG A   8       6.694  18.095   5.879  1.00 56.44           H  
ATOM    130  NH2 ARG A   8       7.038  21.183   6.314  1.00 56.44           N  
ATOM    131 HH21 ARG A   8       6.961  21.489   5.354  1.00 56.44           H  
ATOM    132 HH22 ARG A   8       7.135  21.862   7.056  1.00 56.44           H  
ATOM    133  CZ  ARG A   8       6.951  19.919   6.613  1.00 56.44           C  
ATOM    134  OXT ARG A   8       4.162  15.466  12.213  1.00 56.44           O  
TER     135      ARG A   8                                                       
END
