# Supplementary material for: Unveiling the Bioactive Potential of the Invasive Jellyfish Phyllorhiza punctata Through Integrative Transcriptomic and Proteomic Analyses
Source: Biomolecules. 2025 Aug 4;15(8):1121. doi: 10.3390/biom15081121 (PMC12383608; doi:10.3390/biom15081121)
Supplement: Supplementary file 1 [file biomolecules-15-01121-s001.zip › Suplementary Material/FileS3/Alphafold2/XP_065057987_8463_relaxed_rank_001_alphafold2_ptm_model_3_seed_000.pdb]

ATOM      1  N   LEU A   1      -1.726   8.037  -8.174  1.00 80.81           N  
ATOM      2  H   LEU A   1      -2.399   7.549  -7.601  1.00 80.81           H  
ATOM      3  H2  LEU A   1      -2.094   8.149  -9.108  1.00 80.81           H  
ATOM      4  H3  LEU A   1      -0.887   7.477  -8.226  1.00 80.81           H  
ATOM      5  CA  LEU A   1      -1.407   9.356  -7.576  1.00 80.81           C  
ATOM      6  HA  LEU A   1      -1.020   9.174  -6.574  1.00 80.81           H  
ATOM      7  C   LEU A   1      -2.660  10.196  -7.323  1.00 80.81           C  
ATOM      8  CB  LEU A   1      -0.292  10.084  -8.350  1.00 80.81           C  
ATOM      9  HB2 LEU A   1      -0.235   9.697  -9.367  1.00 80.81           H  
ATOM     10  HB3 LEU A   1      -0.531  11.145  -8.425  1.00 80.81           H  
ATOM     11  O   LEU A   1      -2.908  10.503  -6.168  1.00 80.81           O  
ATOM     12  CG  LEU A   1       1.066   9.910  -7.625  1.00 80.81           C  
ATOM     13  HG  LEU A   1       0.975   9.135  -6.865  1.00 80.81           H  
ATOM     14  CD1 LEU A   1       2.169   9.471  -8.584  1.00 80.81           C  
ATOM     15 HD11 LEU A   1       1.923   8.514  -9.044  1.00 80.81           H  
ATOM     16 HD12 LEU A   1       3.105   9.359  -8.037  1.00 80.81           H  
ATOM     17 HD13 LEU A   1       2.313  10.221  -9.362  1.00 80.81           H  
ATOM     18  CD2 LEU A   1       1.484  11.208  -6.938  1.00 80.81           C  
ATOM     19 HD21 LEU A   1       2.403  11.048  -6.376  1.00 80.81           H  
ATOM     20 HD22 LEU A   1       0.711  11.539  -6.244  1.00 80.81           H  
ATOM     21 HD23 LEU A   1       1.662  11.991  -7.676  1.00 80.81           H  
ATOM     22  N   PHE A   2      -3.508  10.475  -8.319  1.00 91.00           N  
ATOM     23  H   PHE A   2      -3.233  10.333  -9.281  1.00 91.00           H  
ATOM     24  CA  PHE A   2      -4.722  11.292  -8.112  1.00 91.00           C  
ATOM     25  HA  PHE A   2      -4.423  12.244  -7.673  1.00 91.00           H  
ATOM     26  C   PHE A   2      -5.755  10.700  -7.136  1.00 91.00           C  
ATOM     27  CB  PHE A   2      -5.350  11.599  -9.476  1.00 91.00           C  
ATOM     28  HB2 PHE A   2      -6.322  12.066  -9.318  1.00 91.00           H  
ATOM     29  HB3 PHE A   2      -5.515  10.674 -10.028  1.00 91.00           H  
ATOM     30  O   PHE A   2      -6.316  11.436  -6.336  1.00 91.00           O  
ATOM     31  CG  PHE A   2      -4.502  12.552 -10.291  1.00 91.00           C  
ATOM     32  CD1 PHE A   2      -4.519  13.925  -9.980  1.00 91.00           C  
ATOM     33  HD1 PHE A   2      -5.158  14.298  -9.193  1.00 91.00           H  
ATOM     34  CD2 PHE A   2      -3.676  12.079 -11.330  1.00 91.00           C  
ATOM     35  HD2 PHE A   2      -3.682  11.035 -11.604  1.00 91.00           H  
ATOM     36  CE1 PHE A   2      -3.713  14.822 -10.700  1.00 91.00           C  
ATOM     37  HE1 PHE A   2      -3.738  15.876 -10.468  1.00 91.00           H  
ATOM     38  CE2 PHE A   2      -2.865  12.979 -12.047  1.00 91.00           C  
ATOM     39  HE2 PHE A   2      -2.247  12.628 -12.859  1.00 91.00           H  
ATOM     40  CZ  PHE A   2      -2.884  14.349 -11.731  1.00 91.00           C  
ATOM     41  HZ  PHE A   2      -2.275  15.042 -12.292  1.00 91.00           H  
ATOM     42  N   ASN A   3      -5.935   9.375  -7.103  1.00 85.81           N  
ATOM     43  H   ASN A   3      -5.566   8.819  -7.862  1.00 85.81           H  
ATOM     44  CA  ASN A   3      -6.854   8.726  -6.153  1.00 85.81           C  
ATOM     45  HA  ASN A   3      -7.823   9.222  -6.223  1.00 85.81           H  
ATOM     46  C   ASN A   3      -6.445   8.845  -4.676  1.00 85.81           C  
ATOM     47  CB  ASN A   3      -7.021   7.238  -6.528  1.00 85.81           C  
ATOM     48  HB2 ASN A   3      -6.867   6.617  -5.645  1.00 85.81           H  
ATOM     49  HB3 ASN A   3      -6.296   6.930  -7.281  1.00 85.81           H  
ATOM     50  O   ASN A   3      -7.288   8.648  -3.812  1.00 85.81           O  
ATOM     51  CG  ASN A   3      -8.409   6.955  -7.066  1.00 85.81           C  
ATOM     52  ND2 ASN A   3      -9.064   5.915  -6.608  1.00 85.81           N  
ATOM     53 HD21 ASN A   3      -8.702   5.356  -5.849  1.00 85.81           H  
ATOM     54 HD22 ASN A   3      -9.993   5.788  -6.983  1.00 85.81           H  
ATOM     55  OD1 ASN A   3      -8.903   7.659  -7.925  1.00 85.81           O  
ATOM     56  N   PHE A   4      -5.167   9.109  -4.385  1.00 91.12           N  
ATOM     57  H   PHE A   4      -4.531   9.345  -5.134  1.00 91.12           H  
ATOM     58  CA  PHE A   4      -4.698   9.299  -3.009  1.00 91.12           C  
ATOM     59  HA  PHE A   4      -5.335   8.736  -2.326  1.00 91.12           H  
ATOM     60  C   PHE A   4      -4.792  10.765  -2.575  1.00 91.12           C  
ATOM     61  CB  PHE A   4      -3.268   8.759  -2.872  1.00 91.12           C  
ATOM     62  HB2 PHE A   4      -2.571   9.458  -3.335  1.00 91.12           H  
ATOM     63  HB3 PHE A   4      -3.195   7.814  -3.409  1.00 91.12           H  
ATOM     64  O   PHE A   4      -4.912  11.034  -1.395  1.00 91.12           O  
ATOM     65  CG  PHE A   4      -2.853   8.511  -1.434  1.00 91.12           C  
ATOM     66  CD1 PHE A   4      -2.256   9.535  -0.673  1.00 91.12           C  
ATOM     67  HD1 PHE A   4      -2.104  10.515  -1.102  1.00 91.12           H  
ATOM     68  CD2 PHE A   4      -3.092   7.255  -0.843  1.00 91.12           C  
ATOM     69  HD2 PHE A   4      -3.562   6.468  -1.413  1.00 91.12           H  
ATOM     70  CE1 PHE A   4      -1.899   9.302   0.667  1.00 91.12           C  
ATOM     71  HE1 PHE A   4      -1.466  10.099   1.254  1.00 91.12           H  
ATOM     72  CE2 PHE A   4      -2.730   7.022   0.496  1.00 91.12           C  
ATOM     73  HE2 PHE A   4      -2.916   6.060   0.951  1.00 91.12           H  
ATOM     74  CZ  PHE A   4      -2.134   8.046   1.251  1.00 91.12           C  
ATOM     75  HZ  PHE A   4      -1.868   7.876   2.283  1.00 91.12           H  
ATOM     76  N   LEU A   5      -4.749  11.705  -3.525  1.00 93.06           N  
ATOM     77  H   LEU A   5      -4.654  11.425  -4.490  1.00 93.06           H  
ATOM     78  CA  LEU A   5      -4.953  13.129  -3.240  1.00 93.06           C  
ATOM     79  HA  LEU A   5      -4.524  13.376  -2.269  1.00 93.06           H  
ATOM     80  C   LEU A   5      -6.436  13.497  -3.145  1.00 93.06           C  
ATOM     81  CB  LEU A   5      -4.273  13.965  -4.336  1.00 93.06           C  
ATOM     82  HB2 LEU A   5      -4.606  14.999  -4.244  1.00 93.06           H  
ATOM     83  HB3 LEU A   5      -4.604  13.600  -5.309  1.00 93.06           H  
ATOM     84  O   LEU A   5      -6.776  14.470  -2.488  1.00 93.06           O  
ATOM     85  CG  LEU A   5      -2.738  13.950  -4.275  1.00 93.06           C  
ATOM     86  HG  LEU A   5      -2.380  12.922  -4.219  1.00 93.06           H  
ATOM     87  CD1 LEU A   5      -2.172  14.576  -5.550  1.00 93.06           C  
ATOM     88 HD11 LEU A   5      -2.495  15.615  -5.625  1.00 93.06           H  
ATOM     89 HD12 LEU A   5      -1.083  14.543  -5.522  1.00 93.06           H  
ATOM     90 HD13 LEU A   5      -2.523  14.026  -6.423  1.00 93.06           H  
ATOM     91  CD2 LEU A   5      -2.206  14.734  -3.074  1.00 93.06           C  
ATOM     92 HD21 LEU A   5      -2.591  15.754  -3.087  1.00 93.06           H  
ATOM     93 HD22 LEU A   5      -2.514  14.254  -2.145  1.00 93.06           H  
ATOM     94 HD23 LEU A   5      -1.117  14.761  -3.099  1.00 93.06           H  
ATOM     95  N   ASN A   6      -7.300  12.751  -3.838  1.00 91.88           N  
ATOM     96  H   ASN A   6      -6.936  12.017  -4.429  1.00 91.88           H  
ATOM     97  CA  ASN A   6      -8.740  13.001  -3.858  1.00 91.88           C  
ATOM     98  HA  ASN A   6      -8.911  14.056  -3.644  1.00 91.88           H  
ATOM     99  C   ASN A   6      -9.518  12.217  -2.787  1.00 91.88           C  
ATOM    100  CB  ASN A   6      -9.254  12.694  -5.273  1.00 91.88           C  
ATOM    101  HB2 ASN A   6      -9.347  11.615  -5.397  1.00 91.88           H  
ATOM    102  HB3 ASN A   6      -8.551  13.077  -6.013  1.00 91.88           H  
ATOM    103  O   ASN A   6     -10.736  12.346  -2.702  1.00 91.88           O  
ATOM    104  CG  ASN A   6     -10.589  13.362  -5.549  1.00 91.88           C  
ATOM    105  ND2 ASN A   6     -11.440  12.749  -6.338  1.00 91.88           N  
ATOM    106 HD21 ASN A   6     -12.326  13.220  -6.442  1.00 91.88           H  
ATOM    107 HD22 ASN A   6     -11.265  11.805  -6.654  1.00 91.88           H  
ATOM    108  OD1 ASN A   6     -10.865  14.470  -5.133  1.00 91.88           O  
ATOM    109  N   LYS A   7      -8.834  11.356  -2.029  1.00 81.25           N  
ATOM    110  H   LYS A   7      -7.829  11.459  -2.021  1.00 81.25           H  
ATOM    111  CA  LYS A   7      -9.380  10.699  -0.843  1.00 81.25           C  
ATOM    112  HA  LYS A   7     -10.468  10.764  -0.841  1.00 81.25           H  
ATOM    113  C   LYS A   7      -8.917  11.463   0.386  1.00 81.25           C  
ATOM    114  CB  LYS A   7      -8.936   9.231  -0.812  1.00 81.25           C  
ATOM    115  HB2 LYS A   7      -9.287   8.741  -1.720  1.00 81.25           H  
ATOM    116  HB3 LYS A   7      -7.848   9.183  -0.776  1.00 81.25           H  
ATOM    117  O   LYS A   7      -9.748  11.598   1.307  1.00 81.25           O  
ATOM    118  CG  LYS A   7      -9.528   8.531   0.417  1.00 81.25           C  
ATOM    119  HG2 LYS A   7     -10.606   8.691   0.433  1.00 81.25           H  
ATOM    120  HG3 LYS A   7      -9.095   8.955   1.323  1.00 81.25           H  
ATOM    121  CD  LYS A   7      -9.247   7.030   0.400  1.00 81.25           C  
ATOM    122  HD2 LYS A   7      -8.170   6.862   0.411  1.00 81.25           H  
ATOM    123  HD3 LYS A   7      -9.680   6.600  -0.503  1.00 81.25           H  
ATOM    124  CE  LYS A   7      -9.897   6.423   1.644  1.00 81.25           C  
ATOM    125  HE2 LYS A   7     -10.937   6.747   1.678  1.00 81.25           H  
ATOM    126  HE3 LYS A   7      -9.401   6.833   2.524  1.00 81.25           H  
ATOM    127  NZ  LYS A   7      -9.818   4.944   1.637  1.00 81.25           N  
ATOM    128  HZ1 LYS A   7      -8.851   4.653   1.634  1.00 81.25           H  
ATOM    129  HZ2 LYS A   7     -10.267   4.574   2.463  1.00 81.25           H  
ATOM    130  HZ3 LYS A   7     -10.284   4.578   0.819  1.00 81.25           H  
ATOM    131  OXT LYS A   7      -7.718  11.804   0.383  1.00 81.25           O  
TER     132      LYS A   7                                                       
END
