# Supplementary material for: Unveiling the Bioactive Potential of the Invasive Jellyfish Phyllorhiza punctata Through Integrative Transcriptomic and Proteomic Analyses
Source: Biomolecules. 2025 Aug 4;15(8):1121. doi: 10.3390/biom15081121 (PMC12383608; doi:10.3390/biom15081121)
Supplement: Supplementary file 1 [file biomolecules-15-01121-s001.zip › Suplementary Material/FileS3/Alphafold2/XP_065058056_5537_relaxed_rank_001_alphafold2_ptm_model_5_seed_000.pdb]

ATOM      1  N   GLY A   1      11.392  -9.994  -8.831  1.00 81.94           N  
ATOM      2  H   GLY A   1      11.622 -10.130  -7.857  1.00 81.94           H  
ATOM      3  H2  GLY A   1      11.799 -10.741  -9.376  1.00 81.94           H  
ATOM      4  H3  GLY A   1      11.781  -9.115  -9.143  1.00 81.94           H  
ATOM      5  CA  GLY A   1       9.931  -9.977  -9.013  1.00 81.94           C  
ATOM      6  HA2 GLY A   1       9.489 -10.912  -8.667  1.00 81.94           H  
ATOM      7  HA3 GLY A   1       9.691  -9.836 -10.067  1.00 81.94           H  
ATOM      8  C   GLY A   1       9.327  -8.829  -8.243  1.00 81.94           C  
ATOM      9  O   GLY A   1       8.939  -7.852  -8.857  1.00 81.94           O  
ATOM     10  N   VAL A   2       9.331  -8.902  -6.910  1.00 84.69           N  
ATOM     11  H   VAL A   2       9.597  -9.755  -6.440  1.00 84.69           H  
ATOM     12  CA  VAL A   2       8.904  -7.815  -6.014  1.00 84.69           C  
ATOM     13  HA  VAL A   2       8.997  -6.862  -6.533  1.00 84.69           H  
ATOM     14  C   VAL A   2       9.805  -7.832  -4.767  1.00 84.69           C  
ATOM     15  CB  VAL A   2       7.420  -7.996  -5.622  1.00 84.69           C  
ATOM     16  HB  VAL A   2       7.295  -8.966  -5.139  1.00 84.69           H  
ATOM     17  O   VAL A   2      10.134  -8.926  -4.304  1.00 84.69           O  
ATOM     18  CG1 VAL A   2       6.934  -6.916  -4.656  1.00 84.69           C  
ATOM     19 HG11 VAL A   2       7.070  -5.925  -5.091  1.00 84.69           H  
ATOM     20 HG12 VAL A   2       5.877  -7.063  -4.436  1.00 84.69           H  
ATOM     21 HG13 VAL A   2       7.475  -6.995  -3.713  1.00 84.69           H  
ATOM     22  CG2 VAL A   2       6.496  -7.944  -6.846  1.00 84.69           C  
ATOM     23 HG21 VAL A   2       5.455  -7.989  -6.529  1.00 84.69           H  
ATOM     24 HG22 VAL A   2       6.673  -8.797  -7.501  1.00 84.69           H  
ATOM     25 HG23 VAL A   2       6.654  -7.019  -7.401  1.00 84.69           H  
ATOM     26  N   PRO A   3      10.244  -6.680  -4.228  1.00 93.31           N  
ATOM     27  CA  PRO A   3      10.999  -6.634  -2.978  1.00 93.31           C  
ATOM     28  HA  PRO A   3      11.903  -7.233  -3.093  1.00 93.31           H  
ATOM     29  C   PRO A   3      10.175  -7.159  -1.799  1.00 93.31           C  
ATOM     30  CB  PRO A   3      11.385  -5.164  -2.763  1.00 93.31           C  
ATOM     31  HB2 PRO A   3      12.402  -5.068  -2.383  1.00 93.31           H  
ATOM     32  HB3 PRO A   3      10.683  -4.683  -2.083  1.00 93.31           H  
ATOM     33  O   PRO A   3       8.997  -6.825  -1.669  1.00 93.31           O  
ATOM     34  CG  PRO A   3      11.243  -4.534  -4.146  1.00 93.31           C  
ATOM     35  HG2 PRO A   3      10.991  -3.475  -4.085  1.00 93.31           H  
ATOM     36  HG3 PRO A   3      12.164  -4.678  -4.711  1.00 93.31           H  
ATOM     37  CD  PRO A   3      10.121  -5.344  -4.785  1.00 93.31           C  
ATOM     38  HD2 PRO A   3      10.234  -5.331  -5.869  1.00 93.31           H  
ATOM     39  HD3 PRO A   3       9.157  -4.928  -4.493  1.00 93.31           H  
ATOM     40  N   ALA A   4      10.813  -7.905  -0.894  1.00 94.19           N  
ATOM     41  H   ALA A   4      11.772  -8.167  -1.068  1.00 94.19           H  
ATOM     42  CA  ALA A   4      10.166  -8.462   0.298  1.00 94.19           C  
ATOM     43  HA  ALA A   4       9.433  -9.206  -0.014  1.00 94.19           H  
ATOM     44  C   ALA A   4       9.415  -7.400   1.126  1.00 94.19           C  
ATOM     45  CB  ALA A   4      11.243  -9.162   1.136  1.00 94.19           C  
ATOM     46  HB1 ALA A   4      10.783  -9.602   2.020  1.00 94.19           H  
ATOM     47  HB2 ALA A   4      12.005  -8.450   1.453  1.00 94.19           H  
ATOM     48  HB3 ALA A   4      11.708  -9.960   0.556  1.00 94.19           H  
ATOM     49  O   ALA A   4       8.323  -7.663   1.617  1.00 94.19           O  
ATOM     50  N   GLY A   5       9.941  -6.171   1.198  1.00 96.00           N  
ATOM     51  H   GLY A   5      10.847  -6.013   0.781  1.00 96.00           H  
ATOM     52  CA  GLY A   5       9.297  -5.069   1.918  1.00 96.00           C  
ATOM     53  HA2 GLY A   5       9.950  -4.197   1.887  1.00 96.00           H  
ATOM     54  HA3 GLY A   5       9.160  -5.358   2.960  1.00 96.00           H  
ATOM     55  C   GLY A   5       7.930  -4.655   1.360  1.00 96.00           C  
ATOM     56  O   GLY A   5       7.058  -4.274   2.135  1.00 96.00           O  
ATOM     57  N   ILE A   6       7.702  -4.773   0.045  1.00 96.56           N  
ATOM     58  H   ILE A   6       8.404  -5.213  -0.534  1.00 96.56           H  
ATOM     59  CA  ILE A   6       6.393  -4.463  -0.557  1.00 96.56           C  
ATOM     60  HA  ILE A   6       6.029  -3.526  -0.136  1.00 96.56           H  
ATOM     61  C   ILE A   6       5.370  -5.536  -0.177  1.00 96.56           C  
ATOM     62  CB  ILE A   6       6.500  -4.286  -2.090  1.00 96.56           C  
ATOM     63  HB  ILE A   6       6.940  -5.192  -2.507  1.00 96.56           H  
ATOM     64  O   ILE A   6       4.236  -5.207   0.162  1.00 96.56           O  
ATOM     65  CG1 ILE A   6       7.438  -3.102  -2.426  1.00 96.56           C  
ATOM     66 HG12 ILE A   6       7.144  -2.232  -1.840  1.00 96.56           H  
ATOM     67 HG13 ILE A   6       8.453  -3.373  -2.134  1.00 96.56           H  
ATOM     68  CG2 ILE A   6       5.108  -4.105  -2.729  1.00 96.56           C  
ATOM     69 HG21 ILE A   6       5.184  -4.008  -3.812  1.00 96.56           H  
ATOM     70 HG22 ILE A   6       4.620  -3.219  -2.322  1.00 96.56           H  
ATOM     71 HG23 ILE A   6       4.477  -4.974  -2.539  1.00 96.56           H  
ATOM     72  CD1 ILE A   6       7.471  -2.689  -3.905  1.00 96.56           C  
ATOM     73 HD11 ILE A   6       7.534  -3.566  -4.549  1.00 96.56           H  
ATOM     74 HD12 ILE A   6       8.334  -2.048  -4.083  1.00 96.56           H  
ATOM     75 HD13 ILE A   6       6.569  -2.130  -4.155  1.00 96.56           H  
ATOM     76  N   LEU A   7       5.774  -6.810  -0.176  1.00 96.88           N  
ATOM     77  H   LEU A   7       6.738  -7.015  -0.398  1.00 96.88           H  
ATOM     78  CA  LEU A   7       4.903  -7.902   0.261  1.00 96.88           C  
ATOM     79  HA  LEU A   7       3.968  -7.853  -0.298  1.00 96.88           H  
ATOM     80  C   LEU A   7       4.519  -7.749   1.737  1.00 96.88           C  
ATOM     81  CB  LEU A   7       5.586  -9.254  -0.003  1.00 96.88           C  
ATOM     82  HB2 LEU A   7       6.597  -9.225   0.402  1.00 96.88           H  
ATOM     83  HB3 LEU A   7       5.042 -10.032   0.533  1.00 96.88           H  
ATOM     84  O   LEU A   7       3.340  -7.852   2.068  1.00 96.88           O  
ATOM     85  CG  LEU A   7       5.641  -9.641  -1.491  1.00 96.88           C  
ATOM     86  HG  LEU A   7       6.045  -8.812  -2.072  1.00 96.88           H  
ATOM     87  CD1 LEU A   7       6.565 -10.845  -1.672  1.00 96.88           C  
ATOM     88 HD11 LEU A   7       6.596 -11.132  -2.723  1.00 96.88           H  
ATOM     89 HD12 LEU A   7       6.202 -11.686  -1.081  1.00 96.88           H  
ATOM     90 HD13 LEU A   7       7.573 -10.586  -1.348  1.00 96.88           H  
ATOM     91  CD2 LEU A   7       4.261 -10.010  -2.039  1.00 96.88           C  
ATOM     92 HD21 LEU A   7       3.829 -10.822  -1.454  1.00 96.88           H  
ATOM     93 HD22 LEU A   7       4.348 -10.327  -3.078  1.00 96.88           H  
ATOM     94 HD23 LEU A   7       3.592  -9.150  -2.000  1.00 96.88           H  
ATOM     95  N   SER A   8       5.481  -7.424   2.604  1.00 96.69           N  
ATOM     96  H   SER A   8       6.445  -7.436   2.300  1.00 96.69           H  
ATOM     97  CA  SER A   8       5.212  -7.192   4.029  1.00 96.69           C  
ATOM     98  HA  SER A   8       4.736  -8.079   4.445  1.00 96.69           H  
ATOM     99  C   SER A   8       4.270  -6.010   4.268  1.00 96.69           C  
ATOM    100  CB  SER A   8       6.518  -6.950   4.789  1.00 96.69           C  
ATOM    101  HB2 SER A   8       7.011  -6.057   4.407  1.00 96.69           H  
ATOM    102  HB3 SER A   8       6.288  -6.803   5.845  1.00 96.69           H  
ATOM    103  O   SER A   8       3.407  -6.080   5.142  1.00 96.69           O  
ATOM    104  OG  SER A   8       7.381  -8.062   4.652  1.00 96.69           O  
ATOM    105  HG  SER A   8       7.919  -8.135   5.444  1.00 96.69           H  
ATOM    106  N   LEU A   9       4.400  -4.938   3.479  1.00 97.12           N  
ATOM    107  H   LEU A   9       5.144  -4.928   2.795  1.00 97.12           H  
ATOM    108  CA  LEU A   9       3.543  -3.757   3.583  1.00 97.12           C  
ATOM    109  HA  LEU A   9       3.560  -3.413   4.617  1.00 97.12           H  
ATOM    110  C   LEU A   9       2.084  -4.063   3.223  1.00 97.12           C  
ATOM    111  CB  LEU A   9       4.120  -2.660   2.670  1.00 97.12           C  
ATOM    112  HB2 LEU A   9       5.156  -2.474   2.954  1.00 97.12           H  
ATOM    113  HB3 LEU A   9       4.115  -3.026   1.643  1.00 97.12           H  
ATOM    114  O   LEU A   9       1.178  -3.548   3.870  1.00 97.12           O  
ATOM    115  CG  LEU A   9       3.349  -1.328   2.716  1.00 97.12           C  
ATOM    116  HG  LEU A   9       2.300  -1.492   2.470  1.00 97.12           H  
ATOM    117  CD1 LEU A   9       3.443  -0.661   4.089  1.00 97.12           C  
ATOM    118 HD11 LEU A   9       2.955   0.313   4.063  1.00 97.12           H  
ATOM    119 HD12 LEU A   9       2.934  -1.274   4.833  1.00 97.12           H  
ATOM    120 HD13 LEU A   9       4.487  -0.537   4.377  1.00 97.12           H  
ATOM    121  CD2 LEU A   9       3.923  -0.372   1.670  1.00 97.12           C  
ATOM    122 HD21 LEU A   9       4.975  -0.178   1.880  1.00 97.12           H  
ATOM    123 HD22 LEU A   9       3.372   0.568   1.689  1.00 97.12           H  
ATOM    124 HD23 LEU A   9       3.828  -0.816   0.679  1.00 97.12           H  
ATOM    125  N   ILE A  10       1.862  -4.890   2.199  1.00 96.19           N  
ATOM    126  H   ILE A  10       2.660  -5.264   1.705  1.00 96.19           H  
ATOM    127  CA  ILE A  10       0.518  -5.281   1.756  1.00 96.19           C  
ATOM    128  HA  ILE A  10      -0.128  -4.403   1.764  1.00 96.19           H  
ATOM    129  C   ILE A  10      -0.108  -6.278   2.731  1.00 96.19           C  
ATOM    130  CB  ILE A  10       0.565  -5.829   0.312  1.00 96.19           C  
ATOM    131  HB  ILE A  10       1.317  -6.617   0.268  1.00 96.19           H  
ATOM    132  O   ILE A  10      -1.284  -6.157   3.030  1.00 96.19           O  
ATOM    133  CG1 ILE A  10       0.969  -4.698  -0.664  1.00 96.19           C  
ATOM    134 HG12 ILE A  10       0.164  -3.966  -0.724  1.00 96.19           H  
ATOM    135 HG13 ILE A  10       1.852  -4.184  -0.287  1.00 96.19           H  
ATOM    136  CG2 ILE A  10      -0.791  -6.430  -0.111  1.00 96.19           C  
ATOM    137 HG21 ILE A  10      -0.753  -6.798  -1.136  1.00 96.19           H  
ATOM    138 HG22 ILE A  10      -1.048  -7.280   0.522  1.00 96.19           H  
ATOM    139 HG23 ILE A  10      -1.580  -5.683  -0.023  1.00 96.19           H  
ATOM    140  CD1 ILE A  10       1.305  -5.190  -2.077  1.00 96.19           C  
ATOM    141 HD11 ILE A  10       0.414  -5.569  -2.578  1.00 96.19           H  
ATOM    142 HD12 ILE A  10       1.701  -4.359  -2.661  1.00 96.19           H  
ATOM    143 HD13 ILE A  10       2.059  -5.976  -2.026  1.00 96.19           H  
ATOM    144  N   ALA A  11       0.664  -7.231   3.256  1.00 94.88           N  
ATOM    145  H   ALA A  11       1.625  -7.310   2.955  1.00 94.88           H  
ATOM    146  CA  ALA A  11       0.146  -8.228   4.194  1.00 94.88           C  
ATOM    147  HA  ALA A  11      -0.755  -8.675   3.773  1.00 94.88           H  
ATOM    148  C   ALA A  11      -0.242  -7.646   5.565  1.00 94.88           C  
ATOM    149  CB  ALA A  11       1.213  -9.317   4.349  1.00 94.88           C  
ATOM    150  HB1 ALA A  11       2.120  -8.890   4.777  1.00 94.88           H  
ATOM    151  HB2 ALA A  11       1.441  -9.756   3.378  1.00 94.88           H  
ATOM    152  HB3 ALA A  11       0.838 -10.097   5.012  1.00 94.88           H  
ATOM    153  O   ALA A  11      -1.018  -8.257   6.291  1.00 94.88           O  
ATOM    154  N   THR A  12       0.332  -6.496   5.934  1.00 94.38           N  
ATOM    155  H   THR A  12       0.970  -6.058   5.285  1.00 94.38           H  
ATOM    156  CA  THR A  12       0.087  -5.838   7.231  1.00 94.38           C  
ATOM    157  HA  THR A  12      -0.265  -6.585   7.942  1.00 94.38           H  
ATOM    158  C   THR A  12      -1.010  -4.766   7.156  1.00 94.38           C  
ATOM    159  CB  THR A  12       1.399  -5.254   7.791  1.00 94.38           C  
ATOM    160  HB  THR A  12       1.696  -4.400   7.182  1.00 94.38           H  
ATOM    161  O   THR A  12      -1.392  -4.214   8.186  1.00 94.38           O  
ATOM    162  CG2 THR A  12       1.325  -4.813   9.254  1.00 94.38           C  
ATOM    163 HG21 THR A  12       2.330  -4.626   9.634  1.00 94.38           H  
ATOM    164 HG22 THR A  12       0.853  -5.593   9.852  1.00 94.38           H  
ATOM    165 HG23 THR A  12       0.753  -3.889   9.346  1.00 94.38           H  
ATOM    166  OG1 THR A  12       2.436  -6.212   7.738  1.00 94.38           O  
ATOM    167  HG1 THR A  12       2.685  -6.303   6.815  1.00 94.38           H  
ATOM    168  N   ARG A  13      -1.509  -4.443   5.959  1.00 84.19           N  
ATOM    169  H   ARG A  13      -1.308  -5.064   5.188  1.00 84.19           H  
ATOM    170  CA  ARG A  13      -2.667  -3.561   5.764  1.00 84.19           C  
ATOM    171  HA  ARG A  13      -2.808  -2.923   6.637  1.00 84.19           H  
ATOM    172  C   ARG A  13      -3.950  -4.371   5.676  1.00 84.19           C  
ATOM    173  CB  ARG A  13      -2.498  -2.716   4.495  1.00 84.19           C  
ATOM    174  HB2 ARG A  13      -1.729  -3.143   3.852  1.00 84.19           H  
ATOM    175  HB3 ARG A  13      -3.437  -2.729   3.941  1.00 84.19           H  
ATOM    176  O   ARG A  13      -4.959  -3.854   6.198  1.00 84.19           O  
ATOM    177  CG  ARG A  13      -2.163  -1.265   4.835  1.00 84.19           C  
ATOM    178  HG2 ARG A  13      -1.150  -1.206   5.234  1.00 84.19           H  
ATOM    179  HG3 ARG A  13      -2.871  -0.886   5.572  1.00 84.19           H  
ATOM    180  CD  ARG A  13      -2.281  -0.437   3.557  1.00 84.19           C  
ATOM    181  HD2 ARG A  13      -1.601  -0.864   2.819  1.00 84.19           H  
ATOM    182  HD3 ARG A  13      -3.301  -0.514   3.179  1.00 84.19           H  
ATOM    183  NE  ARG A  13      -1.960   0.981   3.792  1.00 84.19           N  
ATOM    184  HE  ARG A  13      -2.159   1.328   4.720  1.00 84.19           H  
ATOM    185  NH1 ARG A  13      -1.166   1.439   1.695  1.00 84.19           N  
ATOM    186 HH11 ARG A  13      -1.377   0.485   1.438  1.00 84.19           H  
ATOM    187 HH12 ARG A  13      -0.778   2.085   1.022  1.00 84.19           H  
ATOM    188  NH2 ARG A  13      -1.195   3.046   3.240  1.00 84.19           N  
ATOM    189 HH21 ARG A  13      -0.805   3.686   2.563  1.00 84.19           H  
ATOM    190 HH22 ARG A  13      -1.413   3.363   4.174  1.00 84.19           H  
ATOM    191  CZ  ARG A  13      -1.444   1.811   2.913  1.00 84.19           C  
ATOM    192  OXT ARG A  13      -3.897  -5.420   5.007  1.00 84.19           O  
TER     193      ARG A  13                                                       
END
