# Supplementary material for: Unveiling the Bioactive Potential of the Invasive Jellyfish Phyllorhiza punctata Through Integrative Transcriptomic and Proteomic Analyses
Source: Biomolecules. 2025 Aug 4;15(8):1121. doi: 10.3390/biom15081121 (PMC12383608; doi:10.3390/biom15081121)
Supplement: Supplementary file 1 [file biomolecules-15-01121-s001.zip › Suplementary Material/FileS3/Alphafold2/XP_065058059_13565_relaxed_rank_001_alphafold2_ptm_model_2_seed_000.pdb]

ATOM      1  N   THR A   1      -9.218   3.965   4.993  1.00 54.22           N  
ATOM      2  H   THR A   1      -9.793   3.493   4.310  1.00 54.22           H  
ATOM      3  H2  THR A   1      -9.548   4.908   5.141  1.00 54.22           H  
ATOM      4  H3  THR A   1      -9.264   3.468   5.871  1.00 54.22           H  
ATOM      5  CA  THR A   1      -7.809   4.025   4.554  1.00 54.22           C  
ATOM      6  HA  THR A   1      -7.755   4.447   3.551  1.00 54.22           H  
ATOM      7  C   THR A   1      -7.289   2.606   4.542  1.00 54.22           C  
ATOM      8  CB  THR A   1      -7.016   4.931   5.496  1.00 54.22           C  
ATOM      9  HB  THR A   1      -6.837   4.436   6.451  1.00 54.22           H  
ATOM     10  O   THR A   1      -7.278   1.988   5.596  1.00 54.22           O  
ATOM     11  CG2 THR A   1      -5.705   5.410   4.890  1.00 54.22           C  
ATOM     12 HG21 THR A   1      -5.191   6.065   5.593  1.00 54.22           H  
ATOM     13 HG22 THR A   1      -5.887   5.953   3.962  1.00 54.22           H  
ATOM     14 HG23 THR A   1      -5.059   4.556   4.686  1.00 54.22           H  
ATOM     15  OG1 THR A   1      -7.818   6.067   5.711  1.00 54.22           O  
ATOM     16  HG1 THR A   1      -7.299   6.697   6.216  1.00 54.22           H  
ATOM     17  N   GLY A   2      -7.080   2.040   3.350  1.00 71.19           N  
ATOM     18  H   GLY A   2      -7.047   2.620   2.524  1.00 71.19           H  
ATOM     19  CA  GLY A   2      -6.813   0.609   3.147  1.00 71.19           C  
ATOM     20  HA2 GLY A   2      -7.592   0.025   3.637  1.00 71.19           H  
ATOM     21  HA3 GLY A   2      -6.844   0.390   2.080  1.00 71.19           H  
ATOM     22  C   GLY A   2      -5.455   0.140   3.690  1.00 71.19           C  
ATOM     23  O   GLY A   2      -4.683   0.966   4.181  1.00 71.19           O  
ATOM     24  N   PRO A   3      -5.173  -1.176   3.625  1.00 68.12           N  
ATOM     25  CA  PRO A   3      -3.954  -1.764   4.165  1.00 68.12           C  
ATOM     26  HA  PRO A   3      -3.928  -1.597   5.242  1.00 68.12           H  
ATOM     27  C   PRO A   3      -2.715  -1.125   3.540  1.00 68.12           C  
ATOM     28  CB  PRO A   3      -4.045  -3.272   3.902  1.00 68.12           C  
ATOM     29  HB2 PRO A   3      -3.074  -3.710   3.671  1.00 68.12           H  
ATOM     30  HB3 PRO A   3      -4.488  -3.765   4.767  1.00 68.12           H  
ATOM     31  O   PRO A   3      -2.680  -0.824   2.346  1.00 68.12           O  
ATOM     32  CG  PRO A   3      -5.004  -3.368   2.717  1.00 68.12           C  
ATOM     33  HG2 PRO A   3      -4.450  -3.224   1.790  1.00 68.12           H  
ATOM     34  HG3 PRO A   3      -5.536  -4.319   2.702  1.00 68.12           H  
ATOM     35  CD  PRO A   3      -5.952  -2.190   2.932  1.00 68.12           C  
ATOM     36  HD2 PRO A   3      -6.786  -2.500   3.562  1.00 68.12           H  
ATOM     37  HD3 PRO A   3      -6.316  -1.833   1.969  1.00 68.12           H  
ATOM     38  N   LEU A   4      -1.724  -0.897   4.402  1.00 67.50           N  
ATOM     39  H   LEU A   4      -1.871  -1.193   5.356  1.00 67.50           H  
ATOM     40  CA  LEU A   4      -0.434  -0.299   4.093  1.00 67.50           C  
ATOM     41  HA  LEU A   4      -0.568   0.773   3.949  1.00 67.50           H  
ATOM     42  C   LEU A   4       0.130  -0.898   2.807  1.00 67.50           C  
ATOM     43  CB  LEU A   4       0.514  -0.552   5.279  1.00 67.50           C  
ATOM     44  HB2 LEU A   4       0.532  -1.623   5.478  1.00 67.50           H  
ATOM     45  HB3 LEU A   4       1.526  -0.254   5.003  1.00 67.50           H  
ATOM     46  O   LEU A   4       0.214  -2.119   2.667  1.00 67.50           O  
ATOM     47  CG  LEU A   4       0.106   0.194   6.564  1.00 67.50           C  
ATOM     48  HG  LEU A   4      -0.964   0.074   6.738  1.00 67.50           H  
ATOM     49  CD1 LEU A   4       0.839  -0.387   7.770  1.00 67.50           C  
ATOM     50 HD11 LEU A   4       0.609  -1.448   7.869  1.00 67.50           H  
ATOM     51 HD12 LEU A   4       0.519   0.123   8.678  1.00 67.50           H  
ATOM     52 HD13 LEU A   4       1.915  -0.265   7.651  1.00 67.50           H  
ATOM     53  CD2 LEU A   4       0.427   1.687   6.469  1.00 67.50           C  
ATOM     54 HD21 LEU A   4      -0.131   2.145   5.652  1.00 67.50           H  
ATOM     55 HD22 LEU A   4       0.145   2.180   7.399  1.00 67.50           H  
ATOM     56 HD23 LEU A   4       1.494   1.829   6.303  1.00 67.50           H  
ATOM     57  N   CYS A   5       0.482  -0.003   1.886  1.00 64.56           N  
ATOM     58  H   CYS A   5       0.329   0.969   2.114  1.00 64.56           H  
ATOM     59  CA  CYS A   5       1.087  -0.282   0.596  1.00 64.56           C  
ATOM     60  HA  CYS A   5       0.356  -0.779  -0.042  1.00 64.56           H  
ATOM     61  C   CYS A   5       2.300  -1.201   0.775  1.00 64.56           C  
ATOM     62  CB  CYS A   5       1.462   1.075  -0.023  1.00 64.56           C  
ATOM     63  HB2 CYS A   5       2.332   1.486   0.489  1.00 64.56           H  
ATOM     64  HB3 CYS A   5       0.627   1.768   0.083  1.00 64.56           H  
ATOM     65  O   CYS A   5       3.428  -0.748   0.938  1.00 64.56           O  
ATOM     66  SG  CYS A   5       1.822   0.899  -1.790  1.00 64.56           S  
ATOM     67  HG  CYS A   5       2.219   2.155  -2.013  1.00 64.56           H  
ATOM     68  N   THR A   6       2.068  -2.509   0.750  1.00 67.44           N  
ATOM     69  H   THR A   6       1.109  -2.824   0.758  1.00 67.44           H  
ATOM     70  CA  THR A   6       3.136  -3.489   0.615  1.00 67.44           C  
ATOM     71  HA  THR A   6       4.070  -3.058   0.974  1.00 67.44           H  
ATOM     72  C   THR A   6       3.277  -3.720  -0.876  1.00 67.44           C  
ATOM     73  CB  THR A   6       2.899  -4.770   1.428  1.00 67.44           C  
ATOM     74  HB  THR A   6       2.189  -5.419   0.915  1.00 67.44           H  
ATOM     75  O   THR A   6       2.949  -4.781  -1.403  1.00 67.44           O  
ATOM     76  CG2 THR A   6       4.221  -5.507   1.657  1.00 67.44           C  
ATOM     77 HG21 THR A   6       4.032  -6.413   2.232  1.00 67.44           H  
ATOM     78 HG22 THR A   6       4.665  -5.782   0.701  1.00 67.44           H  
ATOM     79 HG23 THR A   6       4.914  -4.873   2.211  1.00 67.44           H  
ATOM     80  OG1 THR A   6       2.381  -4.457   2.701  1.00 67.44           O  
ATOM     81  HG1 THR A   6       1.704  -3.783   2.604  1.00 67.44           H  
ATOM     82  N   CYS A   7       3.721  -2.679  -1.585  1.00 60.12           N  
ATOM     83  H   CYS A   7       3.942  -1.826  -1.093  1.00 60.12           H  
ATOM     84  CA  CYS A   7       4.278  -2.864  -2.913  1.00 60.12           C  
ATOM     85  HA  CYS A   7       3.660  -3.574  -3.464  1.00 60.12           H  
ATOM     86  C   CYS A   7       5.656  -3.500  -2.707  1.00 60.12           C  
ATOM     87  CB  CYS A   7       4.281  -1.542  -3.691  1.00 60.12           C  
ATOM     88  HB2 CYS A   7       3.325  -1.033  -3.562  1.00 60.12           H  
ATOM     89  HB3 CYS A   7       5.080  -0.898  -3.326  1.00 60.12           H  
ATOM     90  O   CYS A   7       6.691  -2.850  -2.801  1.00 60.12           O  
ATOM     91  SG  CYS A   7       4.531  -1.889  -5.457  1.00 60.12           S  
ATOM     92  HG  CYS A   7       3.407  -2.581  -5.667  1.00 60.12           H  
ATOM     93  N   ASN A   8       5.652  -4.786  -2.346  1.00 62.47           N  
ATOM     94  H   ASN A   8       4.752  -5.218  -2.191  1.00 62.47           H  
ATOM     95  CA  ASN A   8       6.769  -5.662  -2.639  1.00 62.47           C  
ATOM     96  HA  ASN A   8       7.684  -5.283  -2.185  1.00 62.47           H  
ATOM     97  C   ASN A   8       6.917  -5.614  -4.160  1.00 62.47           C  
ATOM     98  CB  ASN A   8       6.467  -7.093  -2.135  1.00 62.47           C  
ATOM     99  HB2 ASN A   8       5.399  -7.301  -2.212  1.00 62.47           H  
ATOM    100  HB3 ASN A   8       6.986  -7.810  -2.771  1.00 62.47           H  
ATOM    101  O   ASN A   8       6.226  -6.333  -4.881  1.00 62.47           O  
ATOM    102  CG  ASN A   8       6.948  -7.365  -0.722  1.00 62.47           C  
ATOM    103  ND2 ASN A   8       6.306  -8.262  -0.010  1.00 62.47           N  
ATOM    104 HD21 ASN A   8       6.681  -8.437   0.911  1.00 62.47           H  
ATOM    105 HD22 ASN A   8       5.517  -8.762  -0.394  1.00 62.47           H  
ATOM    106  OD1 ASN A   8       7.920  -6.811  -0.247  1.00 62.47           O  
ATOM    107  N   THR A   9       7.786  -4.740  -4.661  1.00 63.25           N  
ATOM    108  H   THR A   9       8.210  -4.066  -4.040  1.00 63.25           H  
ATOM    109  CA  THR A   9       8.250  -4.746  -6.051  1.00 63.25           C  
ATOM    110  HA  THR A   9       7.396  -4.881  -6.715  1.00 63.25           H  
ATOM    111  C   THR A   9       9.185  -5.943  -6.246  1.00 63.25           C  
ATOM    112  CB  THR A   9       8.926  -3.416  -6.422  1.00 63.25           C  
ATOM    113  HB  THR A   9       9.359  -3.500  -7.419  1.00 63.25           H  
ATOM    114  O   THR A   9      10.368  -5.793  -6.524  1.00 63.25           O  
ATOM    115  CG2 THR A   9       7.945  -2.246  -6.419  1.00 63.25           C  
ATOM    116 HG21 THR A   9       7.127  -2.447  -7.111  1.00 63.25           H  
ATOM    117 HG22 THR A   9       8.465  -1.342  -6.735  1.00 63.25           H  
ATOM    118 HG23 THR A   9       7.548  -2.091  -5.416  1.00 63.25           H  
ATOM    119  OG1 THR A   9       9.945  -3.125  -5.496  1.00 63.25           O  
ATOM    120  HG1 THR A   9      10.637  -3.772  -5.653  1.00 63.25           H  
ATOM    121  N   GLY A  10       8.643  -7.138  -6.007  1.00 63.16           N  
ATOM    122  H   GLY A  10       7.668  -7.136  -5.744  1.00 63.16           H  
ATOM    123  CA  GLY A  10       9.303  -8.440  -6.048  1.00 63.16           C  
ATOM    124  HA2 GLY A  10      10.334  -8.322  -6.381  1.00 63.16           H  
ATOM    125  HA3 GLY A  10       9.306  -8.882  -5.052  1.00 63.16           H  
ATOM    126  C   GLY A  10       8.606  -9.401  -7.008  1.00 63.16           C  
ATOM    127  O   GLY A  10       8.586 -10.599  -6.764  1.00 63.16           O  
ATOM    128  N   PHE A  11       8.018  -8.874  -8.083  1.00 65.44           N  
ATOM    129  H   PHE A  11       8.049  -7.870  -8.186  1.00 65.44           H  
ATOM    130  CA  PHE A  11       7.593  -9.658  -9.243  1.00 65.44           C  
ATOM    131  HA  PHE A  11       8.142 -10.599  -9.242  1.00 65.44           H  
ATOM    132  C   PHE A  11       8.008  -8.950 -10.538  1.00 65.44           C  
ATOM    133  CB  PHE A  11       6.098 -10.014  -9.172  1.00 65.44           C  
ATOM    134  HB2 PHE A  11       5.761 -10.328 -10.159  1.00 65.44           H  
ATOM    135  HB3 PHE A  11       5.523  -9.130  -8.899  1.00 65.44           H  
ATOM    136  O   PHE A  11       7.175  -8.558 -11.349  1.00 65.44           O  
ATOM    137  CG  PHE A  11       5.791 -11.151  -8.214  1.00 65.44           C  
ATOM    138  CD1 PHE A  11       5.936 -12.487  -8.637  1.00 65.44           C  
ATOM    139  HD1 PHE A  11       6.260 -12.701  -9.645  1.00 65.44           H  
ATOM    140  CD2 PHE A  11       5.385 -10.879  -6.894  1.00 65.44           C  
ATOM    141  HD2 PHE A  11       5.290  -9.856  -6.560  1.00 65.44           H  
ATOM    142  CE1 PHE A  11       5.673 -13.544  -7.747  1.00 65.44           C  
ATOM    143  HE1 PHE A  11       5.793 -14.567  -8.072  1.00 65.44           H  
ATOM    144  CE2 PHE A  11       5.126 -11.935  -6.003  1.00 65.44           C  
ATOM    145  HE2 PHE A  11       4.827 -11.723  -4.987  1.00 65.44           H  
ATOM    146  CZ  PHE A  11       5.270 -13.268  -6.429  1.00 65.44           C  
ATOM    147  HZ  PHE A  11       5.080 -14.079  -5.742  1.00 65.44           H  
ATOM    148  N   LYS A  12       9.316  -8.733 -10.688  1.00 55.06           N  
ATOM    149  H   LYS A  12       9.863  -8.652  -9.843  1.00 55.06           H  
ATOM    150  CA  LYS A  12      10.136  -9.231 -11.802  1.00 55.06           C  
ATOM    151  HA  LYS A  12      10.043 -10.316 -11.845  1.00 55.06           H  
ATOM    152  C   LYS A  12      11.608  -8.958 -11.507  1.00 55.06           C  
ATOM    153  CB  LYS A  12       9.730  -8.630 -13.157  1.00 55.06           C  
ATOM    154  HB2 LYS A  12       8.658  -8.760 -13.302  1.00 55.06           H  
ATOM    155  HB3 LYS A  12       9.962  -7.565 -13.177  1.00 55.06           H  
ATOM    156  O   LYS A  12      11.888  -7.879 -10.949  1.00 55.06           O  
ATOM    157  CG  LYS A  12      10.458  -9.357 -14.298  1.00 55.06           C  
ATOM    158  HG2 LYS A  12      11.504  -9.053 -14.308  1.00 55.06           H  
ATOM    159  HG3 LYS A  12      10.402 -10.433 -14.131  1.00 55.06           H  
ATOM    160  CD  LYS A  12       9.810  -9.038 -15.649  1.00 55.06           C  
ATOM    161  HD2 LYS A  12       9.890  -7.970 -15.855  1.00 55.06           H  
ATOM    162  HD3 LYS A  12       8.753  -9.298 -15.599  1.00 55.06           H  
ATOM    163  CE  LYS A  12      10.452  -9.853 -16.776  1.00 55.06           C  
ATOM    164  HE2 LYS A  12       9.854  -9.728 -17.679  1.00 55.06           H  
ATOM    165  HE3 LYS A  12      10.426 -10.906 -16.495  1.00 55.06           H  
ATOM    166  NZ  LYS A  12      11.848  -9.422 -17.025  1.00 55.06           N  
ATOM    167  HZ1 LYS A  12      12.384  -9.529 -16.176  1.00 55.06           H  
ATOM    168  HZ2 LYS A  12      11.879  -8.446 -17.282  1.00 55.06           H  
ATOM    169  HZ3 LYS A  12      12.280  -9.979 -17.749  1.00 55.06           H  
ATOM    170  OXT LYS A  12      12.397  -9.849 -11.878  1.00 55.06           O  
TER     171      LYS A  12                                                       
END
