# Supplementary material for: Unveiling the Bioactive Potential of the Invasive Jellyfish Phyllorhiza punctata Through Integrative Transcriptomic and Proteomic Analyses
Source: Biomolecules. 2025 Aug 4;15(8):1121. doi: 10.3390/biom15081121 (PMC12383608; doi:10.3390/biom15081121)
Supplement: Supplementary file 1 [file biomolecules-15-01121-s001.zip › Suplementary Material/FileS3/Alphafold2/XP_065058123_5088_relaxed_rank_001_alphafold2_ptm_model_3_seed_000.pdb]

ATOM      1  N   GLY A   1      12.363  -1.619 -11.728  1.00 74.94           N  
ATOM      2  H   GLY A   1      12.615  -0.737 -11.306  1.00 74.94           H  
ATOM      3  H2  GLY A   1      13.180  -2.020 -12.166  1.00 74.94           H  
ATOM      4  H3  GLY A   1      11.652  -1.453 -12.426  1.00 74.94           H  
ATOM      5  CA  GLY A   1      11.853  -2.522 -10.684  1.00 74.94           C  
ATOM      6  HA2 GLY A   1      12.622  -2.701  -9.934  1.00 74.94           H  
ATOM      7  HA3 GLY A   1      11.529  -3.471 -11.111  1.00 74.94           H  
ATOM      8  C   GLY A   1      10.691  -1.846 -10.008  1.00 74.94           C  
ATOM      9  O   GLY A   1      10.911  -1.061  -9.100  1.00 74.94           O  
ATOM     10  N   PHE A   2       9.481  -2.050 -10.521  1.00 77.81           N  
ATOM     11  H   PHE A   2       9.325  -2.763 -11.220  1.00 77.81           H  
ATOM     12  CA  PHE A   2       8.289  -1.455  -9.927  1.00 77.81           C  
ATOM     13  HA  PHE A   2       8.520  -0.457  -9.553  1.00 77.81           H  
ATOM     14  C   PHE A   2       7.867  -2.330  -8.751  1.00 77.81           C  
ATOM     15  CB  PHE A   2       7.185  -1.311 -10.984  1.00 77.81           C  
ATOM     16  HB2 PHE A   2       6.305  -0.875 -10.511  1.00 77.81           H  
ATOM     17  HB3 PHE A   2       6.903  -2.298 -11.350  1.00 77.81           H  
ATOM     18  O   PHE A   2       7.546  -3.500  -8.942  1.00 77.81           O  
ATOM     19  CG  PHE A   2       7.589  -0.439 -12.159  1.00 77.81           C  
ATOM     20  CD1 PHE A   2       7.488   0.962 -12.067  1.00 77.81           C  
ATOM     21  HD1 PHE A   2       7.094   1.422 -11.172  1.00 77.81           H  
ATOM     22  CD2 PHE A   2       8.088  -1.026 -13.339  1.00 77.81           C  
ATOM     23  HD2 PHE A   2       8.131  -2.101 -13.433  1.00 77.81           H  
ATOM     24  CE1 PHE A   2       7.886   1.771 -13.146  1.00 77.81           C  
ATOM     25  HE1 PHE A   2       7.793   2.845 -13.080  1.00 77.81           H  
ATOM     26  CE2 PHE A   2       8.493  -0.215 -14.415  1.00 77.81           C  
ATOM     27  HE2 PHE A   2       8.847  -0.664 -15.332  1.00 77.81           H  
ATOM     28  CZ  PHE A   2       8.392   1.183 -14.318  1.00 77.81           C  
ATOM     29  HZ  PHE A   2       8.683   1.807 -15.151  1.00 77.81           H  
ATOM     30  N   HIS A   3       7.908  -1.776  -7.544  1.00 82.94           N  
ATOM     31  H   HIS A   3       8.194  -0.812  -7.449  1.00 82.94           H  
ATOM     32  CA  HIS A   3       7.324  -2.412  -6.371  1.00 82.94           C  
ATOM     33  HA  HIS A   3       7.161  -3.472  -6.563  1.00 82.94           H  
ATOM     34  C   HIS A   3       5.968  -1.757  -6.140  1.00 82.94           C  
ATOM     35  CB  HIS A   3       8.279  -2.311  -5.175  1.00 82.94           C  
ATOM     36  HB2 HIS A   3       7.782  -2.716  -4.293  1.00 82.94           H  
ATOM     37  HB3 HIS A   3       8.513  -1.265  -4.978  1.00 82.94           H  
ATOM     38  O   HIS A   3       5.881  -0.537  -6.000  1.00 82.94           O  
ATOM     39  CG  HIS A   3       9.560  -3.076  -5.407  1.00 82.94           C  
ATOM     40  CD2 HIS A   3      10.682  -2.617  -6.044  1.00 82.94           C  
ATOM     41  HD2 HIS A   3      10.821  -1.622  -6.442  1.00 82.94           H  
ATOM     42  ND1 HIS A   3       9.793  -4.395  -5.085  1.00 82.94           N  
ATOM     43  HD1 HIS A   3       9.166  -5.006  -4.582  1.00 82.94           H  
ATOM     44  CE1 HIS A   3      11.024  -4.719  -5.516  1.00 82.94           C  
ATOM     45  HE1 HIS A   3      11.491  -5.685  -5.392  1.00 82.94           H  
ATOM     46  NE2 HIS A   3      11.600  -3.670  -6.124  1.00 82.94           N  
ATOM     47  N   LEU A   4       4.904  -2.560  -6.167  1.00 80.31           N  
ATOM     48  H   LEU A   4       5.042  -3.552  -6.295  1.00 80.31           H  
ATOM     49  CA  LEU A   4       3.568  -2.092  -5.822  1.00 80.31           C  
ATOM     50  HA  LEU A   4       3.328  -1.205  -6.407  1.00 80.31           H  
ATOM     51  C   LEU A   4       3.589  -1.700  -4.345  1.00 80.31           C  
ATOM     52  CB  LEU A   4       2.529  -3.193  -6.110  1.00 80.31           C  
ATOM     53  HB2 LEU A   4       2.815  -4.090  -5.562  1.00 80.31           H  
ATOM     54  HB3 LEU A   4       1.564  -2.868  -5.723  1.00 80.31           H  
ATOM     55  O   LEU A   4       3.802  -2.549  -3.482  1.00 80.31           O  
ATOM     56  CG  LEU A   4       2.367  -3.550  -7.600  1.00 80.31           C  
ATOM     57  HG  LEU A   4       3.338  -3.817  -8.019  1.00 80.31           H  
ATOM     58  CD1 LEU A   4       1.440  -4.756  -7.744  1.00 80.31           C  
ATOM     59 HD11 LEU A   4       1.339  -5.022  -8.796  1.00 80.31           H  
ATOM     60 HD12 LEU A   4       1.858  -5.609  -7.208  1.00 80.31           H  
ATOM     61 HD13 LEU A   4       0.456  -4.525  -7.337  1.00 80.31           H  
ATOM     62  CD2 LEU A   4       1.781  -2.392  -8.412  1.00 80.31           C  
ATOM     63 HD21 LEU A   4       0.829  -2.078  -7.985  1.00 80.31           H  
ATOM     64 HD22 LEU A   4       1.620  -2.711  -9.442  1.00 80.31           H  
ATOM     65 HD23 LEU A   4       2.471  -1.548  -8.422  1.00 80.31           H  
ATOM     66  N   VAL A   5       3.412  -0.412  -4.063  1.00 80.69           N  
ATOM     67  H   VAL A   5       3.301   0.244  -4.823  1.00 80.69           H  
ATOM     68  CA  VAL A   5       3.242   0.074  -2.694  1.00 80.69           C  
ATOM     69  HA  VAL A   5       3.975  -0.420  -2.056  1.00 80.69           H  
ATOM     70  C   VAL A   5       1.823  -0.302  -2.270  1.00 80.69           C  
ATOM     71  CB  VAL A   5       3.476   1.593  -2.591  1.00 80.69           C  
ATOM     72  HB  VAL A   5       2.770   2.116  -3.236  1.00 80.69           H  
ATOM     73  O   VAL A   5       0.874   0.176  -2.897  1.00 80.69           O  
ATOM     74  CG1 VAL A   5       3.290   2.089  -1.151  1.00 80.69           C  
ATOM     75 HG11 VAL A   5       3.494   3.159  -1.102  1.00 80.69           H  
ATOM     76 HG12 VAL A   5       3.968   1.565  -0.478  1.00 80.69           H  
ATOM     77 HG13 VAL A   5       2.263   1.927  -0.822  1.00 80.69           H  
ATOM     78  CG2 VAL A   5       4.899   1.956  -3.036  1.00 80.69           C  
ATOM     79 HG21 VAL A   5       5.631   1.430  -2.422  1.00 80.69           H  
ATOM     80 HG22 VAL A   5       5.052   1.687  -4.081  1.00 80.69           H  
ATOM     81 HG23 VAL A   5       5.053   3.030  -2.934  1.00 80.69           H  
ATOM     82  N   PRO A   6       1.633  -1.156  -1.250  1.00 77.50           N  
ATOM     83  CA  PRO A   6       0.304  -1.393  -0.723  1.00 77.50           C  
ATOM     84  HA  PRO A   6      -0.379  -1.680  -1.522  1.00 77.50           H  
ATOM     85  C   PRO A   6      -0.178  -0.092  -0.081  1.00 77.50           C  
ATOM     86  CB  PRO A   6       0.447  -2.557   0.261  1.00 77.50           C  
ATOM     87  HB2 PRO A   6       0.293  -3.497  -0.270  1.00 77.50           H  
ATOM     88  HB3 PRO A   6      -0.247  -2.478   1.098  1.00 77.50           H  
ATOM     89  O   PRO A   6       0.337   0.339   0.950  1.00 77.50           O  
ATOM     90  CG  PRO A   6       1.903  -2.474   0.721  1.00 77.50           C  
ATOM     91  HG2 PRO A   6       1.980  -1.792   1.568  1.00 77.50           H  
ATOM     92  HG3 PRO A   6       2.299  -3.453   0.987  1.00 77.50           H  
ATOM     93  CD  PRO A   6       2.636  -1.878  -0.479  1.00 77.50           C  
ATOM     94  HD2 PRO A   6       3.428  -1.214  -0.133  1.00 77.50           H  
ATOM     95  HD3 PRO A   6       3.052  -2.684  -1.084  1.00 77.50           H  
ATOM     96  N   VAL A   7      -1.162   0.556  -0.706  1.00 80.38           N  
ATOM     97  H   VAL A   7      -1.477   0.211  -1.602  1.00 80.38           H  
ATOM     98  CA  VAL A   7      -1.907   1.637  -0.066  1.00 80.38           C  
ATOM     99  HA  VAL A   7      -1.190   2.260   0.469  1.00 80.38           H  
ATOM    100  C   VAL A   7      -2.779   0.962   0.993  1.00 80.38           C  
ATOM    101  CB  VAL A   7      -2.610   2.544  -1.114  1.00 80.38           C  
ATOM    102  HB  VAL A   7      -2.302   2.227  -2.110  1.00 80.38           H  
ATOM    103  O   VAL A   7      -3.832   0.391   0.716  1.00 80.38           O  
ATOM    104  CG1 VAL A   7      -4.139   2.591  -1.105  1.00 80.38           C  
ATOM    105 HG11 VAL A   7      -4.475   2.964  -0.138  1.00 80.38           H  
ATOM    106 HG12 VAL A   7      -4.493   3.265  -1.886  1.00 80.38           H  
ATOM    107 HG13 VAL A   7      -4.553   1.603  -1.303  1.00 80.38           H  
ATOM    108  CG2 VAL A   7      -2.137   3.992  -0.936  1.00 80.38           C  
ATOM    109 HG21 VAL A   7      -2.574   4.627  -1.707  1.00 80.38           H  
ATOM    110 HG22 VAL A   7      -2.429   4.367   0.045  1.00 80.38           H  
ATOM    111 HG23 VAL A   7      -1.052   4.039  -1.031  1.00 80.38           H  
ATOM    112  N   VAL A   8      -2.270   0.907   2.222  1.00 78.56           N  
ATOM    113  H   VAL A   8      -1.335   1.254   2.380  1.00 78.56           H  
ATOM    114  CA  VAL A   8      -3.074   0.476   3.362  1.00 78.56           C  
ATOM    115  HA  VAL A   8      -3.661  -0.397   3.079  1.00 78.56           H  
ATOM    116  C   VAL A   8      -4.033   1.623   3.645  1.00 78.56           C  
ATOM    117  CB  VAL A   8      -2.222   0.074   4.580  1.00 78.56           C  
ATOM    118  HB  VAL A   8      -1.635   0.927   4.921  1.00 78.56           H  
ATOM    119  O   VAL A   8      -3.698   2.583   4.333  1.00 78.56           O  
ATOM    120  CG1 VAL A   8      -3.116  -0.418   5.727  1.00 78.56           C  
ATOM    121 HG11 VAL A   8      -3.727  -1.259   5.400  1.00 78.56           H  
ATOM    122 HG12 VAL A   8      -3.768   0.387   6.068  1.00 78.56           H  
ATOM    123 HG13 VAL A   8      -2.499  -0.730   6.569  1.00 78.56           H  
ATOM    124  CG2 VAL A   8      -1.260  -1.067   4.216  1.00 78.56           C  
ATOM    125 HG21 VAL A   8      -0.686  -1.359   5.095  1.00 78.56           H  
ATOM    126 HG22 VAL A   8      -1.820  -1.927   3.848  1.00 78.56           H  
ATOM    127 HG23 VAL A   8      -0.561  -0.739   3.447  1.00 78.56           H  
ATOM    128  N   LEU A   9      -5.223   1.543   3.050  1.00 77.44           N  
ATOM    129  H   LEU A   9      -5.367   0.795   2.388  1.00 77.44           H  
ATOM    130  CA  LEU A   9      -6.376   2.315   3.492  1.00 77.44           C  
ATOM    131  HA  LEU A   9      -6.119   3.372   3.564  1.00 77.44           H  
ATOM    132  C   LEU A   9      -6.721   1.808   4.892  1.00 77.44           C  
ATOM    133  CB  LEU A   9      -7.547   2.132   2.504  1.00 77.44           C  
ATOM    134  HB2 LEU A   9      -7.686   1.064   2.335  1.00 77.44           H  
ATOM    135  HB3 LEU A   9      -8.460   2.513   2.961  1.00 77.44           H  
ATOM    136  O   LEU A   9      -7.425   0.809   5.043  1.00 77.44           O  
ATOM    137  CG  LEU A   9      -7.346   2.832   1.151  1.00 77.44           C  
ATOM    138  HG  LEU A   9      -6.339   2.617   0.792  1.00 77.44           H  
ATOM    139  CD1 LEU A   9      -8.327   2.288   0.114  1.00 77.44           C  
ATOM    140 HD11 LEU A   9      -9.353   2.468   0.437  1.00 77.44           H  
ATOM    141 HD12 LEU A   9      -8.157   2.781  -0.844  1.00 77.44           H  
ATOM    142 HD13 LEU A   9      -8.166   1.218  -0.015  1.00 77.44           H  
ATOM    143  CD2 LEU A   9      -7.531   4.348   1.245  1.00 77.44           C  
ATOM    144 HD21 LEU A   9      -7.413   4.797   0.259  1.00 77.44           H  
ATOM    145 HD22 LEU A   9      -6.781   4.776   1.910  1.00 77.44           H  
ATOM    146 HD23 LEU A   9      -8.524   4.582   1.629  1.00 77.44           H  
ATOM    147  N   ASN A  10      -6.180   2.461   5.917  1.00 76.25           N  
ATOM    148  H   ASN A  10      -5.536   3.216   5.729  1.00 76.25           H  
ATOM    149  CA  ASN A  10      -6.758   2.344   7.243  1.00 76.25           C  
ATOM    150  HA  ASN A  10      -6.878   1.288   7.482  1.00 76.25           H  
ATOM    151  C   ASN A  10      -8.147   2.999   7.195  1.00 76.25           C  
ATOM    152  CB  ASN A  10      -5.827   2.979   8.287  1.00 76.25           C  
ATOM    153  HB2 ASN A  10      -5.793   4.059   8.144  1.00 76.25           H  
ATOM    154  HB3 ASN A  10      -4.820   2.574   8.187  1.00 76.25           H  
ATOM    155  O   ASN A  10      -8.267   4.129   6.718  1.00 76.25           O  
ATOM    156  CG  ASN A  10      -6.320   2.654   9.684  1.00 76.25           C  
ATOM    157  ND2 ASN A  10      -6.473   3.633  10.539  1.00 76.25           N  
ATOM    158 HD21 ASN A  10      -7.118   3.393  11.278  1.00 76.25           H  
ATOM    159 HD22 ASN A  10      -6.466   4.583  10.196  1.00 76.25           H  
ATOM    160  OD1 ASN A  10      -6.586   1.508  10.004  1.00 76.25           O  
ATOM    161  N   LYS A  11      -9.178   2.264   7.621  1.00 73.31           N  
ATOM    162  H   LYS A  11      -8.949   1.406   8.102  1.00 73.31           H  
ATOM    163  CA  LYS A  11     -10.496   2.847   7.903  1.00 73.31           C  
ATOM    164  HA  LYS A  11     -10.778   3.540   7.110  1.00 73.31           H  
ATOM    165  C   LYS A  11     -10.432   3.707   9.159  1.00 73.31           C  
ATOM    166  CB  LYS A  11     -11.567   1.760   8.059  1.00 73.31           C  
ATOM    167  HB2 LYS A  11     -11.171   0.950   8.670  1.00 73.31           H  
ATOM    168  HB3 LYS A  11     -12.416   2.195   8.588  1.00 73.31           H  
ATOM    169  O   LYS A  11      -9.603   3.391  10.042  1.00 73.31           O  
ATOM    170  CG  LYS A  11     -12.068   1.224   6.714  1.00 73.31           C  
ATOM    171  HG2 LYS A  11     -12.488   2.044   6.131  1.00 73.31           H  
ATOM    172  HG3 LYS A  11     -11.238   0.782   6.164  1.00 73.31           H  
ATOM    173  CD  LYS A  11     -13.146   0.164   6.964  1.00 73.31           C  
ATOM    174  HD2 LYS A  11     -13.954   0.603   7.550  1.00 73.31           H  
ATOM    175  HD3 LYS A  11     -12.699  -0.653   7.531  1.00 73.31           H  
ATOM    176  CE  LYS A  11     -13.696  -0.362   5.638  1.00 73.31           C  
ATOM    177  HE2 LYS A  11     -12.853  -0.636   5.003  1.00 73.31           H  
ATOM    178  HE3 LYS A  11     -14.239   0.444   5.144  1.00 73.31           H  
ATOM    179  NZ  LYS A  11     -14.575  -1.536   5.854  1.00 73.31           N  
ATOM    180  HZ1 LYS A  11     -15.349  -1.283   6.452  1.00 73.31           H  
ATOM    181  HZ2 LYS A  11     -14.938  -1.874   4.974  1.00 73.31           H  
ATOM    182  HZ3 LYS A  11     -14.056  -2.278   6.300  1.00 73.31           H  
ATOM    183  OXT LYS A  11     -11.265   4.632   9.200  1.00 73.31           O  
TER     184      LYS A  11                                                       
END
