# Supplementary material for: Unveiling the Bioactive Potential of the Invasive Jellyfish Phyllorhiza punctata Through Integrative Transcriptomic and Proteomic Analyses
Source: Biomolecules. 2025 Aug 4;15(8):1121. doi: 10.3390/biom15081121 (PMC12383608; doi:10.3390/biom15081121)
Supplement: Supplementary file 1 [file biomolecules-15-01121-s001.zip › Suplementary Material/FileS3/Alphafold2/XP_065058271_7390_relaxed_rank_001_alphafold2_ptm_model_3_seed_000.pdb]

ATOM      1  N   LYS A   1       7.988  -4.641  13.809  1.00 66.62           N  
ATOM      2  H   LYS A   1       8.719  -4.559  14.501  1.00 66.62           H  
ATOM      3  H2  LYS A   1       7.715  -5.611  13.738  1.00 66.62           H  
ATOM      4  H3  LYS A   1       7.185  -4.113  14.118  1.00 66.62           H  
ATOM      5  CA  LYS A   1       8.458  -4.163  12.483  1.00 66.62           C  
ATOM      6  HA  LYS A   1       8.712  -3.105  12.538  1.00 66.62           H  
ATOM      7  C   LYS A   1       7.293  -4.307  11.507  1.00 66.62           C  
ATOM      8  CB  LYS A   1       9.711  -4.953  12.014  1.00 66.62           C  
ATOM      9  HB2 LYS A   1       9.541  -5.375  11.023  1.00 66.62           H  
ATOM     10  HB3 LYS A   1       9.895  -5.788  12.690  1.00 66.62           H  
ATOM     11  O   LYS A   1       7.080  -5.395  10.995  1.00 66.62           O  
ATOM     12  CG  LYS A   1      10.985  -4.095  11.923  1.00 66.62           C  
ATOM     13  HG2 LYS A   1      11.194  -3.652  12.897  1.00 66.62           H  
ATOM     14  HG3 LYS A   1      10.824  -3.297  11.199  1.00 66.62           H  
ATOM     15  CD  LYS A   1      12.190  -4.950  11.480  1.00 66.62           C  
ATOM     16  HD2 LYS A   1      11.962  -5.410  10.518  1.00 66.62           H  
ATOM     17  HD3 LYS A   1      12.359  -5.738  12.213  1.00 66.62           H  
ATOM     18  CE  LYS A   1      13.465  -4.102  11.342  1.00 66.62           C  
ATOM     19  HE2 LYS A   1      13.681  -3.629  12.299  1.00 66.62           H  
ATOM     20  HE3 LYS A   1      13.275  -3.309  10.618  1.00 66.62           H  
ATOM     21  NZ  LYS A   1      14.631  -4.914  10.899  1.00 66.62           N  
ATOM     22  HZ1 LYS A   1      14.849  -5.641  11.565  1.00 66.62           H  
ATOM     23  HZ2 LYS A   1      14.451  -5.343  10.003  1.00 66.62           H  
ATOM     24  HZ3 LYS A   1      15.450  -4.331  10.796  1.00 66.62           H  
ATOM     25  N   LEU A   2       6.462  -3.276  11.352  1.00 73.88           N  
ATOM     26  H   LEU A   2       6.673  -2.374  11.754  1.00 73.88           H  
ATOM     27  CA  LEU A   2       5.367  -3.304  10.378  1.00 73.88           C  
ATOM     28  HA  LEU A   2       4.908  -4.292  10.346  1.00 73.88           H  
ATOM     29  C   LEU A   2       5.982  -3.034   9.003  1.00 73.88           C  
ATOM     30  CB  LEU A   2       4.288  -2.274  10.768  1.00 73.88           C  
ATOM     31  HB2 LEU A   2       4.759  -1.297  10.881  1.00 73.88           H  
ATOM     32  HB3 LEU A   2       3.571  -2.195   9.950  1.00 73.88           H  
ATOM     33  O   LEU A   2       6.311  -1.899   8.680  1.00 73.88           O  
ATOM     34  CG  LEU A   2       3.519  -2.613  12.060  1.00 73.88           C  
ATOM     35  HG  LEU A   2       4.232  -2.775  12.869  1.00 73.88           H  
ATOM     36  CD1 LEU A   2       2.615  -1.448  12.453  1.00 73.88           C  
ATOM     37 HD11 LEU A   2       2.090  -1.678  13.380  1.00 73.88           H  
ATOM     38 HD12 LEU A   2       1.881  -1.262  11.670  1.00 73.88           H  
ATOM     39 HD13 LEU A   2       3.207  -0.545  12.603  1.00 73.88           H  
ATOM     40  CD2 LEU A   2       2.655  -3.867  11.911  1.00 73.88           C  
ATOM     41 HD21 LEU A   2       2.083  -4.030  12.825  1.00 73.88           H  
ATOM     42 HD22 LEU A   2       3.272  -4.748  11.734  1.00 73.88           H  
ATOM     43 HD23 LEU A   2       1.956  -3.743  11.083  1.00 73.88           H  
ATOM     44  N   ASN A   3       6.246  -4.098   8.248  1.00 72.62           N  
ATOM     45  H   ASN A   3       5.981  -5.011   8.590  1.00 72.62           H  
ATOM     46  CA  ASN A   3       6.849  -4.021   6.922  1.00 72.62           C  
ATOM     47  HA  ASN A   3       7.468  -3.126   6.870  1.00 72.62           H  
ATOM     48  C   ASN A   3       5.729  -3.858   5.884  1.00 72.62           C  
ATOM     49  CB  ASN A   3       7.769  -5.247   6.725  1.00 72.62           C  
ATOM     50  HB2 ASN A   3       8.142  -5.581   7.692  1.00 72.62           H  
ATOM     51  HB3 ASN A   3       7.229  -6.082   6.277  1.00 72.62           H  
ATOM     52  O   ASN A   3       5.400  -4.794   5.162  1.00 72.62           O  
ATOM     53  CG  ASN A   3       8.995  -4.905   5.902  1.00 72.62           C  
ATOM     54  ND2 ASN A   3       9.076  -5.335   4.666  1.00 72.62           N  
ATOM     55 HD21 ASN A   3       8.311  -5.846   4.248  1.00 72.62           H  
ATOM     56 HD22 ASN A   3       9.891  -5.058   4.137  1.00 72.62           H  
ATOM     57  OD1 ASN A   3       9.898  -4.245   6.388  1.00 72.62           O  
ATOM     58  N   SER A   4       5.068  -2.700   5.869  1.00 76.62           N  
ATOM     59  H   SER A   4       5.330  -1.962   6.507  1.00 76.62           H  
ATOM     60  CA  SER A   4       4.016  -2.420   4.889  1.00 76.62           C  
ATOM     61  HA  SER A   4       3.468  -3.338   4.678  1.00 76.62           H  
ATOM     62  C   SER A   4       4.653  -1.952   3.583  1.00 76.62           C  
ATOM     63  CB  SER A   4       2.990  -1.422   5.436  1.00 76.62           C  
ATOM     64  HB2 SER A   4       2.526  -1.832   6.332  1.00 76.62           H  
ATOM     65  HB3 SER A   4       2.216  -1.252   4.687  1.00 76.62           H  
ATOM     66  O   SER A   4       4.867  -0.759   3.371  1.00 76.62           O  
ATOM     67  OG  SER A   4       3.609  -0.195   5.752  1.00 76.62           O  
ATOM     68  HG  SER A   4       4.051   0.113   4.958  1.00 76.62           H  
ATOM     69  N   VAL A   5       4.977  -2.897   2.704  1.00 74.50           N  
ATOM     70  H   VAL A   5       4.828  -3.863   2.959  1.00 74.50           H  
ATOM     71  CA  VAL A   5       5.265  -2.592   1.299  1.00 74.50           C  
ATOM     72  HA  VAL A   5       5.863  -1.682   1.246  1.00 74.50           H  
ATOM     73  C   VAL A   5       3.946  -2.277   0.600  1.00 74.50           C  
ATOM     74  CB  VAL A   5       6.078  -3.702   0.599  1.00 74.50           C  
ATOM     75  HB  VAL A   5       6.026  -3.544  -0.479  1.00 74.50           H  
ATOM     76  O   VAL A   5       3.313  -3.138  -0.001  1.00 74.50           O  
ATOM     77  CG1 VAL A   5       7.551  -3.594   1.012  1.00 74.50           C  
ATOM     78 HG11 VAL A   5       8.134  -4.356   0.494  1.00 74.50           H  
ATOM     79 HG12 VAL A   5       7.654  -3.727   2.089  1.00 74.50           H  
ATOM     80 HG13 VAL A   5       7.939  -2.615   0.732  1.00 74.50           H  
ATOM     81  CG2 VAL A   5       5.604  -5.130   0.909  1.00 74.50           C  
ATOM     82 HG21 VAL A   5       6.168  -5.836   0.299  1.00 74.50           H  
ATOM     83 HG22 VAL A   5       5.755  -5.374   1.961  1.00 74.50           H  
ATOM     84 HG23 VAL A   5       4.549  -5.241   0.660  1.00 74.50           H  
ATOM     85  N   LEU A   6       3.492  -1.030   0.728  1.00 80.81           N  
ATOM     86  H   LEU A   6       4.017  -0.387   1.304  1.00 80.81           H  
ATOM     87  CA  LEU A   6       2.478  -0.486  -0.163  1.00 80.81           C  
ATOM     88  HA  LEU A   6       1.812  -1.290  -0.475  1.00 80.81           H  
ATOM     89  C   LEU A   6       3.204   0.030  -1.405  1.00 80.81           C  
ATOM     90  CB  LEU A   6       1.633   0.583   0.558  1.00 80.81           C  
ATOM     91  HB2 LEU A   6       1.221   0.152   1.470  1.00 80.81           H  
ATOM     92  HB3 LEU A   6       2.282   1.412   0.839  1.00 80.81           H  
ATOM     93  O   LEU A   6       3.514   1.214  -1.510  1.00 80.81           O  
ATOM     94  CG  LEU A   6       0.471   1.125  -0.304  1.00 80.81           C  
ATOM     95  HG  LEU A   6       0.859   1.487  -1.256  1.00 80.81           H  
ATOM     96  CD1 LEU A   6      -0.596   0.061  -0.579  1.00 80.81           C  
ATOM     97 HD11 LEU A   6      -1.427   0.509  -1.123  1.00 80.81           H  
ATOM     98 HD12 LEU A   6      -0.184  -0.737  -1.198  1.00 80.81           H  
ATOM     99 HD13 LEU A   6      -0.964  -0.357   0.358  1.00 80.81           H  
ATOM    100  CD2 LEU A   6      -0.206   2.296   0.406  1.00 80.81           C  
ATOM    101 HD21 LEU A   6      -1.004   2.695  -0.222  1.00 80.81           H  
ATOM    102 HD22 LEU A   6      -0.624   1.971   1.359  1.00 80.81           H  
ATOM    103 HD23 LEU A   6       0.524   3.087   0.581  1.00 80.81           H  
ATOM    104  N   THR A   7       3.507  -0.865  -2.341  1.00 74.88           N  
ATOM    105  H   THR A   7       3.325  -1.845  -2.173  1.00 74.88           H  
ATOM    106  CA  THR A   7       3.835  -0.436  -3.702  1.00 74.88           C  
ATOM    107  HA  THR A   7       4.473   0.447  -3.659  1.00 74.88           H  
ATOM    108  C   THR A   7       2.524  -0.042  -4.368  1.00 74.88           C  
ATOM    109  CB  THR A   7       4.603  -1.503  -4.489  1.00 74.88           C  
ATOM    110  HB  THR A   7       3.982  -2.388  -4.627  1.00 74.88           H  
ATOM    111  O   THR A   7       1.839  -0.859  -4.979  1.00 74.88           O  
ATOM    112  CG2 THR A   7       5.073  -0.976  -5.844  1.00 74.88           C  
ATOM    113 HG21 THR A   7       4.213  -0.745  -6.474  1.00 74.88           H  
ATOM    114 HG22 THR A   7       5.666  -0.070  -5.723  1.00 74.88           H  
ATOM    115 HG23 THR A   7       5.665  -1.736  -6.353  1.00 74.88           H  
ATOM    116  OG1 THR A   7       5.767  -1.855  -3.777  1.00 74.88           O  
ATOM    117  HG1 THR A   7       6.505  -1.507  -4.282  1.00 74.88           H  
ATOM    118  N   ALA A   8       2.121   1.208  -4.159  1.00 77.50           N  
ATOM    119  H   ALA A   8       2.699   1.806  -3.585  1.00 77.50           H  
ATOM    120  CA  ALA A   8       1.057   1.826  -4.926  1.00 77.50           C  
ATOM    121  HA  ALA A   8       0.355   1.061  -5.259  1.00 77.50           H  
ATOM    122  C   ALA A   8       1.679   2.482  -6.171  1.00 77.50           C  
ATOM    123  CB  ALA A   8       0.276   2.794  -4.027  1.00 77.50           C  
ATOM    124  HB1 ALA A   8      -0.490   3.299  -4.615  1.00 77.50           H  
ATOM    125  HB2 ALA A   8      -0.202   2.242  -3.218  1.00 77.50           H  
ATOM    126  HB3 ALA A   8       0.951   3.541  -3.609  1.00 77.50           H  
ATOM    127  O   ALA A   8       2.244   3.567  -6.066  1.00 77.50           O  
ATOM    128  N   LYS A   9       1.481   1.803  -7.313  1.00 66.25           N  
ATOM    129  H   LYS A   9       1.104   0.875  -7.183  1.00 66.25           H  
ATOM    130  CA  LYS A   9       1.901   2.098  -8.700  1.00 66.25           C  
ATOM    131  HA  LYS A   9       1.360   1.390  -9.328  1.00 66.25           H  
ATOM    132  C   LYS A   9       3.344   1.783  -9.082  1.00 66.25           C  
ATOM    133  CB  LYS A   9       1.473   3.491  -9.174  1.00 66.25           C  
ATOM    134  HB2 LYS A   9       1.788   4.250  -8.459  1.00 66.25           H  
ATOM    135  HB3 LYS A   9       1.977   3.696 -10.119  1.00 66.25           H  
ATOM    136  O   LYS A   9       4.275   2.265  -8.410  1.00 66.25           O  
ATOM    137  CG  LYS A   9      -0.037   3.550  -9.407  1.00 66.25           C  
ATOM    138  HG2 LYS A   9      -0.562   3.354  -8.472  1.00 66.25           H  
ATOM    139  HG3 LYS A   9      -0.318   2.796 -10.142  1.00 66.25           H  
ATOM    140  CD  LYS A   9      -0.424   4.933  -9.928  1.00 66.25           C  
ATOM    141  HD2 LYS A   9       0.152   5.152 -10.827  1.00 66.25           H  
ATOM    142  HD3 LYS A   9      -0.193   5.675  -9.164  1.00 66.25           H  
ATOM    143  CE  LYS A   9      -1.918   4.953 -10.254  1.00 66.25           C  
ATOM    144  HE2 LYS A   9      -2.471   4.661  -9.361  1.00 66.25           H  
ATOM    145  HE3 LYS A   9      -2.112   4.210 -11.028  1.00 66.25           H  
ATOM    146  NZ  LYS A   9      -2.343   6.298 -10.708  1.00 66.25           N  
ATOM    147  HZ1 LYS A   9      -2.166   6.981  -9.986  1.00 66.25           H  
ATOM    148  HZ2 LYS A   9      -3.328   6.303 -10.932  1.00 66.25           H  
ATOM    149  HZ3 LYS A   9      -1.822   6.564 -11.532  1.00 66.25           H  
ATOM    150  OXT LYS A   9       3.439   1.060 -10.094  1.00 66.25           O  
TER     151      LYS A   9                                                       
END
