# Supplementary material for: Unveiling the Bioactive Potential of the Invasive Jellyfish Phyllorhiza punctata Through Integrative Transcriptomic and Proteomic Analyses
Source: Biomolecules. 2025 Aug 4;15(8):1121. doi: 10.3390/biom15081121 (PMC12383608; doi:10.3390/biom15081121)
Supplement: Supplementary file 1 [file biomolecules-15-01121-s001.zip › Suplementary Material/FileS3/Alphafold2/XP_065058275_8064_relaxed_rank_001_alphafold2_ptm_model_3_seed_000.pdb]

ATOM      1  N   LEU A   1     -19.599  -5.019   6.983  1.00 77.31           N  
ATOM      2  H   LEU A   1     -20.430  -5.593   6.974  1.00 77.31           H  
ATOM      3  H2  LEU A   1     -19.350  -4.800   7.937  1.00 77.31           H  
ATOM      4  H3  LEU A   1     -19.791  -4.155   6.496  1.00 77.31           H  
ATOM      5  CA  LEU A   1     -18.485  -5.711   6.298  1.00 77.31           C  
ATOM      6  HA  LEU A   1     -18.214  -6.622   6.831  1.00 77.31           H  
ATOM      7  C   LEU A   1     -17.293  -4.765   6.325  1.00 77.31           C  
ATOM      8  CB  LEU A   1     -18.890  -6.079   4.854  1.00 77.31           C  
ATOM      9  HB2 LEU A   1     -18.003  -6.367   4.289  1.00 77.31           H  
ATOM     10  HB3 LEU A   1     -19.310  -5.196   4.373  1.00 77.31           H  
ATOM     11  O   LEU A   1     -17.329  -3.759   5.634  1.00 77.31           O  
ATOM     12  CG  LEU A   1     -19.918  -7.229   4.798  1.00 77.31           C  
ATOM     13  HG  LEU A   1     -20.656  -7.080   5.586  1.00 77.31           H  
ATOM     14  CD1 LEU A   1     -20.660  -7.245   3.466  1.00 77.31           C  
ATOM     15 HD11 LEU A   1     -19.957  -7.389   2.645  1.00 77.31           H  
ATOM     16 HD12 LEU A   1     -21.193  -6.306   3.315  1.00 77.31           H  
ATOM     17 HD13 LEU A   1     -21.384  -8.059   3.454  1.00 77.31           H  
ATOM     18  CD2 LEU A   1     -19.241  -8.582   5.012  1.00 77.31           C  
ATOM     19 HD21 LEU A   1     -18.520  -8.770   4.217  1.00 77.31           H  
ATOM     20 HD22 LEU A   1     -18.731  -8.617   5.975  1.00 77.31           H  
ATOM     21 HD23 LEU A   1     -19.990  -9.373   4.989  1.00 77.31           H  
ATOM     22  N   ALA A   2     -16.321  -4.985   7.212  1.00 76.56           N  
ATOM     23  H   ALA A   2     -16.282  -5.849   7.733  1.00 76.56           H  
ATOM     24  CA  ALA A   2     -15.129  -4.140   7.261  1.00 76.56           C  
ATOM     25  HA  ALA A   2     -15.421  -3.090   7.262  1.00 76.56           H  
ATOM     26  C   ALA A   2     -14.292  -4.416   6.006  1.00 76.56           C  
ATOM     27  CB  ALA A   2     -14.357  -4.430   8.554  1.00 76.56           C  
ATOM     28  HB1 ALA A   2     -13.462  -3.809   8.591  1.00 76.56           H  
ATOM     29  HB2 ALA A   2     -14.977  -4.203   9.421  1.00 76.56           H  
ATOM     30  HB3 ALA A   2     -14.054  -5.477   8.588  1.00 76.56           H  
ATOM     31  O   ALA A   2     -13.973  -5.571   5.728  1.00 76.56           O  
ATOM     32  N   HIS A   3     -13.977  -3.387   5.225  1.00 80.94           N  
ATOM     33  H   HIS A   3     -14.266  -2.451   5.474  1.00 80.94           H  
ATOM     34  CA  HIS A   3     -13.043  -3.549   4.117  1.00 80.94           C  
ATOM     35  HA  HIS A   3     -13.228  -4.496   3.610  1.00 80.94           H  
ATOM     36  C   HIS A   3     -11.644  -3.594   4.731  1.00 80.94           C  
ATOM     37  CB  HIS A   3     -13.224  -2.423   3.087  1.00 80.94           C  
ATOM     38  HB2 HIS A   3     -13.092  -1.461   3.583  1.00 80.94           H  
ATOM     39  HB3 HIS A   3     -12.438  -2.519   2.338  1.00 80.94           H  
ATOM     40  O   HIS A   3     -11.198  -2.613   5.325  1.00 80.94           O  
ATOM     41  CG  HIS A   3     -14.558  -2.416   2.367  1.00 80.94           C  
ATOM     42  CD2 HIS A   3     -15.653  -3.211   2.600  1.00 80.94           C  
ATOM     43  HD2 HIS A   3     -15.735  -3.989   3.344  1.00 80.94           H  
ATOM     44  ND1 HIS A   3     -14.896  -1.578   1.328  1.00 80.94           N  
ATOM     45  HD1 HIS A   3     -14.300  -0.879   0.909  1.00 80.94           H  
ATOM     46  CE1 HIS A   3     -16.155  -1.858   0.951  1.00 80.94           C  
ATOM     47  HE1 HIS A   3     -16.690  -1.364   0.154  1.00 80.94           H  
ATOM     48  NE2 HIS A   3     -16.660  -2.846   1.703  1.00 80.94           N  
ATOM     49  N   VAL A   4     -10.978  -4.747   4.651  1.00 78.56           N  
ATOM     50  H   VAL A   4     -11.417  -5.537   4.200  1.00 78.56           H  
ATOM     51  CA  VAL A   4      -9.567  -4.859   5.030  1.00 78.56           C  
ATOM     52  HA  VAL A   4      -9.427  -4.448   6.030  1.00 78.56           H  
ATOM     53  C   VAL A   4      -8.792  -4.008   4.035  1.00 78.56           C  
ATOM     54  CB  VAL A   4      -9.081  -6.322   5.037  1.00 78.56           C  
ATOM     55  HB  VAL A   4      -9.225  -6.760   4.049  1.00 78.56           H  
ATOM     56  O   VAL A   4      -8.668  -4.362   2.864  1.00 78.56           O  
ATOM     57  CG1 VAL A   4      -7.596  -6.422   5.412  1.00 78.56           C  
ATOM     58 HG11 VAL A   4      -7.292  -7.468   5.446  1.00 78.56           H  
ATOM     59 HG12 VAL A   4      -7.419  -5.966   6.386  1.00 78.56           H  
ATOM     60 HG13 VAL A   4      -6.983  -5.916   4.666  1.00 78.56           H  
ATOM     61  CG2 VAL A   4      -9.878  -7.151   6.055  1.00 78.56           C  
ATOM     62 HG21 VAL A   4     -10.937  -7.153   5.797  1.00 78.56           H  
ATOM     63 HG22 VAL A   4      -9.752  -6.737   7.055  1.00 78.56           H  
ATOM     64 HG23 VAL A   4      -9.523  -8.181   6.047  1.00 78.56           H  
ATOM     65  N   LEU A   5      -8.344  -2.839   4.484  1.00 73.38           N  
ATOM     66  H   LEU A   5      -8.545  -2.571   5.437  1.00 73.38           H  
ATOM     67  CA  LEU A   5      -7.464  -2.001   3.686  1.00 73.38           C  
ATOM     68  HA  LEU A   5      -7.923  -1.876   2.706  1.00 73.38           H  
ATOM     69  C   LEU A   5      -6.134  -2.749   3.517  1.00 73.38           C  
ATOM     70  CB  LEU A   5      -7.294  -0.623   4.345  1.00 73.38           C  
ATOM     71  HB2 LEU A   5      -6.559  -0.053   3.777  1.00 73.38           H  
ATOM     72  HB3 LEU A   5      -6.898  -0.767   5.350  1.00 73.38           H  
ATOM     73  O   LEU A   5      -5.672  -3.371   4.478  1.00 73.38           O  
ATOM     74  CG  LEU A   5      -8.599   0.194   4.430  1.00 73.38           C  
ATOM     75  HG  LEU A   5      -9.359  -0.380   4.960  1.00 73.38           H  
ATOM     76  CD1 LEU A   5      -8.346   1.478   5.217  1.00 73.38           C  
ATOM     77 HD11 LEU A   5      -8.012   1.230   6.225  1.00 73.38           H  
ATOM     78 HD12 LEU A   5      -7.580   2.077   4.724  1.00 73.38           H  
ATOM     79 HD13 LEU A   5      -9.267   2.057   5.289  1.00 73.38           H  
ATOM     80  CD2 LEU A   5      -9.140   0.575   3.048  1.00 73.38           C  
ATOM     81 HD21 LEU A   5      -8.375   1.101   2.478  1.00 73.38           H  
ATOM     82 HD22 LEU A   5     -10.010   1.222   3.162  1.00 73.38           H  
ATOM     83 HD23 LEU A   5      -9.451  -0.319   2.508  1.00 73.38           H  
ATOM     84  N   PRO A   6      -5.537  -2.742   2.314  1.00 72.00           N  
ATOM     85  CA  PRO A   6      -4.311  -3.479   2.048  1.00 72.00           C  
ATOM     86  HA  PRO A   6      -4.501  -4.547   2.161  1.00 72.00           H  
ATOM     87  C   PRO A   6      -3.217  -3.060   3.035  1.00 72.00           C  
ATOM     88  CB  PRO A   6      -3.957  -3.193   0.584  1.00 72.00           C  
ATOM     89  HB2 PRO A   6      -4.340  -4.000  -0.041  1.00 72.00           H  
ATOM     90  HB3 PRO A   6      -2.884  -3.079   0.433  1.00 72.00           H  
ATOM     91  O   PRO A   6      -2.800  -1.902   3.083  1.00 72.00           O  
ATOM     92  CG  PRO A   6      -4.714  -1.905   0.261  1.00 72.00           C  
ATOM     93  HG2 PRO A   6      -4.113  -1.046   0.563  1.00 72.00           H  
ATOM     94  HG3 PRO A   6      -4.972  -1.839  -0.796  1.00 72.00           H  
ATOM     95  CD  PRO A   6      -5.954  -1.993   1.143  1.00 72.00           C  
ATOM     96  HD2 PRO A   6      -6.294  -0.991   1.402  1.00 72.00           H  
ATOM     97  HD3 PRO A   6      -6.741  -2.540   0.623  1.00 72.00           H  
ATOM     98  N   VAL A   7      -2.771  -4.020   3.845  1.00 75.69           N  
ATOM     99  H   VAL A   7      -3.199  -4.932   3.786  1.00 75.69           H  
ATOM    100  CA  VAL A   7      -1.635  -3.854   4.750  1.00 75.69           C  
ATOM    101  HA  VAL A   7      -1.642  -2.839   5.148  1.00 75.69           H  
ATOM    102  C   VAL A   7      -0.375  -4.049   3.920  1.00 75.69           C  
ATOM    103  CB  VAL A   7      -1.700  -4.827   5.944  1.00 75.69           C  
ATOM    104  HB  VAL A   7      -1.692  -5.855   5.582  1.00 75.69           H  
ATOM    105  O   VAL A   7       0.017  -5.173   3.624  1.00 75.69           O  
ATOM    106  CG1 VAL A   7      -0.510  -4.625   6.893  1.00 75.69           C  
ATOM    107 HG11 VAL A   7      -0.593  -5.309   7.737  1.00 75.69           H  
ATOM    108 HG12 VAL A   7      -0.490  -3.600   7.263  1.00 75.69           H  
ATOM    109 HG13 VAL A   7       0.425  -4.843   6.376  1.00 75.69           H  
ATOM    110  CG2 VAL A   7      -2.983  -4.615   6.758  1.00 75.69           C  
ATOM    111 HG21 VAL A   7      -3.859  -4.828   6.145  1.00 75.69           H  
ATOM    112 HG22 VAL A   7      -2.995  -5.288   7.616  1.00 75.69           H  
ATOM    113 HG23 VAL A   7      -3.040  -3.585   7.108  1.00 75.69           H  
ATOM    114  N   GLY A   8       0.243  -2.937   3.538  1.00 74.38           N  
ATOM    115  H   GLY A   8      -0.232  -2.060   3.696  1.00 74.38           H  
ATOM    116  CA  GLY A   8       1.558  -2.926   2.909  1.00 74.38           C  
ATOM    117  HA2 GLY A   8       2.196  -2.213   3.430  1.00 74.38           H  
ATOM    118  HA3 GLY A   8       2.026  -3.907   2.994  1.00 74.38           H  
ATOM    119  C   GLY A   8       1.505  -2.570   1.432  1.00 74.38           C  
ATOM    120  O   GLY A   8       1.253  -3.410   0.576  1.00 74.38           O  
ATOM    121  N   SER A   9       1.843  -1.321   1.134  1.00 76.56           N  
ATOM    122  H   SER A   9       2.003  -0.665   1.886  1.00 76.56           H  
ATOM    123  CA  SER A   9       2.313  -0.946  -0.195  1.00 76.56           C  
ATOM    124  HA  SER A   9       2.059  -1.716  -0.923  1.00 76.56           H  
ATOM    125  C   SER A   9       3.828  -0.827  -0.120  1.00 76.56           C  
ATOM    126  CB  SER A   9       1.661   0.354  -0.667  1.00 76.56           C  
ATOM    127  HB2 SER A   9       1.842   1.145   0.061  1.00 76.56           H  
ATOM    128  HB3 SER A   9       2.095   0.644  -1.623  1.00 76.56           H  
ATOM    129  O   SER A   9       4.349   0.114   0.477  1.00 76.56           O  
ATOM    130  OG  SER A   9       0.269   0.159  -0.826  1.00 76.56           O  
ATOM    131  HG  SER A   9      -0.129   0.972  -1.145  1.00 76.56           H  
ATOM    132  N   VAL A  10       4.547  -1.786  -0.702  1.00 76.44           N  
ATOM    133  H   VAL A  10       4.066  -2.555  -1.146  1.00 76.44           H  
ATOM    134  CA  VAL A  10       5.988  -1.648  -0.938  1.00 76.44           C  
ATOM    135  HA  VAL A  10       6.417  -1.006  -0.168  1.00 76.44           H  
ATOM    136  C   VAL A  10       6.178  -0.932  -2.269  1.00 76.44           C  
ATOM    137  CB  VAL A  10       6.746  -2.991  -0.855  1.00 76.44           C  
ATOM    138  HB  VAL A  10       7.770  -2.821  -1.188  1.00 76.44           H  
ATOM    139  O   VAL A  10       6.014  -1.522  -3.332  1.00 76.44           O  
ATOM    140  CG1 VAL A  10       6.804  -3.458   0.605  1.00 76.44           C  
ATOM    141 HG11 VAL A  10       7.268  -2.689   1.222  1.00 76.44           H  
ATOM    142 HG12 VAL A  10       5.800  -3.660   0.979  1.00 76.44           H  
ATOM    143 HG13 VAL A  10       7.400  -4.367   0.678  1.00 76.44           H  
ATOM    144  CG2 VAL A  10       6.154  -4.139  -1.687  1.00 76.44           C  
ATOM    145 HG21 VAL A  10       6.762  -5.034  -1.553  1.00 76.44           H  
ATOM    146 HG22 VAL A  10       5.135  -4.362  -1.371  1.00 76.44           H  
ATOM    147 HG23 VAL A  10       6.158  -3.894  -2.749  1.00 76.44           H  
ATOM    148  N   SER A  11       6.482   0.364  -2.230  1.00 82.69           N  
ATOM    149  H   SER A  11       6.572   0.824  -1.336  1.00 82.69           H  
ATOM    150  CA  SER A  11       6.880   1.082  -3.443  1.00 82.69           C  
ATOM    151  HA  SER A  11       6.407   0.609  -4.304  1.00 82.69           H  
ATOM    152  C   SER A  11       8.388   0.950  -3.620  1.00 82.69           C  
ATOM    153  CB  SER A  11       6.416   2.540  -3.434  1.00 82.69           C  
ATOM    154  HB2 SER A  11       7.273   3.205  -3.537  1.00 82.69           H  
ATOM    155  HB3 SER A  11       5.902   2.766  -2.499  1.00 82.69           H  
ATOM    156  O   SER A  11       9.164   1.423  -2.791  1.00 82.69           O  
ATOM    157  OG  SER A  11       5.531   2.743  -4.520  1.00 82.69           O  
ATOM    158  HG  SER A  11       5.305   3.675  -4.566  1.00 82.69           H  
ATOM    159  N   SER A  12       8.795   0.269  -4.691  1.00 84.81           N  
ATOM    160  H   SER A  12       8.086  -0.094  -5.311  1.00 84.81           H  
ATOM    161  CA  SER A  12      10.194   0.147  -5.098  1.00 84.81           C  
ATOM    162  HA  SER A  12      10.788  -0.180  -4.245  1.00 84.81           H  
ATOM    163  C   SER A  12      10.690   1.513  -5.565  1.00 84.81           C  
ATOM    164  CB  SER A  12      10.316  -0.893  -6.217  1.00 84.81           C  
ATOM    165  HB2 SER A  12       9.718  -0.575  -7.071  1.00 84.81           H  
ATOM    166  HB3 SER A  12       9.937  -1.853  -5.865  1.00 84.81           H  
ATOM    167  O   SER A  12      10.183   2.068  -6.542  1.00 84.81           O  
ATOM    168  OG  SER A  12      11.658  -1.044  -6.629  1.00 84.81           O  
ATOM    169  HG  SER A  12      12.140  -1.573  -5.990  1.00 84.81           H  
ATOM    170  N   VAL A  13      11.657   2.084  -4.851  1.00 78.75           N  
ATOM    171  H   VAL A  13      12.019   1.614  -4.033  1.00 78.75           H  
ATOM    172  CA  VAL A  13      12.299   3.320  -5.295  1.00 78.75           C  
ATOM    173  HA  VAL A  13      11.529   3.977  -5.700  1.00 78.75           H  
ATOM    174  C   VAL A  13      13.260   2.940  -6.417  1.00 78.75           C  
ATOM    175  CB  VAL A  13      12.992   4.084  -4.149  1.00 78.75           C  
ATOM    176  HB  VAL A  13      13.945   3.614  -3.909  1.00 78.75           H  
ATOM    177  O   VAL A  13      14.286   2.307  -6.185  1.00 78.75           O  
ATOM    178  CG1 VAL A  13      13.236   5.535  -4.583  1.00 78.75           C  
ATOM    179 HG11 VAL A  13      12.293   6.031  -4.813  1.00 78.75           H  
ATOM    180 HG12 VAL A  13      13.880   5.555  -5.462  1.00 78.75           H  
ATOM    181 HG13 VAL A  13      13.738   6.078  -3.782  1.00 78.75           H  
ATOM    182  CG2 VAL A  13      12.144   4.115  -2.869  1.00 78.75           C  
ATOM    183 HG21 VAL A  13      12.623   4.749  -2.123  1.00 78.75           H  
ATOM    184 HG22 VAL A  13      12.052   3.113  -2.449  1.00 78.75           H  
ATOM    185 HG23 VAL A  13      11.150   4.506  -3.086  1.00 78.75           H  
ATOM    186  N   CYS A  14      12.889   3.271  -7.653  1.00 82.69           N  
ATOM    187  H   CYS A  14      11.989   3.710  -7.780  1.00 82.69           H  
ATOM    188  CA  CYS A  14      13.759   3.105  -8.808  1.00 82.69           C  
ATOM    189  HA  CYS A  14      14.220   2.117  -8.777  1.00 82.69           H  
ATOM    190  C   CYS A  14      14.868   4.158  -8.732  1.00 82.69           C  
ATOM    191  CB  CYS A  14      12.913   3.208 -10.087  1.00 82.69           C  
ATOM    192  HB2 CYS A  14      12.430   4.185 -10.120  1.00 82.69           H  
ATOM    193  HB3 CYS A  14      12.147   2.433 -10.070  1.00 82.69           H  
ATOM    194  O   CYS A  14      14.637   5.333  -9.022  1.00 82.69           O  
ATOM    195  SG  CYS A  14      13.938   3.008 -11.577  1.00 82.69           S  
ATOM    196  HG  CYS A  14      14.562   1.880 -11.225  1.00 82.69           H  
ATOM    197  N   SER A  15      16.066   3.740  -8.333  1.00 77.06           N  
ATOM    198  H   SER A  15      16.172   2.806  -7.962  1.00 77.06           H  
ATOM    199  CA  SER A  15      17.273   4.524  -8.573  1.00 77.06           C  
ATOM    200  HA  SER A  15      17.096   5.566  -8.308  1.00 77.06           H  
ATOM    201  C   SER A  15      17.593   4.428 -10.063  1.00 77.06           C  
ATOM    202  CB  SER A  15      18.438   4.013  -7.723  1.00 77.06           C  
ATOM    203  HB2 SER A  15      19.316   4.630  -7.915  1.00 77.06           H  
ATOM    204  HB3 SER A  15      18.664   2.982  -7.995  1.00 77.06           H  
ATOM    205  O   SER A  15      17.905   3.342 -10.554  1.00 77.06           O  
ATOM    206  OG  SER A  15      18.103   4.075  -6.346  1.00 77.06           O  
ATOM    207  HG  SER A  15      18.882   3.828  -5.841  1.00 77.06           H  
ATOM    208  N   LYS A  16      17.442   5.543 -10.784  1.00 77.19           N  
ATOM    209  H   LYS A  16      17.201   6.379 -10.270  1.00 77.19           H  
ATOM    210  CA  LYS A  16      18.178   5.735 -12.038  1.00 77.19           C  
ATOM    211  HA  LYS A  16      18.066   4.862 -12.680  1.00 77.19           H  
ATOM    212  C   LYS A  16      19.671   5.811 -11.743  1.00 77.19           C  
ATOM    213  CB  LYS A  16      17.742   7.008 -12.776  1.00 77.19           C  
ATOM    214  HB2 LYS A  16      17.535   7.802 -12.058  1.00 77.19           H  
ATOM    215  HB3 LYS A  16      18.583   7.331 -13.390  1.00 77.19           H  
ATOM    216  O   LYS A  16      20.014   6.334 -10.658  1.00 77.19           O  
ATOM    217  CG  LYS A  16      16.541   6.792 -13.701  1.00 77.19           C  
ATOM    218  HG2 LYS A  16      15.641   6.649 -13.103  1.00 77.19           H  
ATOM    219  HG3 LYS A  16      16.710   5.907 -14.314  1.00 77.19           H  
ATOM    220  CD  LYS A  16      16.391   8.016 -14.619  1.00 77.19           C  
ATOM    221  HD2 LYS A  16      16.214   8.909 -14.020  1.00 77.19           H  
ATOM    222  HD3 LYS A  16      17.328   8.156 -15.158  1.00 77.19           H  
ATOM    223  CE  LYS A  16      15.279   7.841 -15.657  1.00 77.19           C  
ATOM    224  HE2 LYS A  16      15.432   6.889 -16.167  1.00 77.19           H  
ATOM    225  HE3 LYS A  16      15.373   8.636 -16.397  1.00 77.19           H  
ATOM    226  NZ  LYS A  16      13.937   7.889 -15.032  1.00 77.19           N  
ATOM    227  HZ1 LYS A  16      13.213   7.750 -15.723  1.00 77.19           H  
ATOM    228  HZ2 LYS A  16      13.796   8.776 -14.571  1.00 77.19           H  
ATOM    229  HZ3 LYS A  16      13.865   7.160 -14.337  1.00 77.19           H  
ATOM    230  OXT LYS A  16      20.404   5.393 -12.658  1.00 77.19           O  
TER     231      LYS A  16                                                       
END
