# Supplementary material for: Unveiling the Bioactive Potential of the Invasive Jellyfish Phyllorhiza punctata Through Integrative Transcriptomic and Proteomic Analyses
Source: Biomolecules. 2025 Aug 4;15(8):1121. doi: 10.3390/biom15081121 (PMC12383608; doi:10.3390/biom15081121)
Supplement: Supplementary file 1 [file biomolecules-15-01121-s001.zip › Suplementary Material/FileS3/Alphafold2/XP_065058281_4852_relaxed_rank_001_alphafold2_ptm_model_3_seed_000.pdb]

ATOM      1  N   GLY A   1      18.234   4.046  -1.966  1.00 71.38           N  
ATOM      2  H   GLY A   1      17.868   3.157  -1.655  1.00 71.38           H  
ATOM      3  H2  GLY A   1      17.904   4.226  -2.903  1.00 71.38           H  
ATOM      4  H3  GLY A   1      19.243   4.009  -1.975  1.00 71.38           H  
ATOM      5  CA  GLY A   1      17.778   5.126  -1.074  1.00 71.38           C  
ATOM      6  HA2 GLY A   1      18.175   6.083  -1.413  1.00 71.38           H  
ATOM      7  HA3 GLY A   1      18.091   4.944  -0.046  1.00 71.38           H  
ATOM      8  C   GLY A   1      16.277   5.194  -1.139  1.00 71.38           C  
ATOM      9  O   GLY A   1      15.753   5.936  -1.953  1.00 71.38           O  
ATOM     10  N   PHE A   2      15.603   4.328  -0.387  1.00 80.06           N  
ATOM     11  H   PHE A   2      16.050   3.854   0.384  1.00 80.06           H  
ATOM     12  CA  PHE A   2      14.151   4.210  -0.451  1.00 80.06           C  
ATOM     13  HA  PHE A   2      13.846   4.129  -1.495  1.00 80.06           H  
ATOM     14  C   PHE A   2      13.512   5.478   0.123  1.00 80.06           C  
ATOM     15  CB  PHE A   2      13.706   2.926   0.267  1.00 80.06           C  
ATOM     16  HB2 PHE A   2      14.034   2.068  -0.320  1.00 80.06           H  
ATOM     17  HB3 PHE A   2      12.616   2.897   0.292  1.00 80.06           H  
ATOM     18  O   PHE A   2      13.905   5.956   1.184  1.00 80.06           O  
ATOM     19  CG  PHE A   2      14.238   2.776   1.682  1.00 80.06           C  
ATOM     20  CD1 PHE A   2      15.460   2.112   1.919  1.00 80.06           C  
ATOM     21  HD1 PHE A   2      15.995   1.648   1.104  1.00 80.06           H  
ATOM     22  CD2 PHE A   2      13.525   3.324   2.763  1.00 80.06           C  
ATOM     23  HD2 PHE A   2      12.592   3.841   2.593  1.00 80.06           H  
ATOM     24  CE1 PHE A   2      15.974   2.024   3.225  1.00 80.06           C  
ATOM     25  HE1 PHE A   2      16.903   1.506   3.414  1.00 80.06           H  
ATOM     26  CE2 PHE A   2      14.035   3.227   4.069  1.00 80.06           C  
ATOM     27  HE2 PHE A   2      13.491   3.653   4.898  1.00 80.06           H  
ATOM     28  CZ  PHE A   2      15.262   2.583   4.300  1.00 80.06           C  
ATOM     29  HZ  PHE A   2      15.649   2.508   5.305  1.00 80.06           H  
ATOM     30  N   GLN A   3      12.558   6.044  -0.605  1.00 77.25           N  
ATOM     31  H   GLN A   3      12.267   5.610  -1.470  1.00 77.25           H  
ATOM     32  CA  GLN A   3      11.788   7.196  -0.157  1.00 77.25           C  
ATOM     33  HA  GLN A   3      12.325   7.733   0.625  1.00 77.25           H  
ATOM     34  C   GLN A   3      10.489   6.652   0.434  1.00 77.25           C  
ATOM     35  CB  GLN A   3      11.572   8.164  -1.332  1.00 77.25           C  
ATOM     36  HB2 GLN A   3      10.957   8.997  -0.992  1.00 77.25           H  
ATOM     37  HB3 GLN A   3      11.045   7.651  -2.136  1.00 77.25           H  
ATOM     38  O   GLN A   3       9.634   6.153  -0.293  1.00 77.25           O  
ATOM     39  CG  GLN A   3      12.907   8.715  -1.864  1.00 77.25           C  
ATOM     40  HG2 GLN A   3      13.434   9.200  -1.043  1.00 77.25           H  
ATOM     41  HG3 GLN A   3      13.530   7.903  -2.238  1.00 77.25           H  
ATOM     42  CD  GLN A   3      12.727   9.719  -2.998  1.00 77.25           C  
ATOM     43  NE2 GLN A   3      13.592  10.702  -3.112  1.00 77.25           N  
ATOM     44 HE21 GLN A   3      14.339  10.827  -2.444  1.00 77.25           H  
ATOM     45 HE22 GLN A   3      13.411  11.349  -3.867  1.00 77.25           H  
ATOM     46  OE1 GLN A   3      11.826   9.637  -3.811  1.00 77.25           O  
ATOM     47  N   LEU A   4      10.371   6.672   1.761  1.00 81.50           N  
ATOM     48  H   LEU A   4      11.117   7.074   2.311  1.00 81.50           H  
ATOM     49  CA  LEU A   4       9.126   6.333   2.444  1.00 81.50           C  
ATOM     50  HA  LEU A   4       8.631   5.513   1.924  1.00 81.50           H  
ATOM     51  C   LEU A   4       8.200   7.548   2.378  1.00 81.50           C  
ATOM     52  CB  LEU A   4       9.421   5.892   3.891  1.00 81.50           C  
ATOM     53  HB2 LEU A   4       8.556   6.107   4.519  1.00 81.50           H  
ATOM     54  HB3 LEU A   4      10.250   6.485   4.277  1.00 81.50           H  
ATOM     55  O   LEU A   4       8.359   8.500   3.136  1.00 81.50           O  
ATOM     56  CG  LEU A   4       9.743   4.392   4.009  1.00 81.50           C  
ATOM     57  HG  LEU A   4      10.354   4.083   3.161  1.00 81.50           H  
ATOM     58  CD1 LEU A   4      10.528   4.115   5.289  1.00 81.50           C  
ATOM     59 HD11 LEU A   4      11.440   4.711   5.299  1.00 81.50           H  
ATOM     60 HD12 LEU A   4      10.790   3.058   5.340  1.00 81.50           H  
ATOM     61 HD13 LEU A   4       9.926   4.377   6.159  1.00 81.50           H  
ATOM     62  CD2 LEU A   4       8.465   3.548   4.041  1.00 81.50           C  
ATOM     63 HD21 LEU A   4       7.893   3.698   3.126  1.00 81.50           H  
ATOM     64 HD22 LEU A   4       8.724   2.493   4.119  1.00 81.50           H  
ATOM     65 HD23 LEU A   4       7.849   3.827   4.896  1.00 81.50           H  
ATOM     66  N   VAL A   5       7.237   7.519   1.459  1.00 81.31           N  
ATOM     67  H   VAL A   5       7.208   6.743   0.813  1.00 81.31           H  
ATOM     68  CA  VAL A   5       6.106   8.450   1.477  1.00 81.31           C  
ATOM     69  HA  VAL A   5       6.445   9.428   1.818  1.00 81.31           H  
ATOM     70  C   VAL A   5       5.093   7.923   2.490  1.00 81.31           C  
ATOM     71  CB  VAL A   5       5.503   8.639   0.070  1.00 81.31           C  
ATOM     72  HB  VAL A   5       5.257   7.666  -0.356  1.00 81.31           H  
ATOM     73  O   VAL A   5       4.320   7.015   2.199  1.00 81.31           O  
ATOM     74  CG1 VAL A   5       4.232   9.499   0.098  1.00 81.31           C  
ATOM     75 HG11 VAL A   5       3.435   8.984   0.634  1.00 81.31           H  
ATOM     76 HG12 VAL A   5       4.433  10.456   0.580  1.00 81.31           H  
ATOM     77 HG13 VAL A   5       3.885   9.679  -0.920  1.00 81.31           H  
ATOM     78  CG2 VAL A   5       6.517   9.334  -0.851  1.00 81.31           C  
ATOM     79 HG21 VAL A   5       7.416   8.725  -0.949  1.00 81.31           H  
ATOM     80 HG22 VAL A   5       6.786  10.310  -0.448  1.00 81.31           H  
ATOM     81 HG23 VAL A   5       6.085   9.464  -1.844  1.00 81.31           H  
ATOM     82  N   ALA A   6       5.114   8.478   3.700  1.00 81.31           N  
ATOM     83  H   ALA A   6       5.828   9.163   3.902  1.00 81.31           H  
ATOM     84  CA  ALA A   6       4.017   8.345   4.651  1.00 81.31           C  
ATOM     85  HA  ALA A   6       3.517   7.386   4.515  1.00 81.31           H  
ATOM     86  C   ALA A   6       3.011   9.466   4.356  1.00 81.31           C  
ATOM     87  CB  ALA A   6       4.585   8.387   6.077  1.00 81.31           C  
ATOM     88  HB1 ALA A   6       3.770   8.311   6.796  1.00 81.31           H  
ATOM     89  HB2 ALA A   6       5.116   9.324   6.244  1.00 81.31           H  
ATOM     90  HB3 ALA A   6       5.271   7.553   6.226  1.00 81.31           H  
ATOM     91  O   ALA A   6       3.175  10.582   4.837  1.00 81.31           O  
ATOM     92  N   GLY A   7       2.025   9.200   3.498  1.00 81.94           N  
ATOM     93  H   GLY A   7       1.965   8.280   3.085  1.00 81.94           H  
ATOM     94  CA  GLY A   7       1.041  10.200   3.083  1.00 81.94           C  
ATOM     95  HA2 GLY A   7       1.281  10.542   2.076  1.00 81.94           H  
ATOM     96  HA3 GLY A   7       1.075  11.069   3.740  1.00 81.94           H  
ATOM     97  C   GLY A   7      -0.383   9.656   3.069  1.00 81.94           C  
ATOM     98  O   GLY A   7      -0.694   8.741   2.309  1.00 81.94           O  
ATOM     99  N   ARG A   8      -1.238  10.261   3.898  1.00 68.38           N  
ATOM    100  H   ARG A   8      -0.807  10.694   4.702  1.00 68.38           H  
ATOM    101  CA  ARG A   8      -2.300  11.158   3.427  1.00 68.38           C  
ATOM    102  HA  ARG A   8      -2.199  11.344   2.358  1.00 68.38           H  
ATOM    103  C   ARG A   8      -2.093  12.506   4.109  1.00 68.38           C  
ATOM    104  CB  ARG A   8      -3.693  10.589   3.722  1.00 68.38           C  
ATOM    105  HB2 ARG A   8      -3.725  10.297   4.772  1.00 68.38           H  
ATOM    106  HB3 ARG A   8      -3.846   9.705   3.103  1.00 68.38           H  
ATOM    107  O   ARG A   8      -1.678  12.469   5.288  1.00 68.38           O  
ATOM    108  CG  ARG A   8      -4.803  11.625   3.437  1.00 68.38           C  
ATOM    109  HG2 ARG A   8      -4.691  12.007   2.422  1.00 68.38           H  
ATOM    110  HG3 ARG A   8      -4.718  12.458   4.134  1.00 68.38           H  
ATOM    111  CD  ARG A   8      -6.205  11.034   3.586  1.00 68.38           C  
ATOM    112  HD2 ARG A   8      -6.350  10.281   2.811  1.00 68.38           H  
ATOM    113  HD3 ARG A   8      -6.934  11.832   3.445  1.00 68.38           H  
ATOM    114  NE  ARG A   8      -6.384  10.415   4.910  1.00 68.38           N  
ATOM    115  HE  ARG A   8      -5.562  10.405   5.496  1.00 68.38           H  
ATOM    116  NH1 ARG A   8      -8.596   9.870   4.708  1.00 68.38           N  
ATOM    117 HH11 ARG A   8      -9.428   9.430   5.075  1.00 68.38           H  
ATOM    118 HH12 ARG A   8      -8.613  10.363   3.827  1.00 68.38           H  
ATOM    119  NH2 ARG A   8      -7.453   9.227   6.517  1.00 68.38           N  
ATOM    120 HH21 ARG A   8      -6.593   9.205   7.047  1.00 68.38           H  
ATOM    121 HH22 ARG A   8      -8.286   8.786   6.879  1.00 68.38           H  
ATOM    122  CZ  ARG A   8      -7.474   9.843   5.370  1.00 68.38           C  
ATOM    123  OXT ARG A   8      -2.386  13.505   3.430  1.00 68.38           O  
TER     124      ARG A   8                                                       
END
