# Supplementary material for: Unveiling the Bioactive Potential of the Invasive Jellyfish Phyllorhiza punctata Through Integrative Transcriptomic and Proteomic Analyses
Source: Biomolecules. 2025 Aug 4;15(8):1121. doi: 10.3390/biom15081121 (PMC12383608; doi:10.3390/biom15081121)
Supplement: Supplementary file 1 [file biomolecules-15-01121-s001.zip › Suplementary Material/FileS3/Alphafold2/XP_065058319_14272_relaxed_rank_001_alphafold2_ptm_model_1_seed_000.pdb]

ATOM      1  N   THR A   1      -1.681  -1.978  11.097  1.00 65.62           N  
ATOM      2  H   THR A   1      -2.675  -2.131  11.007  1.00 65.62           H  
ATOM      3  H2  THR A   1      -1.420  -1.070  10.739  1.00 65.62           H  
ATOM      4  H3  THR A   1      -1.456  -2.015  12.081  1.00 65.62           H  
ATOM      5  CA  THR A   1      -0.920  -3.062  10.433  1.00 65.62           C  
ATOM      6  HA  THR A   1       0.140  -2.833  10.546  1.00 65.62           H  
ATOM      7  C   THR A   1      -1.143  -3.186   8.922  1.00 65.62           C  
ATOM      8  CB  THR A   1      -1.122  -4.365  11.207  1.00 65.62           C  
ATOM      9  HB  THR A   1      -2.171  -4.662  11.172  1.00 65.62           H  
ATOM     10  O   THR A   1      -0.421  -3.938   8.297  1.00 65.62           O  
ATOM     11  CG2 THR A   1      -0.234  -5.541  10.822  1.00 65.62           C  
ATOM     12 HG21 THR A   1      -0.335  -6.340  11.557  1.00 65.62           H  
ATOM     13 HG22 THR A   1      -0.537  -5.943   9.855  1.00 65.62           H  
ATOM     14 HG23 THR A   1       0.809  -5.230  10.771  1.00 65.62           H  
ATOM     15  OG1 THR A   1      -0.777  -4.018  12.525  1.00 65.62           O  
ATOM     16  HG1 THR A   1      -0.672  -4.832  13.024  1.00 65.62           H  
ATOM     17  N   TYR A   2      -1.997  -2.370   8.281  1.00 64.25           N  
ATOM     18  H   TYR A   2      -2.702  -1.850   8.784  1.00 64.25           H  
ATOM     19  CA  TYR A   2      -2.048  -2.243   6.805  1.00 64.25           C  
ATOM     20  HA  TYR A   2      -1.534  -3.088   6.347  1.00 64.25           H  
ATOM     21  C   TYR A   2      -1.353  -0.966   6.270  1.00 64.25           C  
ATOM     22  CB  TYR A   2      -3.520  -2.327   6.372  1.00 64.25           C  
ATOM     23  HB2 TYR A   2      -4.036  -3.038   7.017  1.00 64.25           H  
ATOM     24  HB3 TYR A   2      -3.994  -1.357   6.519  1.00 64.25           H  
ATOM     25  O   TYR A   2      -1.104  -0.835   5.082  1.00 64.25           O  
ATOM     26  CG  TYR A   2      -3.748  -2.792   4.946  1.00 64.25           C  
ATOM     27  CD1 TYR A   2      -4.116  -1.871   3.944  1.00 64.25           C  
ATOM     28  HD1 TYR A   2      -4.190  -0.818   4.172  1.00 64.25           H  
ATOM     29  CD2 TYR A   2      -3.648  -4.163   4.634  1.00 64.25           C  
ATOM     30  HD2 TYR A   2      -3.366  -4.878   5.392  1.00 64.25           H  
ATOM     31  CE1 TYR A   2      -4.404  -2.321   2.641  1.00 64.25           C  
ATOM     32  HE1 TYR A   2      -4.696  -1.616   1.876  1.00 64.25           H  
ATOM     33  CE2 TYR A   2      -3.924  -4.613   3.329  1.00 64.25           C  
ATOM     34  HE2 TYR A   2      -3.848  -5.660   3.076  1.00 64.25           H  
ATOM     35  OH  TYR A   2      -4.588  -4.141   1.080  1.00 64.25           O  
ATOM     36  HH  TYR A   2      -4.864  -3.439   0.487  1.00 64.25           H  
ATOM     37  CZ  TYR A   2      -4.313  -3.696   2.333  1.00 64.25           C  
ATOM     38  N   GLY A   3      -1.000  -0.016   7.150  1.00 68.69           N  
ATOM     39  H   GLY A   3      -1.285  -0.126   8.113  1.00 68.69           H  
ATOM     40  CA  GLY A   3      -0.371   1.262   6.773  1.00 68.69           C  
ATOM     41  HA2 GLY A   3      -0.606   2.008   7.532  1.00 68.69           H  
ATOM     42  HA3 GLY A   3      -0.794   1.608   5.830  1.00 68.69           H  
ATOM     43  C   GLY A   3       1.156   1.231   6.617  1.00 68.69           C  
ATOM     44  O   GLY A   3       1.718   2.101   5.963  1.00 68.69           O  
ATOM     45  N   ASN A   4       1.838   0.220   7.168  1.00 72.62           N  
ATOM     46  H   ASN A   4       1.327  -0.487   7.678  1.00 72.62           H  
ATOM     47  CA  ASN A   4       3.305   0.130   7.115  1.00 72.62           C  
ATOM     48  HA  ASN A   4       3.717   1.140   7.112  1.00 72.62           H  
ATOM     49  C   ASN A   4       3.825  -0.526   5.824  1.00 72.62           C  
ATOM     50  CB  ASN A   4       3.832  -0.581   8.379  1.00 72.62           C  
ATOM     51  HB2 ASN A   4       3.311  -1.528   8.523  1.00 72.62           H  
ATOM     52  HB3 ASN A   4       4.891  -0.800   8.237  1.00 72.62           H  
ATOM     53  O   ASN A   4       4.985  -0.335   5.474  1.00 72.62           O  
ATOM     54  CG  ASN A   4       3.725   0.263   9.639  1.00 72.62           C  
ATOM     55  ND2 ASN A   4       3.920  -0.324  10.796  1.00 72.62           N  
ATOM     56 HD21 ASN A   4       3.954   0.301  11.589  1.00 72.62           H  
ATOM     57 HD22 ASN A   4       4.308  -1.256  10.837  1.00 72.62           H  
ATOM     58  OD1 ASN A   4       3.434   1.442   9.618  1.00 72.62           O  
ATOM     59  N   MET A   5       2.983  -1.262   5.086  1.00 71.56           N  
ATOM     60  H   MET A   5       2.026  -1.370   5.390  1.00 71.56           H  
ATOM     61  CA  MET A   5       3.402  -1.944   3.853  1.00 71.56           C  
ATOM     62  HA  MET A   5       4.340  -2.461   4.059  1.00 71.56           H  
ATOM     63  C   MET A   5       3.695  -0.965   2.700  1.00 71.56           C  
ATOM     64  CB  MET A   5       2.378  -3.024   3.464  1.00 71.56           C  
ATOM     65  HB2 MET A   5       2.154  -3.641   4.334  1.00 71.56           H  
ATOM     66  HB3 MET A   5       2.827  -3.665   2.705  1.00 71.56           H  
ATOM     67  O   MET A   5       4.632  -1.180   1.938  1.00 71.56           O  
ATOM     68  CG  MET A   5       1.073  -2.459   2.897  1.00 71.56           C  
ATOM     69  HG2 MET A   5       1.303  -1.887   1.998  1.00 71.56           H  
ATOM     70  HG3 MET A   5       0.619  -1.786   3.624  1.00 71.56           H  
ATOM     71  SD  MET A   5      -0.130  -3.724   2.436  1.00 71.56           S  
ATOM     72  CE  MET A   5      -1.222  -2.692   1.426  1.00 71.56           C  
ATOM     73  HE1 MET A   5      -1.993  -3.317   0.974  1.00 71.56           H  
ATOM     74  HE2 MET A   5      -0.647  -2.215   0.633  1.00 71.56           H  
ATOM     75  HE3 MET A   5      -1.684  -1.929   2.051  1.00 71.56           H  
ATOM     76  N   CYS A   6       2.965   0.155   2.612  1.00 68.12           N  
ATOM     77  H   CYS A   6       2.173   0.271   3.228  1.00 68.12           H  
ATOM     78  CA  CYS A   6       3.213   1.195   1.605  1.00 68.12           C  
ATOM     79  HA  CYS A   6       3.337   0.728   0.628  1.00 68.12           H  
ATOM     80  C   CYS A   6       4.500   1.989   1.875  1.00 68.12           C  
ATOM     81  CB  CYS A   6       2.011   2.148   1.538  1.00 68.12           C  
ATOM     82  HB2 CYS A   6       2.289   3.014   0.937  1.00 68.12           H  
ATOM     83  HB3 CYS A   6       1.733   2.489   2.535  1.00 68.12           H  
ATOM     84  O   CYS A   6       5.154   2.433   0.938  1.00 68.12           O  
ATOM     85  SG  CYS A   6       0.613   1.322   0.730  1.00 68.12           S  
ATOM     86  HG  CYS A   6      -0.171   2.395   0.589  1.00 68.12           H  
ATOM     87  N   MET A   7       4.884   2.148   3.145  1.00 75.25           N  
ATOM     88  H   MET A   7       4.314   1.743   3.875  1.00 75.25           H  
ATOM     89  CA  MET A   7       6.119   2.840   3.530  1.00 75.25           C  
ATOM     90  HA  MET A   7       6.211   3.767   2.965  1.00 75.25           H  
ATOM     91  C   MET A   7       7.365   2.001   3.222  1.00 75.25           C  
ATOM     92  CB  MET A   7       6.069   3.182   5.023  1.00 75.25           C  
ATOM     93  HB2 MET A   7       5.807   2.288   5.589  1.00 75.25           H  
ATOM     94  HB3 MET A   7       7.061   3.495   5.348  1.00 75.25           H  
ATOM     95  O   MET A   7       8.377   2.549   2.800  1.00 75.25           O  
ATOM     96  CG  MET A   7       5.070   4.297   5.359  1.00 75.25           C  
ATOM     97  HG2 MET A   7       4.397   4.476   4.521  1.00 75.25           H  
ATOM     98  HG3 MET A   7       4.469   3.957   6.201  1.00 75.25           H  
ATOM     99  SD  MET A   7       5.868   5.857   5.829  1.00 75.25           S  
ATOM    100  CE  MET A   7       4.639   6.487   7.001  1.00 75.25           C  
ATOM    101  HE1 MET A   7       3.688   6.632   6.489  1.00 75.25           H  
ATOM    102  HE2 MET A   7       4.510   5.776   7.816  1.00 75.25           H  
ATOM    103  HE3 MET A   7       4.980   7.440   7.406  1.00 75.25           H  
ATOM    104  N   LEU A   8       7.283   0.676   3.376  1.00 74.94           N  
ATOM    105  H   LEU A   8       6.433   0.289   3.761  1.00 74.94           H  
ATOM    106  CA  LEU A   8       8.375  -0.247   3.051  1.00 74.94           C  
ATOM    107  HA  LEU A   8       9.306   0.155   3.452  1.00 74.94           H  
ATOM    108  C   LEU A   8       8.596  -0.381   1.532  1.00 74.94           C  
ATOM    109  CB  LEU A   8       8.089  -1.604   3.722  1.00 74.94           C  
ATOM    110  HB2 LEU A   8       8.805  -2.337   3.350  1.00 74.94           H  
ATOM    111  HB3 LEU A   8       7.094  -1.933   3.421  1.00 74.94           H  
ATOM    112  O   LEU A   8       9.740  -0.417   1.093  1.00 74.94           O  
ATOM    113  CG  LEU A   8       8.173  -1.575   5.262  1.00 74.94           C  
ATOM    114  HG  LEU A   8       7.598  -0.735   5.651  1.00 74.94           H  
ATOM    115  CD1 LEU A   8       7.582  -2.860   5.846  1.00 74.94           C  
ATOM    116 HD11 LEU A   8       7.627  -2.824   6.934  1.00 74.94           H  
ATOM    117 HD12 LEU A   8       8.146  -3.722   5.490  1.00 74.94           H  
ATOM    118 HD13 LEU A   8       6.541  -2.956   5.537  1.00 74.94           H  
ATOM    119  CD2 LEU A   8       9.615  -1.444   5.757  1.00 74.94           C  
ATOM    120 HD21 LEU A   8      10.038  -0.494   5.431  1.00 74.94           H  
ATOM    121 HD22 LEU A   8      10.223  -2.257   5.361  1.00 74.94           H  
ATOM    122 HD23 LEU A   8       9.639  -1.474   6.846  1.00 74.94           H  
ATOM    123  N   GLY A   9       7.527  -0.379   0.723  1.00 75.62           N  
ATOM    124  H   GLY A   9       6.609  -0.407   1.143  1.00 75.62           H  
ATOM    125  CA  GLY A   9       7.624  -0.429  -0.746  1.00 75.62           C  
ATOM    126  HA2 GLY A   9       8.349  -1.191  -1.034  1.00 75.62           H  
ATOM    127  HA3 GLY A   9       6.653  -0.715  -1.151  1.00 75.62           H  
ATOM    128  C   GLY A   9       8.040   0.892  -1.414  1.00 75.62           C  
ATOM    129  O   GLY A   9       8.679   0.876  -2.460  1.00 75.62           O  
ATOM    130  N   ALA A  10       7.722   2.042  -0.807  1.00 71.94           N  
ATOM    131  H   ALA A  10       7.130   2.008   0.010  1.00 71.94           H  
ATOM    132  CA  ALA A  10       8.157   3.365  -1.280  1.00 71.94           C  
ATOM    133  HA  ALA A  10       8.187   3.356  -2.369  1.00 71.94           H  
ATOM    134  C   ALA A  10       9.569   3.763  -0.796  1.00 71.94           C  
ATOM    135  CB  ALA A  10       7.107   4.394  -0.844  1.00 71.94           C  
ATOM    136  HB1 ALA A  10       6.132   4.118  -1.246  1.00 71.94           H  
ATOM    137  HB2 ALA A  10       7.052   4.433   0.243  1.00 71.94           H  
ATOM    138  HB3 ALA A  10       7.381   5.378  -1.226  1.00 71.94           H  
ATOM    139  O   ALA A  10      10.140   4.754  -1.257  1.00 71.94           O  
ATOM    140  N   ALA A  11      10.124   3.015   0.160  1.00 72.75           N  
ATOM    141  H   ALA A  11       9.574   2.270   0.563  1.00 72.75           H  
ATOM    142  CA  ALA A  11      11.493   3.167   0.644  1.00 72.75           C  
ATOM    143  HA  ALA A  11      11.826   4.191   0.472  1.00 72.75           H  
ATOM    144  C   ALA A  11      12.491   2.254  -0.088  1.00 72.75           C  
ATOM    145  CB  ALA A  11      11.503   2.922   2.156  1.00 72.75           C  
ATOM    146  HB1 ALA A  11      12.516   3.051   2.537  1.00 72.75           H  
ATOM    147  HB2 ALA A  11      10.844   3.634   2.653  1.00 72.75           H  
ATOM    148  HB3 ALA A  11      11.172   1.906   2.372  1.00 72.75           H  
ATOM    149  O   ALA A  11      13.678   2.543  -0.056  1.00 72.75           O  
ATOM    150  N   SER A  12      12.030   1.192  -0.763  1.00 73.12           N  
ATOM    151  H   SER A  12      11.047   0.966  -0.707  1.00 73.12           H  
ATOM    152  CA  SER A  12      12.878   0.254  -1.520  1.00 73.12           C  
ATOM    153  HA  SER A  12      13.852   0.199  -1.034  1.00 73.12           H  
ATOM    154  C   SER A  12      13.142   0.668  -2.973  1.00 73.12           C  
ATOM    155  CB  SER A  12      12.257  -1.146  -1.483  1.00 73.12           C  
ATOM    156  HB2 SER A  12      12.951  -1.862  -1.923  1.00 73.12           H  
ATOM    157  HB3 SER A  12      12.076  -1.431  -0.447  1.00 73.12           H  
ATOM    158  O   SER A  12      13.774  -0.073  -3.718  1.00 73.12           O  
ATOM    159  OG  SER A  12      11.033  -1.179  -2.196  1.00 73.12           O  
ATOM    160  HG  SER A  12      11.219  -1.033  -3.126  1.00 73.12           H  
ATOM    161  N   CYS A  13      12.598   1.805  -3.406  1.00 66.88           N  
ATOM    162  H   CYS A  13      12.024   2.331  -2.763  1.00 66.88           H  
ATOM    163  CA  CYS A  13      12.810   2.383  -4.737  1.00 66.88           C  
ATOM    164  HA  CYS A  13      13.357   1.663  -5.345  1.00 66.88           H  
ATOM    165  C   CYS A  13      13.723   3.622  -4.716  1.00 66.88           C  
ATOM    166  CB  CYS A  13      11.451   2.603  -5.419  1.00 66.88           C  
ATOM    167  HB2 CYS A  13      11.601   3.149  -6.350  1.00 66.88           H  
ATOM    168  HB3 CYS A  13      11.020   1.629  -5.651  1.00 66.88           H  
ATOM    169  O   CYS A  13      13.784   4.364  -5.697  1.00 66.88           O  
ATOM    170  SG  CYS A  13      10.298   3.511  -4.347  1.00 66.88           S  
ATOM    171  HG  CYS A  13       9.248   3.454  -5.171  1.00 66.88           H  
ATOM    172  N   ARG A  14      14.438   3.825  -3.605  1.00 64.50           N  
ATOM    173  H   ARG A  14      14.418   3.097  -2.905  1.00 64.50           H  
ATOM    174  CA  ARG A  14      15.606   4.701  -3.475  1.00 64.50           C  
ATOM    175  HA  ARG A  14      15.853   5.164  -4.431  1.00 64.50           H  
ATOM    176  C   ARG A  14      16.796   3.833  -3.090  1.00 64.50           C  
ATOM    177  CB  ARG A  14      15.394   5.771  -2.398  1.00 64.50           C  
ATOM    178  HB2 ARG A  14      16.208   6.492  -2.470  1.00 64.50           H  
ATOM    179  HB3 ARG A  14      15.454   5.288  -1.423  1.00 64.50           H  
ATOM    180  O   ARG A  14      17.910   4.176  -3.530  1.00 64.50           O  
ATOM    181  CG  ARG A  14      14.052   6.498  -2.492  1.00 64.50           C  
ATOM    182  HG2 ARG A  14      13.928   6.944  -3.479  1.00 64.50           H  
ATOM    183  HG3 ARG A  14      13.248   5.783  -2.317  1.00 64.50           H  
ATOM    184  CD  ARG A  14      14.001   7.586  -1.415  1.00 64.50           C  
ATOM    185  HD2 ARG A  14      14.580   7.255  -0.553  1.00 64.50           H  
ATOM    186  HD3 ARG A  14      14.467   8.495  -1.797  1.00 64.50           H  
ATOM    187  NE  ARG A  14      12.620   7.816  -0.959  1.00 64.50           N  
ATOM    188  HE  ARG A  14      12.171   7.013  -0.543  1.00 64.50           H  
ATOM    189  NH1 ARG A  14      12.314   9.952  -1.739  1.00 64.50           N  
ATOM    190 HH11 ARG A  14      11.722  10.760  -1.871  1.00 64.50           H  
ATOM    191 HH12 ARG A  14      13.226   9.903  -2.171  1.00 64.50           H  
ATOM    192  NH2 ARG A  14      10.697   8.935  -0.582  1.00 64.50           N  
ATOM    193 HH21 ARG A  14      10.331   8.101  -0.146  1.00 64.50           H  
ATOM    194 HH22 ARG A  14      10.118   9.757  -0.684  1.00 64.50           H  
ATOM    195  CZ  ARG A  14      11.891   8.899  -1.097  1.00 64.50           C  
ATOM    196  OXT ARG A  14      16.534   2.868  -2.340  1.00 64.50           O  
TER     197      ARG A  14                                                       
END
