# Supplementary material for: Unveiling the Bioactive Potential of the Invasive Jellyfish Phyllorhiza punctata Through Integrative Transcriptomic and Proteomic Analyses
Source: Biomolecules. 2025 Aug 4;15(8):1121. doi: 10.3390/biom15081121 (PMC12383608; doi:10.3390/biom15081121)
Supplement: Supplementary file 1 [file biomolecules-15-01121-s001.zip › Suplementary Material/FileS3/Alphafold2/XP_065058404_12221_relaxed_rank_001_alphafold2_ptm_model_5_seed_000.pdb]

ATOM      1  N   SER A   1       4.844   2.376  -6.975  1.00 63.56           N  
ATOM      2  H   SER A   1       5.765   1.986  -7.115  1.00 63.56           H  
ATOM      3  H2  SER A   1       4.790   3.297  -7.385  1.00 63.56           H  
ATOM      4  H3  SER A   1       4.683   2.436  -5.980  1.00 63.56           H  
ATOM      5  CA  SER A   1       3.852   1.469  -7.588  1.00 63.56           C  
ATOM      6  HA  SER A   1       2.845   1.809  -7.345  1.00 63.56           H  
ATOM      7  C   SER A   1       4.077   0.094  -6.989  1.00 63.56           C  
ATOM      8  CB  SER A   1       3.998   1.425  -9.110  1.00 63.56           C  
ATOM      9  HB2 SER A   1       4.865   0.829  -9.395  1.00 63.56           H  
ATOM     10  HB3 SER A   1       4.101   2.435  -9.505  1.00 63.56           H  
ATOM     11  O   SER A   1       5.240  -0.247  -6.846  1.00 63.56           O  
ATOM     12  OG  SER A   1       2.819   0.856  -9.619  1.00 63.56           O  
ATOM     13  HG  SER A   1       2.879   0.767 -10.574  1.00 63.56           H  
ATOM     14  N   PHE A   2       3.027  -0.630  -6.598  1.00 71.88           N  
ATOM     15  H   PHE A   2       2.127  -0.354  -6.963  1.00 71.88           H  
ATOM     16  CA  PHE A   2       2.985  -1.644  -5.523  1.00 71.88           C  
ATOM     17  HA  PHE A   2       2.022  -2.145  -5.620  1.00 71.88           H  
ATOM     18  C   PHE A   2       2.968  -1.026  -4.123  1.00 71.88           C  
ATOM     19  CB  PHE A   2       4.019  -2.779  -5.665  1.00 71.88           C  
ATOM     20  HB2 PHE A   2       4.071  -3.306  -4.712  1.00 71.88           H  
ATOM     21  HB3 PHE A   2       5.026  -2.406  -5.850  1.00 71.88           H  
ATOM     22  O   PHE A   2       4.002  -0.829  -3.497  1.00 71.88           O  
ATOM     23  CG  PHE A   2       3.641  -3.791  -6.720  1.00 71.88           C  
ATOM     24  CD1 PHE A   2       3.006  -4.985  -6.333  1.00 71.88           C  
ATOM     25  HD1 PHE A   2       2.821  -5.196  -5.290  1.00 71.88           H  
ATOM     26  CD2 PHE A   2       3.879  -3.529  -8.082  1.00 71.88           C  
ATOM     27  HD2 PHE A   2       4.380  -2.620  -8.380  1.00 71.88           H  
ATOM     28  CE1 PHE A   2       2.604  -5.915  -7.305  1.00 71.88           C  
ATOM     29  HE1 PHE A   2       2.120  -6.834  -7.010  1.00 71.88           H  
ATOM     30  CE2 PHE A   2       3.470  -4.458  -9.055  1.00 71.88           C  
ATOM     31  HE2 PHE A   2       3.655  -4.266 -10.101  1.00 71.88           H  
ATOM     32  CZ  PHE A   2       2.832  -5.649  -8.666  1.00 71.88           C  
ATOM     33  HZ  PHE A   2       2.524  -6.365  -9.413  1.00 71.88           H  
ATOM     34  N   PHE A   3       1.765  -0.700  -3.643  1.00 79.38           N  
ATOM     35  H   PHE A   3       0.950  -0.887  -4.209  1.00 79.38           H  
ATOM     36  CA  PHE A   3       1.520  -0.450  -2.226  1.00 79.38           C  
ATOM     37  HA  PHE A   3       2.415  -0.022  -1.773  1.00 79.38           H  
ATOM     38  C   PHE A   3       1.180  -1.795  -1.570  1.00 79.38           C  
ATOM     39  CB  PHE A   3       0.404   0.586  -2.041  1.00 79.38           C  
ATOM     40  HB2 PHE A   3       0.077   0.565  -1.002  1.00 79.38           H  
ATOM     41  HB3 PHE A   3      -0.455   0.319  -2.657  1.00 79.38           H  
ATOM     42  O   PHE A   3       0.042  -2.250  -1.706  1.00 79.38           O  
ATOM     43  CG  PHE A   3       0.851   1.996  -2.364  1.00 79.38           C  
ATOM     44  CD1 PHE A   3       1.530   2.756  -1.392  1.00 79.38           C  
ATOM     45  HD1 PHE A   3       1.717   2.343  -0.411  1.00 79.38           H  
ATOM     46  CD2 PHE A   3       0.598   2.549  -3.633  1.00 79.38           C  
ATOM     47  HD2 PHE A   3       0.052   1.980  -4.371  1.00 79.38           H  
ATOM     48  CE1 PHE A   3       1.952   4.063  -1.688  1.00 79.38           C  
ATOM     49  HE1 PHE A   3       2.456   4.651  -0.935  1.00 79.38           H  
ATOM     50  CE2 PHE A   3       1.021   3.857  -3.929  1.00 79.38           C  
ATOM     51  HE2 PHE A   3       0.792   4.297  -4.888  1.00 79.38           H  
ATOM     52  CZ  PHE A   3       1.696   4.615  -2.955  1.00 79.38           C  
ATOM     53  HZ  PHE A   3       1.996   5.630  -3.169  1.00 79.38           H  
ATOM     54  N   PRO A   4       2.128  -2.444  -0.867  1.00 80.38           N  
ATOM     55  CA  PRO A   4       1.924  -3.744  -0.218  1.00 80.38           C  
ATOM     56  HA  PRO A   4       1.599  -4.471  -0.963  1.00 80.38           H  
ATOM     57  C   PRO A   4       0.864  -3.735   0.899  1.00 80.38           C  
ATOM     58  CB  PRO A   4       3.310  -4.153   0.304  1.00 80.38           C  
ATOM     59  HB2 PRO A   4       3.832  -4.721  -0.465  1.00 80.38           H  
ATOM     60  HB3 PRO A   4       3.260  -4.734   1.225  1.00 80.38           H  
ATOM     61  O   PRO A   4       0.641  -4.762   1.526  1.00 80.38           O  
ATOM     62  CG  PRO A   4       4.022  -2.821   0.520  1.00 80.38           C  
ATOM     63  HG2 PRO A   4       5.106  -2.927   0.479  1.00 80.38           H  
ATOM     64  HG3 PRO A   4       3.710  -2.385   1.469  1.00 80.38           H  
ATOM     65  CD  PRO A   4       3.492  -1.985  -0.632  1.00 80.38           C  
ATOM     66  HD2 PRO A   4       4.101  -2.185  -1.513  1.00 80.38           H  
ATOM     67  HD3 PRO A   4       3.542  -0.931  -0.356  1.00 80.38           H  
ATOM     68  N   GLY A   5       0.216  -2.593   1.154  1.00 86.06           N  
ATOM     69  H   GLY A   5       0.436  -1.788   0.585  1.00 86.06           H  
ATOM     70  CA  GLY A   5      -0.868  -2.451   2.125  1.00 86.06           C  
ATOM     71  HA2 GLY A   5      -0.799  -3.238   2.875  1.00 86.06           H  
ATOM     72  HA3 GLY A   5      -0.757  -1.496   2.639  1.00 86.06           H  
ATOM     73  C   GLY A   5      -2.285  -2.497   1.545  1.00 86.06           C  
ATOM     74  O   GLY A   5      -3.219  -2.482   2.329  1.00 86.06           O  
ATOM     75  N   LEU A   6      -2.480  -2.518   0.218  1.00 87.44           N  
ATOM     76  H   LEU A   6      -1.682  -2.515  -0.402  1.00 87.44           H  
ATOM     77  CA  LEU A   6      -3.840  -2.528  -0.357  1.00 87.44           C  
ATOM     78  HA  LEU A   6      -4.517  -2.047   0.351  1.00 87.44           H  
ATOM     79  C   LEU A   6      -4.395  -3.943  -0.576  1.00 87.44           C  
ATOM     80  CB  LEU A   6      -3.860  -1.712  -1.663  1.00 87.44           C  
ATOM     81  HB2 LEU A   6      -3.330  -2.283  -2.426  1.00 87.44           H  
ATOM     82  HB3 LEU A   6      -3.325  -0.775  -1.511  1.00 87.44           H  
ATOM     83  O   LEU A   6      -5.604  -4.136  -0.585  1.00 87.44           O  
ATOM     84  CG  LEU A   6      -5.285  -1.389  -2.171  1.00 87.44           C  
ATOM     85  HG  LEU A   6      -5.910  -2.281  -2.171  1.00 87.44           H  
ATOM     86  CD1 LEU A   6      -5.961  -0.303  -1.329  1.00 87.44           C  
ATOM     87 HD11 LEU A   6      -6.945  -0.080  -1.741  1.00 87.44           H  
ATOM     88 HD12 LEU A   6      -6.098  -0.658  -0.308  1.00 87.44           H  
ATOM     89 HD13 LEU A   6      -5.358   0.605  -1.321  1.00 87.44           H  
ATOM     90  CD2 LEU A   6      -5.218  -0.900  -3.617  1.00 87.44           C  
ATOM     91 HD21 LEU A   6      -4.610   0.002  -3.680  1.00 87.44           H  
ATOM     92 HD22 LEU A   6      -4.790  -1.680  -4.247  1.00 87.44           H  
ATOM     93 HD23 LEU A   6      -6.226  -0.684  -3.973  1.00 87.44           H  
ATOM     94  N   ILE A   7      -3.520  -4.923  -0.791  1.00 81.62           N  
ATOM     95  H   ILE A   7      -2.535  -4.710  -0.727  1.00 81.62           H  
ATOM     96  CA  ILE A   7      -3.925  -6.308  -1.084  1.00 81.62           C  
ATOM     97  HA  ILE A   7      -5.008  -6.381  -0.991  1.00 81.62           H  
ATOM     98  C   ILE A   7      -3.415  -7.317  -0.049  1.00 81.62           C  
ATOM     99  CB  ILE A   7      -3.586  -6.703  -2.536  1.00 81.62           C  
ATOM    100  HB  ILE A   7      -3.847  -7.753  -2.667  1.00 81.62           H  
ATOM    101  O   ILE A   7      -3.410  -8.516  -0.318  1.00 81.62           O  
ATOM    102  CG1 ILE A   7      -2.078  -6.532  -2.820  1.00 81.62           C  
ATOM    103 HG12 ILE A   7      -1.846  -5.480  -2.989  1.00 81.62           H  
ATOM    104 HG13 ILE A   7      -1.508  -6.868  -1.954  1.00 81.62           H  
ATOM    105  CG2 ILE A   7      -4.456  -5.907  -3.527  1.00 81.62           C  
ATOM    106 HG21 ILE A   7      -4.212  -4.845  -3.485  1.00 81.62           H  
ATOM    107 HG22 ILE A   7      -4.301  -6.275  -4.541  1.00 81.62           H  
ATOM    108 HG23 ILE A   7      -5.508  -6.035  -3.271  1.00 81.62           H  
ATOM    109  CD1 ILE A   7      -1.601  -7.355  -4.020  1.00 81.62           C  
ATOM    110 HD11 ILE A   7      -0.525  -7.232  -4.138  1.00 81.62           H  
ATOM    111 HD12 ILE A   7      -2.097  -7.019  -4.930  1.00 81.62           H  
ATOM    112 HD13 ILE A   7      -1.820  -8.411  -3.856  1.00 81.62           H  
ATOM    113  N   LYS A   8      -2.995  -6.845   1.127  1.00 66.38           N  
ATOM    114  H   LYS A   8      -3.176  -5.871   1.323  1.00 66.38           H  
ATOM    115  CA  LYS A   8      -2.933  -7.679   2.327  1.00 66.38           C  
ATOM    116  HA  LYS A   8      -3.162  -8.714   2.072  1.00 66.38           H  
ATOM    117  C   LYS A   8      -4.047  -7.252   3.269  1.00 66.38           C  
ATOM    118  CB  LYS A   8      -1.544  -7.613   2.968  1.00 66.38           C  
ATOM    119  HB2 LYS A   8      -0.805  -7.912   2.225  1.00 66.38           H  
ATOM    120  HB3 LYS A   8      -1.332  -6.596   3.299  1.00 66.38           H  
ATOM    121  O   LYS A   8      -4.663  -8.168   3.849  1.00 66.38           O  
ATOM    122  CG  LYS A   8      -1.504  -8.577   4.162  1.00 66.38           C  
ATOM    123  HG2 LYS A   8      -2.080  -8.158   4.987  1.00 66.38           H  
ATOM    124  HG3 LYS A   8      -1.952  -9.526   3.868  1.00 66.38           H  
ATOM    125  CD  LYS A   8      -0.074  -8.843   4.626  1.00 66.38           C  
ATOM    126  HD2 LYS A   8       0.373  -7.912   4.974  1.00 66.38           H  
ATOM    127  HD3 LYS A   8       0.501  -9.239   3.789  1.00 66.38           H  
ATOM    128  CE  LYS A   8      -0.130  -9.871   5.758  1.00 66.38           C  
ATOM    129  HE2 LYS A   8      -0.705 -10.731   5.412  1.00 66.38           H  
ATOM    130  HE3 LYS A   8      -0.672  -9.430   6.595  1.00 66.38           H  
ATOM    131  NZ  LYS A   8       1.227 -10.294   6.175  1.00 66.38           N  
ATOM    132  HZ1 LYS A   8       1.759  -9.491   6.479  1.00 66.38           H  
ATOM    133  HZ2 LYS A   8       1.164 -10.954   6.937  1.00 66.38           H  
ATOM    134  HZ3 LYS A   8       1.704 -10.732   5.400  1.00 66.38           H  
ATOM    135  OXT LYS A   8      -4.211  -6.021   3.392  1.00 66.38           O  
TER     136      LYS A   8                                                       
END
