# Supplementary material for: Unveiling the Bioactive Potential of the Invasive Jellyfish Phyllorhiza punctata Through Integrative Transcriptomic and Proteomic Analyses
Source: Biomolecules. 2025 Aug 4;15(8):1121. doi: 10.3390/biom15081121 (PMC12383608; doi:10.3390/biom15081121)
Supplement: Supplementary file 1 [file biomolecules-15-01121-s001.zip › Suplementary Material/FileS3/Alphafold2/XP_065058481_5156_relaxed_rank_001_alphafold2_ptm_model_3_seed_000.pdb]

ATOM      1  N   GLY A   1       9.900  -0.366  -0.638  1.00 57.34           N  
ATOM      2  H   GLY A   1       9.641  -0.517  -1.602  1.00 57.34           H  
ATOM      3  H2  GLY A   1      10.612  -1.032  -0.373  1.00 57.34           H  
ATOM      4  H3  GLY A   1      10.276   0.568  -0.548  1.00 57.34           H  
ATOM      5  CA  GLY A   1       8.724  -0.500   0.240  1.00 57.34           C  
ATOM      6  HA2 GLY A   1       9.015  -0.325   1.276  1.00 57.34           H  
ATOM      7  HA3 GLY A   1       8.283  -1.492   0.147  1.00 57.34           H  
ATOM      8  C   GLY A   1       7.708   0.547  -0.145  1.00 57.34           C  
ATOM      9  O   GLY A   1       7.852   1.676   0.288  1.00 57.34           O  
ATOM     10  N   GLY A   2       6.764   0.213  -1.028  1.00 66.75           N  
ATOM     11  H   GLY A   2       6.673  -0.740  -1.352  1.00 66.75           H  
ATOM     12  CA  GLY A   2       5.952   1.229  -1.713  1.00 66.75           C  
ATOM     13  HA2 GLY A   2       5.728   0.880  -2.721  1.00 66.75           H  
ATOM     14  HA3 GLY A   2       6.516   2.157  -1.811  1.00 66.75           H  
ATOM     15  C   GLY A   2       4.617   1.573  -1.055  1.00 66.75           C  
ATOM     16  O   GLY A   2       4.074   2.625  -1.342  1.00 66.75           O  
ATOM     17  N   LEU A   3       4.084   0.716  -0.177  1.00 63.78           N  
ATOM     18  H   LEU A   3       4.564  -0.156  -0.008  1.00 63.78           H  
ATOM     19  CA  LEU A   3       2.698   0.848   0.307  1.00 63.78           C  
ATOM     20  HA  LEU A   3       2.298   1.820   0.021  1.00 63.78           H  
ATOM     21  C   LEU A   3       2.569   0.791   1.840  1.00 63.78           C  
ATOM     22  CB  LEU A   3       1.838  -0.230  -0.385  1.00 63.78           C  
ATOM     23  HB2 LEU A   3       0.805  -0.106  -0.061  1.00 63.78           H  
ATOM     24  HB3 LEU A   3       2.176  -1.208  -0.040  1.00 63.78           H  
ATOM     25  O   LEU A   3       1.512   1.087   2.386  1.00 63.78           O  
ATOM     26  CG  LEU A   3       1.871  -0.215  -1.931  1.00 63.78           C  
ATOM     27  HG  LEU A   3       2.899  -0.318  -2.280  1.00 63.78           H  
ATOM     28  CD1 LEU A   3       1.090  -1.412  -2.468  1.00 63.78           C  
ATOM     29 HD11 LEU A   3       0.043  -1.339  -2.173  1.00 63.78           H  
ATOM     30 HD12 LEU A   3       1.150  -1.432  -3.556  1.00 63.78           H  
ATOM     31 HD13 LEU A   3       1.509  -2.340  -2.078  1.00 63.78           H  
ATOM     32  CD2 LEU A   3       1.270   1.054  -2.533  1.00 63.78           C  
ATOM     33 HD21 LEU A   3       1.846   1.934  -2.247  1.00 63.78           H  
ATOM     34 HD22 LEU A   3       0.244   1.184  -2.188  1.00 63.78           H  
ATOM     35 HD23 LEU A   3       1.273   0.989  -3.621  1.00 63.78           H  
ATOM     36  N   SER A   4       3.645   0.443   2.557  1.00 71.50           N  
ATOM     37  H   SER A   4       4.491   0.179   2.073  1.00 71.50           H  
ATOM     38  CA  SER A   4       3.633   0.300   4.022  1.00 71.50           C  
ATOM     39  HA  SER A   4       2.795  -0.339   4.304  1.00 71.50           H  
ATOM     40  C   SER A   4       3.466   1.635   4.751  1.00 71.50           C  
ATOM     41  CB  SER A   4       4.928  -0.360   4.507  1.00 71.50           C  
ATOM     42  HB2 SER A   4       4.801  -0.707   5.533  1.00 71.50           H  
ATOM     43  HB3 SER A   4       5.730   0.378   4.489  1.00 71.50           H  
ATOM     44  O   SER A   4       2.864   1.675   5.815  1.00 71.50           O  
ATOM     45  OG  SER A   4       5.301  -1.440   3.665  1.00 71.50           O  
ATOM     46  HG  SER A   4       4.879  -2.232   4.005  1.00 71.50           H  
ATOM     47  N   ASN A   5       3.964   2.732   4.168  1.00 72.56           N  
ATOM     48  H   ASN A   5       4.401   2.645   3.261  1.00 72.56           H  
ATOM     49  CA  ASN A   5       3.843   4.079   4.740  1.00 72.56           C  
ATOM     50  HA  ASN A   5       4.149   4.043   5.786  1.00 72.56           H  
ATOM     51  C   ASN A   5       2.385   4.597   4.730  1.00 72.56           C  
ATOM     52  CB  ASN A   5       4.813   4.999   3.974  1.00 72.56           C  
ATOM     53  HB2 ASN A   5       5.773   4.500   3.843  1.00 72.56           H  
ATOM     54  HB3 ASN A   5       4.403   5.225   2.990  1.00 72.56           H  
ATOM     55  O   ASN A   5       2.059   5.556   5.412  1.00 72.56           O  
ATOM     56  CG  ASN A   5       5.059   6.316   4.690  1.00 72.56           C  
ATOM     57  ND2 ASN A   5       6.082   6.405   5.509  1.00 72.56           N  
ATOM     58 HD21 ASN A   5       6.682   5.615   5.701  1.00 72.56           H  
ATOM     59 HD22 ASN A   5       6.175   7.301   5.965  1.00 72.56           H  
ATOM     60  OD1 ASN A   5       4.362   7.289   4.514  1.00 72.56           O  
ATOM     61  N   CYS A   6       1.499   3.914   4.000  1.00 73.56           N  
ATOM     62  H   CYS A   6       1.832   3.122   3.470  1.00 73.56           H  
ATOM     63  CA  CYS A   6       0.117   4.320   3.751  1.00 73.56           C  
ATOM     64  HA  CYS A   6       0.023   5.397   3.886  1.00 73.56           H  
ATOM     65  C   CYS A   6      -0.906   3.623   4.652  1.00 73.56           C  
ATOM     66  CB  CYS A   6      -0.194   3.969   2.297  1.00 73.56           C  
ATOM     67  HB2 CYS A   6      -1.113   4.472   1.996  1.00 73.56           H  
ATOM     68  HB3 CYS A   6      -0.356   2.893   2.220  1.00 73.56           H  
ATOM     69  O   CYS A   6      -2.098   3.945   4.615  1.00 73.56           O  
ATOM     70  SG  CYS A   6       1.130   4.409   1.163  1.00 73.56           S  
ATOM     71  N   ILE A   7      -0.469   2.617   5.413  1.00 79.56           N  
ATOM     72  H   ILE A   7       0.525   2.448   5.459  1.00 79.56           H  
ATOM     73  CA  ILE A   7      -1.352   1.790   6.230  1.00 79.56           C  
ATOM     74  HA  ILE A   7      -2.190   1.467   5.612  1.00 79.56           H  
ATOM     75  C   ILE A   7      -1.901   2.662   7.367  1.00 79.56           C  
ATOM     76  CB  ILE A   7      -0.615   0.522   6.725  1.00 79.56           C  
ATOM     77  HB  ILE A   7       0.240   0.829   7.327  1.00 79.56           H  
ATOM     78  O   ILE A   7      -1.165   3.073   8.255  1.00 79.56           O  
ATOM     79  CG1 ILE A   7      -0.102  -0.318   5.526  1.00 79.56           C  
ATOM     80 HG12 ILE A   7       0.520   0.308   4.886  1.00 79.56           H  
ATOM     81 HG13 ILE A   7      -0.951  -0.656   4.932  1.00 79.56           H  
ATOM     82  CG2 ILE A   7      -1.558  -0.323   7.603  1.00 79.56           C  
ATOM     83 HG21 ILE A   7      -1.025  -1.178   8.018  1.00 79.56           H  
ATOM     84 HG22 ILE A   7      -1.919   0.263   8.449  1.00 79.56           H  
ATOM     85 HG23 ILE A   7      -2.409  -0.677   7.020  1.00 79.56           H  
ATOM     86  CD1 ILE A   7       0.745  -1.536   5.917  1.00 79.56           C  
ATOM     87 HD11 ILE A   7       0.138  -2.276   6.438  1.00 79.56           H  
ATOM     88 HD12 ILE A   7       1.572  -1.223   6.554  1.00 79.56           H  
ATOM     89 HD13 ILE A   7       1.147  -1.997   5.015  1.00 79.56           H  
ATOM     90  N   GLY A   8      -3.201   2.961   7.314  1.00 78.25           N  
ATOM     91  H   GLY A   8      -3.722   2.634   6.513  1.00 78.25           H  
ATOM     92  CA  GLY A   8      -3.929   3.727   8.336  1.00 78.25           C  
ATOM     93  HA2 GLY A   8      -3.326   3.790   9.242  1.00 78.25           H  
ATOM     94  HA3 GLY A   8      -4.847   3.197   8.588  1.00 78.25           H  
ATOM     95  C   GLY A   8      -4.306   5.158   7.940  1.00 78.25           C  
ATOM     96  O   GLY A   8      -5.270   5.690   8.477  1.00 78.25           O  
ATOM     97  N   ILE A   9      -3.619   5.754   6.965  1.00 84.19           N  
ATOM     98  H   ILE A   9      -2.817   5.273   6.584  1.00 84.19           H  
ATOM     99  CA  ILE A   9      -3.941   7.100   6.444  1.00 84.19           C  
ATOM    100  HA  ILE A   9      -4.566   7.619   7.171  1.00 84.19           H  
ATOM    101  C   ILE A   9      -4.784   7.054   5.161  1.00 84.19           C  
ATOM    102  CB  ILE A   9      -2.656   7.939   6.288  1.00 84.19           C  
ATOM    103  HB  ILE A   9      -2.931   8.888   5.829  1.00 84.19           H  
ATOM    104  O   ILE A   9      -5.388   8.048   4.763  1.00 84.19           O  
ATOM    105  CG1 ILE A   9      -1.612   7.234   5.388  1.00 84.19           C  
ATOM    106 HG12 ILE A   9      -2.051   7.054   4.407  1.00 84.19           H  
ATOM    107 HG13 ILE A   9      -1.345   6.268   5.815  1.00 84.19           H  
ATOM    108  CG2 ILE A   9      -2.087   8.260   7.681  1.00 84.19           C  
ATOM    109 HG21 ILE A   9      -1.710   7.355   8.158  1.00 84.19           H  
ATOM    110 HG22 ILE A   9      -2.863   8.699   8.308  1.00 84.19           H  
ATOM    111 HG23 ILE A   9      -1.272   8.980   7.599  1.00 84.19           H  
ATOM    112  CD1 ILE A   9      -0.306   8.017   5.206  1.00 84.19           C  
ATOM    113 HD11 ILE A   9       0.342   7.843   6.065  1.00 84.19           H  
ATOM    114 HD12 ILE A   9       0.208   7.678   4.307  1.00 84.19           H  
ATOM    115 HD13 ILE A   9      -0.493   9.088   5.136  1.00 84.19           H  
ATOM    116  N   GLY A  10      -4.870   5.878   4.535  1.00 75.12           N  
ATOM    117  H   GLY A  10      -4.285   5.128   4.874  1.00 75.12           H  
ATOM    118  CA  GLY A  10      -5.648   5.663   3.323  1.00 75.12           C  
ATOM    119  HA2 GLY A  10      -6.620   6.145   3.430  1.00 75.12           H  
ATOM    120  HA3 GLY A  10      -5.808   4.592   3.201  1.00 75.12           H  
ATOM    121  C   GLY A  10      -4.966   6.208   2.060  1.00 75.12           C  
ATOM    122  O   GLY A  10      -3.965   6.925   2.123  1.00 75.12           O  
ATOM    123  N   PRO A  11      -5.510   5.877   0.878  1.00 71.81           N  
ATOM    124  CA  PRO A  11      -4.909   6.211  -0.414  1.00 71.81           C  
ATOM    125  HA  PRO A  11      -3.888   5.833  -0.461  1.00 71.81           H  
ATOM    126  C   PRO A  11      -4.864   7.717  -0.699  1.00 71.81           C  
ATOM    127  CB  PRO A  11      -5.770   5.479  -1.448  1.00 71.81           C  
ATOM    128  HB2 PRO A  11      -5.820   6.009  -2.399  1.00 71.81           H  
ATOM    129  HB3 PRO A  11      -5.376   4.474  -1.600  1.00 71.81           H  
ATOM    130  O   PRO A  11      -4.155   8.139  -1.598  1.00 71.81           O  
ATOM    131  CG  PRO A  11      -7.138   5.392  -0.773  1.00 71.81           C  
ATOM    132  HG2 PRO A  11      -7.731   4.565  -1.164  1.00 71.81           H  
ATOM    133  HG3 PRO A  11      -7.670   6.336  -0.891  1.00 71.81           H  
ATOM    134  CD  PRO A  11      -6.774   5.182   0.694  1.00 71.81           C  
ATOM    135  HD2 PRO A  11      -7.557   5.590   1.334  1.00 71.81           H  
ATOM    136  HD3 PRO A  11      -6.637   4.119   0.890  1.00 71.81           H  
ATOM    137  N   SER A  12      -5.591   8.547   0.058  1.00 79.75           N  
ATOM    138  H   SER A  12      -6.154   8.161   0.803  1.00 79.75           H  
ATOM    139  CA  SER A  12      -5.504  10.004  -0.086  1.00 79.75           C  
ATOM    140  HA  SER A  12      -5.663  10.267  -1.132  1.00 79.75           H  
ATOM    141  C   SER A  12      -4.144  10.554   0.340  1.00 79.75           C  
ATOM    142  CB  SER A  12      -6.580  10.687   0.758  1.00 79.75           C  
ATOM    143  HB2 SER A  12      -7.562  10.300   0.484  1.00 79.75           H  
ATOM    144  HB3 SER A  12      -6.401  10.486   1.814  1.00 79.75           H  
ATOM    145  O   SER A  12      -3.709  11.566  -0.201  1.00 79.75           O  
ATOM    146  OG  SER A  12      -6.553  12.081   0.531  1.00 79.75           O  
ATOM    147  HG  SER A  12      -5.648  12.364   0.384  1.00 79.75           H  
ATOM    148  N   ALA A  13      -3.501   9.936   1.333  1.00 76.06           N  
ATOM    149  H   ALA A  13      -3.903   9.106   1.746  1.00 76.06           H  
ATOM    150  CA  ALA A  13      -2.229  10.411   1.868  1.00 76.06           C  
ATOM    151  HA  ALA A  13      -2.139  11.484   1.698  1.00 76.06           H  
ATOM    152  C   ALA A  13      -1.022   9.751   1.194  1.00 76.06           C  
ATOM    153  CB  ALA A  13      -2.250  10.181   3.370  1.00 76.06           C  
ATOM    154  HB1 ALA A  13      -3.109  10.685   3.813  1.00 76.06           H  
ATOM    155  HB2 ALA A  13      -2.324   9.110   3.559  1.00 76.06           H  
ATOM    156  HB3 ALA A  13      -1.338  10.591   3.805  1.00 76.06           H  
ATOM    157  O   ALA A  13       0.096  10.248   1.305  1.00 76.06           O  
ATOM    158  N   CYS A  14      -1.253   8.666   0.459  1.00 76.56           N  
ATOM    159  H   CYS A  14      -2.202   8.332   0.366  1.00 76.56           H  
ATOM    160  CA  CYS A  14      -0.243   8.104  -0.410  1.00 76.56           C  
ATOM    161  HA  CYS A  14       0.733   8.495  -0.123  1.00 76.56           H  
ATOM    162  C   CYS A  14      -0.528   8.500  -1.846  1.00 76.56           C  
ATOM    163  CB  CYS A  14      -0.147   6.613  -0.195  1.00 76.56           C  
ATOM    164  HB2 CYS A  14       0.326   6.155  -1.063  1.00 76.56           H  
ATOM    165  HB3 CYS A  14      -1.133   6.175  -0.041  1.00 76.56           H  
ATOM    166  O   CYS A  14      -1.430   7.921  -2.452  1.00 76.56           O  
ATOM    167  SG  CYS A  14       0.906   6.368   1.236  1.00 76.56           S  
ATOM    168  N   PRO A  15       0.216   9.475  -2.400  1.00 69.62           N  
ATOM    169  CA  PRO A  15       0.086   9.787  -3.808  1.00 69.62           C  
ATOM    170  HA  PRO A  15      -0.915  10.158  -4.026  1.00 69.62           H  
ATOM    171  C   PRO A  15       0.339   8.489  -4.571  1.00 69.62           C  
ATOM    172  CB  PRO A  15       1.123  10.879  -4.093  1.00 69.62           C  
ATOM    173  HB2 PRO A  15       0.659  11.856  -3.962  1.00 69.62           H  
ATOM    174  HB3 PRO A  15       1.548  10.792  -5.093  1.00 69.62           H  
ATOM    175  O   PRO A  15       1.408   7.899  -4.463  1.00 69.62           O  
ATOM    176  CG  PRO A  15       2.182  10.676  -3.011  1.00 69.62           C  
ATOM    177  HG2 PRO A  15       2.895   9.917  -3.333  1.00 69.62           H  
ATOM    178  HG3 PRO A  15       2.699  11.605  -2.769  1.00 69.62           H  
ATOM    179  CD  PRO A  15       1.377  10.153  -1.827  1.00 69.62           C  
ATOM    180  HD2 PRO A  15       2.017   9.482  -1.254  1.00 69.62           H  
ATOM    181  HD3 PRO A  15       1.043  10.983  -1.205  1.00 69.62           H  
ATOM    182  N   ALA A  16      -0.672   8.001  -5.284  1.00 68.12           N  
ATOM    183  H   ALA A  16      -1.572   8.454  -5.208  1.00 68.12           H  
ATOM    184  CA  ALA A  16      -0.596   6.751  -6.033  1.00 68.12           C  
ATOM    185  HA  ALA A  16      -0.078   6.018  -5.415  1.00 68.12           H  
ATOM    186  C   ALA A  16       0.240   6.911  -7.320  1.00 68.12           C  
ATOM    187  CB  ALA A  16      -2.025   6.241  -6.266  1.00 68.12           C  
ATOM    188  HB1 ALA A  16      -1.988   5.269  -6.759  1.00 68.12           H  
ATOM    189  HB2 ALA A  16      -2.540   6.133  -5.311  1.00 68.12           H  
ATOM    190  HB3 ALA A  16      -2.572   6.940  -6.899  1.00 68.12           H  
ATOM    191  O   ALA A  16      -0.159   6.448  -8.387  1.00 68.12           O  
ATOM    192  N   LYS A  17       1.370   7.617  -7.237  1.00 58.06           N  
ATOM    193  H   LYS A  17       1.737   7.810  -6.316  1.00 58.06           H  
ATOM    194  CA  LYS A  17       2.255   7.949  -8.350  1.00 58.06           C  
ATOM    195  HA  LYS A  17       1.992   7.329  -9.207  1.00 58.06           H  
ATOM    196  C   LYS A  17       3.691   7.570  -8.027  1.00 58.06           C  
ATOM    197  CB  LYS A  17       2.105   9.435  -8.707  1.00 58.06           C  
ATOM    198  HB2 LYS A  17       2.977   9.989  -8.359  1.00 58.06           H  
ATOM    199  HB3 LYS A  17       1.222   9.842  -8.213  1.00 58.06           H  
ATOM    200  O   LYS A  17       4.107   7.814  -6.875  1.00 58.06           O  
ATOM    201  CG  LYS A  17       1.940   9.604 -10.219  1.00 58.06           C  
ATOM    202  HG2 LYS A  17       2.852   9.281 -10.722  1.00 58.06           H  
ATOM    203  HG3 LYS A  17       1.107   8.990 -10.560  1.00 58.06           H  
ATOM    204  CD  LYS A  17       1.649  11.068 -10.552  1.00 58.06           C  
ATOM    205  HD2 LYS A  17       0.751  11.384 -10.020  1.00 58.06           H  
ATOM    206  HD3 LYS A  17       2.493  11.678 -10.231  1.00 58.06           H  
ATOM    207  CE  LYS A  17       1.438  11.215 -12.060  1.00 58.06           C  
ATOM    208  HE2 LYS A  17       0.603  10.579 -12.353  1.00 58.06           H  
ATOM    209  HE3 LYS A  17       2.330  10.850 -12.568  1.00 58.06           H  
ATOM    210  NZ  LYS A  17       1.171  12.626 -12.427  1.00 58.06           N  
ATOM    211  HZ1 LYS A  17       1.018  12.707 -13.422  1.00 58.06           H  
ATOM    212  HZ2 LYS A  17       1.959  13.204 -12.171  1.00 58.06           H  
ATOM    213  HZ3 LYS A  17       0.352  12.963 -11.942  1.00 58.06           H  
ATOM    214  OXT LYS A  17       4.327   7.071  -8.975  1.00 58.06           O  
TER     215      LYS A  17                                                       
END
