# Supplementary material for: Unveiling the Bioactive Potential of the Invasive Jellyfish Phyllorhiza punctata Through Integrative Transcriptomic and Proteomic Analyses
Source: Biomolecules. 2025 Aug 4;15(8):1121. doi: 10.3390/biom15081121 (PMC12383608; doi:10.3390/biom15081121)
Supplement: Supplementary file 1 [file biomolecules-15-01121-s001.zip › Suplementary Material/FileS3/Alphafold2/XP_065058610_14196_relaxed_rank_001_alphafold2_ptm_model_1_seed_000.pdb]

ATOM      1  N   THR A   1      -1.167   4.772   4.764  1.00 82.19           N  
ATOM      2  H   THR A   1      -1.473   5.682   5.078  1.00 82.19           H  
ATOM      3  H2  THR A   1      -1.922   4.280   4.309  1.00 82.19           H  
ATOM      4  H3  THR A   1      -0.872   4.242   5.572  1.00 82.19           H  
ATOM      5  CA  THR A   1      -0.011   4.941   3.846  1.00 82.19           C  
ATOM      6  HA  THR A   1      -0.355   5.406   2.922  1.00 82.19           H  
ATOM      7  C   THR A   1       0.564   3.575   3.538  1.00 82.19           C  
ATOM      8  CB  THR A   1       1.029   5.857   4.490  1.00 82.19           C  
ATOM      9  HB  THR A   1       1.605   5.311   5.237  1.00 82.19           H  
ATOM     10  O   THR A   1       0.222   2.662   4.267  1.00 82.19           O  
ATOM     11  CG2 THR A   1       1.958   6.516   3.476  1.00 82.19           C  
ATOM     12 HG21 THR A   1       2.600   7.236   3.982  1.00 82.19           H  
ATOM     13 HG22 THR A   1       2.600   5.772   3.004  1.00 82.19           H  
ATOM     14 HG23 THR A   1       1.381   7.037   2.712  1.00 82.19           H  
ATOM     15  OG1 THR A   1       0.315   6.889   5.120  1.00 82.19           O  
ATOM     16  HG1 THR A   1       0.944   7.531   5.457  1.00 82.19           H  
ATOM     17  N   VAL A   2       1.376   3.382   2.497  1.00 85.62           N  
ATOM     18  H   VAL A   2       1.622   4.164   1.907  1.00 85.62           H  
ATOM     19  CA  VAL A   2       1.811   2.043   2.026  1.00 85.62           C  
ATOM     20  HA  VAL A   2       0.964   1.558   1.539  1.00 85.62           H  
ATOM     21  C   VAL A   2       2.252   1.091   3.160  1.00 85.62           C  
ATOM     22  CB  VAL A   2       2.922   2.200   0.967  1.00 85.62           C  
ATOM     23  HB  VAL A   2       3.776   2.700   1.423  1.00 85.62           H  
ATOM     24  O   VAL A   2       1.792  -0.044   3.214  1.00 85.62           O  
ATOM     25  CG1 VAL A   2       3.389   0.852   0.413  1.00 85.62           C  
ATOM     26 HG11 VAL A   2       4.139   1.006  -0.363  1.00 85.62           H  
ATOM     27 HG12 VAL A   2       3.842   0.246   1.197  1.00 85.62           H  
ATOM     28 HG13 VAL A   2       2.547   0.306  -0.014  1.00 85.62           H  
ATOM     29  CG2 VAL A   2       2.433   3.051  -0.217  1.00 85.62           C  
ATOM     30 HG21 VAL A   2       1.541   2.605  -0.657  1.00 85.62           H  
ATOM     31 HG22 VAL A   2       2.221   4.075   0.089  1.00 85.62           H  
ATOM     32 HG23 VAL A   2       3.210   3.092  -0.981  1.00 85.62           H  
ATOM     33  N   LEU A   3       3.019   1.577   4.143  1.00 90.38           N  
ATOM     34  H   LEU A   3       3.415   2.499   4.026  1.00 90.38           H  
ATOM     35  CA  LEU A   3       3.379   0.829   5.362  1.00 90.38           C  
ATOM     36  HA  LEU A   3       3.895  -0.086   5.071  1.00 90.38           H  
ATOM     37  C   LEU A   3       2.169   0.379   6.200  1.00 90.38           C  
ATOM     38  CB  LEU A   3       4.325   1.715   6.201  1.00 90.38           C  
ATOM     39  HB2 LEU A   3       4.269   2.745   5.849  1.00 90.38           H  
ATOM     40  HB3 LEU A   3       4.000   1.729   7.241  1.00 90.38           H  
ATOM     41  O   LEU A   3       2.106  -0.756   6.642  1.00 90.38           O  
ATOM     42  CG  LEU A   3       5.785   1.228   6.144  1.00 90.38           C  
ATOM     43  HG  LEU A   3       5.959   0.681   5.217  1.00 90.38           H  
ATOM     44  CD1 LEU A   3       6.744   2.414   6.167  1.00 90.38           C  
ATOM     45 HD11 LEU A   3       6.586   3.042   5.291  1.00 90.38           H  
ATOM     46 HD12 LEU A   3       6.597   3.001   7.074  1.00 90.38           H  
ATOM     47 HD13 LEU A   3       7.771   2.049   6.147  1.00 90.38           H  
ATOM     48  CD2 LEU A   3       6.091   0.319   7.333  1.00 90.38           C  
ATOM     49 HD21 LEU A   3       5.990   0.865   8.271  1.00 90.38           H  
ATOM     50 HD22 LEU A   3       7.110  -0.059   7.253  1.00 90.38           H  
ATOM     51 HD23 LEU A   3       5.409  -0.531   7.336  1.00 90.38           H  
ATOM     52  N   SER A   4       1.178   1.245   6.379  1.00 90.62           N  
ATOM     53  H   SER A   4       1.252   2.145   5.926  1.00 90.62           H  
ATOM     54  CA  SER A   4      -0.086   0.949   7.067  1.00 90.62           C  
ATOM     55  HA  SER A   4       0.134   0.472   8.021  1.00 90.62           H  
ATOM     56  C   SER A   4      -1.017   0.014   6.288  1.00 90.62           C  
ATOM     57  CB  SER A   4      -0.883   2.237   7.324  1.00 90.62           C  
ATOM     58  HB2 SER A   4      -1.539   2.083   8.181  1.00 90.62           H  
ATOM     59  HB3 SER A   4      -1.512   2.436   6.456  1.00 90.62           H  
ATOM     60  O   SER A   4      -2.017  -0.411   6.847  1.00 90.62           O  
ATOM     61  OG  SER A   4      -0.068   3.378   7.540  1.00 90.62           O  
ATOM     62  HG  SER A   4       0.352   3.268   8.396  1.00 90.62           H  
ATOM     63  N   VAL A   5      -0.765  -0.230   4.997  1.00 90.25           N  
ATOM     64  H   VAL A   5       0.073   0.160   4.591  1.00 90.25           H  
ATOM     65  CA  VAL A   5      -1.535  -1.192   4.187  1.00 90.25           C  
ATOM     66  HA  VAL A   5      -2.548  -1.276   4.580  1.00 90.25           H  
ATOM     67  C   VAL A   5      -0.920  -2.585   4.291  1.00 90.25           C  
ATOM     68  CB  VAL A   5      -1.631  -0.741   2.714  1.00 90.25           C  
ATOM     69  HB  VAL A   5      -0.628  -0.617   2.307  1.00 90.25           H  
ATOM     70  O   VAL A   5      -1.657  -3.556   4.333  1.00 90.25           O  
ATOM     71  CG1 VAL A   5      -2.384  -1.747   1.834  1.00 90.25           C  
ATOM     72 HG11 VAL A   5      -1.828  -2.683   1.771  1.00 90.25           H  
ATOM     73 HG12 VAL A   5      -3.367  -1.955   2.255  1.00 90.25           H  
ATOM     74 HG13 VAL A   5      -2.497  -1.357   0.823  1.00 90.25           H  
ATOM     75  CG2 VAL A   5      -2.365   0.604   2.603  1.00 90.25           C  
ATOM     76 HG21 VAL A   5      -1.824   1.373   3.156  1.00 90.25           H  
ATOM     77 HG22 VAL A   5      -3.372   0.506   3.008  1.00 90.25           H  
ATOM     78 HG23 VAL A   5      -2.425   0.902   1.556  1.00 90.25           H  
ATOM     79  N   LEU A   6       0.412  -2.673   4.355  1.00 93.50           N  
ATOM     80  H   LEU A   6       0.955  -1.826   4.264  1.00 93.50           H  
ATOM     81  CA  LEU A   6       1.141  -3.936   4.517  1.00 93.50           C  
ATOM     82  HA  LEU A   6       0.638  -4.726   3.959  1.00 93.50           H  
ATOM     83  C   LEU A   6       1.203  -4.418   5.970  1.00 93.50           C  
ATOM     84  CB  LEU A   6       2.572  -3.748   3.989  1.00 93.50           C  
ATOM     85  HB2 LEU A   6       3.021  -2.898   4.503  1.00 93.50           H  
ATOM     86  HB3 LEU A   6       3.154  -4.633   4.244  1.00 93.50           H  
ATOM     87  O   LEU A   6       1.263  -5.613   6.217  1.00 93.50           O  
ATOM     88  CG  LEU A   6       2.671  -3.528   2.472  1.00 93.50           C  
ATOM     89  HG  LEU A   6       2.053  -2.680   2.178  1.00 93.50           H  
ATOM     90  CD1 LEU A   6       4.122  -3.208   2.109  1.00 93.50           C  
ATOM     91 HD11 LEU A   6       4.201  -3.030   1.037  1.00 93.50           H  
ATOM     92 HD12 LEU A   6       4.444  -2.312   2.641  1.00 93.50           H  
ATOM     93 HD13 LEU A   6       4.767  -4.042   2.383  1.00 93.50           H  
ATOM     94  CD2 LEU A   6       2.232  -4.760   1.679  1.00 93.50           C  
ATOM     95 HD21 LEU A   6       2.804  -5.633   1.993  1.00 93.50           H  
ATOM     96 HD22 LEU A   6       1.171  -4.953   1.841  1.00 93.50           H  
ATOM     97 HD23 LEU A   6       2.389  -4.591   0.614  1.00 93.50           H  
ATOM     98  N   ASN A   7       1.227  -3.487   6.923  1.00 87.38           N  
ATOM     99  H   ASN A   7       1.275  -2.518   6.644  1.00 87.38           H  
ATOM    100  CA  ASN A   7       1.207  -3.779   8.357  1.00 87.38           C  
ATOM    101  HA  ASN A   7       1.640  -4.766   8.520  1.00 87.38           H  
ATOM    102  C   ASN A   7      -0.221  -3.830   8.931  1.00 87.38           C  
ATOM    103  CB  ASN A   7       2.089  -2.739   9.062  1.00 87.38           C  
ATOM    104  HB2 ASN A   7       1.584  -1.772   9.060  1.00 87.38           H  
ATOM    105  HB3 ASN A   7       3.037  -2.644   8.533  1.00 87.38           H  
ATOM    106  O   ASN A   7      -0.408  -3.754  10.145  1.00 87.38           O  
ATOM    107  CG  ASN A   7       2.414  -3.145  10.484  1.00 87.38           C  
ATOM    108  ND2 ASN A   7       2.083  -2.336  11.461  1.00 87.38           N  
ATOM    109 HD21 ASN A   7       2.230  -2.731  12.379  1.00 87.38           H  
ATOM    110 HD22 ASN A   7       1.394  -1.618  11.285  1.00 87.38           H  
ATOM    111  OD1 ASN A   7       2.999  -4.180  10.739  1.00 87.38           O  
ATOM    112  N   ARG A   8      -1.225  -3.860   8.057  1.00 75.88           N  
ATOM    113  H   ARG A   8      -0.989  -4.094   7.103  1.00 75.88           H  
ATOM    114  CA  ARG A   8      -2.611  -4.149   8.407  1.00 75.88           C  
ATOM    115  HA  ARG A   8      -2.747  -4.115   9.488  1.00 75.88           H  
ATOM    116  C   ARG A   8      -2.921  -5.580   7.998  1.00 75.88           C  
ATOM    117  CB  ARG A   8      -3.532  -3.132   7.730  1.00 75.88           C  
ATOM    118  HB2 ARG A   8      -3.395  -3.177   6.649  1.00 75.88           H  
ATOM    119  HB3 ARG A   8      -3.269  -2.139   8.093  1.00 75.88           H  
ATOM    120  O   ARG A   8      -3.682  -6.210   8.758  1.00 75.88           O  
ATOM    121  CG  ARG A   8      -4.995  -3.403   8.080  1.00 75.88           C  
ATOM    122  HG2 ARG A   8      -5.116  -3.364   9.163  1.00 75.88           H  
ATOM    123  HG3 ARG A   8      -5.294  -4.388   7.721  1.00 75.88           H  
ATOM    124  CD  ARG A   8      -5.896  -2.359   7.427  1.00 75.88           C  
ATOM    125  HD2 ARG A   8      -5.544  -1.365   7.703  1.00 75.88           H  
ATOM    126  HD3 ARG A   8      -5.833  -2.476   6.345  1.00 75.88           H  
ATOM    127  NE  ARG A   8      -7.286  -2.529   7.877  1.00 75.88           N  
ATOM    128  HE  ARG A   8      -7.426  -3.230   8.591  1.00 75.88           H  
ATOM    129  NH1 ARG A   8      -8.254  -1.028   6.450  1.00 75.88           N  
ATOM    130 HH11 ARG A   8      -9.078  -0.573   6.085  1.00 75.88           H  
ATOM    131 HH12 ARG A   8      -7.348  -0.906   6.021  1.00 75.88           H  
ATOM    132  NH2 ARG A   8      -9.515  -2.114   7.941  1.00 75.88           N  
ATOM    133 HH21 ARG A   8     -10.334  -1.642   7.584  1.00 75.88           H  
ATOM    134 HH22 ARG A   8      -9.606  -2.797   8.678  1.00 75.88           H  
ATOM    135  CZ  ARG A   8      -8.342  -1.891   7.423  1.00 75.88           C  
ATOM    136  OXT ARG A   8      -2.449  -5.959   6.908  1.00 75.88           O  
TER     137      ARG A   8                                                       
END
