# Supplementary material for: Unveiling the Bioactive Potential of the Invasive Jellyfish Phyllorhiza punctata Through Integrative Transcriptomic and Proteomic Analyses
Source: Biomolecules. 2025 Aug 4;15(8):1121. doi: 10.3390/biom15081121 (PMC12383608; doi:10.3390/biom15081121)
Supplement: Supplementary file 1 [file biomolecules-15-01121-s001.zip › Suplementary Material/FileS3/Alphafold2/XP_065058610_662_relaxed_rank_001_alphafold2_ptm_model_3_seed_000.pdb]

ATOM      1  N   ALA A   1       6.623  15.969  -4.362  1.00 66.50           N  
ATOM      2  H   ALA A   1       7.137  16.733  -3.946  1.00 66.50           H  
ATOM      3  H2  ALA A   1       6.954  15.098  -3.971  1.00 66.50           H  
ATOM      4  H3  ALA A   1       6.791  15.970  -5.358  1.00 66.50           H  
ATOM      5  CA  ALA A   1       5.178  16.143  -4.104  1.00 66.50           C  
ATOM      6  HA  ALA A   1       5.006  16.158  -3.028  1.00 66.50           H  
ATOM      7  C   ALA A   1       4.368  14.972  -4.675  1.00 66.50           C  
ATOM      8  CB  ALA A   1       4.719  17.496  -4.674  1.00 66.50           C  
ATOM      9  HB1 ALA A   1       4.847  17.515  -5.757  1.00 66.50           H  
ATOM     10  HB2 ALA A   1       5.299  18.305  -4.230  1.00 66.50           H  
ATOM     11  HB3 ALA A   1       3.667  17.659  -4.439  1.00 66.50           H  
ATOM     12  O   ALA A   1       3.364  15.180  -5.339  1.00 66.50           O  
ATOM     13  N   LEU A   2       4.809  13.732  -4.441  1.00 75.62           N  
ATOM     14  H   LEU A   2       5.543  13.547  -3.772  1.00 75.62           H  
ATOM     15  CA  LEU A   2       4.203  12.543  -5.037  1.00 75.62           C  
ATOM     16  HA  LEU A   2       3.269  12.800  -5.538  1.00 75.62           H  
ATOM     17  C   LEU A   2       3.829  11.581  -3.913  1.00 75.62           C  
ATOM     18  CB  LEU A   2       5.141  11.948  -6.102  1.00 75.62           C  
ATOM     19  HB2 LEU A   2       4.785  10.952  -6.368  1.00 75.62           H  
ATOM     20  HB3 LEU A   2       6.135  11.834  -5.669  1.00 75.62           H  
ATOM     21  O   LEU A   2       4.639  10.784  -3.464  1.00 75.62           O  
ATOM     22  CG  LEU A   2       5.226  12.798  -7.386  1.00 75.62           C  
ATOM     23  HG  LEU A   2       5.446  13.833  -7.122  1.00 75.62           H  
ATOM     24  CD1 LEU A   2       6.365  12.298  -8.270  1.00 75.62           C  
ATOM     25 HD11 LEU A   2       7.311  12.341  -7.729  1.00 75.62           H  
ATOM     26 HD12 LEU A   2       6.177  11.267  -8.570  1.00 75.62           H  
ATOM     27 HD13 LEU A   2       6.442  12.916  -9.164  1.00 75.62           H  
ATOM     28  CD2 LEU A   2       3.933  12.757  -8.204  1.00 75.62           C  
ATOM     29 HD21 LEU A   2       3.675  11.726  -8.446  1.00 75.62           H  
ATOM     30 HD22 LEU A   2       4.065  13.313  -9.132  1.00 75.62           H  
ATOM     31 HD23 LEU A   2       3.112  13.214  -7.652  1.00 75.62           H  
ATOM     32  N   PHE A   3       2.590  11.788  -3.480  1.00 79.62           N  
ATOM     33  H   PHE A   3       2.107  12.534  -3.960  1.00 79.62           H  
ATOM     34  CA  PHE A   3       1.705  10.965  -2.663  1.00 79.62           C  
ATOM     35  HA  PHE A   3       0.814  11.590  -2.602  1.00 79.62           H  
ATOM     36  C   PHE A   3       2.118  10.636  -1.219  1.00 79.62           C  
ATOM     37  CB  PHE A   3       1.223   9.758  -3.468  1.00 79.62           C  
ATOM     38  HB2 PHE A   3       2.061   9.085  -3.651  1.00 79.62           H  
ATOM     39  HB3 PHE A   3       0.472   9.218  -2.892  1.00 79.62           H  
ATOM     40  O   PHE A   3       3.145  10.002  -0.980  1.00 79.62           O  
ATOM     41  CG  PHE A   3       0.614  10.209  -4.781  1.00 79.62           C  
ATOM     42  CD1 PHE A   3      -0.639  10.853  -4.788  1.00 79.62           C  
ATOM     43  HD1 PHE A   3      -1.210  10.940  -3.875  1.00 79.62           H  
ATOM     44  CD2 PHE A   3       1.350  10.098  -5.975  1.00 79.62           C  
ATOM     45  HD2 PHE A   3       2.313   9.609  -5.974  1.00 79.62           H  
ATOM     46  CE1 PHE A   3      -1.154  11.381  -5.984  1.00 79.62           C  
ATOM     47  HE1 PHE A   3      -2.120  11.864  -5.992  1.00 79.62           H  
ATOM     48  CE2 PHE A   3       0.832  10.623  -7.172  1.00 79.62           C  
ATOM     49  HE2 PHE A   3       1.388  10.524  -8.092  1.00 79.62           H  
ATOM     50  CZ  PHE A   3      -0.418  11.266  -7.176  1.00 79.62           C  
ATOM     51  HZ  PHE A   3      -0.820  11.659  -8.098  1.00 79.62           H  
ATOM     52  N   PRO A   4       1.281  11.030  -0.236  1.00 77.19           N  
ATOM     53  CA  PRO A   4       1.417  10.547   1.123  1.00 77.19           C  
ATOM     54  HA  PRO A   4       2.437  10.708   1.475  1.00 77.19           H  
ATOM     55  C   PRO A   4       1.108   9.051   1.134  1.00 77.19           C  
ATOM     56  CB  PRO A   4       0.461  11.384   1.974  1.00 77.19           C  
ATOM     57  HB2 PRO A   4       0.055  10.818   2.813  1.00 77.19           H  
ATOM     58  HB3 PRO A   4       0.985  12.269   2.335  1.00 77.19           H  
ATOM     59  O   PRO A   4       0.046   8.607   0.695  1.00 77.19           O  
ATOM     60  CG  PRO A   4      -0.627  11.808   0.994  1.00 77.19           C  
ATOM     61  HG2 PRO A   4      -1.408  11.048   0.974  1.00 77.19           H  
ATOM     62  HG3 PRO A   4      -1.051  12.777   1.254  1.00 77.19           H  
ATOM     63  CD  PRO A   4       0.077  11.843  -0.358  1.00 77.19           C  
ATOM     64  HD2 PRO A   4       0.355  12.869  -0.601  1.00 77.19           H  
ATOM     65  HD3 PRO A   4      -0.601  11.442  -1.112  1.00 77.19           H  
ATOM     66  N   LEU A   5       2.095   8.292   1.601  1.00 80.69           N  
ATOM     67  H   LEU A   5       2.950   8.752   1.881  1.00 80.69           H  
ATOM     68  CA  LEU A   5       2.000   6.866   1.842  1.00 80.69           C  
ATOM     69  HA  LEU A   5       1.835   6.361   0.890  1.00 80.69           H  
ATOM     70  C   LEU A   5       0.806   6.634   2.772  1.00 80.69           C  
ATOM     71  CB  LEU A   5       3.327   6.396   2.478  1.00 80.69           C  
ATOM     72  HB2 LEU A   5       4.121   7.112   2.268  1.00 80.69           H  
ATOM     73  HB3 LEU A   5       3.211   6.381   3.562  1.00 80.69           H  
ATOM     74  O   LEU A   5       0.803   7.109   3.907  1.00 80.69           O  
ATOM     75  CG  LEU A   5       3.777   5.009   1.991  1.00 80.69           C  
ATOM     76  HG  LEU A   5       2.921   4.452   1.609  1.00 80.69           H  
ATOM     77  CD1 LEU A   5       4.823   5.157   0.882  1.00 80.69           C  
ATOM     78 HD11 LEU A   5       5.099   4.172   0.506  1.00 80.69           H  
ATOM     79 HD12 LEU A   5       4.404   5.740   0.062  1.00 80.69           H  
ATOM     80 HD13 LEU A   5       5.713   5.657   1.264  1.00 80.69           H  
ATOM     81  CD2 LEU A   5       4.395   4.208   3.135  1.00 80.69           C  
ATOM     82 HD21 LEU A   5       3.647   4.054   3.912  1.00 80.69           H  
ATOM     83 HD22 LEU A   5       4.718   3.233   2.769  1.00 80.69           H  
ATOM     84 HD23 LEU A   5       5.248   4.743   3.552  1.00 80.69           H  
ATOM     85  N   ALA A   6      -0.221   5.958   2.269  1.00 77.44           N  
ATOM     86  H   ALA A   6      -0.191   5.655   1.306  1.00 77.44           H  
ATOM     87  CA  ALA A   6      -1.351   5.555   3.082  1.00 77.44           C  
ATOM     88  HA  ALA A   6      -1.834   6.444   3.487  1.00 77.44           H  
ATOM     89  C   ALA A   6      -0.844   4.688   4.244  1.00 77.44           C  
ATOM     90  CB  ALA A   6      -2.354   4.813   2.190  1.00 77.44           C  
ATOM     91  HB1 ALA A   6      -3.217   4.517   2.788  1.00 77.44           H  
ATOM     92  HB2 ALA A   6      -2.690   5.465   1.384  1.00 77.44           H  
ATOM     93  HB3 ALA A   6      -1.893   3.919   1.770  1.00 77.44           H  
ATOM     94  O   ALA A   6      -0.216   3.648   4.027  1.00 77.44           O  
ATOM     95  N   LYS A   7      -1.128   5.126   5.466  1.00 67.69           N  
ATOM     96  H   LYS A   7      -1.597   6.017   5.552  1.00 67.69           H  
ATOM     97  CA  LYS A   7      -1.381   4.237   6.590  1.00 67.69           C  
ATOM     98  HA  LYS A   7      -1.429   3.209   6.232  1.00 67.69           H  
ATOM     99  C   LYS A   7      -2.771   4.552   7.113  1.00 67.69           C  
ATOM    100  CB  LYS A   7      -0.291   4.353   7.661  1.00 67.69           C  
ATOM    101  HB2 LYS A   7      -0.311   5.351   8.101  1.00 67.69           H  
ATOM    102  HB3 LYS A   7       0.679   4.182   7.194  1.00 67.69           H  
ATOM    103  O   LYS A   7      -3.099   5.759   7.151  1.00 67.69           O  
ATOM    104  CG  LYS A   7      -0.543   3.292   8.740  1.00 67.69           C  
ATOM    105  HG2 LYS A   7      -1.471   3.518   9.265  1.00 67.69           H  
ATOM    106  HG3 LYS A   7      -0.639   2.317   8.262  1.00 67.69           H  
ATOM    107  CD  LYS A   7       0.588   3.231   9.762  1.00 67.69           C  
ATOM    108  HD2 LYS A   7       0.637   4.176  10.302  1.00 67.69           H  
ATOM    109  HD3 LYS A   7       1.532   3.052   9.246  1.00 67.69           H  
ATOM    110  CE  LYS A   7       0.286   2.077  10.722  1.00 67.69           C  
ATOM    111  HE2 LYS A   7      -0.677   2.270  11.194  1.00 67.69           H  
ATOM    112  HE3 LYS A   7       0.190   1.162  10.138  1.00 67.69           H  
ATOM    113  NZ  LYS A   7       1.349   1.932  11.743  1.00 67.69           N  
ATOM    114  HZ1 LYS A   7       1.131   1.168  12.366  1.00 67.69           H  
ATOM    115  HZ2 LYS A   7       1.424   2.782  12.282  1.00 67.69           H  
ATOM    116  HZ3 LYS A   7       2.235   1.749  11.294  1.00 67.69           H  
ATOM    117  OXT LYS A   7      -3.450   3.563   7.445  1.00 67.69           O  
TER     118      LYS A   7                                                       
END
