# Supplementary material for: Unveiling the Bioactive Potential of the Invasive Jellyfish Phyllorhiza punctata Through Integrative Transcriptomic and Proteomic Analyses
Source: Biomolecules. 2025 Aug 4;15(8):1121. doi: 10.3390/biom15081121 (PMC12383608; doi:10.3390/biom15081121)
Supplement: Supplementary file 1 [file biomolecules-15-01121-s001.zip › Suplementary Material/FileS3/Alphafold2/XP_065058654_5390_relaxed_rank_001_alphafold2_ptm_model_5_seed_000.pdb]

ATOM      1  N   GLY A   1      -5.116  -8.710   3.801  1.00 75.50           N  
ATOM      2  H   GLY A   1      -5.759  -8.575   4.568  1.00 75.50           H  
ATOM      3  H2  GLY A   1      -4.369  -8.035   3.882  1.00 75.50           H  
ATOM      4  H3  GLY A   1      -4.735  -9.643   3.863  1.00 75.50           H  
ATOM      5  CA  GLY A   1      -5.833  -8.543   2.521  1.00 75.50           C  
ATOM      6  HA2 GLY A   1      -6.253  -7.539   2.456  1.00 75.50           H  
ATOM      7  HA3 GLY A   1      -6.652  -9.260   2.468  1.00 75.50           H  
ATOM      8  C   GLY A   1      -4.947  -8.773   1.308  1.00 75.50           C  
ATOM      9  O   GLY A   1      -5.291  -9.593   0.476  1.00 75.50           O  
ATOM     10  N   LEU A   2      -3.811  -8.078   1.204  1.00 68.81           N  
ATOM     11  H   LEU A   2      -3.588  -7.368   1.887  1.00 68.81           H  
ATOM     12  CA  LEU A   2      -3.007  -8.017  -0.027  1.00 68.81           C  
ATOM     13  HA  LEU A   2      -3.697  -8.066  -0.869  1.00 68.81           H  
ATOM     14  C   LEU A   2      -1.987  -9.145  -0.355  1.00 68.81           C  
ATOM     15  CB  LEU A   2      -2.343  -6.622  -0.048  1.00 68.81           C  
ATOM     16  HB2 LEU A   2      -2.256  -6.230   0.965  1.00 68.81           H  
ATOM     17  HB3 LEU A   2      -1.322  -6.711  -0.420  1.00 68.81           H  
ATOM     18  O   LEU A   2      -1.631  -9.242  -1.524  1.00 68.81           O  
ATOM     19  CG  LEU A   2      -3.113  -5.622  -0.938  1.00 68.81           C  
ATOM     20  HG  LEU A   2      -4.119  -5.992  -1.136  1.00 68.81           H  
ATOM     21  CD1 LEU A   2      -3.263  -4.264  -0.256  1.00 68.81           C  
ATOM     22 HD11 LEU A   2      -3.789  -3.579  -0.921  1.00 68.81           H  
ATOM     23 HD12 LEU A   2      -3.835  -4.363   0.666  1.00 68.81           H  
ATOM     24 HD13 LEU A   2      -2.280  -3.848  -0.035  1.00 68.81           H  
ATOM     25  CD2 LEU A   2      -2.384  -5.436  -2.266  1.00 68.81           C  
ATOM     26 HD21 LEU A   2      -2.961  -4.780  -2.917  1.00 68.81           H  
ATOM     27 HD22 LEU A   2      -1.400  -4.996  -2.104  1.00 68.81           H  
ATOM     28 HD23 LEU A   2      -2.266  -6.399  -2.762  1.00 68.81           H  
ATOM     29  N   PRO A   3      -1.512 -10.024   0.553  1.00 73.81           N  
ATOM     30  CA  PRO A   3      -0.366 -10.892   0.229  1.00 73.81           C  
ATOM     31  HA  PRO A   3       0.388 -10.316  -0.308  1.00 73.81           H  
ATOM     32  C   PRO A   3      -0.705 -12.106  -0.651  1.00 73.81           C  
ATOM     33  CB  PRO A   3       0.225 -11.301   1.580  1.00 73.81           C  
ATOM     34  HB2 PRO A   3       0.666 -12.297   1.557  1.00 73.81           H  
ATOM     35  HB3 PRO A   3       0.973 -10.567   1.881  1.00 73.81           H  
ATOM     36  O   PRO A   3       0.164 -12.639  -1.331  1.00 73.81           O  
ATOM     37  CG  PRO A   3      -0.963 -11.229   2.535  1.00 73.81           C  
ATOM     38  HG2 PRO A   3      -1.518 -12.166   2.491  1.00 73.81           H  
ATOM     39  HG3 PRO A   3      -0.647 -11.023   3.558  1.00 73.81           H  
ATOM     40  CD  PRO A   3      -1.822 -10.103   1.969  1.00 73.81           C  
ATOM     41  HD2 PRO A   3      -2.873 -10.345   2.129  1.00 73.81           H  
ATOM     42  HD3 PRO A   3      -1.557  -9.164   2.454  1.00 73.81           H  
ATOM     43  N   ILE A   4      -1.972 -12.527  -0.693  1.00 84.81           N  
ATOM     44  H   ILE A   4      -2.656 -12.030  -0.141  1.00 84.81           H  
ATOM     45  CA  ILE A   4      -2.418 -13.689  -1.479  1.00 84.81           C  
ATOM     46  HA  ILE A   4      -1.727 -14.508  -1.281  1.00 84.81           H  
ATOM     47  C   ILE A   4      -2.331 -13.446  -3.001  1.00 84.81           C  
ATOM     48  CB  ILE A   4      -3.835 -14.111  -0.986  1.00 84.81           C  
ATOM     49  HB  ILE A   4      -4.249 -13.301  -0.385  1.00 84.81           H  
ATOM     50  O   ILE A   4      -2.392 -14.399  -3.771  1.00 84.81           O  
ATOM     51  CG1 ILE A   4      -3.811 -15.382  -0.112  1.00 84.81           C  
ATOM     52 HG12 ILE A   4      -4.785 -15.869  -0.130  1.00 84.81           H  
ATOM     53 HG13 ILE A   4      -3.080 -16.093  -0.496  1.00 84.81           H  
ATOM     54  CG2 ILE A   4      -4.857 -14.328  -2.098  1.00 84.81           C  
ATOM     55 HG21 ILE A   4      -5.836 -14.528  -1.662  1.00 84.81           H  
ATOM     56 HG22 ILE A   4      -4.927 -13.411  -2.682  1.00 84.81           H  
ATOM     57 HG23 ILE A   4      -4.559 -15.188  -2.698  1.00 84.81           H  
ATOM     58  CD1 ILE A   4      -3.507 -15.058   1.351  1.00 84.81           C  
ATOM     59 HD11 ILE A   4      -4.274 -14.398   1.756  1.00 84.81           H  
ATOM     60 HD12 ILE A   4      -2.532 -14.575   1.430  1.00 84.81           H  
ATOM     61 HD13 ILE A   4      -3.491 -15.981   1.929  1.00 84.81           H  
ATOM     62  N   ALA A   5      -2.237 -12.191  -3.452  1.00 83.12           N  
ATOM     63  H   ALA A   5      -2.146 -11.435  -2.789  1.00 83.12           H  
ATOM     64  CA  ALA A   5      -2.178 -11.850  -4.876  1.00 83.12           C  
ATOM     65  HA  ALA A   5      -2.765 -12.570  -5.446  1.00 83.12           H  
ATOM     66  C   ALA A   5      -0.758 -11.893  -5.463  1.00 83.12           C  
ATOM     67  CB  ALA A   5      -2.820 -10.471  -5.062  1.00 83.12           C  
ATOM     68  HB1 ALA A   5      -3.846 -10.479  -4.693  1.00 83.12           H  
ATOM     69  HB2 ALA A   5      -2.244  -9.717  -4.526  1.00 83.12           H  
ATOM     70  HB3 ALA A   5      -2.829 -10.217  -6.122  1.00 83.12           H  
ATOM     71  O   ALA A   5      -0.616 -11.814  -6.672  1.00 83.12           O  
ATOM     72  N   ILE A   6       0.280 -11.994  -4.628  1.00 88.12           N  
ATOM     73  H   ILE A   6       0.110 -12.061  -3.635  1.00 88.12           H  
ATOM     74  CA  ILE A   6       1.678 -11.925  -5.090  1.00 88.12           C  
ATOM     75  HA  ILE A   6       1.706 -11.417  -6.053  1.00 88.12           H  
ATOM     76  C   ILE A   6       2.257 -13.329  -5.333  1.00 88.12           C  
ATOM     77  CB  ILE A   6       2.528 -11.083  -4.102  1.00 88.12           C  
ATOM     78  HB  ILE A   6       2.635 -11.646  -3.175  1.00 88.12           H  
ATOM     79  O   ILE A   6       3.207 -13.485  -6.089  1.00 88.12           O  
ATOM     80  CG1 ILE A   6       1.835  -9.734  -3.771  1.00 88.12           C  
ATOM     81 HG12 ILE A   6       0.852  -9.923  -3.340  1.00 88.12           H  
ATOM     82 HG13 ILE A   6       1.696  -9.165  -4.690  1.00 88.12           H  
ATOM     83  CG2 ILE A   6       3.934 -10.823  -4.679  1.00 88.12           C  
ATOM     84 HG21 ILE A   6       3.861 -10.290  -5.627  1.00 88.12           H  
ATOM     85 HG22 ILE A   6       4.544 -10.248  -3.983  1.00 88.12           H  
ATOM     86 HG23 ILE A   6       4.461 -11.763  -4.844  1.00 88.12           H  
ATOM     87  CD1 ILE A   6       2.580  -8.859  -2.755  1.00 88.12           C  
ATOM     88 HD11 ILE A   6       1.939  -8.029  -2.460  1.00 88.12           H  
ATOM     89 HD12 ILE A   6       3.490  -8.449  -3.193  1.00 88.12           H  
ATOM     90 HD13 ILE A   6       2.828  -9.446  -1.870  1.00 88.12           H  
ATOM     91  N   TYR A   7       1.686 -14.359  -4.704  1.00 79.75           N  
ATOM     92  H   TYR A   7       0.872 -14.178  -4.134  1.00 79.75           H  
ATOM     93  CA  TYR A   7       2.243 -15.720  -4.703  1.00 79.75           C  
ATOM     94  HA  TYR A   7       3.261 -15.678  -5.087  1.00 79.75           H  
ATOM     95  C   TYR A   7       1.528 -16.717  -5.625  1.00 79.75           C  
ATOM     96  CB  TYR A   7       2.327 -16.222  -3.256  1.00 79.75           C  
ATOM     97  HB2 TYR A   7       2.559 -17.286  -3.252  1.00 79.75           H  
ATOM     98  HB3 TYR A   7       1.358 -16.099  -2.771  1.00 79.75           H  
ATOM     99  O   TYR A   7       1.780 -17.917  -5.538  1.00 79.75           O  
ATOM    100  CG  TYR A   7       3.407 -15.536  -2.450  1.00 79.75           C  
ATOM    101  CD1 TYR A   7       4.757 -15.813  -2.739  1.00 79.75           C  
ATOM    102  HD1 TYR A   7       5.009 -16.495  -3.537  1.00 79.75           H  
ATOM    103  CD2 TYR A   7       3.074 -14.642  -1.416  1.00 79.75           C  
ATOM    104  HD2 TYR A   7       2.037 -14.425  -1.206  1.00 79.75           H  
ATOM    105  CE1 TYR A   7       5.778 -15.208  -1.985  1.00 79.75           C  
ATOM    106  HE1 TYR A   7       6.816 -15.416  -2.198  1.00 79.75           H  
ATOM    107  CE2 TYR A   7       4.093 -14.036  -0.656  1.00 79.75           C  
ATOM    108  HE2 TYR A   7       3.840 -13.354   0.142  1.00 79.75           H  
ATOM    109  OH  TYR A   7       6.437 -13.757  -0.203  1.00 79.75           O  
ATOM    110  HH  TYR A   7       6.096 -13.168   0.475  1.00 79.75           H  
ATOM    111  CZ  TYR A   7       5.447 -14.325  -0.939  1.00 79.75           C  
ATOM    112  N   ARG A   8       0.637 -16.245  -6.491  1.00 65.31           N  
ATOM    113  H   ARG A   8       0.600 -15.246  -6.638  1.00 65.31           H  
ATOM    114  CA  ARG A   8      -0.009 -17.031  -7.547  1.00 65.31           C  
ATOM    115  HA  ARG A   8       0.542 -17.955  -7.722  1.00 65.31           H  
ATOM    116  C   ARG A   8       0.094 -16.264  -8.849  1.00 65.31           C  
ATOM    117  CB  ARG A   8      -1.464 -17.371  -7.196  1.00 65.31           C  
ATOM    118  HB2 ARG A   8      -1.456 -18.152  -6.435  1.00 65.31           H  
ATOM    119  HB3 ARG A   8      -1.952 -17.767  -8.087  1.00 65.31           H  
ATOM    120  O   ARG A   8       0.323 -16.930  -9.875  1.00 65.31           O  
ATOM    121  CG  ARG A   8      -2.261 -16.172  -6.662  1.00 65.31           C  
ATOM    122  HG2 ARG A   8      -2.216 -15.332  -7.355  1.00 65.31           H  
ATOM    123  HG3 ARG A   8      -1.833 -15.874  -5.705  1.00 65.31           H  
ATOM    124  CD  ARG A   8      -3.721 -16.568  -6.456  1.00 65.31           C  
ATOM    125  HD2 ARG A   8      -3.758 -17.560  -6.006  1.00 65.31           H  
ATOM    126  HD3 ARG A   8      -4.200 -16.611  -7.435  1.00 65.31           H  
ATOM    127  NE  ARG A   8      -4.413 -15.629  -5.559  1.00 65.31           N  
ATOM    128  HE  ARG A   8      -3.819 -15.178  -4.877  1.00 65.31           H  
ATOM    129  NH1 ARG A   8      -6.493 -15.801  -6.507  1.00 65.31           N  
ATOM    130 HH11 ARG A   8      -7.472 -15.553  -6.542  1.00 65.31           H  
ATOM    131 HH12 ARG A   8      -6.087 -16.383  -7.226  1.00 65.31           H  
ATOM    132  NH2 ARG A   8      -6.234 -14.549  -4.712  1.00 65.31           N  
ATOM    133 HH21 ARG A   8      -5.635 -14.160  -3.998  1.00 65.31           H  
ATOM    134 HH22 ARG A   8      -7.217 -14.322  -4.767  1.00 65.31           H  
ATOM    135  CZ  ARG A   8      -5.697 -15.333  -5.594  1.00 65.31           C  
ATOM    136  OXT ARG A   8      -0.095 -15.033  -8.754  1.00 65.31           O  
TER     137      ARG A   8                                                       
END
