# Supplementary material for: Unveiling the Bioactive Potential of the Invasive Jellyfish Phyllorhiza punctata Through Integrative Transcriptomic and Proteomic Analyses
Source: Biomolecules. 2025 Aug 4;15(8):1121. doi: 10.3390/biom15081121 (PMC12383608; doi:10.3390/biom15081121)
Supplement: Supplementary file 1 [file biomolecules-15-01121-s001.zip › Suplementary Material/FileS3/Alphafold2/XP_065058710_9575_relaxed_rank_001_alphafold2_ptm_model_3_seed_000.pdb]

ATOM      1  N   LEU A   1      -9.776   1.764  13.800  1.00 75.88           N  
ATOM      2  H   LEU A   1      -9.647   2.742  14.016  1.00 75.88           H  
ATOM      3  H2  LEU A   1     -10.404   1.690  13.012  1.00 75.88           H  
ATOM      4  H3  LEU A   1     -10.195   1.300  14.593  1.00 75.88           H  
ATOM      5  CA  LEU A   1      -8.482   1.130  13.457  1.00 75.88           C  
ATOM      6  HA  LEU A   1      -7.789   1.201  14.295  1.00 75.88           H  
ATOM      7  C   LEU A   1      -7.909   1.914  12.286  1.00 75.88           C  
ATOM      8  CB  LEU A   1      -8.685  -0.358  13.098  1.00 75.88           C  
ATOM      9  HB2 LEU A   1      -7.719  -0.809  12.870  1.00 75.88           H  
ATOM     10  HB3 LEU A   1      -9.293  -0.411  12.195  1.00 75.88           H  
ATOM     11  O   LEU A   1      -7.989   1.476  11.147  1.00 75.88           O  
ATOM     12  CG  LEU A   1      -9.393  -1.190  14.183  1.00 75.88           C  
ATOM     13  HG  LEU A   1     -10.260  -0.643  14.554  1.00 75.88           H  
ATOM     14  CD1 LEU A   1      -9.908  -2.492  13.583  1.00 75.88           C  
ATOM     15 HD11 LEU A   1     -10.616  -2.292  12.779  1.00 75.88           H  
ATOM     16 HD12 LEU A   1      -9.079  -3.081  13.189  1.00 75.88           H  
ATOM     17 HD13 LEU A   1     -10.417  -3.078  14.349  1.00 75.88           H  
ATOM     18  CD2 LEU A   1      -8.474  -1.488  15.363  1.00 75.88           C  
ATOM     19 HD21 LEU A   1      -7.614  -2.070  15.031  1.00 75.88           H  
ATOM     20 HD22 LEU A   1      -8.124  -0.567  15.831  1.00 75.88           H  
ATOM     21 HD23 LEU A   1      -9.013  -2.071  16.110  1.00 75.88           H  
ATOM     22  N   VAL A   2      -7.532   3.169  12.533  1.00 76.44           N  
ATOM     23  H   VAL A   2      -7.327   3.485  13.470  1.00 76.44           H  
ATOM     24  CA  VAL A   2      -7.223   4.085  11.430  1.00 76.44           C  
ATOM     25  HA  VAL A   2      -7.979   3.975  10.652  1.00 76.44           H  
ATOM     26  C   VAL A   2      -5.881   3.661  10.848  1.00 76.44           C  
ATOM     27  CB  VAL A   2      -7.236   5.560  11.874  1.00 76.44           C  
ATOM     28  HB  VAL A   2      -6.441   5.731  12.600  1.00 76.44           H  
ATOM     29  O   VAL A   2      -4.879   3.647  11.557  1.00 76.44           O  
ATOM     30  CG1 VAL A   2      -7.031   6.490  10.674  1.00 76.44           C  
ATOM     31 HG11 VAL A   2      -7.811   6.335   9.929  1.00 76.44           H  
ATOM     32 HG12 VAL A   2      -7.058   7.529  11.003  1.00 76.44           H  
ATOM     33 HG13 VAL A   2      -6.058   6.311  10.217  1.00 76.44           H  
ATOM     34  CG2 VAL A   2      -8.580   5.919  12.528  1.00 76.44           C  
ATOM     35 HG21 VAL A   2      -8.591   6.983  12.767  1.00 76.44           H  
ATOM     36 HG22 VAL A   2      -9.401   5.709  11.843  1.00 76.44           H  
ATOM     37 HG23 VAL A   2      -8.717   5.369  13.459  1.00 76.44           H  
ATOM     38  N   CYS A   3      -5.878   3.251   9.582  1.00 83.69           N  
ATOM     39  H   CYS A   3      -6.739   3.261   9.054  1.00 83.69           H  
ATOM     40  CA  CYS A   3      -4.648   2.950   8.872  1.00 83.69           C  
ATOM     41  HA  CYS A   3      -3.969   2.407   9.529  1.00 83.69           H  
ATOM     42  C   CYS A   3      -3.998   4.277   8.481  1.00 83.69           C  
ATOM     43  CB  CYS A   3      -4.962   2.061   7.663  1.00 83.69           C  
ATOM     44  HB2 CYS A   3      -5.598   2.607   6.966  1.00 83.69           H  
ATOM     45  HB3 CYS A   3      -5.479   1.157   7.986  1.00 83.69           H  
ATOM     46  O   CYS A   3      -4.536   5.020   7.660  1.00 83.69           O  
ATOM     47  SG  CYS A   3      -3.423   1.608   6.814  1.00 83.69           S  
ATOM     48  HG  CYS A   3      -2.874   0.867   7.781  1.00 83.69           H  
ATOM     49  N   VAL A   4      -2.859   4.587   9.097  1.00 82.94           N  
ATOM     50  H   VAL A   4      -2.493   3.957   9.796  1.00 82.94           H  
ATOM     51  CA  VAL A   4      -1.989   5.664   8.629  1.00 82.94           C  
ATOM     52  HA  VAL A   4      -2.595   6.466   8.207  1.00 82.94           H  
ATOM     53  C   VAL A   4      -1.125   5.077   7.527  1.00 82.94           C  
ATOM     54  CB  VAL A   4      -1.146   6.271   9.762  1.00 82.94           C  
ATOM     55  HB  VAL A   4      -0.515   5.500  10.206  1.00 82.94           H  
ATOM     56  O   VAL A   4      -0.222   4.283   7.784  1.00 82.94           O  
ATOM     57  CG1 VAL A   4      -0.254   7.403   9.235  1.00 82.94           C  
ATOM     58 HG11 VAL A   4       0.301   7.849  10.060  1.00 82.94           H  
ATOM     59 HG12 VAL A   4       0.471   7.014   8.520  1.00 82.94           H  
ATOM     60 HG13 VAL A   4      -0.858   8.172   8.754  1.00 82.94           H  
ATOM     61  CG2 VAL A   4      -2.053   6.846  10.858  1.00 82.94           C  
ATOM     62 HG21 VAL A   4      -2.718   7.600  10.436  1.00 82.94           H  
ATOM     63 HG22 VAL A   4      -1.443   7.302  11.638  1.00 82.94           H  
ATOM     64 HG23 VAL A   4      -2.649   6.053  11.310  1.00 82.94           H  
ATOM     65  N   VAL A   5      -1.428   5.448   6.289  1.00 78.44           N  
ATOM     66  H   VAL A   5      -2.228   6.045   6.139  1.00 78.44           H  
ATOM     67  CA  VAL A   5      -0.585   5.116   5.145  1.00 78.44           C  
ATOM     68  HA  VAL A   5      -0.120   4.148   5.334  1.00 78.44           H  
ATOM     69  C   VAL A   5       0.517   6.164   5.095  1.00 78.44           C  
ATOM     70  CB  VAL A   5      -1.371   5.008   3.813  1.00 78.44           C  
ATOM     71  HB  VAL A   5      -1.182   5.881   3.189  1.00 78.44           H  
ATOM     72  O   VAL A   5       0.308   7.278   4.614  1.00 78.44           O  
ATOM     73  CG1 VAL A   5      -0.890   3.772   3.045  1.00 78.44           C  
ATOM     74 HG11 VAL A   5      -1.084   2.869   3.624  1.00 78.44           H  
ATOM     75 HG12 VAL A   5      -1.411   3.703   2.090  1.00 78.44           H  
ATOM     76 HG13 VAL A   5       0.180   3.854   2.850  1.00 78.44           H  
ATOM     77  CG2 VAL A   5      -2.895   4.900   3.981  1.00 78.44           C  
ATOM     78 HG21 VAL A   5      -3.290   5.814   4.423  1.00 78.44           H  
ATOM     79 HG22 VAL A   5      -3.363   4.772   3.005  1.00 78.44           H  
ATOM     80 HG23 VAL A   5      -3.147   4.047   4.611  1.00 78.44           H  
ATOM     81  N   THR A   6       1.692   5.843   5.631  1.00 82.50           N  
ATOM     82  H   THR A   6       1.790   4.979   6.146  1.00 82.50           H  
ATOM     83  CA  THR A   6       2.876   6.666   5.377  1.00 82.50           C  
ATOM     84  HA  THR A   6       2.615   7.715   5.515  1.00 82.50           H  
ATOM     85  C   THR A   6       3.259   6.438   3.924  1.00 82.50           C  
ATOM     86  CB  THR A   6       4.035   6.358   6.332  1.00 82.50           C  
ATOM     87  HB  THR A   6       4.378   5.334   6.189  1.00 82.50           H  
ATOM     88  O   THR A   6       3.867   5.425   3.582  1.00 82.50           O  
ATOM     89  CG2 THR A   6       5.202   7.329   6.141  1.00 82.50           C  
ATOM     90 HG21 THR A   6       4.863   8.355   6.283  1.00 82.50           H  
ATOM     91 HG22 THR A   6       5.617   7.223   5.138  1.00 82.50           H  
ATOM     92 HG23 THR A   6       5.987   7.107   6.863  1.00 82.50           H  
ATOM     93  OG1 THR A   6       3.591   6.520   7.658  1.00 82.50           O  
ATOM     94  HG1 THR A   6       4.320   6.295   8.241  1.00 82.50           H  
ATOM     95  N   GLY A   7       2.847   7.366   3.060  1.00 78.56           N  
ATOM     96  H   GLY A   7       2.231   8.088   3.404  1.00 78.56           H  
ATOM     97  CA  GLY A   7       3.270   7.429   1.668  1.00 78.56           C  
ATOM     98  HA2 GLY A   7       2.730   8.222   1.152  1.00 78.56           H  
ATOM     99  HA3 GLY A   7       3.069   6.479   1.172  1.00 78.56           H  
ATOM    100  C   GLY A   7       4.761   7.729   1.605  1.00 78.56           C  
ATOM    101  O   GLY A   7       5.166   8.874   1.439  1.00 78.56           O  
ATOM    102  N   GLY A   8       5.586   6.703   1.797  1.00 75.25           N  
ATOM    103  H   GLY A   8       5.184   5.812   2.048  1.00 75.25           H  
ATOM    104  CA  GLY A   8       7.009   6.777   1.530  1.00 75.25           C  
ATOM    105  HA2 GLY A   8       7.496   5.851   1.835  1.00 75.25           H  
ATOM    106  HA3 GLY A   8       7.453   7.614   2.067  1.00 75.25           H  
ATOM    107  C   GLY A   8       7.191   6.956   0.033  1.00 75.25           C  
ATOM    108  O   GLY A   8       6.988   6.020  -0.737  1.00 75.25           O  
ATOM    109  N   ALA A   9       7.566   8.158  -0.393  1.00 74.75           N  
ATOM    110  H   ALA A   9       7.611   8.924   0.264  1.00 74.75           H  
ATOM    111  CA  ALA A   9       8.143   8.328  -1.710  1.00 74.75           C  
ATOM    112  HA  ALA A   9       7.503   7.854  -2.454  1.00 74.75           H  
ATOM    113  C   ALA A   9       9.496   7.606  -1.688  1.00 74.75           C  
ATOM    114  CB  ALA A   9       8.240   9.824  -2.040  1.00 74.75           C  
ATOM    115  HB1 ALA A   9       8.860  10.334  -1.303  1.00 74.75           H  
ATOM    116  HB2 ALA A   9       7.244  10.267  -2.040  1.00 74.75           H  
ATOM    117  HB3 ALA A   9       8.685   9.952  -3.026  1.00 74.75           H  
ATOM    118  O   ALA A   9      10.498   8.158  -1.235  1.00 74.75           O  
ATOM    119  N   SER A  10       9.532   6.356  -2.154  1.00 68.31           N  
ATOM    120  H   SER A  10       8.653   5.884  -2.313  1.00 68.31           H  
ATOM    121  CA  SER A  10      10.769   5.646  -2.492  1.00 68.31           C  
ATOM    122  HA  SER A  10      11.488   5.792  -1.686  1.00 68.31           H  
ATOM    123  C   SER A  10      11.367   6.265  -3.755  1.00 68.31           C  
ATOM    124  CB  SER A  10      10.530   4.140  -2.643  1.00 68.31           C  
ATOM    125  HB2 SER A  10      11.462   3.647  -2.921  1.00 68.31           H  
ATOM    126  HB3 SER A  10       9.793   3.965  -3.426  1.00 68.31           H  
ATOM    127  O   SER A  10      11.539   5.615  -4.778  1.00 68.31           O  
ATOM    128  OG  SER A  10      10.058   3.598  -1.425  1.00 68.31           O  
ATOM    129  HG  SER A  10      10.767   3.604  -0.777  1.00 68.31           H  
ATOM    130  N   GLY A  11      11.672   7.557  -3.681  1.00 73.19           N  
ATOM    131  H   GLY A  11      11.480   8.024  -2.806  1.00 73.19           H  
ATOM    132  CA  GLY A  11      12.397   8.313  -4.687  1.00 73.19           C  
ATOM    133  HA2 GLY A  11      12.019   8.057  -5.676  1.00 73.19           H  
ATOM    134  HA3 GLY A  11      12.246   9.379  -4.520  1.00 73.19           H  
ATOM    135  C   GLY A  11      13.897   8.030  -4.661  1.00 73.19           C  
ATOM    136  O   GLY A  11      14.657   8.878  -5.104  1.00 73.19           O  
ATOM    137  N   LEU A  12      14.344   6.850  -4.202  1.00 66.88           N  
ATOM    138  H   LEU A  12      13.648   6.169  -3.932  1.00 66.88           H  
ATOM    139  CA  LEU A  12      15.715   6.352  -4.426  1.00 66.88           C  
ATOM    140  HA  LEU A  12      16.408   7.186  -4.308  1.00 66.88           H  
ATOM    141  C   LEU A  12      15.883   5.882  -5.885  1.00 66.88           C  
ATOM    142  CB  LEU A  12      16.071   5.264  -3.390  1.00 66.88           C  
ATOM    143  HB2 LEU A  12      16.907   4.668  -3.756  1.00 66.88           H  
ATOM    144  HB3 LEU A  12      15.218   4.594  -3.284  1.00 66.88           H  
ATOM    145  O   LEU A  12      16.430   4.822  -6.172  1.00 66.88           O  
ATOM    146  CG  LEU A  12      16.480   5.815  -2.014  1.00 66.88           C  
ATOM    147  HG  LEU A  12      15.754   6.560  -1.687  1.00 66.88           H  
ATOM    148  CD1 LEU A  12      16.497   4.675  -0.994  1.00 66.88           C  
ATOM    149 HD11 LEU A  12      17.218   3.915  -1.296  1.00 66.88           H  
ATOM    150 HD12 LEU A  12      16.774   5.064  -0.014  1.00 66.88           H  
ATOM    151 HD13 LEU A  12      15.507   4.224  -0.925  1.00 66.88           H  
ATOM    152  CD2 LEU A  12      17.878   6.440  -2.038  1.00 66.88           C  
ATOM    153 HD21 LEU A  12      18.144   6.788  -1.040  1.00 66.88           H  
ATOM    154 HD22 LEU A  12      17.901   7.296  -2.712  1.00 66.88           H  
ATOM    155 HD23 LEU A  12      18.614   5.708  -2.370  1.00 66.88           H  
ATOM    156  N   GLY A  13      15.336   6.668  -6.808  1.00 71.25           N  
ATOM    157  H   GLY A  13      14.988   7.559  -6.483  1.00 71.25           H  
ATOM    158  CA  GLY A  13      15.340   6.453  -8.243  1.00 71.25           C  
ATOM    159  HA2 GLY A  13      15.836   5.513  -8.482  1.00 71.25           H  
ATOM    160  HA3 GLY A  13      14.313   6.412  -8.608  1.00 71.25           H  
ATOM    161  C   GLY A  13      16.074   7.574  -8.966  1.00 71.25           C  
ATOM    162  O   GLY A  13      15.603   7.990 -10.019  1.00 71.25           O  
ATOM    163  N   ARG A  14      17.151   8.098  -8.363  1.00 58.75           N  
ATOM    164  H   ARG A  14      17.246   7.894  -7.379  1.00 58.75           H  
ATOM    165  CA  ARG A  14      18.394   8.626  -8.964  1.00 58.75           C  
ATOM    166  HA  ARG A  14      19.056   7.793  -9.199  1.00 58.75           H  
ATOM    167  C   ARG A  14      19.185   9.442  -7.951  1.00 58.75           C  
ATOM    168  CB  ARG A  14      18.152   9.463 -10.225  1.00 58.75           C  
ATOM    169  HB2 ARG A  14      18.924  10.227 -10.313  1.00 58.75           H  
ATOM    170  HB3 ARG A  14      17.186   9.965 -10.172  1.00 58.75           H  
ATOM    171  O   ARG A  14      18.569  10.305  -7.294  1.00 58.75           O  
ATOM    172  CG  ARG A  14      18.251   8.538 -11.442  1.00 58.75           C  
ATOM    173  HG2 ARG A  14      17.716   7.602 -11.287  1.00 58.75           H  
ATOM    174  HG3 ARG A  14      19.305   8.296 -11.577  1.00 58.75           H  
ATOM    175  CD  ARG A  14      17.714   9.216 -12.698  1.00 58.75           C  
ATOM    176  HD2 ARG A  14      17.793  10.296 -12.577  1.00 58.75           H  
ATOM    177  HD3 ARG A  14      16.659   8.966 -12.811  1.00 58.75           H  
ATOM    178  NE  ARG A  14      18.474   8.761 -13.878  1.00 58.75           N  
ATOM    179  HE  ARG A  14      18.501   7.762 -14.022  1.00 58.75           H  
ATOM    180  NH1 ARG A  14      19.234  10.812 -14.576  1.00 58.75           N  
ATOM    181 HH11 ARG A  14      18.665  11.244 -13.862  1.00 58.75           H  
ATOM    182 HH12 ARG A  14      19.840  11.372 -15.158  1.00 58.75           H  
ATOM    183  NH2 ARG A  14      19.979   8.960 -15.567  1.00 58.75           N  
ATOM    184 HH21 ARG A  14      20.555   9.538 -16.161  1.00 58.75           H  
ATOM    185 HH22 ARG A  14      20.018   7.954 -15.641  1.00 58.75           H  
ATOM    186  CZ  ARG A  14      19.219   9.512 -14.663  1.00 58.75           C  
ATOM    187  OXT ARG A  14      20.397   9.163  -7.893  1.00 58.75           O  
TER     188      ARG A  14                                                       
END
