# Supplementary material for: Unveiling the Bioactive Potential of the Invasive Jellyfish Phyllorhiza punctata Through Integrative Transcriptomic and Proteomic Analyses
Source: Biomolecules. 2025 Aug 4;15(8):1121. doi: 10.3390/biom15081121 (PMC12383608; doi:10.3390/biom15081121)
Supplement: Supplementary file 1 [file biomolecules-15-01121-s001.zip › Suplementary Material/FileS3/Alphafold2/XP_065058759_4648_relaxed_rank_001_alphafold2_ptm_model_5_seed_000.pdb]

ATOM      1  N   GLY A   1       6.432  18.474  -3.776  1.00 72.56           N  
ATOM      2  H   GLY A   1       7.206  19.088  -3.984  1.00 72.56           H  
ATOM      3  H2  GLY A   1       6.523  17.631  -4.324  1.00 72.56           H  
ATOM      4  H3  GLY A   1       6.463  18.239  -2.794  1.00 72.56           H  
ATOM      5  CA  GLY A   1       5.162  19.155  -4.078  1.00 72.56           C  
ATOM      6  HA2 GLY A   1       5.074  20.056  -3.470  1.00 72.56           H  
ATOM      7  HA3 GLY A   1       5.131  19.440  -5.130  1.00 72.56           H  
ATOM      8  C   GLY A   1       3.967  18.274  -3.775  1.00 72.56           C  
ATOM      9  O   GLY A   1       3.394  18.408  -2.709  1.00 72.56           O  
ATOM     10  N   CYS A   2       3.615  17.351  -4.674  1.00 75.19           N  
ATOM     11  H   CYS A   2       4.111  17.285  -5.551  1.00 75.19           H  
ATOM     12  CA  CYS A   2       2.323  16.653  -4.638  1.00 75.19           C  
ATOM     13  HA  CYS A   2       1.799  16.893  -3.713  1.00 75.19           H  
ATOM     14  C   CYS A   2       2.457  15.115  -4.672  1.00 75.19           C  
ATOM     15  CB  CYS A   2       1.468  17.206  -5.790  1.00 75.19           C  
ATOM     16  HB2 CYS A   2       1.545  18.293  -5.838  1.00 75.19           H  
ATOM     17  HB3 CYS A   2       1.783  16.774  -6.739  1.00 75.19           H  
ATOM     18  O   CYS A   2       1.919  14.454  -5.546  1.00 75.19           O  
ATOM     19  SG  CYS A   2      -0.264  16.779  -5.481  1.00 75.19           S  
ATOM     20  HG  CYS A   2      -0.781  17.188  -6.643  1.00 75.19           H  
ATOM     21  N   ALA A   3       3.236  14.531  -3.760  1.00 76.44           N  
ATOM     22  H   ALA A   3       3.703  15.120  -3.085  1.00 76.44           H  
ATOM     23  CA  ALA A   3       3.235  13.073  -3.546  1.00 76.44           C  
ATOM     24  HA  ALA A   3       2.594  12.580  -4.277  1.00 76.44           H  
ATOM     25  C   ALA A   3       2.657  12.726  -2.167  1.00 76.44           C  
ATOM     26  CB  ALA A   3       4.653  12.529  -3.748  1.00 76.44           C  
ATOM     27  HB1 ALA A   3       4.650  11.448  -3.602  1.00 76.44           H  
ATOM     28  HB2 ALA A   3       4.988  12.739  -4.764  1.00 76.44           H  
ATOM     29  HB3 ALA A   3       5.342  12.980  -3.034  1.00 76.44           H  
ATOM     30  O   ALA A   3       1.892  11.778  -2.017  1.00 76.44           O  
ATOM     31  N   ILE A   4       2.957  13.561  -1.166  1.00 78.50           N  
ATOM     32  H   ILE A   4       3.626  14.299  -1.336  1.00 78.50           H  
ATOM     33  CA  ILE A   4       2.535  13.347   0.218  1.00 78.50           C  
ATOM     34  HA  ILE A   4       2.791  12.318   0.473  1.00 78.50           H  
ATOM     35  C   ILE A   4       1.018  13.469   0.417  1.00 78.50           C  
ATOM     36  CB  ILE A   4       3.349  14.272   1.144  1.00 78.50           C  
ATOM     37  HB  ILE A   4       4.395  14.166   0.856  1.00 78.50           H  
ATOM     38  O   ILE A   4       0.451  12.703   1.188  1.00 78.50           O  
ATOM     39  CG1 ILE A   4       3.228  13.795   2.604  1.00 78.50           C  
ATOM     40 HG12 ILE A   4       2.267  14.100   3.018  1.00 78.50           H  
ATOM     41 HG13 ILE A   4       3.275  12.706   2.633  1.00 78.50           H  
ATOM     42  CG2 ILE A   4       2.967  15.759   0.987  1.00 78.50           C  
ATOM     43 HG21 ILE A   4       1.968  15.938   1.383  1.00 78.50           H  
ATOM     44 HG22 ILE A   4       3.003  16.066  -0.059  1.00 78.50           H  
ATOM     45 HG23 ILE A   4       3.667  16.379   1.548  1.00 78.50           H  
ATOM     46  CD1 ILE A   4       4.359  14.320   3.496  1.00 78.50           C  
ATOM     47 HD11 ILE A   4       5.326  14.023   3.089  1.00 78.50           H  
ATOM     48 HD12 ILE A   4       4.311  15.406   3.570  1.00 78.50           H  
ATOM     49 HD13 ILE A   4       4.253  13.898   4.495  1.00 78.50           H  
ATOM     50  N   GLN A   5       0.340  14.356  -0.323  1.00 76.88           N  
ATOM     51  H   GLN A   5       0.842  14.969  -0.950  1.00 76.88           H  
ATOM     52  CA  GLN A   5      -1.125  14.437  -0.268  1.00 76.88           C  
ATOM     53  HA  GLN A   5      -1.433  14.514   0.775  1.00 76.88           H  
ATOM     54  C   GLN A   5      -1.787  13.167  -0.806  1.00 76.88           C  
ATOM     55  CB  GLN A   5      -1.647  15.664  -1.030  1.00 76.88           C  
ATOM     56  HB2 GLN A   5      -2.647  15.446  -1.404  1.00 76.88           H  
ATOM     57  HB3 GLN A   5      -1.006  15.888  -1.883  1.00 76.88           H  
ATOM     58  O   GLN A   5      -2.749  12.688  -0.214  1.00 76.88           O  
ATOM     59  CG  GLN A   5      -1.756  16.883  -0.106  1.00 76.88           C  
ATOM     60  HG2 GLN A   5      -2.387  16.637   0.748  1.00 76.88           H  
ATOM     61  HG3 GLN A   5      -0.763  17.137   0.265  1.00 76.88           H  
ATOM     62  CD  GLN A   5      -2.351  18.105  -0.798  1.00 76.88           C  
ATOM     63  NE2 GLN A   5      -2.245  19.270  -0.199  1.00 76.88           N  
ATOM     64 HE21 GLN A   5      -2.694  20.040  -0.675  1.00 76.88           H  
ATOM     65 HE22 GLN A   5      -1.844  19.352   0.724  1.00 76.88           H  
ATOM     66  OE1 GLN A   5      -2.905  18.057  -1.880  1.00 76.88           O  
ATOM     67  N   CYS A   6      -1.254  12.585  -1.883  1.00 77.88           N  
ATOM     68  H   CYS A   6      -0.475  13.022  -2.356  1.00 77.88           H  
ATOM     69  CA  CYS A   6      -1.804  11.357  -2.453  1.00 77.88           C  
ATOM     70  HA  CYS A   6      -2.879  11.478  -2.589  1.00 77.88           H  
ATOM     71  C   CYS A   6      -1.601  10.157  -1.522  1.00 77.88           C  
ATOM     72  CB  CYS A   6      -1.172  11.101  -3.825  1.00 77.88           C  
ATOM     73  HB2 CYS A   6      -0.089  11.026  -3.733  1.00 77.88           H  
ATOM     74  HB3 CYS A   6      -1.558  10.162  -4.221  1.00 77.88           H  
ATOM     75  O   CYS A   6      -2.509   9.339  -1.382  1.00 77.88           O  
ATOM     76  SG  CYS A   6      -1.615  12.449  -4.958  1.00 77.88           S  
ATOM     77  HG  CYS A   6      -1.010  11.972  -6.049  1.00 77.88           H  
ATOM     78  N   ALA A   7      -0.445  10.073  -0.852  1.00 78.62           N  
ATOM     79  H   ALA A   7       0.281  10.750  -1.037  1.00 78.62           H  
ATOM     80  CA  ALA A   7      -0.196   9.039   0.150  1.00 78.62           C  
ATOM     81  HA  ALA A   7      -0.333   8.061  -0.311  1.00 78.62           H  
ATOM     82  C   ALA A   7      -1.208   9.142   1.301  1.00 78.62           C  
ATOM     83  CB  ALA A   7       1.256   9.138   0.633  1.00 78.62           C  
ATOM     84  HB1 ALA A   7       1.436  10.106   1.101  1.00 78.62           H  
ATOM     85  HB2 ALA A   7       1.936   9.009  -0.209  1.00 78.62           H  
ATOM     86  HB3 ALA A   7       1.449   8.351   1.363  1.00 78.62           H  
ATOM     87  O   ALA A   7      -1.881   8.167   1.601  1.00 78.62           O  
ATOM     88  N   MET A   8      -1.423  10.334   1.863  1.00 82.19           N  
ATOM     89  H   MET A   8      -0.864  11.123   1.572  1.00 82.19           H  
ATOM     90  CA  MET A   8      -2.388  10.514   2.959  1.00 82.19           C  
ATOM     91  HA  MET A   8      -2.176   9.780   3.736  1.00 82.19           H  
ATOM     92  C   MET A   8      -3.855  10.303   2.557  1.00 82.19           C  
ATOM     93  CB  MET A   8      -2.235  11.916   3.553  1.00 82.19           C  
ATOM     94  HB2 MET A   8      -3.046  12.090   4.260  1.00 82.19           H  
ATOM     95  HB3 MET A   8      -2.297  12.666   2.764  1.00 82.19           H  
ATOM     96  O   MET A   8      -4.698  10.046   3.417  1.00 82.19           O  
ATOM     97  CG  MET A   8      -0.915  12.067   4.309  1.00 82.19           C  
ATOM     98  HG2 MET A   8      -0.080  11.979   3.614  1.00 82.19           H  
ATOM     99  HG3 MET A   8      -0.841  11.260   5.038  1.00 82.19           H  
ATOM    100  SD  MET A   8      -0.785  13.639   5.193  1.00 82.19           S  
ATOM    101  CE  MET A   8       0.823  13.392   5.986  1.00 82.19           C  
ATOM    102  HE1 MET A   8       1.096  14.290   6.541  1.00 82.19           H  
ATOM    103  HE2 MET A   8       1.581  13.186   5.231  1.00 82.19           H  
ATOM    104  HE3 MET A   8       0.763  12.549   6.675  1.00 82.19           H  
ATOM    105  N   LEU A   9      -4.191  10.445   1.273  1.00 83.25           N  
ATOM    106  H   LEU A   9      -3.484  10.746   0.617  1.00 83.25           H  
ATOM    107  CA  LEU A   9      -5.553  10.217   0.788  1.00 83.25           C  
ATOM    108  HA  LEU A   9      -6.236  10.436   1.608  1.00 83.25           H  
ATOM    109  C   LEU A   9      -5.806   8.757   0.392  1.00 83.25           C  
ATOM    110  CB  LEU A   9      -5.840  11.198  -0.358  1.00 83.25           C  
ATOM    111  HB2 LEU A   9      -5.502  12.191  -0.060  1.00 83.25           H  
ATOM    112  HB3 LEU A   9      -5.261  10.895  -1.231  1.00 83.25           H  
ATOM    113  O   LEU A   9      -6.959   8.337   0.294  1.00 83.25           O  
ATOM    114  CG  LEU A   9      -7.329  11.295  -0.745  1.00 83.25           C  
ATOM    115  HG  LEU A   9      -7.692  10.328  -1.092  1.00 83.25           H  
ATOM    116  CD1 LEU A   9      -8.205  11.776   0.418  1.00 83.25           C  
ATOM    117 HD11 LEU A   9      -9.217  11.961   0.058  1.00 83.25           H  
ATOM    118 HD12 LEU A   9      -7.797  12.695   0.839  1.00 83.25           H  
ATOM    119 HD13 LEU A   9      -8.258  11.004   1.185  1.00 83.25           H  
ATOM    120  CD2 LEU A   9      -7.487  12.284  -1.898  1.00 83.25           C  
ATOM    121 HD21 LEU A   9      -8.531  12.325  -2.208  1.00 83.25           H  
ATOM    122 HD22 LEU A   9      -6.886  11.957  -2.746  1.00 83.25           H  
ATOM    123 HD23 LEU A   9      -7.162  13.278  -1.589  1.00 83.25           H  
ATOM    124  N   SER A  10      -4.751   7.976   0.176  1.00 80.62           N  
ATOM    125  H   SER A  10      -3.828   8.343   0.359  1.00 80.62           H  
ATOM    126  CA  SER A  10      -4.885   6.567  -0.173  1.00 80.62           C  
ATOM    127  HA  SER A  10      -5.638   6.487  -0.958  1.00 80.62           H  
ATOM    128  C   SER A  10      -5.318   5.775   1.067  1.00 80.62           C  
ATOM    129  CB  SER A  10      -3.571   6.033  -0.744  1.00 80.62           C  
ATOM    130  HB2 SER A  10      -2.766   6.177  -0.024  1.00 80.62           H  
ATOM    131  HB3 SER A  10      -3.675   4.967  -0.951  1.00 80.62           H  
ATOM    132  O   SER A  10      -4.616   5.822   2.073  1.00 80.62           O  
ATOM    133  OG  SER A  10      -3.269   6.712  -1.948  1.00 80.62           O  
ATOM    134  HG  SER A  10      -3.080   7.629  -1.736  1.00 80.62           H  
ATOM    135  N   PRO A  11      -6.417   4.996   1.028  1.00 76.69           N  
ATOM    136  CA  PRO A  11      -6.857   4.170   2.161  1.00 76.69           C  
ATOM    137  HA  PRO A  11      -7.007   4.800   3.039  1.00 76.69           H  
ATOM    138  C   PRO A  11      -5.854   3.074   2.550  1.00 76.69           C  
ATOM    139  CB  PRO A  11      -8.204   3.578   1.732  1.00 76.69           C  
ATOM    140  HB2 PRO A  11      -8.366   2.576   2.131  1.00 76.69           H  
ATOM    141  HB3 PRO A  11      -9.006   4.243   2.052  1.00 76.69           H  
ATOM    142  O   PRO A  11      -6.024   2.420   3.565  1.00 76.69           O  
ATOM    143  CG  PRO A  11      -8.130   3.573   0.207  1.00 76.69           C  
ATOM    144  HG2 PRO A  11      -7.594   2.686  -0.130  1.00 76.69           H  
ATOM    145  HG3 PRO A  11      -9.120   3.619  -0.248  1.00 76.69           H  
ATOM    146  CD  PRO A  11      -7.306   4.817  -0.108  1.00 76.69           C  
ATOM    147  HD2 PRO A  11      -7.959   5.685  -0.197  1.00 76.69           H  
ATOM    148  HD3 PRO A  11      -6.752   4.660  -1.034  1.00 76.69           H  
ATOM    149  N   THR A  12      -4.815   2.861   1.742  1.00 81.19           N  
ATOM    150  H   THR A  12      -4.793   3.338   0.852  1.00 81.19           H  
ATOM    151  CA  THR A  12      -3.675   1.998   2.071  1.00 81.19           C  
ATOM    152  HA  THR A  12      -4.037   1.097   2.566  1.00 81.19           H  
ATOM    153  C   THR A  12      -2.675   2.667   3.023  1.00 81.19           C  
ATOM    154  CB  THR A  12      -2.950   1.608   0.773  1.00 81.19           C  
ATOM    155  HB  THR A  12      -2.378   2.465   0.417  1.00 81.19           H  
ATOM    156  O   THR A  12      -1.923   1.966   3.688  1.00 81.19           O  
ATOM    157  CG2 THR A  12      -2.011   0.415   0.927  1.00 81.19           C  
ATOM    158 HG21 THR A  12      -1.184   0.674   1.589  1.00 81.19           H  
ATOM    159 HG22 THR A  12      -1.597   0.147  -0.045  1.00 81.19           H  
ATOM    160 HG23 THR A  12      -2.545  -0.438   1.345  1.00 81.19           H  
ATOM    161  OG1 THR A  12      -3.886   1.262  -0.229  1.00 81.19           O  
ATOM    162  HG1 THR A  12      -4.319   0.456   0.061  1.00 81.19           H  
ATOM    163  N   PHE A  13      -2.627   4.003   3.056  1.00 69.25           N  
ATOM    164  H   PHE A  13      -3.326   4.519   2.542  1.00 69.25           H  
ATOM    165  CA  PHE A  13      -1.681   4.800   3.851  1.00 69.25           C  
ATOM    166  HA  PHE A  13      -1.018   4.135   4.404  1.00 69.25           H  
ATOM    167  C   PHE A  13      -2.355   5.680   4.917  1.00 69.25           C  
ATOM    168  CB  PHE A  13      -0.833   5.660   2.903  1.00 69.25           C  
ATOM    169  HB2 PHE A  13      -0.662   6.639   3.351  1.00 69.25           H  
ATOM    170  HB3 PHE A  13      -1.392   5.819   1.981  1.00 69.25           H  
ATOM    171  O   PHE A  13      -1.648   6.323   5.695  1.00 69.25           O  
ATOM    172  CG  PHE A  13       0.520   5.094   2.549  1.00 69.25           C  
ATOM    173  CD1 PHE A  13       1.597   5.241   3.443  1.00 69.25           C  
ATOM    174  HD1 PHE A  13       1.440   5.723   4.397  1.00 69.25           H  
ATOM    175  CD2 PHE A  13       0.714   4.452   1.313  1.00 69.25           C  
ATOM    176  HD2 PHE A  13      -0.114   4.333   0.629  1.00 69.25           H  
ATOM    177  CE1 PHE A  13       2.867   4.745   3.100  1.00 69.25           C  
ATOM    178  HE1 PHE A  13       3.688   4.842   3.795  1.00 69.25           H  
ATOM    179  CE2 PHE A  13       1.983   3.955   0.971  1.00 69.25           C  
ATOM    180  HE2 PHE A  13       2.129   3.450   0.028  1.00 69.25           H  
ATOM    181  CZ  PHE A  13       3.059   4.103   1.864  1.00 69.25           C  
ATOM    182  HZ  PHE A  13       4.032   3.709   1.607  1.00 69.25           H  
ATOM    183  N   LYS A  14      -3.691   5.729   4.951  1.00 56.78           N  
ATOM    184  H   LYS A  14      -4.177   5.132   4.298  1.00 56.78           H  
ATOM    185  CA  LYS A  14      -4.418   6.047   6.185  1.00 56.78           C  
ATOM    186  HA  LYS A  14      -3.943   6.881   6.702  1.00 56.78           H  
ATOM    187  C   LYS A  14      -4.313   4.873   7.145  1.00 56.78           C  
ATOM    188  CB  LYS A  14      -5.894   6.345   5.896  1.00 56.78           C  
ATOM    189  HB2 LYS A  14      -6.503   5.900   6.683  1.00 56.78           H  
ATOM    190  HB3 LYS A  14      -6.190   5.898   4.947  1.00 56.78           H  
ATOM    191  O   LYS A  14      -4.139   5.155   8.347  1.00 56.78           O  
ATOM    192  CG  LYS A  14      -6.148   7.849   5.887  1.00 56.78           C  
ATOM    193  HG2 LYS A  14      -5.566   8.307   5.087  1.00 56.78           H  
ATOM    194  HG3 LYS A  14      -5.843   8.273   6.844  1.00 56.78           H  
ATOM    195  CD  LYS A  14      -7.637   8.109   5.665  1.00 56.78           C  
ATOM    196  HD2 LYS A  14      -8.208   7.602   6.444  1.00 56.78           H  
ATOM    197  HD3 LYS A  14      -7.924   7.717   4.690  1.00 56.78           H  
ATOM    198  CE  LYS A  14      -7.898   9.613   5.724  1.00 56.78           C  
ATOM    199  HE2 LYS A  14      -7.561   9.983   6.693  1.00 56.78           H  
ATOM    200  HE3 LYS A  14      -7.294  10.093   4.954  1.00 56.78           H  
ATOM    201  NZ  LYS A  14      -9.337   9.901   5.525  1.00 56.78           N  
ATOM    202  HZ1 LYS A  14      -9.626   9.559   4.619  1.00 56.78           H  
ATOM    203  HZ2 LYS A  14      -9.504  10.896   5.573  1.00 56.78           H  
ATOM    204  HZ3 LYS A  14      -9.881   9.435   6.236  1.00 56.78           H  
ATOM    205  OXT LYS A  14      -4.487   3.746   6.641  1.00 56.78           O  
TER     206      LYS A  14                                                       
END
