# Supplementary material for: Unveiling the Bioactive Potential of the Invasive Jellyfish Phyllorhiza punctata Through Integrative Transcriptomic and Proteomic Analyses
Source: Biomolecules. 2025 Aug 4;15(8):1121. doi: 10.3390/biom15081121 (PMC12383608; doi:10.3390/biom15081121)
Supplement: Supplementary file 1 [file biomolecules-15-01121-s001.zip › Suplementary Material/FileS3/Alphafold2/XP_065058797_15282_relaxed_rank_001_alphafold2_ptm_model_4_seed_000.pdb]

ATOM      1  N   VAL A   1       7.043   8.656   1.632  1.00 65.56           N  
ATOM      2  H   VAL A   1       7.675   8.396   2.377  1.00 65.56           H  
ATOM      3  H2  VAL A   1       7.244   9.599   1.330  1.00 65.56           H  
ATOM      4  H3  VAL A   1       7.187   8.020   0.861  1.00 65.56           H  
ATOM      5  CA  VAL A   1       5.636   8.546   2.078  1.00 65.56           C  
ATOM      6  HA  VAL A   1       5.477   9.150   2.971  1.00 65.56           H  
ATOM      7  C   VAL A   1       5.400   7.089   2.406  1.00 65.56           C  
ATOM      8  CB  VAL A   1       4.655   9.022   0.991  1.00 65.56           C  
ATOM      9  HB  VAL A   1       4.750   8.387   0.111  1.00 65.56           H  
ATOM     10  O   VAL A   1       5.749   6.268   1.563  1.00 65.56           O  
ATOM     11  CG1 VAL A   1       3.202   8.986   1.475  1.00 65.56           C  
ATOM     12 HG11 VAL A   1       2.541   9.343   0.685  1.00 65.56           H  
ATOM     13 HG12 VAL A   1       2.903   7.964   1.710  1.00 65.56           H  
ATOM     14 HG13 VAL A   1       3.068   9.615   2.354  1.00 65.56           H  
ATOM     15  CG2 VAL A   1       4.991  10.464   0.587  1.00 65.56           C  
ATOM     16 HG21 VAL A   1       4.241  10.823  -0.118  1.00 65.56           H  
ATOM     17 HG22 VAL A   1       4.978  11.121   1.457  1.00 65.56           H  
ATOM     18 HG23 VAL A   1       5.956  10.525   0.084  1.00 65.56           H  
ATOM     19  N   PRO A   2       4.949   6.737   3.617  1.00 64.19           N  
ATOM     20  CA  PRO A   2       4.656   5.347   3.942  1.00 64.19           C  
ATOM     21  HA  PRO A   2       5.589   4.790   4.025  1.00 64.19           H  
ATOM     22  C   PRO A   2       3.771   4.742   2.848  1.00 64.19           C  
ATOM     23  CB  PRO A   2       3.954   5.387   5.304  1.00 64.19           C  
ATOM     24  HB2 PRO A   2       2.875   5.464   5.168  1.00 64.19           H  
ATOM     25  HB3 PRO A   2       4.201   4.518   5.914  1.00 64.19           H  
ATOM     26  O   PRO A   2       2.782   5.349   2.456  1.00 64.19           O  
ATOM     27  CG  PRO A   2       4.460   6.687   5.930  1.00 64.19           C  
ATOM     28  HG2 PRO A   2       3.756   7.086   6.660  1.00 64.19           H  
ATOM     29  HG3 PRO A   2       5.434   6.517   6.389  1.00 64.19           H  
ATOM     30  CD  PRO A   2       4.613   7.613   4.726  1.00 64.19           C  
ATOM     31  HD2 PRO A   2       5.395   8.347   4.919  1.00 64.19           H  
ATOM     32  HD3 PRO A   2       3.664   8.110   4.523  1.00 64.19           H  
ATOM     33  N   LEU A   3       4.132   3.570   2.326  1.00 74.81           N  
ATOM     34  H   LEU A   3       4.992   3.142   2.640  1.00 74.81           H  
ATOM     35  CA  LEU A   3       3.367   2.896   1.265  1.00 74.81           C  
ATOM     36  HA  LEU A   3       3.264   3.568   0.414  1.00 74.81           H  
ATOM     37  C   LEU A   3       1.941   2.536   1.705  1.00 74.81           C  
ATOM     38  CB  LEU A   3       4.121   1.627   0.837  1.00 74.81           C  
ATOM     39  HB2 LEU A   3       3.466   1.020   0.213  1.00 74.81           H  
ATOM     40  HB3 LEU A   3       4.355   1.046   1.729  1.00 74.81           H  
ATOM     41  O   LEU A   3       1.086   2.275   0.871  1.00 74.81           O  
ATOM     42  CG  LEU A   3       5.415   1.902   0.051  1.00 74.81           C  
ATOM     43  HG  LEU A   3       6.013   2.648   0.574  1.00 74.81           H  
ATOM     44  CD1 LEU A   3       6.234   0.616  -0.041  1.00 74.81           C  
ATOM     45 HD11 LEU A   3       5.670  -0.153  -0.569  1.00 74.81           H  
ATOM     46 HD12 LEU A   3       7.160   0.809  -0.582  1.00 74.81           H  
ATOM     47 HD13 LEU A   3       6.485   0.260   0.958  1.00 74.81           H  
ATOM     48  CD2 LEU A   3       5.122   2.396  -1.367  1.00 74.81           C  
ATOM     49 HD21 LEU A   3       6.057   2.529  -1.912  1.00 74.81           H  
ATOM     50 HD22 LEU A   3       4.501   1.676  -1.900  1.00 74.81           H  
ATOM     51 HD23 LEU A   3       4.606   3.356  -1.336  1.00 74.81           H  
ATOM     52  N   THR A   4       1.678   2.557   3.010  1.00 82.56           N  
ATOM     53  H   THR A   4       2.417   2.813   3.649  1.00 82.56           H  
ATOM     54  CA  THR A   4       0.337   2.446   3.590  1.00 82.56           C  
ATOM     55  HA  THR A   4      -0.158   1.550   3.214  1.00 82.56           H  
ATOM     56  C   THR A   4      -0.564   3.628   3.253  1.00 82.56           C  
ATOM     57  CB  THR A   4       0.437   2.365   5.117  1.00 82.56           C  
ATOM     58  HB  THR A   4      -0.564   2.372   5.548  1.00 82.56           H  
ATOM     59  O   THR A   4      -1.772   3.501   3.350  1.00 82.56           O  
ATOM     60  CG2 THR A   4       1.165   1.100   5.570  1.00 82.56           C  
ATOM     61 HG21 THR A   4       0.650   0.223   5.177  1.00 82.56           H  
ATOM     62 HG22 THR A   4       1.156   1.049   6.659  1.00 82.56           H  
ATOM     63 HG23 THR A   4       2.198   1.102   5.224  1.00 82.56           H  
ATOM     64  OG1 THR A   4       1.178   3.458   5.620  1.00 82.56           O  
ATOM     65  HG1 THR A   4       0.702   3.779   6.390  1.00 82.56           H  
ATOM     66  N   LEU A   5       0.011   4.769   2.881  1.00 83.06           N  
ATOM     67  H   LEU A   5       1.019   4.811   2.838  1.00 83.06           H  
ATOM     68  CA  LEU A   5      -0.726   5.980   2.531  1.00 83.06           C  
ATOM     69  HA  LEU A   5      -1.684   5.971   3.051  1.00 83.06           H  
ATOM     70  C   LEU A   5      -1.076   6.056   1.041  1.00 83.06           C  
ATOM     71  CB  LEU A   5       0.111   7.193   2.989  1.00 83.06           C  
ATOM     72  HB2 LEU A   5       1.064   6.850   3.392  1.00 83.06           H  
ATOM     73  HB3 LEU A   5       0.354   7.815   2.128  1.00 83.06           H  
ATOM     74  O   LEU A   5      -1.865   6.906   0.653  1.00 83.06           O  
ATOM     75  CG  LEU A   5      -0.588   8.042   4.065  1.00 83.06           C  
ATOM     76  HG  LEU A   5      -1.437   7.505   4.489  1.00 83.06           H  
ATOM     77  CD1 LEU A   5       0.384   8.345   5.209  1.00 83.06           C  
ATOM     78 HD11 LEU A   5      -0.126   8.945   5.963  1.00 83.06           H  
ATOM     79 HD12 LEU A   5       0.706   7.410   5.668  1.00 83.06           H  
ATOM     80 HD13 LEU A   5       1.248   8.893   4.833  1.00 83.06           H  
ATOM     81  CD2 LEU A   5      -1.081   9.363   3.478  1.00 83.06           C  
ATOM     82 HD21 LEU A   5      -1.612   9.931   4.242  1.00 83.06           H  
ATOM     83 HD22 LEU A   5      -0.246   9.952   3.100  1.00 83.06           H  
ATOM     84 HD23 LEU A   5      -1.773   9.155   2.661  1.00 83.06           H  
ATOM     85  N   VAL A   6      -0.460   5.211   0.211  1.00 79.88           N  
ATOM     86  H   VAL A   6       0.135   4.503   0.617  1.00 79.88           H  
ATOM     87  CA  VAL A   6      -0.667   5.181  -1.249  1.00 79.88           C  
ATOM     88  HA  VAL A   6      -1.449   5.899  -1.496  1.00 79.88           H  
ATOM     89  C   VAL A   6      -1.205   3.823  -1.715  1.00 79.88           C  
ATOM     90  CB  VAL A   6       0.605   5.590  -2.029  1.00 79.88           C  
ATOM     91  HB  VAL A   6       1.223   4.707  -2.192  1.00 79.88           H  
ATOM     92  O   VAL A   6      -1.282   3.563  -2.912  1.00 79.88           O  
ATOM     93  CG1 VAL A   6       0.254   6.212  -3.390  1.00 79.88           C  
ATOM     94 HG11 VAL A   6       1.164   6.475  -3.929  1.00 79.88           H  
ATOM     95 HG12 VAL A   6      -0.353   7.106  -3.246  1.00 79.88           H  
ATOM     96 HG13 VAL A   6      -0.306   5.508  -4.006  1.00 79.88           H  
ATOM     97  CG2 VAL A   6       1.474   6.627  -1.293  1.00 79.88           C  
ATOM     98 HG21 VAL A   6       0.872   7.502  -1.051  1.00 79.88           H  
ATOM     99 HG22 VAL A   6       2.312   6.926  -1.924  1.00 79.88           H  
ATOM    100 HG23 VAL A   6       1.875   6.197  -0.375  1.00 79.88           H  
ATOM    101  N   LYS A   7      -1.554   2.944  -0.776  1.00 67.50           N  
ATOM    102  H   LYS A   7      -1.612   3.293   0.171  1.00 67.50           H  
ATOM    103  CA  LYS A   7      -2.437   1.816  -1.055  1.00 67.50           C  
ATOM    104  HA  LYS A   7      -2.410   1.548  -2.111  1.00 67.50           H  
ATOM    105  C   LYS A   7      -3.870   2.252  -0.804  1.00 67.50           C  
ATOM    106  CB  LYS A   7      -2.071   0.607  -0.195  1.00 67.50           C  
ATOM    107  HB2 LYS A   7      -2.945  -0.043  -0.144  1.00 67.50           H  
ATOM    108  HB3 LYS A   7      -1.829   0.934   0.817  1.00 67.50           H  
ATOM    109  O   LYS A   7      -4.708   1.891  -1.652  1.00 67.50           O  
ATOM    110  CG  LYS A   7      -0.909  -0.181  -0.803  1.00 67.50           C  
ATOM    111  HG2 LYS A   7      -1.152  -0.441  -1.833  1.00 67.50           H  
ATOM    112  HG3 LYS A   7      -0.001   0.423  -0.791  1.00 67.50           H  
ATOM    113  CD  LYS A   7      -0.699  -1.463   0.005  1.00 67.50           C  
ATOM    114  HD2 LYS A   7      -0.395  -1.198   1.018  1.00 67.50           H  
ATOM    115  HD3 LYS A   7      -1.641  -2.010   0.046  1.00 67.50           H  
ATOM    116  CE  LYS A   7       0.368  -2.332  -0.659  1.00 67.50           C  
ATOM    117  HE2 LYS A   7       0.070  -2.506  -1.693  1.00 67.50           H  
ATOM    118  HE3 LYS A   7       1.308  -1.780  -0.670  1.00 67.50           H  
ATOM    119  NZ  LYS A   7       0.521  -3.623   0.055  1.00 67.50           N  
ATOM    120  HZ1 LYS A   7      -0.357  -4.121   0.047  1.00 67.50           H  
ATOM    121  HZ2 LYS A   7       0.789  -3.464   1.015  1.00 67.50           H  
ATOM    122  HZ3 LYS A   7       1.219  -4.196  -0.397  1.00 67.50           H  
ATOM    123  OXT LYS A   7      -4.071   2.894   0.248  1.00 67.50           O  
TER     124      LYS A   7                                                       
END
