# Supplementary material for: Unveiling the Bioactive Potential of the Invasive Jellyfish Phyllorhiza punctata Through Integrative Transcriptomic and Proteomic Analyses
Source: Biomolecules. 2025 Aug 4;15(8):1121. doi: 10.3390/biom15081121 (PMC12383608; doi:10.3390/biom15081121)
Supplement: Supplementary file 1 [file biomolecules-15-01121-s001.zip › Suplementary Material/FileS3/Alphafold2/XP_065058797_701_relaxed_rank_001_alphafold2_ptm_model_1_seed_000.pdb]

ATOM      1  N   ALA A   1      -4.775  -4.861  -4.932  1.00 71.56           N  
ATOM      2  H   ALA A   1      -5.619  -4.784  -5.481  1.00 71.56           H  
ATOM      3  H2  ALA A   1      -4.192  -5.575  -5.345  1.00 71.56           H  
ATOM      4  H3  ALA A   1      -5.027  -5.126  -3.991  1.00 71.56           H  
ATOM      5  CA  ALA A   1      -4.071  -3.559  -4.939  1.00 71.56           C  
ATOM      6  HA  ALA A   1      -3.834  -3.315  -5.974  1.00 71.56           H  
ATOM      7  C   ALA A   1      -2.726  -3.634  -4.214  1.00 71.56           C  
ATOM      8  CB  ALA A   1      -4.967  -2.433  -4.417  1.00 71.56           C  
ATOM      9  HB1 ALA A   1      -4.431  -1.486  -4.477  1.00 71.56           H  
ATOM     10  HB2 ALA A   1      -5.250  -2.616  -3.381  1.00 71.56           H  
ATOM     11  HB3 ALA A   1      -5.866  -2.361  -5.028  1.00 71.56           H  
ATOM     12  O   ALA A   1      -1.716  -3.478  -4.878  1.00 71.56           O  
ATOM     13  N   LEU A   2      -2.685  -3.971  -2.916  1.00 79.38           N  
ATOM     14  H   LEU A   2      -3.535  -3.983  -2.371  1.00 79.38           H  
ATOM     15  CA  LEU A   2      -1.427  -4.108  -2.155  1.00 79.38           C  
ATOM     16  HA  LEU A   2      -0.907  -3.150  -2.165  1.00 79.38           H  
ATOM     17  C   LEU A   2      -0.428  -5.109  -2.764  1.00 79.38           C  
ATOM     18  CB  LEU A   2      -1.758  -4.481  -0.695  1.00 79.38           C  
ATOM     19  HB2 LEU A   2      -0.972  -5.137  -0.320  1.00 79.38           H  
ATOM     20  HB3 LEU A   2      -2.679  -5.063  -0.655  1.00 79.38           H  
ATOM     21  O   LEU A   2       0.716  -4.749  -3.002  1.00 79.38           O  
ATOM     22  CG  LEU A   2      -1.851  -3.251   0.237  1.00 79.38           C  
ATOM     23  HG  LEU A   2      -1.728  -2.334  -0.339  1.00 79.38           H  
ATOM     24  CD1 LEU A   2      -3.209  -3.184   0.934  1.00 79.38           C  
ATOM     25 HD11 LEU A   2      -4.009  -3.094   0.199  1.00 79.38           H  
ATOM     26 HD12 LEU A   2      -3.366  -4.075   1.542  1.00 79.38           H  
ATOM     27 HD13 LEU A   2      -3.239  -2.310   1.585  1.00 79.38           H  
ATOM     28  CD2 LEU A   2      -0.753  -3.306   1.297  1.00 79.38           C  
ATOM     29 HD21 LEU A   2       0.226  -3.343   0.820  1.00 79.38           H  
ATOM     30 HD22 LEU A   2      -0.797  -2.412   1.920  1.00 79.38           H  
ATOM     31 HD23 LEU A   2      -0.877  -4.184   1.932  1.00 79.38           H  
ATOM     32  N   LEU A   3      -0.866  -6.326  -3.103  1.00 77.69           N  
ATOM     33  H   LEU A   3      -1.775  -6.622  -2.777  1.00 77.69           H  
ATOM     34  CA  LEU A   3       0.025  -7.333  -3.706  1.00 77.69           C  
ATOM     35  HA  LEU A   3       0.948  -7.382  -3.129  1.00 77.69           H  
ATOM     36  C   LEU A   3       0.453  -6.975  -5.139  1.00 77.69           C  
ATOM     37  CB  LEU A   3      -0.662  -8.709  -3.663  1.00 77.69           C  
ATOM     38  HB2 LEU A   3      -1.626  -8.639  -4.166  1.00 77.69           H  
ATOM     39  HB3 LEU A   3      -0.050  -9.417  -4.222  1.00 77.69           H  
ATOM     40  O   LEU A   3       1.592  -7.205  -5.528  1.00 77.69           O  
ATOM     41  CG  LEU A   3      -0.871  -9.271  -2.244  1.00 77.69           C  
ATOM     42  HG  LEU A   3      -1.443  -8.557  -1.651  1.00 77.69           H  
ATOM     43  CD1 LEU A   3      -1.675 -10.567  -2.328  1.00 77.69           C  
ATOM     44 HD11 LEU A   3      -1.846 -10.962  -1.327  1.00 77.69           H  
ATOM     45 HD12 LEU A   3      -2.640 -10.388  -2.803  1.00 77.69           H  
ATOM     46 HD13 LEU A   3      -1.125 -11.309  -2.906  1.00 77.69           H  
ATOM     47  CD2 LEU A   3       0.452  -9.562  -1.534  1.00 77.69           C  
ATOM     48 HD21 LEU A   3       1.066 -10.229  -2.139  1.00 77.69           H  
ATOM     49 HD22 LEU A   3       0.259 -10.039  -0.573  1.00 77.69           H  
ATOM     50 HD23 LEU A   3       1.001  -8.640  -1.347  1.00 77.69           H  
ATOM     51  N   SER A   4      -0.437  -6.335  -5.900  1.00 84.38           N  
ATOM     52  H   SER A   4      -1.337  -6.124  -5.492  1.00 84.38           H  
ATOM     53  CA  SER A   4      -0.137  -5.843  -7.252  1.00 84.38           C  
ATOM     54  HA  SER A   4       0.327  -6.648  -7.822  1.00 84.38           H  
ATOM     55  C   SER A   4       0.833  -4.653  -7.250  1.00 84.38           C  
ATOM     56  CB  SER A   4      -1.438  -5.446  -7.950  1.00 84.38           C  
ATOM     57  HB2 SER A   4      -2.172  -6.243  -7.831  1.00 84.38           H  
ATOM     58  HB3 SER A   4      -1.828  -4.533  -7.499  1.00 84.38           H  
ATOM     59  O   SER A   4       1.448  -4.385  -8.273  1.00 84.38           O  
ATOM     60  OG  SER A   4      -1.241  -5.233  -9.326  1.00 84.38           O  
ATOM     61  HG  SER A   4      -0.390  -4.813  -9.475  1.00 84.38           H  
ATOM     62  N   SER A   5       0.976  -3.945  -6.123  1.00 84.62           N  
ATOM     63  H   SER A   5       0.427  -4.208  -5.317  1.00 84.62           H  
ATOM     64  CA  SER A   5       1.868  -2.787  -5.970  1.00 84.62           C  
ATOM     65  HA  SER A   5       1.905  -2.241  -6.913  1.00 84.62           H  
ATOM     66  C   SER A   5       3.308  -3.161  -5.599  1.00 84.62           C  
ATOM     67  CB  SER A   5       1.298  -1.849  -4.899  1.00 84.62           C  
ATOM     68  HB2 SER A   5       0.275  -1.576  -5.156  1.00 84.62           H  
ATOM     69  HB3 SER A   5       1.297  -2.357  -3.934  1.00 84.62           H  
ATOM     70  O   SER A   5       4.178  -2.299  -5.680  1.00 84.62           O  
ATOM     71  OG  SER A   5       2.076  -0.675  -4.801  1.00 84.62           O  
ATOM     72  HG  SER A   5       2.978  -0.905  -5.033  1.00 84.62           H  
ATOM     73  N   ILE A   6       3.557  -4.400  -5.163  1.00 85.31           N  
ATOM     74  H   ILE A   6       2.784  -5.045  -5.083  1.00 85.31           H  
ATOM     75  CA  ILE A   6       4.895  -4.888  -4.780  1.00 85.31           C  
ATOM     76  HA  ILE A   6       5.498  -4.055  -4.420  1.00 85.31           H  
ATOM     77  C   ILE A   6       5.635  -5.463  -5.993  1.00 85.31           C  
ATOM     78  CB  ILE A   6       4.768  -5.919  -3.631  1.00 85.31           C  
ATOM     79  HB  ILE A   6       4.074  -6.698  -3.947  1.00 85.31           H  
ATOM     80  O   ILE A   6       6.851  -5.387  -6.055  1.00 85.31           O  
ATOM     81  CG1 ILE A   6       4.201  -5.235  -2.363  1.00 85.31           C  
ATOM     82 HG12 ILE A   6       3.333  -4.631  -2.626  1.00 85.31           H  
ATOM     83 HG13 ILE A   6       4.953  -4.564  -1.948  1.00 85.31           H  
ATOM     84  CG2 ILE A   6       6.118  -6.585  -3.299  1.00 85.31           C  
ATOM     85 HG21 ILE A   6       6.019  -7.280  -2.465  1.00 85.31           H  
ATOM     86 HG22 ILE A   6       6.481  -7.161  -4.150  1.00 85.31           H  
ATOM     87 HG23 ILE A   6       6.860  -5.827  -3.051  1.00 85.31           H  
ATOM     88  CD1 ILE A   6       3.748  -6.216  -1.274  1.00 85.31           C  
ATOM     89 HD11 ILE A   6       3.048  -6.939  -1.694  1.00 85.31           H  
ATOM     90 HD12 ILE A   6       3.248  -5.661  -0.480  1.00 85.31           H  
ATOM     91 HD13 ILE A   6       4.601  -6.739  -0.843  1.00 85.31           H  
ATOM     92  N   PHE A   7       4.901  -6.025  -6.954  1.00 85.25           N  
ATOM     93  H   PHE A   7       3.903  -6.096  -6.813  1.00 85.25           H  
ATOM     94  CA  PHE A   7       5.471  -6.650  -8.151  1.00 85.25           C  
ATOM     95  HA  PHE A   7       6.478  -7.005  -7.927  1.00 85.25           H  
ATOM     96  C   PHE A   7       5.592  -5.688  -9.344  1.00 85.25           C  
ATOM     97  CB  PHE A   7       4.592  -7.859  -8.491  1.00 85.25           C  
ATOM     98  HB2 PHE A   7       3.652  -7.512  -8.919  1.00 85.25           H  
ATOM     99  HB3 PHE A   7       4.355  -8.395  -7.572  1.00 85.25           H  
ATOM    100  O   PHE A   7       6.392  -5.909 -10.244  1.00 85.25           O  
ATOM    101  CG  PHE A   7       5.247  -8.840  -9.437  1.00 85.25           C  
ATOM    102  CD1 PHE A   7       5.027  -8.753 -10.824  1.00 85.25           C  
ATOM    103  HD1 PHE A   7       4.404  -7.968 -11.227  1.00 85.25           H  
ATOM    104  CD2 PHE A   7       6.096  -9.838  -8.923  1.00 85.25           C  
ATOM    105  HD2 PHE A   7       6.286  -9.893  -7.861  1.00 85.25           H  
ATOM    106  CE1 PHE A   7       5.649  -9.666 -11.693  1.00 85.25           C  
ATOM    107  HE1 PHE A   7       5.497  -9.586 -12.759  1.00 85.25           H  
ATOM    108  CE2 PHE A   7       6.715 -10.752  -9.791  1.00 85.25           C  
ATOM    109  HE2 PHE A   7       7.377 -11.509  -9.398  1.00 85.25           H  
ATOM    110  CZ  PHE A   7       6.492 -10.666 -11.176  1.00 85.25           C  
ATOM    111  HZ  PHE A   7       6.982 -11.357 -11.846  1.00 85.25           H  
ATOM    112  N   ALA A   8       4.777  -4.630  -9.370  1.00 79.94           N  
ATOM    113  H   ALA A   8       4.135  -4.501  -8.601  1.00 79.94           H  
ATOM    114  CA  ALA A   8       4.779  -3.615 -10.427  1.00 79.94           C  
ATOM    115  HA  ALA A   8       5.144  -4.071 -11.347  1.00 79.94           H  
ATOM    116  C   ALA A   8       5.716  -2.424 -10.135  1.00 79.94           C  
ATOM    117  CB  ALA A   8       3.329  -3.174 -10.665  1.00 79.94           C  
ATOM    118  HB1 ALA A   8       2.706  -4.043 -10.880  1.00 79.94           H  
ATOM    119  HB2 ALA A   8       3.291  -2.496 -11.518  1.00 79.94           H  
ATOM    120  HB3 ALA A   8       2.948  -2.657  -9.785  1.00 79.94           H  
ATOM    121  O   ALA A   8       5.635  -1.400 -10.812  1.00 79.94           O  
ATOM    122  N   LYS A   9       6.557  -2.537  -9.105  1.00 71.56           N  
ATOM    123  H   LYS A   9       6.718  -3.458  -8.724  1.00 71.56           H  
ATOM    124  CA  LYS A   9       7.527  -1.536  -8.663  1.00 71.56           C  
ATOM    125  HA  LYS A   9       7.559  -0.705  -9.368  1.00 71.56           H  
ATOM    126  C   LYS A   9       8.912  -2.165  -8.674  1.00 71.56           C  
ATOM    127  CB  LYS A   9       7.130  -1.050  -7.264  1.00 71.56           C  
ATOM    128  HB2 LYS A   9       7.386  -1.815  -6.532  1.00 71.56           H  
ATOM    129  HB3 LYS A   9       6.051  -0.895  -7.241  1.00 71.56           H  
ATOM    130  O   LYS A   9       9.861  -1.428  -9.010  1.00 71.56           O  
ATOM    131  CG  LYS A   9       7.817   0.272  -6.913  1.00 71.56           C  
ATOM    132  HG2 LYS A   9       7.524   1.025  -7.644  1.00 71.56           H  
ATOM    133  HG3 LYS A   9       8.900   0.150  -6.942  1.00 71.56           H  
ATOM    134  CD  LYS A   9       7.393   0.721  -5.514  1.00 71.56           C  
ATOM    135  HD2 LYS A   9       7.817   0.037  -4.779  1.00 71.56           H  
ATOM    136  HD3 LYS A   9       6.305   0.695  -5.446  1.00 71.56           H  
ATOM    137  CE  LYS A   9       7.889   2.146  -5.267  1.00 71.56           C  
ATOM    138  HE2 LYS A   9       7.495   2.787  -6.056  1.00 71.56           H  
ATOM    139  HE3 LYS A   9       8.976   2.151  -5.347  1.00 71.56           H  
ATOM    140  NZ  LYS A   9       7.459   2.639  -3.937  1.00 71.56           N  
ATOM    141  HZ1 LYS A   9       7.781   3.586  -3.795  1.00 71.56           H  
ATOM    142  HZ2 LYS A   9       7.849   2.049  -3.216  1.00 71.56           H  
ATOM    143  HZ3 LYS A   9       6.451   2.615  -3.869  1.00 71.56           H  
ATOM    144  OXT LYS A   9       8.963  -3.354  -8.301  1.00 71.56           O  
TER     145      LYS A   9                                                       
END
