# Supplementary material for: Unveiling the Bioactive Potential of the Invasive Jellyfish Phyllorhiza punctata Through Integrative Transcriptomic and Proteomic Analyses
Source: Biomolecules. 2025 Aug 4;15(8):1121. doi: 10.3390/biom15081121 (PMC12383608; doi:10.3390/biom15081121)
Supplement: Supplementary file 1 [file biomolecules-15-01121-s001.zip › Suplementary Material/FileS3/Alphafold2/XP_065058821_11728_relaxed_rank_001_alphafold2_ptm_model_3_seed_000.pdb]

ATOM      1  N   ARG A   1       3.919   4.471  -8.507  1.00 74.94           N  
ATOM      2  H   ARG A   1       4.828   4.798  -8.801  1.00 74.94           H  
ATOM      3  H2  ARG A   1       4.023   3.520  -8.184  1.00 74.94           H  
ATOM      4  H3  ARG A   1       3.304   4.482  -9.309  1.00 74.94           H  
ATOM      5  CA  ARG A   1       3.391   5.334  -7.417  1.00 74.94           C  
ATOM      6  HA  ARG A   1       4.103   5.301  -6.593  1.00 74.94           H  
ATOM      7  C   ARG A   1       2.107   4.781  -6.793  1.00 74.94           C  
ATOM      8  CB  ARG A   1       3.274   6.818  -7.823  1.00 74.94           C  
ATOM      9  HB2 ARG A   1       2.758   6.904  -8.780  1.00 74.94           H  
ATOM     10  HB3 ARG A   1       2.686   7.339  -7.068  1.00 74.94           H  
ATOM     11  O   ARG A   1       2.041   4.791  -5.578  1.00 74.94           O  
ATOM     12  CG  ARG A   1       4.659   7.496  -7.901  1.00 74.94           C  
ATOM     13  HG2 ARG A   1       5.263   7.007  -8.666  1.00 74.94           H  
ATOM     14  HG3 ARG A   1       5.160   7.390  -6.939  1.00 74.94           H  
ATOM     15  CD  ARG A   1       4.559   8.992  -8.239  1.00 74.94           C  
ATOM     16  HD2 ARG A   1       4.065   9.102  -9.205  1.00 74.94           H  
ATOM     17  HD3 ARG A   1       3.952   9.487  -7.480  1.00 74.94           H  
ATOM     18  NE  ARG A   1       5.888   9.637  -8.288  1.00 74.94           N  
ATOM     19  HE  ARG A   1       6.671   9.128  -7.905  1.00 74.94           H  
ATOM     20  NH1 ARG A   1       5.228  11.653  -9.181  1.00 74.94           N  
ATOM     21 HH11 ARG A   1       5.460  12.588  -9.484  1.00 74.94           H  
ATOM     22 HH12 ARG A   1       4.264  11.355  -9.188  1.00 74.94           H  
ATOM     23  NH2 ARG A   1       7.372  11.320  -8.688  1.00 74.94           N  
ATOM     24 HH21 ARG A   1       8.132  10.768  -8.318  1.00 74.94           H  
ATOM     25 HH22 ARG A   1       7.568  12.257  -9.009  1.00 74.94           H  
ATOM     26  CZ  ARG A   1       6.153  10.861  -8.718  1.00 74.94           C  
ATOM     27  N   ALA A   2       1.151   4.228  -7.555  1.00 79.75           N  
ATOM     28  H   ALA A   2       1.160   4.322  -8.560  1.00 79.75           H  
ATOM     29  CA  ALA A   2      -0.073   3.650  -6.975  1.00 79.75           C  
ATOM     30  HA  ALA A   2      -0.580   4.421  -6.396  1.00 79.75           H  
ATOM     31  C   ALA A   2       0.181   2.473  -6.004  1.00 79.75           C  
ATOM     32  CB  ALA A   2      -1.005   3.247  -8.125  1.00 79.75           C  
ATOM     33  HB1 ALA A   2      -1.934   2.853  -7.712  1.00 79.75           H  
ATOM     34  HB2 ALA A   2      -0.546   2.477  -8.744  1.00 79.75           H  
ATOM     35  HB3 ALA A   2      -1.247   4.115  -8.738  1.00 79.75           H  
ATOM     36  O   ALA A   2      -0.294   2.509  -4.880  1.00 79.75           O  
ATOM     37  N   VAL A   3       0.997   1.480  -6.387  1.00 84.19           N  
ATOM     38  H   VAL A   3       1.263   1.428  -7.360  1.00 84.19           H  
ATOM     39  CA  VAL A   3       1.254   0.286  -5.548  1.00 84.19           C  
ATOM     40  HA  VAL A   3       0.298  -0.180  -5.309  1.00 84.19           H  
ATOM     41  C   VAL A   3       1.909   0.633  -4.204  1.00 84.19           C  
ATOM     42  CB  VAL A   3       2.101  -0.757  -6.308  1.00 84.19           C  
ATOM     43  HB  VAL A   3       3.082  -0.330  -6.516  1.00 84.19           H  
ATOM     44  O   VAL A   3       1.519   0.097  -3.175  1.00 84.19           O  
ATOM     45  CG1 VAL A   3       2.291  -2.047  -5.502  1.00 84.19           C  
ATOM     46 HG11 VAL A   3       1.322  -2.477  -5.245  1.00 84.19           H  
ATOM     47 HG12 VAL A   3       2.857  -2.774  -6.083  1.00 84.19           H  
ATOM     48 HG13 VAL A   3       2.842  -1.853  -4.582  1.00 84.19           H  
ATOM     49  CG2 VAL A   3       1.448  -1.135  -7.646  1.00 84.19           C  
ATOM     50 HG21 VAL A   3       1.389  -0.279  -8.319  1.00 84.19           H  
ATOM     51 HG22 VAL A   3       0.446  -1.526  -7.471  1.00 84.19           H  
ATOM     52 HG23 VAL A   3       2.037  -1.909  -8.137  1.00 84.19           H  
ATOM     53  N   GLY A   4       2.856   1.577  -4.195  1.00 88.75           N  
ATOM     54  H   GLY A   4       3.105   2.015  -5.070  1.00 88.75           H  
ATOM     55  CA  GLY A   4       3.552   1.999  -2.974  1.00 88.75           C  
ATOM     56  HA2 GLY A   4       4.044   1.140  -2.518  1.00 88.75           H  
ATOM     57  HA3 GLY A   4       4.316   2.733  -3.229  1.00 88.75           H  
ATOM     58  C   GLY A   4       2.628   2.636  -1.931  1.00 88.75           C  
ATOM     59  O   GLY A   4       2.811   2.409  -0.743  1.00 88.75           O  
ATOM     60  N   ALA A   5       1.604   3.374  -2.368  1.00 89.56           N  
ATOM     61  H   ALA A   5       1.452   3.484  -3.360  1.00 89.56           H  
ATOM     62  CA  ALA A   5       0.632   3.986  -1.462  1.00 89.56           C  
ATOM     63  HA  ALA A   5       1.161   4.465  -0.638  1.00 89.56           H  
ATOM     64  C   ALA A   5      -0.332   2.961  -0.838  1.00 89.56           C  
ATOM     65  CB  ALA A   5      -0.129   5.065  -2.239  1.00 89.56           C  
ATOM     66  HB1 ALA A   5       0.570   5.803  -2.633  1.00 89.56           H  
ATOM     67  HB2 ALA A   5      -0.826   5.565  -1.567  1.00 89.56           H  
ATOM     68  HB3 ALA A   5      -0.690   4.613  -3.057  1.00 89.56           H  
ATOM     69  O   ALA A   5      -0.864   3.204   0.235  1.00 89.56           O  
ATOM     70  N   ILE A   6      -0.550   1.816  -1.496  1.00 89.12           N  
ATOM     71  H   ILE A   6      -0.083   1.669  -2.380  1.00 89.12           H  
ATOM     72  CA  ILE A   6      -1.435   0.755  -0.991  1.00 89.12           C  
ATOM     73  HA  ILE A   6      -2.328   1.211  -0.564  1.00 89.12           H  
ATOM     74  C   ILE A   6      -0.750  -0.025   0.135  1.00 89.12           C  
ATOM     75  CB  ILE A   6      -1.869  -0.180  -2.145  1.00 89.12           C  
ATOM     76  HB  ILE A   6      -0.973  -0.608  -2.595  1.00 89.12           H  
ATOM     77  O   ILE A   6      -1.391  -0.378   1.120  1.00 89.12           O  
ATOM     78  CG1 ILE A   6      -2.644   0.603  -3.232  1.00 89.12           C  
ATOM     79 HG12 ILE A   6      -3.632   0.871  -2.856  1.00 89.12           H  
ATOM     80 HG13 ILE A   6      -2.127   1.534  -3.463  1.00 89.12           H  
ATOM     81  CG2 ILE A   6      -2.742  -1.337  -1.625  1.00 89.12           C  
ATOM     82 HG21 ILE A   6      -3.050  -1.989  -2.442  1.00 89.12           H  
ATOM     83 HG22 ILE A   6      -3.628  -0.942  -1.128  1.00 89.12           H  
ATOM     84 HG23 ILE A   6      -2.188  -1.950  -0.913  1.00 89.12           H  
ATOM     85  CD1 ILE A   6      -2.798  -0.163  -4.553  1.00 89.12           C  
ATOM     86 HD11 ILE A   6      -3.476  -1.007  -4.429  1.00 89.12           H  
ATOM     87 HD12 ILE A   6      -3.213   0.504  -5.309  1.00 89.12           H  
ATOM     88 HD13 ILE A   6      -1.828  -0.526  -4.894  1.00 89.12           H  
ATOM     89  N   VAL A   7       0.551  -0.300  -0.008  1.00 88.56           N  
ATOM     90  H   VAL A   7       1.016   0.000  -0.852  1.00 88.56           H  
ATOM     91  CA  VAL A   7       1.321  -1.054   0.997  1.00 88.56           C  
ATOM     92  HA  VAL A   7       0.664  -1.803   1.439  1.00 88.56           H  
ATOM     93  C   VAL A   7       1.787  -0.185   2.164  1.00 88.56           C  
ATOM     94  CB  VAL A   7       2.504  -1.809   0.369  1.00 88.56           C  
ATOM     95  HB  VAL A   7       3.031  -2.341   1.161  1.00 88.56           H  
ATOM     96  O   VAL A   7       2.011  -0.702   3.253  1.00 88.56           O  
ATOM     97  CG1 VAL A   7       2.003  -2.854  -0.637  1.00 88.56           C  
ATOM     98 HG11 VAL A   7       2.843  -3.447  -0.997  1.00 88.56           H  
ATOM     99 HG12 VAL A   7       1.291  -3.519  -0.148  1.00 88.56           H  
ATOM    100 HG13 VAL A   7       1.517  -2.369  -1.484  1.00 88.56           H  
ATOM    101  CG2 VAL A   7       3.508  -0.891  -0.339  1.00 88.56           C  
ATOM    102 HG21 VAL A   7       3.026  -0.375  -1.169  1.00 88.56           H  
ATOM    103 HG22 VAL A   7       3.904  -0.157   0.363  1.00 88.56           H  
ATOM    104 HG23 VAL A   7       4.339  -1.485  -0.719  1.00 88.56           H  
ATOM    105  N   ASN A   8       1.901   1.126   1.958  1.00 80.19           N  
ATOM    106  H   ASN A   8       1.713   1.489   1.035  1.00 80.19           H  
ATOM    107  CA  ASN A   8       2.235   2.091   2.999  1.00 80.19           C  
ATOM    108  HA  ASN A   8       2.772   1.584   3.801  1.00 80.19           H  
ATOM    109  C   ASN A   8       0.951   2.669   3.625  1.00 80.19           C  
ATOM    110  CB  ASN A   8       3.187   3.134   2.388  1.00 80.19           C  
ATOM    111  HB2 ASN A   8       2.642   3.782   1.702  1.00 80.19           H  
ATOM    112  HB3 ASN A   8       3.972   2.622   1.832  1.00 80.19           H  
ATOM    113  O   ASN A   8       0.663   3.855   3.448  1.00 80.19           O  
ATOM    114  CG  ASN A   8       3.865   3.976   3.450  1.00 80.19           C  
ATOM    115  ND2 ASN A   8       3.226   5.018   3.918  1.00 80.19           N  
ATOM    116 HD21 ASN A   8       2.229   5.040   3.761  1.00 80.19           H  
ATOM    117 HD22 ASN A   8       3.620   5.437   4.748  1.00 80.19           H  
ATOM    118  OD1 ASN A   8       4.977   3.701   3.861  1.00 80.19           O  
ATOM    119  N   LYS A   9       0.169   1.819   4.306  1.00 68.56           N  
ATOM    120  H   LYS A   9       0.510   0.874   4.410  1.00 68.56           H  
ATOM    121  CA  LYS A   9      -0.825   2.291   5.288  1.00 68.56           C  
ATOM    122  HA  LYS A   9      -1.496   3.003   4.809  1.00 68.56           H  
ATOM    123  C   LYS A   9      -0.119   3.068   6.403  1.00 68.56           C  
ATOM    124  CB  LYS A   9      -1.628   1.104   5.850  1.00 68.56           C  
ATOM    125  HB2 LYS A   9      -0.939   0.405   6.324  1.00 68.56           H  
ATOM    126  HB3 LYS A   9      -2.134   0.599   5.027  1.00 68.56           H  
ATOM    127  O   LYS A   9      -0.732   4.047   6.877  1.00 68.56           O  
ATOM    128  CG  LYS A   9      -2.670   1.569   6.883  1.00 68.56           C  
ATOM    129  HG2 LYS A   9      -3.347   2.281   6.410  1.00 68.56           H  
ATOM    130  HG3 LYS A   9      -2.167   2.061   7.715  1.00 68.56           H  
ATOM    131  CD  LYS A   9      -3.476   0.402   7.455  1.00 68.56           C  
ATOM    132  HD2 LYS A   9      -2.792  -0.303   7.928  1.00 68.56           H  
ATOM    133  HD3 LYS A   9      -4.013  -0.094   6.646  1.00 68.56           H  
ATOM    134  CE  LYS A   9      -4.462   0.955   8.489  1.00 68.56           C  
ATOM    135  HE2 LYS A   9      -5.104   1.686   7.997  1.00 68.56           H  
ATOM    136  HE3 LYS A   9      -3.891   1.481   9.254  1.00 68.56           H  
ATOM    137  NZ  LYS A   9      -5.273  -0.124   9.100  1.00 68.56           N  
ATOM    138  HZ1 LYS A   9      -4.667  -0.790   9.558  1.00 68.56           H  
ATOM    139  HZ2 LYS A   9      -5.807  -0.604   8.389  1.00 68.56           H  
ATOM    140  HZ3 LYS A   9      -5.906   0.262   9.785  1.00 68.56           H  
ATOM    141  OXT LYS A   9       0.980   2.617   6.788  1.00 68.56           O  
TER     142      LYS A   9                                                       
END
