# Supplementary material for: Unveiling the Bioactive Potential of the Invasive Jellyfish Phyllorhiza punctata Through Integrative Transcriptomic and Proteomic Analyses
Source: Biomolecules. 2025 Aug 4;15(8):1121. doi: 10.3390/biom15081121 (PMC12383608; doi:10.3390/biom15081121)
Supplement: Supplementary file 1 [file biomolecules-15-01121-s001.zip › Suplementary Material/FileS3/Alphafold2/XP_065058870_7165_relaxed_rank_001_alphafold2_ptm_model_4_seed_000.pdb]

ATOM      1  N   LEU A   1       8.851   4.644   1.971  1.00 73.50           N  
ATOM      2  H   LEU A   1       9.065   5.407   1.344  1.00 73.50           H  
ATOM      3  H2  LEU A   1       9.705   4.137   2.156  1.00 73.50           H  
ATOM      4  H3  LEU A   1       8.496   5.034   2.833  1.00 73.50           H  
ATOM      5  CA  LEU A   1       7.836   3.757   1.349  1.00 73.50           C  
ATOM      6  HA  LEU A   1       6.962   4.362   1.108  1.00 73.50           H  
ATOM      7  C   LEU A   1       7.313   2.690   2.312  1.00 73.50           C  
ATOM      8  CB  LEU A   1       8.328   3.151   0.025  1.00 73.50           C  
ATOM      9  HB2 LEU A   1       9.228   2.565   0.213  1.00 73.50           H  
ATOM     10  HB3 LEU A   1       7.561   2.477  -0.356  1.00 73.50           H  
ATOM     11  O   LEU A   1       6.106   2.523   2.368  1.00 73.50           O  
ATOM     12  CG  LEU A   1       8.627   4.215  -1.052  1.00 73.50           C  
ATOM     13  HG  LEU A   1       9.398   4.887  -0.675  1.00 73.50           H  
ATOM     14  CD1 LEU A   1       9.161   3.545  -2.312  1.00 73.50           C  
ATOM     15 HD11 LEU A   1       8.409   2.879  -2.736  1.00 73.50           H  
ATOM     16 HD12 LEU A   1      10.058   2.969  -2.086  1.00 73.50           H  
ATOM     17 HD13 LEU A   1       9.417   4.299  -3.055  1.00 73.50           H  
ATOM     18  CD2 LEU A   1       7.393   5.048  -1.407  1.00 73.50           C  
ATOM     19 HD21 LEU A   1       6.573   4.398  -1.711  1.00 73.50           H  
ATOM     20 HD22 LEU A   1       7.628   5.709  -2.241  1.00 73.50           H  
ATOM     21 HD23 LEU A   1       7.079   5.672  -0.570  1.00 73.50           H  
ATOM     22  N   LEU A   2       8.167   2.045   3.122  1.00 79.69           N  
ATOM     23  H   LEU A   2       9.163   2.097   2.963  1.00 79.69           H  
ATOM     24  CA  LEU A   2       7.737   1.104   4.173  1.00 79.69           C  
ATOM     25  HA  LEU A   2       7.336   0.223   3.671  1.00 79.69           H  
ATOM     26  C   LEU A   2       6.604   1.631   5.090  1.00 79.69           C  
ATOM     27  CB  LEU A   2       8.969   0.668   4.996  1.00 79.69           C  
ATOM     28  HB2 LEU A   2       9.245   1.468   5.683  1.00 79.69           H  
ATOM     29  HB3 LEU A   2       9.818   0.505   4.331  1.00 79.69           H  
ATOM     30  O   LEU A   2       5.609   0.927   5.237  1.00 79.69           O  
ATOM     31  CG  LEU A   2       8.738  -0.626   5.804  1.00 79.69           C  
ATOM     32  HG  LEU A   2       7.738  -0.620   6.238  1.00 79.69           H  
ATOM     33  CD1 LEU A   2       8.895  -1.853   4.904  1.00 79.69           C  
ATOM     34 HD11 LEU A   2       8.158  -1.836   4.101  1.00 79.69           H  
ATOM     35 HD12 LEU A   2       9.898  -1.893   4.480  1.00 79.69           H  
ATOM     36 HD13 LEU A   2       8.729  -2.755   5.492  1.00 79.69           H  
ATOM     37  CD2 LEU A   2       9.751  -0.731   6.942  1.00 79.69           C  
ATOM     38 HD21 LEU A   2      10.767  -0.747   6.548  1.00 79.69           H  
ATOM     39 HD22 LEU A   2       9.637   0.111   7.625  1.00 79.69           H  
ATOM     40 HD23 LEU A   2       9.576  -1.649   7.502  1.00 79.69           H  
ATOM     41  N   PRO A   3       6.666   2.864   5.642  1.00 83.00           N  
ATOM     42  CA  PRO A   3       5.591   3.352   6.512  1.00 83.00           C  
ATOM     43  HA  PRO A   3       5.422   2.637   7.317  1.00 83.00           H  
ATOM     44  C   PRO A   3       4.249   3.544   5.788  1.00 83.00           C  
ATOM     45  CB  PRO A   3       6.110   4.659   7.125  1.00 83.00           C  
ATOM     46  HB2 PRO A   3       5.323   5.407   7.231  1.00 83.00           H  
ATOM     47  HB3 PRO A   3       6.553   4.446   8.097  1.00 83.00           H  
ATOM     48  O   PRO A   3       3.200   3.373   6.399  1.00 83.00           O  
ATOM     49  CG  PRO A   3       7.201   5.121   6.163  1.00 83.00           C  
ATOM     50  HG2 PRO A   3       7.953   5.729   6.667  1.00 83.00           H  
ATOM     51  HG3 PRO A   3       6.751   5.671   5.336  1.00 83.00           H  
ATOM     52  CD  PRO A   3       7.779   3.806   5.656  1.00 83.00           C  
ATOM     53  HD2 PRO A   3       8.536   3.459   6.359  1.00 83.00           H  
ATOM     54  HD3 PRO A   3       8.221   3.965   4.672  1.00 83.00           H  
ATOM     55  N   LEU A   4       4.256   3.846   4.484  1.00 88.81           N  
ATOM     56  H   LEU A   4       5.137   3.837   3.989  1.00 88.81           H  
ATOM     57  CA  LEU A   4       3.021   4.021   3.709  1.00 88.81           C  
ATOM     58  HA  LEU A   4       2.338   4.664   4.264  1.00 88.81           H  
ATOM     59  C   LEU A   4       2.289   2.694   3.498  1.00 88.81           C  
ATOM     60  CB  LEU A   4       3.325   4.667   2.346  1.00 88.81           C  
ATOM     61  HB2 LEU A   4       2.392   4.729   1.786  1.00 88.81           H  
ATOM     62  HB3 LEU A   4       3.992   4.010   1.788  1.00 88.81           H  
ATOM     63  O   LEU A   4       1.064   2.661   3.539  1.00 88.81           O  
ATOM     64  CG  LEU A   4       3.940   6.074   2.408  1.00 88.81           C  
ATOM     65  HG  LEU A   4       4.862   6.044   2.988  1.00 88.81           H  
ATOM     66  CD1 LEU A   4       4.290   6.530   0.992  1.00 88.81           C  
ATOM     67 HD11 LEU A   4       4.770   7.508   1.022  1.00 88.81           H  
ATOM     68 HD12 LEU A   4       4.958   5.810   0.519  1.00 88.81           H  
ATOM     69 HD13 LEU A   4       3.381   6.605   0.395  1.00 88.81           H  
ATOM     70  CD2 LEU A   4       2.988   7.094   3.033  1.00 88.81           C  
ATOM     71 HD21 LEU A   4       2.795   6.842   4.076  1.00 88.81           H  
ATOM     72 HD22 LEU A   4       2.044   7.110   2.488  1.00 88.81           H  
ATOM     73 HD23 LEU A   4       3.433   8.088   2.999  1.00 88.81           H  
ATOM     74  N   TYR A   5       3.037   1.604   3.311  1.00 90.94           N  
ATOM     75  H   TYR A   5       4.042   1.698   3.299  1.00 90.94           H  
ATOM     76  CA  TYR A   5       2.464   0.268   3.160  1.00 90.94           C  
ATOM     77  HA  TYR A   5       1.754   0.271   2.333  1.00 90.94           H  
ATOM     78  C   TYR A   5       1.700  -0.150   4.419  1.00 90.94           C  
ATOM     79  CB  TYR A   5       3.590  -0.719   2.840  1.00 90.94           C  
ATOM     80  HB2 TYR A   5       4.075  -0.415   1.912  1.00 90.94           H  
ATOM     81  HB3 TYR A   5       4.340  -0.689   3.630  1.00 90.94           H  
ATOM     82  O   TYR A   5       0.533  -0.533   4.340  1.00 90.94           O  
ATOM     83  CG  TYR A   5       3.099  -2.140   2.684  1.00 90.94           C  
ATOM     84  CD1 TYR A   5       3.281  -3.077   3.722  1.00 90.94           C  
ATOM     85  HD1 TYR A   5       3.789  -2.792   4.631  1.00 90.94           H  
ATOM     86  CD2 TYR A   5       2.414  -2.509   1.511  1.00 90.94           C  
ATOM     87  HD2 TYR A   5       2.252  -1.790   0.722  1.00 90.94           H  
ATOM     88  CE1 TYR A   5       2.783  -4.387   3.582  1.00 90.94           C  
ATOM     89  HE1 TYR A   5       2.912  -5.107   4.377  1.00 90.94           H  
ATOM     90  CE2 TYR A   5       1.919  -3.817   1.369  1.00 90.94           C  
ATOM     91  HE2 TYR A   5       1.380  -4.112   0.481  1.00 90.94           H  
ATOM     92  OH  TYR A   5       1.618  -6.017   2.251  1.00 90.94           O  
ATOM     93  HH  TYR A   5       1.749  -6.561   3.031  1.00 90.94           H  
ATOM     94  CZ  TYR A   5       2.102  -4.758   2.402  1.00 90.94           C  
ATOM     95  N   VAL A   6       2.330   0.027   5.585  1.00 93.25           N  
ATOM     96  H   VAL A   6       3.281   0.366   5.567  1.00 93.25           H  
ATOM     97  CA  VAL A   6       1.717  -0.266   6.889  1.00 93.25           C  
ATOM     98  HA  VAL A   6       1.408  -1.311   6.906  1.00 93.25           H  
ATOM     99  C   VAL A   6       0.459   0.580   7.099  1.00 93.25           C  
ATOM    100  CB  VAL A   6       2.739  -0.039   8.021  1.00 93.25           C  
ATOM    101  HB  VAL A   6       3.049   1.006   8.023  1.00 93.25           H  
ATOM    102  O   VAL A   6      -0.571   0.062   7.521  1.00 93.25           O  
ATOM    103  CG1 VAL A   6       2.148  -0.379   9.388  1.00 93.25           C  
ATOM    104 HG11 VAL A   6       1.752  -1.394   9.382  1.00 93.25           H  
ATOM    105 HG12 VAL A   6       1.349   0.324   9.625  1.00 93.25           H  
ATOM    106 HG13 VAL A   6       2.910  -0.292  10.163  1.00 93.25           H  
ATOM    107  CG2 VAL A   6       3.988  -0.913   7.840  1.00 93.25           C  
ATOM    108 HG21 VAL A   6       3.707  -1.966   7.843  1.00 93.25           H  
ATOM    109 HG22 VAL A   6       4.492  -0.683   6.902  1.00 93.25           H  
ATOM    110 HG23 VAL A   6       4.688  -0.729   8.655  1.00 93.25           H  
ATOM    111  N   ASN A   7       0.504   1.857   6.716  1.00 92.06           N  
ATOM    112  H   ASN A   7       1.383   2.236   6.391  1.00 92.06           H  
ATOM    113  CA  ASN A   7      -0.640   2.759   6.818  1.00 92.06           C  
ATOM    114  HA  ASN A   7      -0.996   2.744   7.848  1.00 92.06           H  
ATOM    115  C   ASN A   7      -1.834   2.350   5.930  1.00 92.06           C  
ATOM    116  CB  ASN A   7      -0.141   4.174   6.494  1.00 92.06           C  
ATOM    117  HB2 ASN A   7       0.787   4.365   7.033  1.00 92.06           H  
ATOM    118  HB3 ASN A   7       0.053   4.261   5.425  1.00 92.06           H  
ATOM    119  O   ASN A   7      -2.958   2.715   6.248  1.00 92.06           O  
ATOM    120  CG  ASN A   7      -1.124   5.237   6.936  1.00 92.06           C  
ATOM    121  ND2 ASN A   7      -1.633   6.039   6.029  1.00 92.06           N  
ATOM    122 HD21 ASN A   7      -2.298   6.711   6.384  1.00 92.06           H  
ATOM    123 HD22 ASN A   7      -1.463   5.871   5.048  1.00 92.06           H  
ATOM    124  OD1 ASN A   7      -1.416   5.399   8.104  1.00 92.06           O  
ATOM    125  N   SER A   8      -1.614   1.608   4.836  1.00 88.12           N  
ATOM    126  H   SER A   8      -0.663   1.359   4.605  1.00 88.12           H  
ATOM    127  CA  SER A   8      -2.703   1.086   3.988  1.00 88.12           C  
ATOM    128  HA  SER A   8      -3.538   1.786   4.022  1.00 88.12           H  
ATOM    129  C   SER A   8      -3.257  -0.260   4.448  1.00 88.12           C  
ATOM    130  CB  SER A   8      -2.262   0.978   2.525  1.00 88.12           C  
ATOM    131  HB2 SER A   8      -1.692   1.866   2.252  1.00 88.12           H  
ATOM    132  HB3 SER A   8      -3.153   0.938   1.898  1.00 88.12           H  
ATOM    133  O   SER A   8      -4.369  -0.606   4.086  1.00 88.12           O  
ATOM    134  OG  SER A   8      -1.492  -0.182   2.265  1.00 88.12           O  
ATOM    135  HG  SER A   8      -0.899  -0.354   3.000  1.00 88.12           H  
ATOM    136  N   LEU A   9      -2.479  -1.030   5.212  1.00 93.44           N  
ATOM    137  H   LEU A   9      -1.560  -0.697   5.466  1.00 93.44           H  
ATOM    138  CA  LEU A   9      -2.899  -2.348   5.685  1.00 93.44           C  
ATOM    139  HA  LEU A   9      -3.478  -2.840   4.903  1.00 93.44           H  
ATOM    140  C   LEU A   9      -3.792  -2.243   6.928  1.00 93.44           C  
ATOM    141  CB  LEU A   9      -1.634  -3.167   5.987  1.00 93.44           C  
ATOM    142  HB2 LEU A   9      -1.192  -2.779   6.905  1.00 93.44           H  
ATOM    143  HB3 LEU A   9      -0.906  -3.029   5.187  1.00 93.44           H  
ATOM    144  O   LEU A   9      -4.675  -3.067   7.131  1.00 93.44           O  
ATOM    145  CG  LEU A   9      -1.918  -4.672   6.150  1.00 93.44           C  
ATOM    146  HG  LEU A   9      -2.869  -4.834   6.657  1.00 93.44           H  
ATOM    147  CD1 LEU A   9      -1.952  -5.374   4.790  1.00 93.44           C  
ATOM    148 HD11 LEU A   9      -2.160  -6.434   4.929  1.00 93.44           H  
ATOM    149 HD12 LEU A   9      -1.000  -5.252   4.272  1.00 93.44           H  
ATOM    150 HD13 LEU A   9      -2.748  -4.945   4.181  1.00 93.44           H  
ATOM    151  CD2 LEU A   9      -0.827  -5.319   7.003  1.00 93.44           C  
ATOM    152 HD21 LEU A   9      -1.033  -6.384   7.108  1.00 93.44           H  
ATOM    153 HD22 LEU A   9       0.147  -5.178   6.535  1.00 93.44           H  
ATOM    154 HD23 LEU A   9      -0.828  -4.867   7.994  1.00 93.44           H  
ATOM    155  N   ILE A  10      -3.512  -1.257   7.785  1.00 89.88           N  
ATOM    156  H   ILE A  10      -2.739  -0.645   7.567  1.00 89.88           H  
ATOM    157  CA  ILE A  10      -4.227  -1.060   9.055  1.00 89.88           C  
ATOM    158  HA  ILE A  10      -4.610  -2.023   9.389  1.00 89.88           H  
ATOM    159  C   ILE A  10      -5.452  -0.146   8.870  1.00 89.88           C  
ATOM    160  CB  ILE A  10      -3.256  -0.532  10.144  1.00 89.88           C  
ATOM    161  HB  ILE A  10      -2.981   0.490   9.884  1.00 89.88           H  
ATOM    162  O   ILE A  10      -6.330  -0.121   9.729  1.00 89.88           O  
ATOM    163  CG1 ILE A  10      -1.959  -1.375  10.245  1.00 89.88           C  
ATOM    164 HG12 ILE A  10      -1.530  -1.545   9.258  1.00 89.88           H  
ATOM    165 HG13 ILE A  10      -2.191  -2.352  10.670  1.00 89.88           H  
ATOM    166  CG2 ILE A  10      -3.934  -0.528  11.531  1.00 89.88           C  
ATOM    167 HG21 ILE A  10      -3.249  -0.194  12.310  1.00 89.88           H  
ATOM    168 HG22 ILE A  10      -4.301  -1.525  11.773  1.00 89.88           H  
ATOM    169 HG23 ILE A  10      -4.772   0.169  11.546  1.00 89.88           H  
ATOM    170  CD1 ILE A  10      -0.864  -0.704  11.083  1.00 89.88           C  
ATOM    171 HD11 ILE A  10      -1.148  -0.656  12.134  1.00 89.88           H  
ATOM    172 HD12 ILE A  10      -0.676   0.303  10.711  1.00 89.88           H  
ATOM    173 HD13 ILE A  10       0.047  -1.299  11.018  1.00 89.88           H  
ATOM    174  N   LYS A  11      -5.513   0.612   7.770  1.00 70.88           N  
ATOM    175  H   LYS A  11      -4.881   0.390   7.014  1.00 70.88           H  
ATOM    176  CA  LYS A  11      -6.649   1.472   7.430  1.00 70.88           C  
ATOM    177  HA  LYS A  11      -7.203   1.718   8.336  1.00 70.88           H  
ATOM    178  C   LYS A  11      -7.636   0.733   6.538  1.00 70.88           C  
ATOM    179  CB  LYS A  11      -6.135   2.754   6.771  1.00 70.88           C  
ATOM    180  HB2 LYS A  11      -5.714   2.515   5.794  1.00 70.88           H  
ATOM    181  HB3 LYS A  11      -5.357   3.186   7.401  1.00 70.88           H  
ATOM    182  O   LYS A  11      -8.848   0.907   6.785  1.00 70.88           O  
ATOM    183  CG  LYS A  11      -7.275   3.763   6.620  1.00 70.88           C  
ATOM    184  HG2 LYS A  11      -7.707   3.962   7.600  1.00 70.88           H  
ATOM    185  HG3 LYS A  11      -8.047   3.354   5.968  1.00 70.88           H  
ATOM    186  CD  LYS A  11      -6.762   5.068   6.016  1.00 70.88           C  
ATOM    187  HD2 LYS A  11      -5.964   5.465   6.643  1.00 70.88           H  
ATOM    188  HD3 LYS A  11      -6.382   4.869   5.014  1.00 70.88           H  
ATOM    189  CE  LYS A  11      -7.935   6.046   5.964  1.00 70.88           C  
ATOM    190  HE2 LYS A  11      -8.740   5.580   5.395  1.00 70.88           H  
ATOM    191  HE3 LYS A  11      -8.298   6.201   6.980  1.00 70.88           H  
ATOM    192  NZ  LYS A  11      -7.539   7.332   5.347  1.00 70.88           N  
ATOM    193  HZ1 LYS A  11      -6.796   7.755   5.884  1.00 70.88           H  
ATOM    194  HZ2 LYS A  11      -8.331   7.958   5.320  1.00 70.88           H  
ATOM    195  HZ3 LYS A  11      -7.219   7.167   4.403  1.00 70.88           H  
ATOM    196  OXT LYS A  11      -7.144   0.122   5.572  1.00 70.88           O  
TER     197      LYS A  11                                                       
END
