# Supplementary material for: Unveiling the Bioactive Potential of the Invasive Jellyfish Phyllorhiza punctata Through Integrative Transcriptomic and Proteomic Analyses
Source: Biomolecules. 2025 Aug 4;15(8):1121. doi: 10.3390/biom15081121 (PMC12383608; doi:10.3390/biom15081121)
Supplement: Supplementary file 1 [file biomolecules-15-01121-s001.zip › Suplementary Material/FileS3/Alphafold2/XP_065058878_15030_relaxed_rank_001_alphafold2_ptm_model_4_seed_000.pdb]

ATOM      1  N   VAL A   1      13.184  -2.201  -2.058  1.00 66.31           N  
ATOM      2  H   VAL A   1      13.511  -1.245  -2.079  1.00 66.31           H  
ATOM      3  H2  VAL A   1      13.847  -2.768  -2.566  1.00 66.31           H  
ATOM      4  H3  VAL A   1      12.293  -2.265  -2.528  1.00 66.31           H  
ATOM      5  CA  VAL A   1      13.077  -2.700  -0.661  1.00 66.31           C  
ATOM      6  HA  VAL A   1      12.740  -3.735  -0.703  1.00 66.31           H  
ATOM      7  C   VAL A   1      11.999  -1.967   0.135  1.00 66.31           C  
ATOM      8  CB  VAL A   1      14.435  -2.735   0.058  1.00 66.31           C  
ATOM      9  HB  VAL A   1      14.830  -1.723   0.141  1.00 66.31           H  
ATOM     10  O   VAL A   1      11.140  -2.642   0.679  1.00 66.31           O  
ATOM     11  CG1 VAL A   1      14.312  -3.346   1.457  1.00 66.31           C  
ATOM     12 HG11 VAL A   1      13.874  -4.343   1.404  1.00 66.31           H  
ATOM     13 HG12 VAL A   1      13.697  -2.720   2.103  1.00 66.31           H  
ATOM     14 HG13 VAL A   1      15.297  -3.425   1.916  1.00 66.31           H  
ATOM     15  CG2 VAL A   1      15.415  -3.598  -0.751  1.00 66.31           C  
ATOM     16 HG21 VAL A   1      15.661  -3.140  -1.709  1.00 66.31           H  
ATOM     17 HG22 VAL A   1      16.348  -3.700  -0.198  1.00 66.31           H  
ATOM     18 HG23 VAL A   1      15.009  -4.597  -0.908  1.00 66.31           H  
ATOM     19  N   LEU A   2      11.953  -0.626   0.126  1.00 66.31           N  
ATOM     20  H   LEU A   2      12.735  -0.094  -0.229  1.00 66.31           H  
ATOM     21  CA  LEU A   2      10.901   0.159   0.805  1.00 66.31           C  
ATOM     22  HA  LEU A   2      10.971  -0.010   1.880  1.00 66.31           H  
ATOM     23  C   LEU A   2       9.462  -0.236   0.409  1.00 66.31           C  
ATOM     24  CB  LEU A   2      11.150   1.656   0.520  1.00 66.31           C  
ATOM     25  HB2 LEU A   2      11.234   1.798  -0.557  1.00 66.31           H  
ATOM     26  HB3 LEU A   2      10.284   2.228   0.854  1.00 66.31           H  
ATOM     27  O   LEU A   2       8.595  -0.324   1.268  1.00 66.31           O  
ATOM     28  CG  LEU A   2      12.404   2.229   1.212  1.00 66.31           C  
ATOM     29  HG  LEU A   2      13.240   1.545   1.069  1.00 66.31           H  
ATOM     30  CD1 LEU A   2      12.787   3.568   0.590  1.00 66.31           C  
ATOM     31 HD11 LEU A   2      13.667   3.971   1.092  1.00 66.31           H  
ATOM     32 HD12 LEU A   2      13.017   3.446  -0.469  1.00 66.31           H  
ATOM     33 HD13 LEU A   2      11.969   4.280   0.699  1.00 66.31           H  
ATOM     34  CD2 LEU A   2      12.178   2.430   2.710  1.00 66.31           C  
ATOM     35 HD21 LEU A   2      11.349   3.117   2.879  1.00 66.31           H  
ATOM     36 HD22 LEU A   2      11.962   1.481   3.201  1.00 66.31           H  
ATOM     37 HD23 LEU A   2      13.075   2.851   3.164  1.00 66.31           H  
ATOM     38  N   ILE A   3       9.226  -0.559  -0.867  1.00 73.75           N  
ATOM     39  H   ILE A   3       9.944  -0.354  -1.547  1.00 73.75           H  
ATOM     40  CA  ILE A   3       7.894  -0.949  -1.370  1.00 73.75           C  
ATOM     41  HA  ILE A   3       7.158  -0.259  -0.957  1.00 73.75           H  
ATOM     42  C   ILE A   3       7.481  -2.354  -0.888  1.00 73.75           C  
ATOM     43  CB  ILE A   3       7.849  -0.807  -2.913  1.00 73.75           C  
ATOM     44  HB  ILE A   3       8.584  -1.487  -3.343  1.00 73.75           H  
ATOM     45  O   ILE A   3       6.330  -2.564  -0.524  1.00 73.75           O  
ATOM     46  CG1 ILE A   3       8.211   0.642  -3.334  1.00 73.75           C  
ATOM     47 HG12 ILE A   3       7.476   1.332  -2.920  1.00 73.75           H  
ATOM     48 HG13 ILE A   3       9.186   0.912  -2.928  1.00 73.75           H  
ATOM     49  CG2 ILE A   3       6.463  -1.192  -3.462  1.00 73.75           C  
ATOM     50 HG21 ILE A   3       5.701  -0.518  -3.070  1.00 73.75           H  
ATOM     51 HG22 ILE A   3       6.201  -2.213  -3.186  1.00 73.75           H  
ATOM     52 HG23 ILE A   3       6.450  -1.146  -4.551  1.00 73.75           H  
ATOM     53  CD1 ILE A   3       8.298   0.869  -4.848  1.00 73.75           C  
ATOM     54 HD11 ILE A   3       8.972   0.140  -5.298  1.00 73.75           H  
ATOM     55 HD12 ILE A   3       8.681   1.872  -5.039  1.00 73.75           H  
ATOM     56 HD13 ILE A   3       7.311   0.790  -5.305  1.00 73.75           H  
ATOM     57  N   LEU A   4       8.423  -3.305  -0.814  1.00 76.81           N  
ATOM     58  H   LEU A   4       9.378  -3.050  -1.019  1.00 76.81           H  
ATOM     59  CA  LEU A   4       8.150  -4.665  -0.324  1.00 76.81           C  
ATOM     60  HA  LEU A   4       7.197  -5.004  -0.731  1.00 76.81           H  
ATOM     61  C   LEU A   4       7.989  -4.706   1.203  1.00 76.81           C  
ATOM     62  CB  LEU A   4       9.264  -5.624  -0.790  1.00 76.81           C  
ATOM     63  HB2 LEU A   4      10.230  -5.184  -0.543  1.00 76.81           H  
ATOM     64  HB3 LEU A   4       9.178  -6.554  -0.227  1.00 76.81           H  
ATOM     65  O   LEU A   4       7.145  -5.436   1.709  1.00 76.81           O  
ATOM     66  CG  LEU A   4       9.221  -5.971  -2.291  1.00 76.81           C  
ATOM     67  HG  LEU A   4       9.148  -5.053  -2.874  1.00 76.81           H  
ATOM     68  CD1 LEU A   4      10.512  -6.686  -2.693  1.00 76.81           C  
ATOM     69 HD11 LEU A   4      11.376  -6.051  -2.494  1.00 76.81           H  
ATOM     70 HD12 LEU A   4      10.611  -7.615  -2.132  1.00 76.81           H  
ATOM     71 HD13 LEU A   4      10.484  -6.924  -3.756  1.00 76.81           H  
ATOM     72  CD2 LEU A   4       8.044  -6.883  -2.640  1.00 76.81           C  
ATOM     73 HD21 LEU A   4       7.098  -6.379  -2.443  1.00 76.81           H  
ATOM     74 HD22 LEU A   4       8.074  -7.142  -3.699  1.00 76.81           H  
ATOM     75 HD23 LEU A   4       8.087  -7.800  -2.053  1.00 76.81           H  
ATOM     76  N   GLY A   5       8.764  -3.902   1.938  1.00 76.19           N  
ATOM     77  H   GLY A   5       9.460  -3.337   1.473  1.00 76.19           H  
ATOM     78  CA  GLY A   5       8.656  -3.821   3.397  1.00 76.19           C  
ATOM     79  HA2 GLY A   5       8.623  -4.825   3.819  1.00 76.19           H  
ATOM     80  HA3 GLY A   5       9.535  -3.309   3.790  1.00 76.19           H  
ATOM     81  C   GLY A   5       7.416  -3.060   3.873  1.00 76.19           C  
ATOM     82  O   GLY A   5       6.797  -3.448   4.861  1.00 76.19           O  
ATOM     83  N   GLY A   6       7.022  -2.002   3.157  1.00 84.69           N  
ATOM     84  H   GLY A   6       7.581  -1.702   2.371  1.00 84.69           H  
ATOM     85  CA  GLY A   6       5.892  -1.157   3.546  1.00 84.69           C  
ATOM     86  HA2 GLY A   6       5.880  -0.274   2.908  1.00 84.69           H  
ATOM     87  HA3 GLY A   6       6.018  -0.834   4.580  1.00 84.69           H  
ATOM     88  C   GLY A   6       4.534  -1.847   3.420  1.00 84.69           C  
ATOM     89  O   GLY A   6       3.696  -1.692   4.304  1.00 84.69           O  
ATOM     90  N   GLY A   7       4.322  -2.647   2.368  1.00 86.19           N  
ATOM     91  H   GLY A   7       5.045  -2.737   1.669  1.00 86.19           H  
ATOM     92  CA  GLY A   7       3.033  -3.312   2.132  1.00 86.19           C  
ATOM     93  HA2 GLY A   7       3.084  -3.861   1.191  1.00 86.19           H  
ATOM     94  HA3 GLY A   7       2.247  -2.562   2.053  1.00 86.19           H  
ATOM     95  C   GLY A   7       2.649  -4.298   3.239  1.00 86.19           C  
ATOM     96  O   GLY A   7       1.524  -4.270   3.733  1.00 86.19           O  
ATOM     97  N   ALA A   8       3.597  -5.126   3.686  1.00 82.19           N  
ATOM     98  H   ALA A   8       4.514  -5.092   3.265  1.00 82.19           H  
ATOM     99  CA  ALA A   8       3.349  -6.109   4.743  1.00 82.19           C  
ATOM    100  HA  ALA A   8       2.402  -6.610   4.542  1.00 82.19           H  
ATOM    101  C   ALA A   8       3.230  -5.457   6.131  1.00 82.19           C  
ATOM    102  CB  ALA A   8       4.462  -7.161   4.698  1.00 82.19           C  
ATOM    103  HB1 ALA A   8       4.280  -7.914   5.466  1.00 82.19           H  
ATOM    104  HB2 ALA A   8       4.473  -7.648   3.723  1.00 82.19           H  
ATOM    105  HB3 ALA A   8       5.430  -6.693   4.879  1.00 82.19           H  
ATOM    106  O   ALA A   8       2.340  -5.810   6.906  1.00 82.19           O  
ATOM    107  N   ALA A   9       4.079  -4.467   6.431  1.00 80.81           N  
ATOM    108  H   ALA A   9       4.799  -4.209   5.771  1.00 80.81           H  
ATOM    109  CA  ALA A   9       3.992  -3.726   7.688  1.00 80.81           C  
ATOM    110  HA  ALA A   9       3.996  -4.439   8.513  1.00 80.81           H  
ATOM    111  C   ALA A   9       2.684  -2.916   7.794  1.00 80.81           C  
ATOM    112  CB  ALA A   9       5.234  -2.838   7.815  1.00 80.81           C  
ATOM    113  HB1 ALA A   9       5.206  -2.307   8.766  1.00 80.81           H  
ATOM    114  HB2 ALA A   9       6.135  -3.451   7.778  1.00 80.81           H  
ATOM    115  HB3 ALA A   9       5.260  -2.112   7.002  1.00 80.81           H  
ATOM    116  O   ALA A   9       2.094  -2.845   8.870  1.00 80.81           O  
ATOM    117  N   GLY A  10       2.195  -2.356   6.680  1.00 80.12           N  
ATOM    118  H   GLY A  10       2.743  -2.407   5.833  1.00 80.12           H  
ATOM    119  CA  GLY A  10       0.944  -1.595   6.630  1.00 80.12           C  
ATOM    120  HA2 GLY A  10       0.973  -0.799   7.374  1.00 80.12           H  
ATOM    121  HA3 GLY A  10       0.848  -1.144   5.642  1.00 80.12           H  
ATOM    122  C   GLY A  10      -0.300  -2.448   6.883  1.00 80.12           C  
ATOM    123  O   GLY A  10      -1.178  -2.034   7.636  1.00 80.12           O  
ATOM    124  N   LEU A  11      -0.351  -3.664   6.330  1.00 79.19           N  
ATOM    125  H   LEU A  11       0.393  -3.945   5.707  1.00 79.19           H  
ATOM    126  CA  LEU A  11      -1.469  -4.592   6.548  1.00 79.19           C  
ATOM    127  HA  LEU A  11      -2.407  -4.057   6.403  1.00 79.19           H  
ATOM    128  C   LEU A  11      -1.512  -5.134   7.985  1.00 79.19           C  
ATOM    129  CB  LEU A  11      -1.381  -5.737   5.523  1.00 79.19           C  
ATOM    130  HB2 LEU A  11      -2.081  -6.521   5.811  1.00 79.19           H  
ATOM    131  HB3 LEU A  11      -0.377  -6.160   5.564  1.00 79.19           H  
ATOM    132  O   LEU A  11      -2.592  -5.273   8.552  1.00 79.19           O  
ATOM    133  CG  LEU A  11      -1.695  -5.311   4.076  1.00 79.19           C  
ATOM    134  HG  LEU A  11      -1.106  -4.433   3.810  1.00 79.19           H  
ATOM    135  CD1 LEU A  11      -1.328  -6.445   3.119  1.00 79.19           C  
ATOM    136 HD11 LEU A  11      -1.540  -6.144   2.093  1.00 79.19           H  
ATOM    137 HD12 LEU A  11      -0.264  -6.665   3.208  1.00 79.19           H  
ATOM    138 HD13 LEU A  11      -1.904  -7.338   3.361  1.00 79.19           H  
ATOM    139  CD2 LEU A  11      -3.176  -4.980   3.876  1.00 79.19           C  
ATOM    140 HD21 LEU A  11      -3.458  -4.121   4.486  1.00 79.19           H  
ATOM    141 HD22 LEU A  11      -3.359  -4.727   2.832  1.00 79.19           H  
ATOM    142 HD23 LEU A  11      -3.795  -5.834   4.150  1.00 79.19           H  
ATOM    143  N   GLY A  12      -0.353  -5.393   8.600  1.00 78.94           N  
ATOM    144  H   GLY A  12       0.505  -5.295   8.077  1.00 78.94           H  
ATOM    145  CA  GLY A  12      -0.286  -5.822  10.002  1.00 78.94           C  
ATOM    146  HA2 GLY A  12      -0.982  -6.645  10.163  1.00 78.94           H  
ATOM    147  HA3 GLY A  12       0.723  -6.175  10.213  1.00 78.94           H  
ATOM    148  C   GLY A  12      -0.620  -4.712  11.007  1.00 78.94           C  
ATOM    149  O   GLY A  12      -1.122  -4.999  12.089  1.00 78.94           O  
ATOM    150  N   PHE A  13      -0.354  -3.448  10.664  1.00 81.56           N  
ATOM    151  H   PHE A  13       0.112  -3.271   9.785  1.00 81.56           H  
ATOM    152  CA  PHE A  13      -0.673  -2.304  11.521  1.00 81.56           C  
ATOM    153  HA  PHE A  13      -0.531  -2.594  12.562  1.00 81.56           H  
ATOM    154  C   PHE A  13      -2.133  -1.851  11.393  1.00 81.56           C  
ATOM    155  CB  PHE A  13       0.300  -1.160  11.210  1.00 81.56           C  
ATOM    156  HB2 PHE A  13       1.319  -1.546  11.242  1.00 81.56           H  
ATOM    157  HB3 PHE A  13       0.117  -0.799  10.198  1.00 81.56           H  
ATOM    158  O   PHE A  13      -2.721  -1.440  12.387  1.00 81.56           O  
ATOM    159  CG  PHE A  13       0.202  -0.002  12.184  1.00 81.56           C  
ATOM    160  CD1 PHE A  13      -0.580   1.126  11.873  1.00 81.56           C  
ATOM    161  HD1 PHE A  13      -1.124   1.168  10.941  1.00 81.56           H  
ATOM    162  CD2 PHE A  13       0.882  -0.061  13.416  1.00 81.56           C  
ATOM    163  HD2 PHE A  13       1.484  -0.926  13.654  1.00 81.56           H  
ATOM    164  CE1 PHE A  13      -0.679   2.189  12.787  1.00 81.56           C  
ATOM    165  HE1 PHE A  13      -1.296   3.045  12.553  1.00 81.56           H  
ATOM    166  CE2 PHE A  13       0.782   1.003  14.331  1.00 81.56           C  
ATOM    167  HE2 PHE A  13       1.305   0.964  15.276  1.00 81.56           H  
ATOM    168  CZ  PHE A  13       0.001   2.128  14.016  1.00 81.56           C  
ATOM    169  HZ  PHE A  13      -0.088   2.943  14.719  1.00 81.56           H  
ATOM    170  N   ALA A  14      -2.725  -1.950  10.199  1.00 75.00           N  
ATOM    171  H   ALA A  14      -2.181  -2.241   9.400  1.00 75.00           H  
ATOM    172  CA  ALA A  14      -4.130  -1.604   9.981  1.00 75.00           C  
ATOM    173  HA  ALA A  14      -4.331  -0.636  10.440  1.00 75.00           H  
ATOM    174  C   ALA A  14      -5.107  -2.608  10.614  1.00 75.00           C  
ATOM    175  CB  ALA A  14      -4.366  -1.486   8.471  1.00 75.00           C  
ATOM    176  HB1 ALA A  14      -4.172  -2.444   7.988  1.00 75.00           H  
ATOM    177  HB2 ALA A  14      -5.401  -1.198   8.288  1.00 75.00           H  
ATOM    178  HB3 ALA A  14      -3.706  -0.727   8.051  1.00 75.00           H  
ATOM    179  O   ALA A  14      -6.250  -2.255  10.877  1.00 75.00           O  
ATOM    180  N   ASN A  15      -4.662  -3.844  10.854  1.00 68.50           N  
ATOM    181  H   ASN A  15      -3.719  -4.076  10.576  1.00 68.50           H  
ATOM    182  CA  ASN A  15      -5.447  -4.878  11.527  1.00 68.50           C  
ATOM    183  HA  ASN A  15      -6.488  -4.554  11.547  1.00 68.50           H  
ATOM    184  C   ASN A  15      -5.043  -5.044  13.005  1.00 68.50           C  
ATOM    185  CB  ASN A  15      -5.374  -6.169  10.698  1.00 68.50           C  
ATOM    186  HB2 ASN A  15      -4.410  -6.650  10.863  1.00 68.50           H  
ATOM    187  HB3 ASN A  15      -5.466  -5.930   9.639  1.00 68.50           H  
ATOM    188  O   ASN A  15      -4.874  -6.166  13.488  1.00 68.50           O  
ATOM    189  CG  ASN A  15      -6.500  -7.129  11.039  1.00 68.50           C  
ATOM    190  ND2 ASN A  15      -6.286  -8.413  10.874  1.00 68.50           N  
ATOM    191 HD21 ASN A  15      -5.361  -8.743  10.638  1.00 68.50           H  
ATOM    192 HD22 ASN A  15      -7.052  -9.011  11.148  1.00 68.50           H  
ATOM    193  OD1 ASN A  15      -7.606  -6.761  11.388  1.00 68.50           O  
ATOM    194  N   LYS A  16      -4.832  -3.919  13.695  1.00 58.19           N  
ATOM    195  H   LYS A  16      -5.068  -3.052  13.233  1.00 58.19           H  
ATOM    196  CA  LYS A  16      -4.857  -3.842  15.158  1.00 58.19           C  
ATOM    197  HA  LYS A  16      -4.902  -4.840  15.594  1.00 58.19           H  
ATOM    198  C   LYS A  16      -6.132  -3.157  15.617  1.00 58.19           C  
ATOM    199  CB  LYS A  16      -3.649  -3.085  15.712  1.00 58.19           C  
ATOM    200  HB2 LYS A  16      -3.511  -2.159  15.153  1.00 58.19           H  
ATOM    201  HB3 LYS A  16      -3.871  -2.827  16.748  1.00 58.19           H  
ATOM    202  O   LYS A  16      -6.563  -2.218  14.915  1.00 58.19           O  
ATOM    203  CG  LYS A  16      -2.371  -3.922  15.679  1.00 58.19           C  
ATOM    204  HG2 LYS A  16      -2.563  -4.903  16.113  1.00 58.19           H  
ATOM    205  HG3 LYS A  16      -2.038  -4.039  14.647  1.00 58.19           H  
ATOM    206  CD  LYS A  16      -1.303  -3.200  16.502  1.00 58.19           C  
ATOM    207  HD2 LYS A  16      -1.140  -2.209  16.077  1.00 58.19           H  
ATOM    208  HD3 LYS A  16      -1.656  -3.099  17.528  1.00 58.19           H  
ATOM    209  CE  LYS A  16      -0.003  -3.999  16.477  1.00 58.19           C  
ATOM    210  HE2 LYS A  16      -0.213  -5.008  16.830  1.00 58.19           H  
ATOM    211  HE3 LYS A  16       0.335  -4.069  15.443  1.00 58.19           H  
ATOM    212  NZ  LYS A  16       1.021  -3.348  17.327  1.00 58.19           N  
ATOM    213  HZ1 LYS A  16       1.187  -2.408  16.999  1.00 58.19           H  
ATOM    214  HZ2 LYS A  16       0.687  -3.301  18.279  1.00 58.19           H  
ATOM    215  HZ3 LYS A  16       1.884  -3.873  17.303  1.00 58.19           H  
ATOM    216  OXT LYS A  16      -6.582  -3.568  16.704  1.00 58.19           O  
TER     217      LYS A  16                                                       
END
