# Supplementary material for: Unveiling the Bioactive Potential of the Invasive Jellyfish Phyllorhiza punctata Through Integrative Transcriptomic and Proteomic Analyses
Source: Biomolecules. 2025 Aug 4;15(8):1121. doi: 10.3390/biom15081121 (PMC12383608; doi:10.3390/biom15081121)
Supplement: Supplementary file 1 [file biomolecules-15-01121-s001.zip › Suplementary Material/FileS3/Alphafold2/XP_065058963_11221_relaxed_rank_001_alphafold2_ptm_model_4_seed_000.pdb]

ATOM      1  N   ARG A   1      16.288   1.882  -5.708  1.00 71.69           N  
ATOM      2  H   ARG A   1      17.027   2.568  -5.647  1.00 71.69           H  
ATOM      3  H2  ARG A   1      16.607   1.096  -6.256  1.00 71.69           H  
ATOM      4  H3  ARG A   1      15.495   2.282  -6.189  1.00 71.69           H  
ATOM      5  CA  ARG A   1      15.852   1.432  -4.362  1.00 71.69           C  
ATOM      6  HA  ARG A   1      16.658   0.879  -3.879  1.00 71.69           H  
ATOM      7  C   ARG A   1      14.691   0.474  -4.570  1.00 71.69           C  
ATOM      8  CB  ARG A   1      15.429   2.607  -3.454  1.00 71.69           C  
ATOM      9  HB2 ARG A   1      14.636   2.269  -2.787  1.00 71.69           H  
ATOM     10  HB3 ARG A   1      15.029   3.419  -4.061  1.00 71.69           H  
ATOM     11  O   ARG A   1      13.840   0.821  -5.381  1.00 71.69           O  
ATOM     12  CG  ARG A   1      16.582   3.124  -2.577  1.00 71.69           C  
ATOM     13  HG2 ARG A   1      16.920   2.318  -1.926  1.00 71.69           H  
ATOM     14  HG3 ARG A   1      17.413   3.439  -3.208  1.00 71.69           H  
ATOM     15  CD  ARG A   1      16.131   4.312  -1.710  1.00 71.69           C  
ATOM     16  HD2 ARG A   1      15.255   4.018  -1.132  1.00 71.69           H  
ATOM     17  HD3 ARG A   1      15.854   5.137  -2.366  1.00 71.69           H  
ATOM     18  NE  ARG A   1      17.192   4.747  -0.779  1.00 71.69           N  
ATOM     19  HE  ARG A   1      17.942   4.097  -0.591  1.00 71.69           H  
ATOM     20  NH1 ARG A   1      16.318   6.803  -0.225  1.00 71.69           N  
ATOM     21 HH11 ARG A   1      15.518   6.640  -0.819  1.00 71.69           H  
ATOM     22 HH12 ARG A   1      16.380   7.661   0.305  1.00 71.69           H  
ATOM     23  NH2 ARG A   1      18.218   6.126   0.714  1.00 71.69           N  
ATOM     24 HH21 ARG A   1      18.950   5.447   0.867  1.00 71.69           H  
ATOM     25 HH22 ARG A   1      18.245   6.992   1.232  1.00 71.69           H  
ATOM     26  CZ  ARG A   1      17.236   5.885  -0.106  1.00 71.69           C  
ATOM     27  N   PRO A   2      14.704  -0.719  -3.959  1.00 78.69           N  
ATOM     28  CA  PRO A   2      13.640  -1.698  -4.145  1.00 78.69           C  
ATOM     29  HA  PRO A   2      13.646  -2.021  -5.186  1.00 78.69           H  
ATOM     30  C   PRO A   2      12.271  -1.087  -3.809  1.00 78.69           C  
ATOM     31  CB  PRO A   2      13.997  -2.893  -3.255  1.00 78.69           C  
ATOM     32  HB2 PRO A   2      13.118  -3.349  -2.799  1.00 78.69           H  
ATOM     33  HB3 PRO A   2      14.541  -3.632  -3.842  1.00 78.69           H  
ATOM     34  O   PRO A   2      12.203  -0.162  -2.991  1.00 78.69           O  
ATOM     35  CG  PRO A   2      14.929  -2.293  -2.205  1.00 78.69           C  
ATOM     36  HG2 PRO A   2      15.623  -3.034  -1.808  1.00 78.69           H  
ATOM     37  HG3 PRO A   2      14.335  -1.859  -1.401  1.00 78.69           H  
ATOM     38  CD  PRO A   2      15.652  -1.182  -2.960  1.00 78.69           C  
ATOM     39  HD2 PRO A   2      16.533  -1.592  -3.454  1.00 78.69           H  
ATOM     40  HD3 PRO A   2      15.935  -0.390  -2.266  1.00 78.69           H  
ATOM     41  N   PRO A   3      11.206  -1.540  -4.486  1.00 83.44           N  
ATOM     42  CA  PRO A   3       9.882  -0.952  -4.356  1.00 83.44           C  
ATOM     43  HA  PRO A   3       9.931   0.108  -4.605  1.00 83.44           H  
ATOM     44  C   PRO A   3       9.358  -1.100  -2.924  1.00 83.44           C  
ATOM     45  CB  PRO A   3       9.012  -1.672  -5.393  1.00 83.44           C  
ATOM     46  HB2 PRO A   3       7.987  -1.805  -5.048  1.00 83.44           H  
ATOM     47  HB3 PRO A   3       9.027  -1.113  -6.329  1.00 83.44           H  
ATOM     48  O   PRO A   3       9.524  -2.148  -2.304  1.00 83.44           O  
ATOM     49  CG  PRO A   3       9.716  -3.014  -5.598  1.00 83.44           C  
ATOM     50  HG2 PRO A   3       9.398  -3.713  -4.823  1.00 83.44           H  
ATOM     51  HG3 PRO A   3       9.524  -3.428  -6.588  1.00 83.44           H  
ATOM     52  CD  PRO A   3      11.187  -2.671  -5.401  1.00 83.44           C  
ATOM     53  HD2 PRO A   3      11.625  -2.377  -6.355  1.00 83.44           H  
ATOM     54  HD3 PRO A   3      11.714  -3.532  -4.989  1.00 83.44           H  
ATOM     55  N   SER A   4       8.730  -0.037  -2.405  1.00 87.31           N  
ATOM     56  H   SER A   4       8.635   0.796  -2.968  1.00 87.31           H  
ATOM     57  CA  SER A   4       8.047  -0.087  -1.109  1.00 87.31           C  
ATOM     58  HA  SER A   4       8.766  -0.370  -0.341  1.00 87.31           H  
ATOM     59  C   SER A   4       6.944  -1.135  -1.181  1.00 87.31           C  
ATOM     60  CB  SER A   4       7.434   1.266  -0.722  1.00 87.31           C  
ATOM     61  HB2 SER A   4       8.202   2.039  -0.760  1.00 87.31           H  
ATOM     62  HB3 SER A   4       6.630   1.523  -1.412  1.00 87.31           H  
ATOM     63  O   SER A   4       6.018  -1.000  -1.978  1.00 87.31           O  
ATOM     64  OG  SER A   4       6.925   1.183   0.595  1.00 87.31           O  
ATOM     65  HG  SER A   4       6.002   1.445   0.622  1.00 87.31           H  
ATOM     66  N   LEU A   5       7.070  -2.174  -0.359  1.00 83.38           N  
ATOM     67  H   LEU A   5       7.911  -2.242   0.196  1.00 83.38           H  
ATOM     68  CA  LEU A   5       6.060  -3.223  -0.199  1.00 83.38           C  
ATOM     69  HA  LEU A   5       5.651  -3.482  -1.175  1.00 83.38           H  
ATOM     70  C   LEU A   5       4.867  -2.761   0.642  1.00 83.38           C  
ATOM     71  CB  LEU A   5       6.723  -4.462   0.423  1.00 83.38           C  
ATOM     72  HB2 LEU A   5       7.198  -4.171   1.359  1.00 83.38           H  
ATOM     73  HB3 LEU A   5       5.948  -5.192   0.659  1.00 83.38           H  
ATOM     74  O   LEU A   5       3.875  -3.470   0.744  1.00 83.38           O  
ATOM     75  CG  LEU A   5       7.762  -5.138  -0.487  1.00 83.38           C  
ATOM     76  HG  LEU A   5       8.526  -4.416  -0.775  1.00 83.38           H  
ATOM     77  CD1 LEU A   5       8.444  -6.267   0.282  1.00 83.38           C  
ATOM     78 HD11 LEU A   5       8.932  -5.868   1.171  1.00 83.38           H  
ATOM     79 HD12 LEU A   5       7.707  -7.013   0.581  1.00 83.38           H  
ATOM     80 HD13 LEU A   5       9.197  -6.741  -0.348  1.00 83.38           H  
ATOM     81  CD2 LEU A   5       7.130  -5.727  -1.751  1.00 83.38           C  
ATOM     82 HD21 LEU A   5       6.316  -6.400  -1.483  1.00 83.38           H  
ATOM     83 HD22 LEU A   5       6.746  -4.929  -2.387  1.00 83.38           H  
ATOM     84 HD23 LEU A   5       7.882  -6.279  -2.314  1.00 83.38           H  
ATOM     85  N   LEU A   6       4.964  -1.567   1.221  1.00 78.25           N  
ATOM     86  H   LEU A   6       5.822  -1.049   1.095  1.00 78.25           H  
ATOM     87  CA  LEU A   6       3.845  -0.855   1.807  1.00 78.25           C  
ATOM     88  HA  LEU A   6       2.960  -1.491   1.841  1.00 78.25           H  
ATOM     89  C   LEU A   6       3.533   0.307   0.863  1.00 78.25           C  
ATOM     90  CB  LEU A   6       4.198  -0.447   3.247  1.00 78.25           C  
ATOM     91  HB2 LEU A   6       3.339   0.067   3.679  1.00 78.25           H  
ATOM     92  HB3 LEU A   6       5.029   0.258   3.216  1.00 78.25           H  
ATOM     93  O   LEU A   6       4.137   1.382   0.941  1.00 78.25           O  
ATOM     94  CG  LEU A   6       4.591  -1.626   4.161  1.00 78.25           C  
ATOM     95  HG  LEU A   6       5.460  -2.138   3.748  1.00 78.25           H  
ATOM     96  CD1 LEU A   6       4.988  -1.088   5.535  1.00 78.25           C  
ATOM     97 HD11 LEU A   6       5.299  -1.911   6.178  1.00 78.25           H  
ATOM     98 HD12 LEU A   6       5.816  -0.387   5.431  1.00 78.25           H  
ATOM     99 HD13 LEU A   6       4.140  -0.578   5.992  1.00 78.25           H  
ATOM    100  CD2 LEU A   6       3.468  -2.648   4.346  1.00 78.25           C  
ATOM    101 HD21 LEU A   6       2.573  -2.156   4.728  1.00 78.25           H  
ATOM    102 HD22 LEU A   6       3.780  -3.423   5.046  1.00 78.25           H  
ATOM    103 HD23 LEU A   6       3.232  -3.124   3.394  1.00 78.25           H  
ATOM    104  N   LYS A   7       2.680   0.022  -0.112  1.00 67.56           N  
ATOM    105  H   LYS A   7       2.276  -0.903  -0.090  1.00 67.56           H  
ATOM    106  CA  LYS A   7       1.760   0.998  -0.687  1.00 67.56           C  
ATOM    107  HA  LYS A   7       1.933   1.995  -0.282  1.00 67.56           H  
ATOM    108  C   LYS A   7       0.366   0.607  -0.231  1.00 67.56           C  
ATOM    109  CB  LYS A   7       1.822   1.021  -2.214  1.00 67.56           C  
ATOM    110  HB2 LYS A   7       0.932   1.535  -2.576  1.00 67.56           H  
ATOM    111  HB3 LYS A   7       1.798  -0.003  -2.588  1.00 67.56           H  
ATOM    112  O   LYS A   7       0.141  -0.618  -0.119  1.00 67.56           O  
ATOM    113  CG  LYS A   7       3.057   1.752  -2.742  1.00 67.56           C  
ATOM    114  HG2 LYS A   7       3.959   1.224  -2.434  1.00 67.56           H  
ATOM    115  HG3 LYS A   7       3.076   2.769  -2.350  1.00 67.56           H  
ATOM    116  CD  LYS A   7       2.967   1.787  -4.269  1.00 67.56           C  
ATOM    117  HD2 LYS A   7       2.049   2.301  -4.557  1.00 67.56           H  
ATOM    118  HD3 LYS A   7       2.932   0.763  -4.642  1.00 67.56           H  
ATOM    119  CE  LYS A   7       4.171   2.510  -4.867  1.00 67.56           C  
ATOM    120  HE2 LYS A   7       4.209   3.517  -4.450  1.00 67.56           H  
ATOM    121  HE3 LYS A   7       5.075   1.980  -4.564  1.00 67.56           H  
ATOM    122  NZ  LYS A   7       4.058   2.559  -6.344  1.00 67.56           N  
ATOM    123  HZ1 LYS A   7       4.839   3.051  -6.753  1.00 67.56           H  
ATOM    124  HZ2 LYS A   7       4.016   1.622  -6.717  1.00 67.56           H  
ATOM    125  HZ3 LYS A   7       3.204   3.032  -6.603  1.00 67.56           H  
ATOM    126  OXT LYS A   7      -0.405   1.559  -0.021  1.00 67.56           O  
TER     127      LYS A   7                                                       
END
