# Supplementary material for: Unveiling the Bioactive Potential of the Invasive Jellyfish Phyllorhiza punctata Through Integrative Transcriptomic and Proteomic Analyses
Source: Biomolecules. 2025 Aug 4;15(8):1121. doi: 10.3390/biom15081121 (PMC12383608; doi:10.3390/biom15081121)
Supplement: Supplementary file 1 [file biomolecules-15-01121-s001.zip › Suplementary Material/FileS3/Alphafold2/XP_065058978_15472_relaxed_rank_001_alphafold2_ptm_model_1_seed_000.pdb]

ATOM      1  N   VAL A   1       4.969   2.844  -5.259  1.00 67.81           N  
ATOM      2  H   VAL A   1       4.156   3.126  -4.729  1.00 67.81           H  
ATOM      3  H2  VAL A   1       5.798   3.266  -4.864  1.00 67.81           H  
ATOM      4  H3  VAL A   1       4.862   3.183  -6.204  1.00 67.81           H  
ATOM      5  CA  VAL A   1       5.088   1.364  -5.280  1.00 67.81           C  
ATOM      6  HA  VAL A   1       4.172   0.963  -5.715  1.00 67.81           H  
ATOM      7  C   VAL A   1       5.140   0.789  -3.865  1.00 67.81           C  
ATOM      8  CB  VAL A   1       6.229   0.885  -6.193  1.00 67.81           C  
ATOM      9  HB  VAL A   1       7.186   1.176  -5.761  1.00 67.81           H  
ATOM     10  O   VAL A   1       4.335  -0.072  -3.560  1.00 67.81           O  
ATOM     11  CG1 VAL A   1       6.190  -0.634  -6.373  1.00 67.81           C  
ATOM     12 HG11 VAL A   1       5.240  -0.947  -6.805  1.00 67.81           H  
ATOM     13 HG12 VAL A   1       6.997  -0.951  -7.035  1.00 67.81           H  
ATOM     14 HG13 VAL A   1       6.329  -1.139  -5.417  1.00 67.81           H  
ATOM     15  CG2 VAL A   1       6.088   1.524  -7.585  1.00 67.81           C  
ATOM     16 HG21 VAL A   1       6.259   2.600  -7.553  1.00 67.81           H  
ATOM     17 HG22 VAL A   1       5.107   1.311  -8.010  1.00 67.81           H  
ATOM     18 HG23 VAL A   1       6.840   1.103  -8.251  1.00 67.81           H  
ATOM     19  N   THR A   2       5.947   1.336  -2.953  1.00 74.06           N  
ATOM     20  H   THR A   2       6.742   1.885  -3.249  1.00 74.06           H  
ATOM     21  CA  THR A   2       6.051   0.853  -1.556  1.00 74.06           C  
ATOM     22  HA  THR A   2       6.176  -0.229  -1.578  1.00 74.06           H  
ATOM     23  C   THR A   2       4.822   1.127  -0.665  1.00 74.06           C  
ATOM     24  CB  THR A   2       7.328   1.446  -0.937  1.00 74.06           C  
ATOM     25  HB  THR A   2       7.187   2.514  -0.774  1.00 74.06           H  
ATOM     26  O   THR A   2       4.584   0.398   0.288  1.00 74.06           O  
ATOM     27  CG2 THR A   2       7.763   0.801   0.373  1.00 74.06           C  
ATOM     28 HG21 THR A   2       7.019   0.987   1.148  1.00 74.06           H  
ATOM     29 HG22 THR A   2       8.709   1.229   0.704  1.00 74.06           H  
ATOM     30 HG23 THR A   2       7.876  -0.275   0.243  1.00 74.06           H  
ATOM     31  OG1 THR A   2       8.379   1.268  -1.864  1.00 74.06           O  
ATOM     32  HG1 THR A   2       9.193   1.191  -1.362  1.00 74.06           H  
ATOM     33  N   ALA A   3       3.983   2.120  -0.984  1.00 66.62           N  
ATOM     34  H   ALA A   3       4.237   2.754  -1.728  1.00 66.62           H  
ATOM     35  CA  ALA A   3       2.798   2.449  -0.176  1.00 66.62           C  
ATOM     36  HA  ALA A   3       3.057   2.359   0.879  1.00 66.62           H  
ATOM     37  C   ALA A   3       1.584   1.521  -0.409  1.00 66.62           C  
ATOM     38  CB  ALA A   3       2.443   3.917  -0.440  1.00 66.62           C  
ATOM     39  HB1 ALA A   3       1.605   4.203   0.195  1.00 66.62           H  
ATOM     40  HB2 ALA A   3       3.291   4.558  -0.198  1.00 66.62           H  
ATOM     41  HB3 ALA A   3       2.157   4.059  -1.482  1.00 66.62           H  
ATOM     42  O   ALA A   3       0.707   1.419   0.443  1.00 66.62           O  
ATOM     43  N   VAL A   4       1.539   0.819  -1.547  1.00 74.44           N  
ATOM     44  H   VAL A   4       2.336   0.858  -2.166  1.00 74.44           H  
ATOM     45  CA  VAL A   4       0.406  -0.045  -1.929  1.00 74.44           C  
ATOM     46  HA  VAL A   4      -0.528   0.456  -1.675  1.00 74.44           H  
ATOM     47  C   VAL A   4       0.420  -1.358  -1.142  1.00 74.44           C  
ATOM     48  CB  VAL A   4       0.418  -0.282  -3.453  1.00 74.44           C  
ATOM     49  HB  VAL A   4       1.400  -0.655  -3.744  1.00 74.44           H  
ATOM     50  O   VAL A   4      -0.628  -1.857  -0.744  1.00 74.44           O  
ATOM     51  CG1 VAL A   4      -0.635  -1.291  -3.919  1.00 74.44           C  
ATOM     52 HG11 VAL A   4      -1.626  -0.981  -3.589  1.00 74.44           H  
ATOM     53 HG12 VAL A   4      -0.421  -2.279  -3.513  1.00 74.44           H  
ATOM     54 HG13 VAL A   4      -0.628  -1.367  -5.006  1.00 74.44           H  
ATOM     55  CG2 VAL A   4       0.161   1.041  -4.193  1.00 74.44           C  
ATOM     56 HG21 VAL A   4       0.923   1.779  -3.944  1.00 74.44           H  
ATOM     57 HG22 VAL A   4       0.177   0.868  -5.269  1.00 74.44           H  
ATOM     58 HG23 VAL A   4      -0.819   1.433  -3.917  1.00 74.44           H  
ATOM     59  N   THR A   5       1.609  -1.874  -0.837  1.00 78.19           N  
ATOM     60  H   THR A   5       2.438  -1.469  -1.248  1.00 78.19           H  
ATOM     61  CA  THR A   5       1.802  -3.099  -0.050  1.00 78.19           C  
ATOM     62  HA  THR A   5       1.246  -3.915  -0.511  1.00 78.19           H  
ATOM     63  C   THR A   5       1.310  -2.953   1.390  1.00 78.19           C  
ATOM     64  CB  THR A   5       3.295  -3.456  -0.050  1.00 78.19           C  
ATOM     65  HB  THR A   5       3.847  -2.700   0.509  1.00 78.19           H  
ATOM     66  O   THR A   5       0.769  -3.893   1.960  1.00 78.19           O  
ATOM     67  CG2 THR A   5       3.597  -4.827   0.545  1.00 78.19           C  
ATOM     68 HG21 THR A   5       3.042  -5.598   0.011  1.00 78.19           H  
ATOM     69 HG22 THR A   5       3.307  -4.851   1.596  1.00 78.19           H  
ATOM     70 HG23 THR A   5       4.665  -5.034   0.483  1.00 78.19           H  
ATOM     71  OG1 THR A   5       3.770  -3.468  -1.378  1.00 78.19           O  
ATOM     72  HG1 THR A   5       4.395  -4.194  -1.443  1.00 78.19           H  
ATOM     73  N   ILE A   6       1.460  -1.764   1.976  1.00 76.81           N  
ATOM     74  H   ILE A   6       1.886  -1.018   1.445  1.00 76.81           H  
ATOM     75  CA  ILE A   6       1.123  -1.511   3.383  1.00 76.81           C  
ATOM     76  HA  ILE A   6       1.382  -2.391   3.972  1.00 76.81           H  
ATOM     77  C   ILE A   6      -0.389  -1.308   3.540  1.00 76.81           C  
ATOM     78  CB  ILE A   6       1.955  -0.323   3.915  1.00 76.81           C  
ATOM     79  HB  ILE A   6       1.705   0.561   3.329  1.00 76.81           H  
ATOM     80  O   ILE A   6      -1.004  -1.884   4.432  1.00 76.81           O  
ATOM     81  CG1 ILE A   6       3.471  -0.612   3.758  1.00 76.81           C  
ATOM     82 HG12 ILE A   6       3.757  -1.427   4.423  1.00 76.81           H  
ATOM     83 HG13 ILE A   6       3.691  -0.923   2.737  1.00 76.81           H  
ATOM     84  CG2 ILE A   6       1.610  -0.043   5.390  1.00 76.81           C  
ATOM     85 HG21 ILE A   6       0.550   0.183   5.503  1.00 76.81           H  
ATOM     86 HG22 ILE A   6       1.847  -0.912   6.004  1.00 76.81           H  
ATOM     87 HG23 ILE A   6       2.167   0.818   5.759  1.00 76.81           H  
ATOM     88  CD1 ILE A   6       4.370   0.597   4.035  1.00 76.81           C  
ATOM     89 HD11 ILE A   6       4.327   0.873   5.088  1.00 76.81           H  
ATOM     90 HD12 ILE A   6       5.400   0.341   3.786  1.00 76.81           H  
ATOM     91 HD13 ILE A   6       4.057   1.441   3.421  1.00 76.81           H  
ATOM     92  N   ALA A   7      -1.011  -0.564   2.622  1.00 79.06           N  
ATOM     93  H   ALA A   7      -0.465  -0.106   1.906  1.00 79.06           H  
ATOM     94  CA  ALA A   7      -2.461  -0.382   2.609  1.00 79.06           C  
ATOM     95  HA  ALA A   7      -2.786  -0.069   3.601  1.00 79.06           H  
ATOM     96  C   ALA A   7      -3.223  -1.681   2.270  1.00 79.06           C  
ATOM     97  CB  ALA A   7      -2.777   0.743   1.619  1.00 79.06           C  
ATOM     98  HB1 ALA A   7      -3.848   0.946   1.634  1.00 79.06           H  
ATOM     99  HB2 ALA A   7      -2.244   1.651   1.900  1.00 79.06           H  
ATOM    100  HB3 ALA A   7      -2.486   0.448   0.611  1.00 79.06           H  
ATOM    101  O   ALA A   7      -4.326  -1.893   2.766  1.00 79.06           O  
ATOM    102  N   GLY A   8      -2.630  -2.568   1.463  1.00 83.75           N  
ATOM    103  H   GLY A   8      -1.754  -2.315   1.028  1.00 83.75           H  
ATOM    104  CA  GLY A   8      -3.216  -3.863   1.106  1.00 83.75           C  
ATOM    105  HA2 GLY A   8      -2.767  -4.193   0.169  1.00 83.75           H  
ATOM    106  HA3 GLY A   8      -4.288  -3.744   0.946  1.00 83.75           H  
ATOM    107  C   GLY A   8      -3.012  -4.987   2.131  1.00 83.75           C  
ATOM    108  O   GLY A   8      -3.686  -6.005   2.023  1.00 83.75           O  
ATOM    109  N   GLY A   9      -2.100  -4.827   3.100  1.00 76.19           N  
ATOM    110  H   GLY A   9      -1.561  -3.974   3.109  1.00 76.19           H  
ATOM    111  CA  GLY A   9      -1.689  -5.896   4.026  1.00 76.19           C  
ATOM    112  HA2 GLY A   9      -0.600  -5.898   4.075  1.00 76.19           H  
ATOM    113  HA3 GLY A   9      -2.000  -6.865   3.636  1.00 76.19           H  
ATOM    114  C   GLY A   9      -2.209  -5.793   5.466  1.00 76.19           C  
ATOM    115  O   GLY A   9      -2.063  -6.751   6.213  1.00 76.19           O  
ATOM    116  N   VAL A  10      -2.791  -4.657   5.872  1.00 75.00           N  
ATOM    117  H   VAL A  10      -2.805  -3.885   5.221  1.00 75.00           H  
ATOM    118  CA  VAL A  10      -3.247  -4.405   7.263  1.00 75.00           C  
ATOM    119  HA  VAL A  10      -2.994  -5.265   7.883  1.00 75.00           H  
ATOM    120  C   VAL A  10      -4.776  -4.253   7.364  1.00 75.00           C  
ATOM    121  CB  VAL A  10      -2.501  -3.179   7.850  1.00 75.00           C  
ATOM    122  HB  VAL A  10      -2.803  -2.289   7.298  1.00 75.00           H  
ATOM    123  O   VAL A  10      -5.342  -4.324   8.448  1.00 75.00           O  
ATOM    124  CG1 VAL A  10      -2.781  -2.942   9.342  1.00 75.00           C  
ATOM    125 HG11 VAL A  10      -2.151  -2.140   9.724  1.00 75.00           H  
ATOM    126 HG12 VAL A  10      -3.820  -2.647   9.490  1.00 75.00           H  
ATOM    127 HG13 VAL A  10      -2.587  -3.854   9.906  1.00 75.00           H  
ATOM    128  CG2 VAL A  10      -0.975  -3.327   7.717  1.00 75.00           C  
ATOM    129 HG21 VAL A  10      -0.474  -2.472   8.171  1.00 75.00           H  
ATOM    130 HG22 VAL A  10      -0.684  -3.364   6.667  1.00 75.00           H  
ATOM    131 HG23 VAL A  10      -0.648  -4.242   8.210  1.00 75.00           H  
ATOM    132  N   GLY A  11      -5.459  -4.045   6.232  1.00 73.44           N  
ATOM    133  H   GLY A  11      -4.940  -4.051   5.366  1.00 73.44           H  
ATOM    134  CA  GLY A  11      -6.910  -3.811   6.159  1.00 73.44           C  
ATOM    135  HA2 GLY A  11      -7.095  -2.966   5.496  1.00 73.44           H  
ATOM    136  HA3 GLY A  11      -7.289  -3.549   7.147  1.00 73.44           H  
ATOM    137  C   GLY A  11      -7.740  -4.996   5.652  1.00 73.44           C  
ATOM    138  O   GLY A  11      -8.896  -4.799   5.275  1.00 73.44           O  
ATOM    139  N   LYS A  12      -7.153  -6.194   5.581  1.00 62.00           N  
ATOM    140  H   LYS A  12      -6.267  -6.312   6.050  1.00 62.00           H  
ATOM    141  CA  LYS A  12      -7.792  -7.454   5.179  1.00 62.00           C  
ATOM    142  HA  LYS A  12      -8.868  -7.309   5.077  1.00 62.00           H  
ATOM    143  C   LYS A  12      -7.608  -8.477   6.294  1.00 62.00           C  
ATOM    144  CB  LYS A  12      -7.167  -7.961   3.867  1.00 62.00           C  
ATOM    145  HB2 LYS A  12      -6.834  -7.117   3.263  1.00 62.00           H  
ATOM    146  HB3 LYS A  12      -6.279  -8.544   4.110  1.00 62.00           H  
ATOM    147  O   LYS A  12      -8.576  -9.229   6.521  1.00 62.00           O  
ATOM    148  CG  LYS A  12      -8.121  -8.832   3.037  1.00 62.00           C  
ATOM    149  HG2 LYS A  12      -8.662  -9.523   3.684  1.00 62.00           H  
ATOM    150  HG3 LYS A  12      -7.524  -9.411   2.333  1.00 62.00           H  
ATOM    151  CD  LYS A  12      -9.100  -7.956   2.248  1.00 62.00           C  
ATOM    152  HD2 LYS A  12      -8.535  -7.208   1.692  1.00 62.00           H  
ATOM    153  HD3 LYS A  12      -9.770  -7.451   2.944  1.00 62.00           H  
ATOM    154  CE  LYS A  12      -9.903  -8.815   1.270  1.00 62.00           C  
ATOM    155  HE2 LYS A  12      -9.207  -9.382   0.653  1.00 62.00           H  
ATOM    156  HE3 LYS A  12     -10.496  -9.523   1.850  1.00 62.00           H  
ATOM    157  NZ  LYS A  12     -10.778  -7.968   0.426  1.00 62.00           N  
ATOM    158  HZ1 LYS A  12     -10.218  -7.330  -0.121  1.00 62.00           H  
ATOM    159  HZ2 LYS A  12     -11.339  -8.540  -0.190  1.00 62.00           H  
ATOM    160  HZ3 LYS A  12     -11.391  -7.428   1.020  1.00 62.00           H  
ATOM    161  OXT LYS A  12      -6.491  -8.476   6.852  1.00 62.00           O  
TER     162      LYS A  12                                                       
END
