# Supplementary material for: Unveiling the Bioactive Potential of the Invasive Jellyfish Phyllorhiza punctata Through Integrative Transcriptomic and Proteomic Analyses
Source: Biomolecules. 2025 Aug 4;15(8):1121. doi: 10.3390/biom15081121 (PMC12383608; doi:10.3390/biom15081121)
Supplement: Supplementary file 1 [file biomolecules-15-01121-s001.zip › Suplementary Material/FileS3/Alphafold2/XP_065059012_5408_relaxed_rank_001_alphafold2_ptm_model_5_seed_000.pdb]

ATOM      1  N   GLY A   1       4.354   3.343  -5.879  1.00 79.31           N  
ATOM      2  H   GLY A   1       4.968   2.556  -6.035  1.00 79.31           H  
ATOM      3  H2  GLY A   1       3.753   3.145  -5.092  1.00 79.31           H  
ATOM      4  H3  GLY A   1       4.913   4.156  -5.660  1.00 79.31           H  
ATOM      5  CA  GLY A   1       3.537   3.612  -7.077  1.00 79.31           C  
ATOM      6  HA2 GLY A   1       2.901   4.479  -6.899  1.00 79.31           H  
ATOM      7  HA3 GLY A   1       4.177   3.819  -7.935  1.00 79.31           H  
ATOM      8  C   GLY A   1       2.631   2.443  -7.413  1.00 79.31           C  
ATOM      9  O   GLY A   1       1.427   2.572  -7.279  1.00 79.31           O  
ATOM     10  N   LEU A   2       3.196   1.296  -7.803  1.00 81.81           N  
ATOM     11  H   LEU A   2       4.195   1.253  -7.942  1.00 81.81           H  
ATOM     12  CA  LEU A   2       2.438   0.177  -8.390  1.00 81.81           C  
ATOM     13  HA  LEU A   2       1.753   0.572  -9.140  1.00 81.81           H  
ATOM     14  C   LEU A   2       1.555  -0.611  -7.402  1.00 81.81           C  
ATOM     15  CB  LEU A   2       3.454  -0.744  -9.092  1.00 81.81           C  
ATOM     16  HB2 LEU A   2       2.963  -1.677  -9.367  1.00 81.81           H  
ATOM     17  HB3 LEU A   2       4.248  -0.992  -8.387  1.00 81.81           H  
ATOM     18  O   LEU A   2       0.450  -1.010  -7.754  1.00 81.81           O  
ATOM     19  CG  LEU A   2       4.066  -0.116 -10.362  1.00 81.81           C  
ATOM     20  HG  LEU A   2       4.315   0.928 -10.172  1.00 81.81           H  
ATOM     21  CD1 LEU A   2       5.357  -0.833 -10.744  1.00 81.81           C  
ATOM     22 HD11 LEU A   2       6.084  -0.768  -9.935  1.00 81.81           H  
ATOM     23 HD12 LEU A   2       5.153  -1.883 -10.956  1.00 81.81           H  
ATOM     24 HD13 LEU A   2       5.785  -0.374 -11.635  1.00 81.81           H  
ATOM     25  CD2 LEU A   2       3.095  -0.186 -11.539  1.00 81.81           C  
ATOM     26 HD21 LEU A   2       2.178   0.361 -11.318  1.00 81.81           H  
ATOM     27 HD22 LEU A   2       3.554   0.258 -12.423  1.00 81.81           H  
ATOM     28 HD23 LEU A   2       2.845  -1.223 -11.761  1.00 81.81           H  
ATOM     29  N   THR A   3       1.998  -0.789  -6.154  1.00 88.25           N  
ATOM     30  H   THR A   3       2.956  -0.556  -5.937  1.00 88.25           H  
ATOM     31  CA  THR A   3       1.308  -1.633  -5.159  1.00 88.25           C  
ATOM     32  HA  THR A   3       1.183  -2.629  -5.585  1.00 88.25           H  
ATOM     33  C   THR A   3      -0.092  -1.127  -4.785  1.00 88.25           C  
ATOM     34  CB  THR A   3       2.166  -1.758  -3.885  1.00 88.25           C  
ATOM     35  HB  THR A   3       1.978  -0.899  -3.241  1.00 88.25           H  
ATOM     36  O   THR A   3      -0.971  -1.924  -4.475  1.00 88.25           O  
ATOM     37  CG2 THR A   3       1.887  -3.037  -3.101  1.00 88.25           C  
ATOM     38 HG21 THR A   3       2.089  -3.911  -3.720  1.00 88.25           H  
ATOM     39 HG22 THR A   3       2.509  -3.070  -2.207  1.00 88.25           H  
ATOM     40 HG23 THR A   3       0.842  -3.060  -2.792  1.00 88.25           H  
ATOM     41  OG1 THR A   3       3.542  -1.761  -4.215  1.00 88.25           O  
ATOM     42  HG1 THR A   3       3.960  -2.403  -3.638  1.00 88.25           H  
ATOM     43  N   GLY A   4      -0.327   0.191  -4.858  1.00 91.62           N  
ATOM     44  H   GLY A   4       0.408   0.794  -5.200  1.00 91.62           H  
ATOM     45  CA  GLY A   4      -1.623   0.792  -4.522  1.00 91.62           C  
ATOM     46  HA2 GLY A   4      -1.962   0.410  -3.558  1.00 91.62           H  
ATOM     47  HA3 GLY A   4      -1.505   1.872  -4.441  1.00 91.62           H  
ATOM     48  C   GLY A   4      -2.724   0.518  -5.551  1.00 91.62           C  
ATOM     49  O   GLY A   4      -3.884   0.405  -5.174  1.00 91.62           O  
ATOM     50  N   GLY A   5      -2.373   0.361  -6.834  1.00 95.81           N  
ATOM     51  H   GLY A   5      -1.396   0.392  -7.086  1.00 95.81           H  
ATOM     52  CA  GLY A   5      -3.361   0.114  -7.892  1.00 95.81           C  
ATOM     53  HA2 GLY A   5      -2.879   0.216  -8.864  1.00 95.81           H  
ATOM     54  HA3 GLY A   5      -4.165   0.847  -7.823  1.00 95.81           H  
ATOM     55  C   GLY A   5      -3.979  -1.283  -7.812  1.00 95.81           C  
ATOM     56  O   GLY A   5      -5.184  -1.438  -7.971  1.00 95.81           O  
ATOM     57  N   ILE A   6      -3.167  -2.296  -7.495  1.00 94.50           N  
ATOM     58  H   ILE A   6      -2.186  -2.100  -7.357  1.00 94.50           H  
ATOM     59  CA  ILE A   6      -3.629  -3.691  -7.396  1.00 94.50           C  
ATOM     60  HA  ILE A   6      -4.242  -3.916  -8.269  1.00 94.50           H  
ATOM     61  C   ILE A   6      -4.527  -3.878  -6.164  1.00 94.50           C  
ATOM     62  CB  ILE A   6      -2.424  -4.661  -7.393  1.00 94.50           C  
ATOM     63  HB  ILE A   6      -1.813  -4.445  -6.516  1.00 94.50           H  
ATOM     64  O   ILE A   6      -5.531  -4.583  -6.230  1.00 94.50           O  
ATOM     65  CG1 ILE A   6      -1.553  -4.457  -8.658  1.00 94.50           C  
ATOM     66 HG12 ILE A   6      -1.265  -3.409  -8.744  1.00 94.50           H  
ATOM     67 HG13 ILE A   6      -2.134  -4.716  -9.543  1.00 94.50           H  
ATOM     68  CG2 ILE A   6      -2.906  -6.122  -7.300  1.00 94.50           C  
ATOM     69 HG21 ILE A   6      -2.060  -6.808  -7.270  1.00 94.50           H  
ATOM     70 HG22 ILE A   6      -3.536  -6.365  -8.156  1.00 94.50           H  
ATOM     71 HG23 ILE A   6      -3.478  -6.285  -6.387  1.00 94.50           H  
ATOM     72  CD1 ILE A   6      -0.248  -5.263  -8.667  1.00 94.50           C  
ATOM     73 HD11 ILE A   6       0.312  -5.072  -7.752  1.00 94.50           H  
ATOM     74 HD12 ILE A   6      -0.455  -6.330  -8.757  1.00 94.50           H  
ATOM     75 HD13 ILE A   6       0.355  -4.959  -9.522  1.00 94.50           H  
ATOM     76  N   ALA A   7      -4.207  -3.197  -5.059  1.00 93.31           N  
ATOM     77  H   ALA A   7      -3.379  -2.619  -5.066  1.00 93.31           H  
ATOM     78  CA  ALA A   7      -4.986  -3.260  -3.824  1.00 93.31           C  
ATOM     79  HA  ALA A   7      -5.059  -4.303  -3.515  1.00 93.31           H  
ATOM     80  C   ALA A   7      -6.430  -2.737  -3.971  1.00 93.31           C  
ATOM     81  CB  ALA A   7      -4.218  -2.490  -2.743  1.00 93.31           C  
ATOM     82  HB1 ALA A   7      -4.774  -2.528  -1.806  1.00 93.31           H  
ATOM     83  HB2 ALA A   7      -3.238  -2.942  -2.591  1.00 93.31           H  
ATOM     84  HB3 ALA A   7      -4.095  -1.449  -3.043  1.00 93.31           H  
ATOM     85  O   ALA A   7      -7.285  -3.143  -3.194  1.00 93.31           O  
ATOM     86  N   TYR A   8      -6.718  -1.877  -4.956  1.00 95.44           N  
ATOM     87  H   TYR A   8      -5.976  -1.579  -5.573  1.00 95.44           H  
ATOM     88  CA  TYR A   8      -8.067  -1.348  -5.202  1.00 95.44           C  
ATOM     89  HA  TYR A   8      -8.533  -1.102  -4.248  1.00 95.44           H  
ATOM     90  C   TYR A   8      -8.999  -2.349  -5.900  1.00 95.44           C  
ATOM     91  CB  TYR A   8      -7.944  -0.059  -6.027  1.00 95.44           C  
ATOM     92  HB2 TYR A   8      -7.451  -0.290  -6.972  1.00 95.44           H  
ATOM     93  HB3 TYR A   8      -7.308   0.643  -5.489  1.00 95.44           H  
ATOM     94  O   TYR A   8     -10.206  -2.274  -5.731  1.00 95.44           O  
ATOM     95  CG  TYR A   8      -9.268   0.625  -6.318  1.00 95.44           C  
ATOM     96  CD1 TYR A   8      -9.851   0.531  -7.598  1.00 95.44           C  
ATOM     97  HD1 TYR A   8      -9.362  -0.036  -8.377  1.00 95.44           H  
ATOM     98  CD2 TYR A   8      -9.930   1.331  -5.296  1.00 95.44           C  
ATOM     99  HD2 TYR A   8      -9.497   1.378  -4.308  1.00 95.44           H  
ATOM    100  CE1 TYR A   8     -11.090   1.150  -7.856  1.00 95.44           C  
ATOM    101  HE1 TYR A   8     -11.554   1.071  -8.829  1.00 95.44           H  
ATOM    102  CE2 TYR A   8     -11.173   1.944  -5.547  1.00 95.44           C  
ATOM    103  HE2 TYR A   8     -11.690   2.466  -4.756  1.00 95.44           H  
ATOM    104  OH  TYR A   8     -12.954   2.440  -7.080  1.00 95.44           O  
ATOM    105  HH  TYR A   8     -13.349   2.795  -6.280  1.00 95.44           H  
ATOM    106  CZ  TYR A   8     -11.755   1.852  -6.831  1.00 95.44           C  
ATOM    107  N   LEU A   9      -8.456  -3.291  -6.676  1.00 93.88           N  
ATOM    108  H   LEU A   9      -7.450  -3.336  -6.756  1.00 93.88           H  
ATOM    109  CA  LEU A   9      -9.268  -4.275  -7.403  1.00 93.88           C  
ATOM    110  HA  LEU A   9     -10.183  -3.798  -7.754  1.00 93.88           H  
ATOM    111  C   LEU A   9      -9.723  -5.447  -6.526  1.00 93.88           C  
ATOM    112  CB  LEU A   9      -8.465  -4.796  -8.605  1.00 93.88           C  
ATOM    113  HB2 LEU A   9      -7.470  -5.080  -8.260  1.00 93.88           H  
ATOM    114  HB3 LEU A   9      -8.946  -5.697  -8.987  1.00 93.88           H  
ATOM    115  O   LEU A   9     -10.747  -6.058  -6.808  1.00 93.88           O  
ATOM    116  CG  LEU A   9      -8.342  -3.789  -9.759  1.00 93.88           C  
ATOM    117  HG  LEU A   9      -7.992  -2.829  -9.379  1.00 93.88           H  
ATOM    118  CD1 LEU A   9      -7.318  -4.307 -10.770  1.00 93.88           C  
ATOM    119 HD11 LEU A   9      -7.229  -3.603 -11.596  1.00 93.88           H  
ATOM    120 HD12 LEU A   9      -7.633  -5.277 -11.154  1.00 93.88           H  
ATOM    121 HD13 LEU A   9      -6.347  -4.408 -10.285  1.00 93.88           H  
ATOM    122  CD2 LEU A   9      -9.672  -3.589 -10.490  1.00 93.88           C  
ATOM    123 HD21 LEU A   9     -10.048  -4.544 -10.857  1.00 93.88           H  
ATOM    124 HD22 LEU A   9     -10.410  -3.153  -9.816  1.00 93.88           H  
ATOM    125 HD23 LEU A   9      -9.534  -2.908 -11.330  1.00 93.88           H  
ATOM    126  N   PHE A  10      -8.945  -5.779  -5.496  1.00 92.00           N  
ATOM    127  H   PHE A  10      -8.116  -5.225  -5.333  1.00 92.00           H  
ATOM    128  CA  PHE A  10      -9.235  -6.888  -4.582  1.00 92.00           C  
ATOM    129  HA  PHE A  10      -9.976  -7.547  -5.036  1.00 92.00           H  
ATOM    130  C   PHE A  10      -9.849  -6.442  -3.248  1.00 92.00           C  
ATOM    131  CB  PHE A  10      -7.955  -7.706  -4.361  1.00 92.00           C  
ATOM    132  HB2 PHE A  10      -8.097  -8.371  -3.509  1.00 92.00           H  
ATOM    133  HB3 PHE A  10      -7.136  -7.033  -4.104  1.00 92.00           H  
ATOM    134  O   PHE A  10     -10.138  -7.297  -2.410  1.00 92.00           O  
ATOM    135  CG  PHE A  10      -7.560  -8.570  -5.541  1.00 92.00           C  
ATOM    136  CD1 PHE A  10      -8.150  -9.837  -5.703  1.00 92.00           C  
ATOM    137  HD1 PHE A  10      -8.897 -10.177  -5.000  1.00 92.00           H  
ATOM    138  CD2 PHE A  10      -6.602  -8.121  -6.468  1.00 92.00           C  
ATOM    139  HD2 PHE A  10      -6.157  -7.144  -6.352  1.00 92.00           H  
ATOM    140  CE1 PHE A  10      -7.775 -10.659  -6.780  1.00 92.00           C  
ATOM    141  HE1 PHE A  10      -8.234 -11.628  -6.904  1.00 92.00           H  
ATOM    142  CE2 PHE A  10      -6.228  -8.941  -7.547  1.00 92.00           C  
ATOM    143  HE2 PHE A  10      -5.497  -8.592  -8.262  1.00 92.00           H  
ATOM    144  CZ  PHE A  10      -6.812 -10.211  -7.701  1.00 92.00           C  
ATOM    145  HZ  PHE A  10      -6.531 -10.838  -8.535  1.00 92.00           H  
ATOM    146  N   LYS A  11     -10.010  -5.134  -3.025  1.00 70.06           N  
ATOM    147  H   LYS A  11      -9.906  -4.505  -3.808  1.00 70.06           H  
ATOM    148  CA  LYS A  11     -10.680  -4.582  -1.844  1.00 70.06           C  
ATOM    149  HA  LYS A  11     -10.737  -5.340  -1.064  1.00 70.06           H  
ATOM    150  C   LYS A  11     -12.122  -4.232  -2.176  1.00 70.06           C  
ATOM    151  CB  LYS A  11      -9.903  -3.366  -1.326  1.00 70.06           C  
ATOM    152  HB2 LYS A  11      -8.883  -3.670  -1.091  1.00 70.06           H  
ATOM    153  HB3 LYS A  11      -9.878  -2.601  -2.102  1.00 70.06           H  
ATOM    154  O   LYS A  11     -12.976  -4.559  -1.325  1.00 70.06           O  
ATOM    155  CG  LYS A  11     -10.577  -2.804  -0.069  1.00 70.06           C  
ATOM    156  HG2 LYS A  11     -11.581  -2.457  -0.312  1.00 70.06           H  
ATOM    157  HG3 LYS A  11     -10.645  -3.597   0.676  1.00 70.06           H  
ATOM    158  CD  LYS A  11      -9.789  -1.625   0.504  1.00 70.06           C  
ATOM    159  HD2 LYS A  11      -9.688  -0.869  -0.275  1.00 70.06           H  
ATOM    160  HD3 LYS A  11      -8.792  -1.948   0.802  1.00 70.06           H  
ATOM    161  CE  LYS A  11     -10.536  -1.006   1.690  1.00 70.06           C  
ATOM    162  HE2 LYS A  11     -11.548  -0.768   1.362  1.00 70.06           H  
ATOM    163  HE3 LYS A  11     -10.043  -0.073   1.965  1.00 70.06           H  
ATOM    164  NZ  LYS A  11     -10.579  -1.927   2.851  1.00 70.06           N  
ATOM    165  HZ1 LYS A  11      -9.645  -2.175   3.145  1.00 70.06           H  
ATOM    166  HZ2 LYS A  11     -11.090  -1.517   3.619  1.00 70.06           H  
ATOM    167  HZ3 LYS A  11     -11.054  -2.773   2.571  1.00 70.06           H  
ATOM    168  OXT LYS A  11     -12.297  -3.544  -3.198  1.00 70.06           O  
TER     169      LYS A  11                                                       
END
