# Supplementary material for: Unveiling the Bioactive Potential of the Invasive Jellyfish Phyllorhiza punctata Through Integrative Transcriptomic and Proteomic Analyses
Source: Biomolecules. 2025 Aug 4;15(8):1121. doi: 10.3390/biom15081121 (PMC12383608; doi:10.3390/biom15081121)
Supplement: Supplementary file 1 [file biomolecules-15-01121-s001.zip › Suplementary Material/FileS3/Alphafold2/XP_065059049_4552_relaxed_rank_001_alphafold2_ptm_model_3_seed_000.pdb]

ATOM      1  N   PHE A   1       8.180   3.345 -11.310  1.00 66.00           N  
ATOM      2  H   PHE A   1       7.946   4.107 -11.931  1.00 66.00           H  
ATOM      3  H2  PHE A   1       7.722   2.504 -11.631  1.00 66.00           H  
ATOM      4  H3  PHE A   1       9.180   3.210 -11.316  1.00 66.00           H  
ATOM      5  CA  PHE A   1       7.738   3.686  -9.946  1.00 66.00           C  
ATOM      6  HA  PHE A   1       7.931   2.854  -9.270  1.00 66.00           H  
ATOM      7  C   PHE A   1       6.245   3.952  -9.994  1.00 66.00           C  
ATOM      8  CB  PHE A   1       8.504   4.918  -9.435  1.00 66.00           C  
ATOM      9  HB2 PHE A   1       8.127   5.179  -8.446  1.00 66.00           H  
ATOM     10  HB3 PHE A   1       8.324   5.768 -10.094  1.00 66.00           H  
ATOM     11  O   PHE A   1       5.878   5.033 -10.442  1.00 66.00           O  
ATOM     12  CG  PHE A   1       9.994   4.682  -9.346  1.00 66.00           C  
ATOM     13  CD1 PHE A   1      10.536   4.101  -8.185  1.00 66.00           C  
ATOM     14  HD1 PHE A   1       9.905   3.866  -7.340  1.00 66.00           H  
ATOM     15  CD2 PHE A   1      10.838   5.011 -10.428  1.00 66.00           C  
ATOM     16  HD2 PHE A   1      10.447   5.502 -11.307  1.00 66.00           H  
ATOM     17  CE1 PHE A   1      11.914   3.839  -8.108  1.00 66.00           C  
ATOM     18  HE1 PHE A   1      12.335   3.407  -7.212  1.00 66.00           H  
ATOM     19  CE2 PHE A   1      12.214   4.738 -10.351  1.00 66.00           C  
ATOM     20  HE2 PHE A   1      12.870   5.003 -11.168  1.00 66.00           H  
ATOM     21  CZ  PHE A   1      12.751   4.150  -9.193  1.00 66.00           C  
ATOM     22  HZ  PHE A   1      13.811   3.957  -9.127  1.00 66.00           H  
ATOM     23  N   PRO A   2       5.370   2.980  -9.682  1.00 65.75           N  
ATOM     24  CA  PRO A   2       3.949   3.286  -9.596  1.00 65.75           C  
ATOM     25  HA  PRO A   2       3.574   3.645 -10.554  1.00 65.75           H  
ATOM     26  C   PRO A   2       3.780   4.381  -8.540  1.00 65.75           C  
ATOM     27  CB  PRO A   2       3.248   1.972  -9.237  1.00 65.75           C  
ATOM     28  HB2 PRO A   2       2.384   2.131  -8.591  1.00 65.75           H  
ATOM     29  HB3 PRO A   2       2.947   1.462 -10.152  1.00 65.75           H  
ATOM     30  O   PRO A   2       4.172   4.202  -7.388  1.00 65.75           O  
ATOM     31  CG  PRO A   2       4.337   1.160  -8.536  1.00 65.75           C  
ATOM     32  HG2 PRO A   2       4.186   0.088  -8.662  1.00 65.75           H  
ATOM     33  HG3 PRO A   2       4.354   1.415  -7.477  1.00 65.75           H  
ATOM     34  CD  PRO A   2       5.637   1.633  -9.194  1.00 65.75           C  
ATOM     35  HD2 PRO A   2       5.878   0.981 -10.034  1.00 65.75           H  
ATOM     36  HD3 PRO A   2       6.443   1.623  -8.460  1.00 65.75           H  
ATOM     37  N   ALA A   3       3.280   5.540  -8.963  1.00 71.00           N  
ATOM     38  H   ALA A   3       3.038   5.646  -9.938  1.00 71.00           H  
ATOM     39  CA  ALA A   3       2.866   6.591  -8.055  1.00 71.00           C  
ATOM     40  HA  ALA A   3       3.674   6.825  -7.363  1.00 71.00           H  
ATOM     41  C   ALA A   3       1.679   6.032  -7.273  1.00 71.00           C  
ATOM     42  CB  ALA A   3       2.520   7.847  -8.867  1.00 71.00           C  
ATOM     43  HB1 ALA A   3       1.734   7.628  -9.590  1.00 71.00           H  
ATOM     44  HB2 ALA A   3       2.169   8.629  -8.194  1.00 71.00           H  
ATOM     45  HB3 ALA A   3       3.405   8.204  -9.394  1.00 71.00           H  
ATOM     46  O   ALA A   3       0.554   6.012  -7.767  1.00 71.00           O  
ATOM     47  N   TYR A   4       1.936   5.498  -6.081  1.00 71.44           N  
ATOM     48  H   TYR A   4       2.895   5.408  -5.777  1.00 71.44           H  
ATOM     49  CA  TYR A   4       0.870   5.106  -5.175  1.00 71.44           C  
ATOM     50  HA  TYR A   4       0.094   4.592  -5.743  1.00 71.44           H  
ATOM     51  C   TYR A   4       0.258   6.386  -4.604  1.00 71.44           C  
ATOM     52  CB  TYR A   4       1.387   4.127  -4.117  1.00 71.44           C  
ATOM     53  HB2 TYR A   4       2.131   4.623  -3.493  1.00 71.44           H  
ATOM     54  HB3 TYR A   4       1.881   3.296  -4.622  1.00 71.44           H  
ATOM     55  O   TYR A   4       0.582   6.825  -3.505  1.00 71.44           O  
ATOM     56  CG  TYR A   4       0.283   3.561  -3.245  1.00 71.44           C  
ATOM     57  CD1 TYR A   4       0.099   4.041  -1.934  1.00 71.44           C  
ATOM     58  HD1 TYR A   4       0.741   4.822  -1.554  1.00 71.44           H  
ATOM     59  CD2 TYR A   4      -0.569   2.559  -3.751  1.00 71.44           C  
ATOM     60  HD2 TYR A   4      -0.436   2.192  -4.758  1.00 71.44           H  
ATOM     61  CE1 TYR A   4      -0.912   3.502  -1.118  1.00 71.44           C  
ATOM     62  HE1 TYR A   4      -1.043   3.870  -0.111  1.00 71.44           H  
ATOM     63  CE2 TYR A   4      -1.599   2.035  -2.946  1.00 71.44           C  
ATOM     64  HE2 TYR A   4      -2.264   1.274  -3.327  1.00 71.44           H  
ATOM     65  OH  TYR A   4      -2.776   2.011  -0.858  1.00 71.44           O  
ATOM     66  HH  TYR A   4      -2.721   2.322   0.049  1.00 71.44           H  
ATOM     67  CZ  TYR A   4      -1.765   2.497  -1.625  1.00 71.44           C  
ATOM     68  N   SER A   5      -0.587   7.038  -5.399  1.00 71.00           N  
ATOM     69  H   SER A   5      -0.731   6.682  -6.333  1.00 71.00           H  
ATOM     70  CA  SER A   5      -1.465   8.092  -4.914  1.00 71.00           C  
ATOM     71  HA  SER A   5      -0.996   8.600  -4.071  1.00 71.00           H  
ATOM     72  C   SER A   5      -2.733   7.419  -4.412  1.00 71.00           C  
ATOM     73  CB  SER A   5      -1.727   9.143  -5.992  1.00 71.00           C  
ATOM     74  HB2 SER A   5      -0.784   9.439  -6.452  1.00 71.00           H  
ATOM     75  HB3 SER A   5      -2.383   8.736  -6.762  1.00 71.00           H  
ATOM     76  O   SER A   5      -3.733   7.310  -5.115  1.00 71.00           O  
ATOM     77  OG  SER A   5      -2.325  10.276  -5.396  1.00 71.00           O  
ATOM     78  HG  SER A   5      -1.652  10.810  -4.968  1.00 71.00           H  
ATOM     79  N   SER A   6      -2.659   6.872  -3.204  1.00 70.88           N  
ATOM     80  H   SER A   6      -1.789   6.936  -2.695  1.00 70.88           H  
ATOM     81  CA  SER A   6      -3.862   6.486  -2.484  1.00 70.88           C  
ATOM     82  HA  SER A   6      -4.666   6.259  -3.185  1.00 70.88           H  
ATOM     83  C   SER A   6      -4.278   7.680  -1.648  1.00 70.88           C  
ATOM     84  CB  SER A   6      -3.622   5.222  -1.671  1.00 70.88           C  
ATOM     85  HB2 SER A   6      -2.954   5.425  -0.834  1.00 70.88           H  
ATOM     86  HB3 SER A   6      -3.168   4.491  -2.340  1.00 70.88           H  
ATOM     87  O   SER A   6      -3.752   7.907  -0.560  1.00 70.88           O  
ATOM     88  OG  SER A   6      -4.845   4.694  -1.209  1.00 70.88           O  
ATOM     89  HG  SER A   6      -4.734   3.751  -1.067  1.00 70.88           H  
ATOM     90  N   THR A   7      -5.219   8.474  -2.156  1.00 75.88           N  
ATOM     91  H   THR A   7      -5.524   8.328  -3.108  1.00 75.88           H  
ATOM     92  CA  THR A   7      -6.019   9.354  -1.298  1.00 75.88           C  
ATOM     93  HA  THR A   7      -5.361   9.826  -0.568  1.00 75.88           H  
ATOM     94  C   THR A   7      -7.001   8.471  -0.523  1.00 75.88           C  
ATOM     95  CB  THR A   7      -6.712  10.475  -2.092  1.00 75.88           C  
ATOM     96  HB  THR A   7      -7.529  10.060  -2.683  1.00 75.88           H  
ATOM     97  O   THR A   7      -8.209   8.499  -0.739  1.00 75.88           O  
ATOM     98  CG2 THR A   7      -7.244  11.581  -1.180  1.00 75.88           C  
ATOM     99 HG21 THR A   7      -7.703  12.359  -1.789  1.00 75.88           H  
ATOM    100 HG22 THR A   7      -6.434  12.013  -0.592  1.00 75.88           H  
ATOM    101 HG23 THR A   7      -8.001  11.179  -0.507  1.00 75.88           H  
ATOM    102  OG1 THR A   7      -5.795  11.092  -2.966  1.00 75.88           O  
ATOM    103  HG1 THR A   7      -5.095  11.485  -2.439  1.00 75.88           H  
ATOM    104  N   ALA A   8      -6.470   7.609   0.345  1.00 71.25           N  
ATOM    105  H   ALA A   8      -5.466   7.587   0.445  1.00 71.25           H  
ATOM    106  CA  ALA A   8      -7.260   6.809   1.262  1.00 71.25           C  
ATOM    107  HA  ALA A   8      -8.183   6.491   0.778  1.00 71.25           H  
ATOM    108  C   ALA A   8      -7.614   7.686   2.459  1.00 71.25           C  
ATOM    109  CB  ALA A   8      -6.482   5.550   1.667  1.00 71.25           C  
ATOM    110  HB1 ALA A   8      -5.496   5.820   2.044  1.00 71.25           H  
ATOM    111  HB2 ALA A   8      -6.379   4.889   0.806  1.00 71.25           H  
ATOM    112  HB3 ALA A   8      -7.027   5.020   2.448  1.00 71.25           H  
ATOM    113  O   ALA A   8      -6.846   7.791   3.410  1.00 71.25           O  
ATOM    114  N   GLY A   9      -8.772   8.336   2.404  1.00 71.12           N  
ATOM    115  H   GLY A   9      -9.301   8.312   1.544  1.00 71.12           H  
ATOM    116  CA  GLY A   9      -9.355   8.914   3.606  1.00 71.12           C  
ATOM    117  HA2 GLY A   9      -8.593   9.081   4.367  1.00 71.12           H  
ATOM    118  HA3 GLY A   9     -10.081   8.214   4.020  1.00 71.12           H  
ATOM    119  C   GLY A   9     -10.037  10.243   3.370  1.00 71.12           C  
ATOM    120  O   GLY A   9      -9.500  11.294   3.695  1.00 71.12           O  
ATOM    121  N   ILE A  10     -11.283  10.184   2.918  1.00 74.25           N  
ATOM    122  H   ILE A  10     -11.604   9.301   2.548  1.00 74.25           H  
ATOM    123  CA  ILE A  10     -12.294  10.968   3.618  1.00 74.25           C  
ATOM    124  HA  ILE A  10     -11.816  11.659   4.312  1.00 74.25           H  
ATOM    125  C   ILE A  10     -13.084   9.991   4.483  1.00 74.25           C  
ATOM    126  CB  ILE A  10     -13.159  11.827   2.676  1.00 74.25           C  
ATOM    127  HB  ILE A  10     -13.999  12.194   3.267  1.00 74.25           H  
ATOM    128  O   ILE A  10     -14.053   9.385   4.040  1.00 74.25           O  
ATOM    129  CG1 ILE A  10     -13.711  11.068   1.448  1.00 74.25           C  
ATOM    130 HG12 ILE A  10     -12.980  11.090   0.640  1.00 74.25           H  
ATOM    131 HG13 ILE A  10     -13.893  10.020   1.688  1.00 74.25           H  
ATOM    132  CG2 ILE A  10     -12.344  13.051   2.219  1.00 74.25           C  
ATOM    133 HG21 ILE A  10     -11.470  12.727   1.653  1.00 74.25           H  
ATOM    134 HG22 ILE A  10     -12.953  13.703   1.594  1.00 74.25           H  
ATOM    135 HG23 ILE A  10     -12.004  13.615   3.088  1.00 74.25           H  
ATOM    136  CD1 ILE A  10     -15.034  11.663   0.956  1.00 74.25           C  
ATOM    137 HD11 ILE A  10     -15.781  11.608   1.748  1.00 74.25           H  
ATOM    138 HD12 ILE A  10     -15.388  11.094   0.097  1.00 74.25           H  
ATOM    139 HD13 ILE A  10     -14.893  12.702   0.659  1.00 74.25           H  
ATOM    140  N   CYS A  11     -12.640   9.793   5.721  1.00 70.12           N  
ATOM    141  H   CYS A  11     -11.811  10.276   6.038  1.00 70.12           H  
ATOM    142  CA  CYS A  11     -13.564   9.375   6.763  1.00 70.12           C  
ATOM    143  HA  CYS A  11     -14.183   8.550   6.411  1.00 70.12           H  
ATOM    144  C   CYS A  11     -14.491  10.573   7.009  1.00 70.12           C  
ATOM    145  CB  CYS A  11     -12.809   8.889   8.016  1.00 70.12           C  
ATOM    146  HB2 CYS A  11     -13.437   9.064   8.890  1.00 70.12           H  
ATOM    147  HB3 CYS A  11     -12.641   7.816   7.928  1.00 70.12           H  
ATOM    148  O   CYS A  11     -14.104  11.552   7.643  1.00 70.12           O  
ATOM    149  SG  CYS A  11     -11.196   9.704   8.256  1.00 70.12           S  
ATOM    150  HG  CYS A  11     -10.966   9.235   9.485  1.00 70.12           H  
ATOM    151  N   LYS A  12     -15.675  10.536   6.399  1.00 71.25           N  
ATOM    152  H   LYS A  12     -15.896   9.689   5.896  1.00 71.25           H  
ATOM    153  CA  LYS A  12     -16.840  11.225   6.948  1.00 71.25           C  
ATOM    154  HA  LYS A  12     -16.536  12.037   7.609  1.00 71.25           H  
ATOM    155  C   LYS A  12     -17.576  10.246   7.843  1.00 71.25           C  
ATOM    156  CB  LYS A  12     -17.759  11.765   5.850  1.00 71.25           C  
ATOM    157  HB2 LYS A  12     -17.908  10.998   5.089  1.00 71.25           H  
ATOM    158  HB3 LYS A  12     -18.724  11.987   6.304  1.00 71.25           H  
ATOM    159  O   LYS A  12     -17.622   9.057   7.455  1.00 71.25           O  
ATOM    160  CG  LYS A  12     -17.207  13.046   5.220  1.00 71.25           C  
ATOM    161  HG2 LYS A  12     -16.996  13.773   6.004  1.00 71.25           H  
ATOM    162  HG3 LYS A  12     -16.287  12.824   4.678  1.00 71.25           H  
ATOM    163  CD  LYS A  12     -18.253  13.624   4.264  1.00 71.25           C  
ATOM    164  HD2 LYS A  12     -19.175  13.809   4.815  1.00 71.25           H  
ATOM    165  HD3 LYS A  12     -18.449  12.896   3.476  1.00 71.25           H  
ATOM    166  CE  LYS A  12     -17.748  14.931   3.652  1.00 71.25           C  
ATOM    167  HE2 LYS A  12     -17.551  15.635   4.460  1.00 71.25           H  
ATOM    168  HE3 LYS A  12     -16.804  14.731   3.144  1.00 71.25           H  
ATOM    169  NZ  LYS A  12     -18.741  15.489   2.704  1.00 71.25           N  
ATOM    170  HZ1 LYS A  12     -18.404  16.355   2.307  1.00 71.25           H  
ATOM    171  HZ2 LYS A  12     -18.917  14.832   1.957  1.00 71.25           H  
ATOM    172  HZ3 LYS A  12     -19.611  15.668   3.184  1.00 71.25           H  
ATOM    173  OXT LYS A  12     -18.060  10.737   8.878  1.00 71.25           O  
TER     174      LYS A  12                                                       
END
