# Supplementary material for: Unveiling the Bioactive Potential of the Invasive Jellyfish Phyllorhiza punctata Through Integrative Transcriptomic and Proteomic Analyses
Source: Biomolecules. 2025 Aug 4;15(8):1121. doi: 10.3390/biom15081121 (PMC12383608; doi:10.3390/biom15081121)
Supplement: Supplementary file 1 [file biomolecules-15-01121-s001.zip › Suplementary Material/FileS3/Alphafold2/XP_065059114_14545_relaxed_rank_001_alphafold2_ptm_model_5_seed_000.pdb]

ATOM      1  N   VAL A   1      13.874  12.887   3.472  1.00 46.12           N  
ATOM      2  H   VAL A   1      13.801  13.008   2.472  1.00 46.12           H  
ATOM      3  H2  VAL A   1      14.366  13.680   3.857  1.00 46.12           H  
ATOM      4  H3  VAL A   1      14.399  12.043   3.655  1.00 46.12           H  
ATOM      5  CA  VAL A   1      12.515  12.799   4.050  1.00 46.12           C  
ATOM      6  HA  VAL A   1      12.589  12.664   5.129  1.00 46.12           H  
ATOM      7  C   VAL A   1      11.809  11.570   3.503  1.00 46.12           C  
ATOM      8  CB  VAL A   1      11.694  14.085   3.812  1.00 46.12           C  
ATOM      9  HB  VAL A   1      10.657  13.895   4.087  1.00 46.12           H  
ATOM     10  O   VAL A   1      11.108  11.635   2.506  1.00 46.12           O  
ATOM     11  CG1 VAL A   1      12.231  15.192   4.724  1.00 46.12           C  
ATOM     12 HG11 VAL A   1      11.601  16.076   4.628  1.00 46.12           H  
ATOM     13 HG12 VAL A   1      13.252  15.470   4.461  1.00 46.12           H  
ATOM     14 HG13 VAL A   1      12.195  14.872   5.765  1.00 46.12           H  
ATOM     15  CG2 VAL A   1      11.750  14.621   2.371  1.00 46.12           C  
ATOM     16 HG21 VAL A   1      11.115  15.504   2.297  1.00 46.12           H  
ATOM     17 HG22 VAL A   1      11.379  13.891   1.652  1.00 46.12           H  
ATOM     18 HG23 VAL A   1      12.760  14.921   2.091  1.00 46.12           H  
ATOM     19  N   THR A   2      12.026  10.416   4.126  1.00 54.91           N  
ATOM     20  H   THR A   2      12.640  10.353   4.926  1.00 54.91           H  
ATOM     21  CA  THR A   2      11.137   9.275   3.903  1.00 54.91           C  
ATOM     22  HA  THR A   2      10.870   9.193   2.849  1.00 54.91           H  
ATOM     23  C   THR A   2       9.890   9.575   4.710  1.00 54.91           C  
ATOM     24  CB  THR A   2      11.803   7.962   4.315  1.00 54.91           C  
ATOM     25  HB  THR A   2      12.120   8.011   5.357  1.00 54.91           H  
ATOM     26  O   THR A   2       9.848   9.345   5.915  1.00 54.91           O  
ATOM     27  CG2 THR A   2      10.896   6.756   4.118  1.00 54.91           C  
ATOM     28 HG21 THR A   2      11.442   5.864   4.426  1.00 54.91           H  
ATOM     29 HG22 THR A   2      10.006   6.845   4.742  1.00 54.91           H  
ATOM     30 HG23 THR A   2      10.601   6.669   3.073  1.00 54.91           H  
ATOM     31  OG1 THR A   2      12.927   7.782   3.489  1.00 54.91           O  
ATOM     32  HG1 THR A   2      13.233   6.879   3.599  1.00 54.91           H  
ATOM     33  N   PHE A   3       8.922  10.234   4.078  1.00 53.94           N  
ATOM     34  H   PHE A   3       9.046  10.489   3.109  1.00 53.94           H  
ATOM     35  CA  PHE A   3       7.645  10.491   4.720  1.00 53.94           C  
ATOM     36  HA  PHE A   3       7.837  11.096   5.607  1.00 53.94           H  
ATOM     37  C   PHE A   3       7.028   9.142   5.123  1.00 53.94           C  
ATOM     38  CB  PHE A   3       6.732  11.290   3.785  1.00 53.94           C  
ATOM     39  HB2 PHE A   3       5.740  11.349   4.233  1.00 53.94           H  
ATOM     40  HB3 PHE A   3       6.631  10.763   2.836  1.00 53.94           H  
ATOM     41  O   PHE A   3       7.135   8.189   4.344  1.00 53.94           O  
ATOM     42  CG  PHE A   3       7.227  12.700   3.532  1.00 53.94           C  
ATOM     43  CD1 PHE A   3       6.886  13.734   4.426  1.00 53.94           C  
ATOM     44  HD1 PHE A   3       6.266  13.528   5.286  1.00 53.94           H  
ATOM     45  CD2 PHE A   3       8.030  12.985   2.412  1.00 53.94           C  
ATOM     46  HD2 PHE A   3       8.289  12.204   1.712  1.00 53.94           H  
ATOM     47  CE1 PHE A   3       7.342  15.045   4.199  1.00 53.94           C  
ATOM     48  HE1 PHE A   3       7.068  15.838   4.878  1.00 53.94           H  
ATOM     49  CE2 PHE A   3       8.470  14.299   2.177  1.00 53.94           C  
ATOM     50  HE2 PHE A   3       9.046  14.522   1.291  1.00 53.94           H  
ATOM     51  CZ  PHE A   3       8.134  15.328   3.073  1.00 53.94           C  
ATOM     52  HZ  PHE A   3       8.462  16.340   2.885  1.00 53.94           H  
ATOM     53  N   PRO A   4       6.363   9.046   6.287  1.00 61.88           N  
ATOM     54  CA  PRO A   4       5.684   7.829   6.734  1.00 61.88           C  
ATOM     55  HA  PRO A   4       6.438   7.090   7.004  1.00 61.88           H  
ATOM     56  C   PRO A   4       4.750   7.209   5.678  1.00 61.88           C  
ATOM     57  CB  PRO A   4       4.914   8.244   7.991  1.00 61.88           C  
ATOM     58  HB2 PRO A   4       4.836   7.424   8.705  1.00 61.88           H  
ATOM     59  HB3 PRO A   4       3.921   8.604   7.720  1.00 61.88           H  
ATOM     60  O   PRO A   4       4.497   6.018   5.721  1.00 61.88           O  
ATOM     61  CG  PRO A   4       5.733   9.406   8.549  1.00 61.88           C  
ATOM     62  HG2 PRO A   4       5.122  10.085   9.146  1.00 61.88           H  
ATOM     63  HG3 PRO A   4       6.560   9.016   9.141  1.00 61.88           H  
ATOM     64  CD  PRO A   4       6.279  10.085   7.300  1.00 61.88           C  
ATOM     65  HD2 PRO A   4       7.257  10.510   7.527  1.00 61.88           H  
ATOM     66  HD3 PRO A   4       5.590  10.863   6.971  1.00 61.88           H  
ATOM     67  N   GLY A   5       4.283   7.975   4.683  1.00 61.75           N  
ATOM     68  H   GLY A   5       4.488   8.964   4.701  1.00 61.75           H  
ATOM     69  CA  GLY A   5       3.523   7.442   3.548  1.00 61.75           C  
ATOM     70  HA2 GLY A   5       3.044   8.273   3.029  1.00 61.75           H  
ATOM     71  HA3 GLY A   5       2.737   6.785   3.918  1.00 61.75           H  
ATOM     72  C   GLY A   5       4.345   6.660   2.511  1.00 61.75           C  
ATOM     73  O   GLY A   5       3.849   5.681   1.975  1.00 61.75           O  
ATOM     74  N   GLY A   6       5.597   7.026   2.219  1.00 65.56           N  
ATOM     75  H   GLY A   6       6.034   7.749   2.774  1.00 65.56           H  
ATOM     76  CA  GLY A   6       6.360   6.410   1.119  1.00 65.56           C  
ATOM     77  HA2 GLY A   6       7.222   7.036   0.890  1.00 65.56           H  
ATOM     78  HA3 GLY A   6       5.732   6.353   0.230  1.00 65.56           H  
ATOM     79  C   GLY A   6       6.868   4.998   1.431  1.00 65.56           C  
ATOM     80  O   GLY A   6       6.721   4.085   0.623  1.00 65.56           O  
ATOM     81  N   VAL A   7       7.430   4.798   2.629  1.00 63.28           N  
ATOM     82  H   VAL A   7       7.492   5.579   3.266  1.00 63.28           H  
ATOM     83  CA  VAL A   7       7.944   3.480   3.051  1.00 63.28           C  
ATOM     84  HA  VAL A   7       8.472   3.040   2.205  1.00 63.28           H  
ATOM     85  C   VAL A   7       6.817   2.498   3.357  1.00 63.28           C  
ATOM     86  CB  VAL A   7       8.950   3.626   4.218  1.00 63.28           C  
ATOM     87  HB  VAL A   7       8.867   4.630   4.634  1.00 63.28           H  
ATOM     88  O   VAL A   7       6.931   1.316   3.033  1.00 63.28           O  
ATOM     89  CG1 VAL A   7       8.784   2.642   5.382  1.00 63.28           C  
ATOM     90 HG11 VAL A   7       7.833   2.823   5.882  1.00 63.28           H  
ATOM     91 HG12 VAL A   7       8.829   1.613   5.025  1.00 63.28           H  
ATOM     92 HG13 VAL A   7       9.578   2.794   6.113  1.00 63.28           H  
ATOM     93  CG2 VAL A   7      10.368   3.448   3.668  1.00 63.28           C  
ATOM     94 HG21 VAL A   7      10.549   4.158   2.861  1.00 63.28           H  
ATOM     95 HG22 VAL A   7      11.102   3.597   4.460  1.00 63.28           H  
ATOM     96 HG23 VAL A   7      10.486   2.438   3.275  1.00 63.28           H  
ATOM     97  N   LEU A   8       5.711   2.975   3.934  1.00 65.25           N  
ATOM     98  H   LEU A   8       5.644   3.956   4.166  1.00 65.25           H  
ATOM     99  CA  LEU A   8       4.590   2.097   4.253  1.00 65.25           C  
ATOM    100  HA  LEU A   8       4.985   1.177   4.685  1.00 65.25           H  
ATOM    101  C   LEU A   8       3.846   1.639   2.995  1.00 65.25           C  
ATOM    102  CB  LEU A   8       3.678   2.750   5.303  1.00 65.25           C  
ATOM    103  HB2 LEU A   8       3.264   3.674   4.898  1.00 65.25           H  
ATOM    104  HB3 LEU A   8       2.850   2.067   5.492  1.00 65.25           H  
ATOM    105  O   LEU A   8       3.416   0.493   2.952  1.00 65.25           O  
ATOM    106  CG  LEU A   8       4.376   3.057   6.646  1.00 65.25           C  
ATOM    107  HG  LEU A   8       5.084   3.877   6.519  1.00 65.25           H  
ATOM    108  CD1 LEU A   8       3.325   3.442   7.687  1.00 65.25           C  
ATOM    109 HD11 LEU A   8       2.640   2.612   7.857  1.00 65.25           H  
ATOM    110 HD12 LEU A   8       3.811   3.708   8.626  1.00 65.25           H  
ATOM    111 HD13 LEU A   8       2.762   4.305   7.329  1.00 65.25           H  
ATOM    112  CD2 LEU A   8       5.195   1.902   7.216  1.00 65.25           C  
ATOM    113 HD21 LEU A   8       6.025   1.649   6.556  1.00 65.25           H  
ATOM    114 HD22 LEU A   8       4.558   1.025   7.337  1.00 65.25           H  
ATOM    115 HD23 LEU A   8       5.604   2.183   8.186  1.00 65.25           H  
ATOM    116  N   VAL A   9       3.788   2.454   1.938  1.00 67.62           N  
ATOM    117  H   VAL A   9       4.124   3.402   2.027  1.00 67.62           H  
ATOM    118  CA  VAL A   9       3.223   2.033   0.642  1.00 67.62           C  
ATOM    119  HA  VAL A   9       2.258   1.556   0.815  1.00 67.62           H  
ATOM    120  C   VAL A   9       4.101   0.997  -0.064  1.00 67.62           C  
ATOM    121  CB  VAL A   9       2.997   3.259  -0.253  1.00 67.62           C  
ATOM    122  HB  VAL A   9       3.920   3.837  -0.297  1.00 67.62           H  
ATOM    123  O   VAL A   9       3.569   0.102  -0.712  1.00 67.62           O  
ATOM    124  CG1 VAL A   9       2.562   2.925  -1.685  1.00 67.62           C  
ATOM    125 HG11 VAL A   9       2.313   3.841  -2.222  1.00 67.62           H  
ATOM    126 HG12 VAL A   9       1.692   2.268  -1.673  1.00 67.62           H  
ATOM    127 HG13 VAL A   9       3.373   2.430  -2.218  1.00 67.62           H  
ATOM    128  CG2 VAL A   9       1.894   4.133   0.337  1.00 67.62           C  
ATOM    129 HG21 VAL A   9       2.023   5.132  -0.079  1.00 67.62           H  
ATOM    130 HG22 VAL A   9       1.954   4.192   1.424  1.00 67.62           H  
ATOM    131 HG23 VAL A   9       0.915   3.732   0.073  1.00 67.62           H  
ATOM    132  N   GLY A  10       5.428   1.076   0.076  1.00 66.31           N  
ATOM    133  H   GLY A  10       5.816   1.853   0.593  1.00 66.31           H  
ATOM    134  CA  GLY A  10       6.344   0.125  -0.561  1.00 66.31           C  
ATOM    135  HA2 GLY A  10       6.076   0.011  -1.612  1.00 66.31           H  
ATOM    136  HA3 GLY A  10       7.357   0.523  -0.507  1.00 66.31           H  
ATOM    137  C   GLY A  10       6.353  -1.267   0.079  1.00 66.31           C  
ATOM    138  O   GLY A  10       6.487  -2.258  -0.631  1.00 66.31           O  
ATOM    139  N   CYS A  11       6.208  -1.354   1.404  1.00 67.81           N  
ATOM    140  H   CYS A  11       6.134  -0.499   1.937  1.00 67.81           H  
ATOM    141  CA  CYS A  11       6.269  -2.637   2.119  1.00 67.81           C  
ATOM    142  HA  CYS A  11       6.766  -3.376   1.491  1.00 67.81           H  
ATOM    143  C   CYS A  11       4.880  -3.215   2.443  1.00 67.81           C  
ATOM    144  CB  CYS A  11       7.137  -2.437   3.369  1.00 67.81           C  
ATOM    145  HB2 CYS A  11       6.557  -1.930   4.140  1.00 67.81           H  
ATOM    146  HB3 CYS A  11       8.004  -1.828   3.114  1.00 67.81           H  
ATOM    147  O   CYS A  11       4.695  -4.428   2.438  1.00 67.81           O  
ATOM    148  SG  CYS A  11       7.717  -4.045   3.979  1.00 67.81           S  
ATOM    149  HG  CYS A  11       8.360  -3.603   5.063  1.00 67.81           H  
ATOM    150  N   SER A  12       3.885  -2.354   2.667  1.00 59.75           N  
ATOM    151  H   SER A  12       4.075  -1.363   2.620  1.00 59.75           H  
ATOM    152  CA  SER A  12       2.528  -2.753   3.046  1.00 59.75           C  
ATOM    153  HA  SER A  12       2.359  -3.797   2.784  1.00 59.75           H  
ATOM    154  C   SER A  12       1.497  -1.896   2.301  1.00 59.75           C  
ATOM    155  CB  SER A  12       2.350  -2.647   4.564  1.00 59.75           C  
ATOM    156  HB2 SER A  12       1.323  -2.903   4.825  1.00 59.75           H  
ATOM    157  HB3 SER A  12       2.552  -1.624   4.883  1.00 59.75           H  
ATOM    158  O   SER A  12       0.806  -1.083   2.924  1.00 59.75           O  
ATOM    159  OG  SER A  12       3.228  -3.531   5.232  1.00 59.75           O  
ATOM    160  HG  SER A  12       3.059  -3.499   6.176  1.00 59.75           H  
ATOM    161  N   PRO A  13       1.341  -2.075   0.974  1.00 63.56           N  
ATOM    162  CA  PRO A  13       0.391  -1.319   0.147  1.00 63.56           C  
ATOM    163  HA  PRO A  13       0.704  -0.276   0.109  1.00 63.56           H  
ATOM    164  C   PRO A  13      -1.063  -1.353   0.662  1.00 63.56           C  
ATOM    165  CB  PRO A  13       0.515  -1.922  -1.261  1.00 63.56           C  
ATOM    166  HB2 PRO A  13      -0.447  -1.993  -1.769  1.00 63.56           H  
ATOM    167  HB3 PRO A  13       1.202  -1.313  -1.848  1.00 63.56           H  
ATOM    168  O   PRO A  13      -1.872  -0.512   0.284  1.00 63.56           O  
ATOM    169  CG  PRO A  13       1.133  -3.302  -1.037  1.00 63.56           C  
ATOM    170  HG2 PRO A  13       1.698  -3.640  -1.906  1.00 63.56           H  
ATOM    171  HG3 PRO A  13       0.353  -4.018  -0.780  1.00 63.56           H  
ATOM    172  CD  PRO A  13       2.033  -3.071   0.168  1.00 63.56           C  
ATOM    173  HD2 PRO A  13       2.182  -4.012   0.696  1.00 63.56           H  
ATOM    174  HD3 PRO A  13       2.992  -2.669  -0.159  1.00 63.56           H  
ATOM    175  N   GLY A  14      -1.398  -2.279   1.567  1.00 63.00           N  
ATOM    176  H   GLY A  14      -0.687  -2.941   1.844  1.00 63.00           H  
ATOM    177  CA  GLY A  14      -2.713  -2.372   2.202  1.00 63.00           C  
ATOM    178  HA2 GLY A  14      -3.482  -2.285   1.435  1.00 63.00           H  
ATOM    179  HA3 GLY A  14      -2.809  -3.357   2.659  1.00 63.00           H  
ATOM    180  C   GLY A  14      -3.024  -1.331   3.290  1.00 63.00           C  
ATOM    181  O   GLY A  14      -4.198  -1.155   3.592  1.00 63.00           O  
ATOM    182  N   PHE A  15      -2.043  -0.626   3.876  1.00 62.88           N  
ATOM    183  H   PHE A  15      -1.089  -0.783   3.584  1.00 62.88           H  
ATOM    184  CA  PHE A  15      -2.300   0.292   5.011  1.00 62.88           C  
ATOM    185  HA  PHE A  15      -3.224  -0.024   5.495  1.00 62.88           H  
ATOM    186  C   PHE A  15      -2.542   1.760   4.618  1.00 62.88           C  
ATOM    187  CB  PHE A  15      -1.188   0.173   6.071  1.00 62.88           C  
ATOM    188  HB2 PHE A  15      -0.400  -0.487   5.708  1.00 62.88           H  
ATOM    189  HB3 PHE A  15      -0.725   1.148   6.224  1.00 62.88           H  
ATOM    190  O   PHE A  15      -3.038   2.529   5.433  1.00 62.88           O  
ATOM    191  CG  PHE A  15      -1.671  -0.345   7.416  1.00 62.88           C  
ATOM    192  CD1 PHE A  15      -2.126   0.545   8.409  1.00 62.88           C  
ATOM    193  HD1 PHE A  15      -2.156   1.606   8.206  1.00 62.88           H  
ATOM    194  CD2 PHE A  15      -1.666  -1.729   7.675  1.00 62.88           C  
ATOM    195  HD2 PHE A  15      -1.334  -2.419   6.913  1.00 62.88           H  
ATOM    196  CE1 PHE A  15      -2.551   0.055   9.658  1.00 62.88           C  
ATOM    197  HE1 PHE A  15      -2.903   0.740  10.415  1.00 62.88           H  
ATOM    198  CE2 PHE A  15      -2.094  -2.219   8.922  1.00 62.88           C  
ATOM    199  HE2 PHE A  15      -2.091  -3.282   9.114  1.00 62.88           H  
ATOM    200  CZ  PHE A  15      -2.532  -1.328   9.916  1.00 62.88           C  
ATOM    201  HZ  PHE A  15      -2.866  -1.705  10.871  1.00 62.88           H  
ATOM    202  N   MET A  16      -2.214   2.173   3.386  1.00 61.72           N  
ATOM    203  H   MET A  16      -1.790   1.508   2.755  1.00 61.72           H  
ATOM    204  CA  MET A  16      -2.610   3.493   2.858  1.00 61.72           C  
ATOM    205  HA  MET A  16      -2.428   4.259   3.611  1.00 61.72           H  
ATOM    206  C   MET A  16      -4.105   3.526   2.527  1.00 61.72           C  
ATOM    207  CB  MET A  16      -1.773   3.819   1.613  1.00 61.72           C  
ATOM    208  HB2 MET A  16      -0.727   3.916   1.903  1.00 61.72           H  
ATOM    209  HB3 MET A  16      -1.857   2.988   0.912  1.00 61.72           H  
ATOM    210  O   MET A  16      -4.743   4.564   2.660  1.00 61.72           O  
ATOM    211  CG  MET A  16      -2.215   5.101   0.888  1.00 61.72           C  
ATOM    212  HG2 MET A  16      -3.293   5.081   0.731  1.00 61.72           H  
ATOM    213  HG3 MET A  16      -1.979   5.973   1.497  1.00 61.72           H  
ATOM    214  SD  MET A  16      -1.493   5.267  -0.762  1.00 61.72           S  
ATOM    215  CE  MET A  16      -0.202   6.476  -0.418  1.00 61.72           C  
ATOM    216  HE1 MET A  16      -0.652   7.467  -0.350  1.00 61.72           H  
ATOM    217  HE2 MET A  16       0.275   6.248   0.535  1.00 61.72           H  
ATOM    218  HE3 MET A  16       0.528   6.472  -1.227  1.00 61.72           H  
ATOM    219  N   ASN A  17      -4.669   2.382   2.145  1.00 60.62           N  
ATOM    220  H   ASN A  17      -4.091   1.557   2.068  1.00 60.62           H  
ATOM    221  CA  ASN A  17      -6.103   2.215   1.970  1.00 60.62           C  
ATOM    222  HA  ASN A  17      -6.540   3.180   1.714  1.00 60.62           H  
ATOM    223  C   ASN A  17      -6.761   1.778   3.287  1.00 60.62           C  
ATOM    224  CB  ASN A  17      -6.361   1.257   0.797  1.00 60.62           C  
ATOM    225  HB2 ASN A  17      -5.754   1.550  -0.059  1.00 60.62           H  
ATOM    226  HB3 ASN A  17      -6.092   0.241   1.088  1.00 60.62           H  
ATOM    227  O   ASN A  17      -7.583   0.868   3.288  1.00 60.62           O  
ATOM    228  CG  ASN A  17      -7.813   1.302   0.354  1.00 60.62           C  
ATOM    229  ND2 ASN A  17      -8.418   0.171   0.074  1.00 60.62           N  
ATOM    230 HD21 ASN A  17      -9.394   0.250  -0.176  1.00 60.62           H  
ATOM    231 HD22 ASN A  17      -7.964  -0.708   0.277  1.00 60.62           H  
ATOM    232  OD1 ASN A  17      -8.417   2.350   0.220  1.00 60.62           O  
ATOM    233  N   VAL A  18      -6.371   2.375   4.420  1.00 56.66           N  
ATOM    234  H   VAL A  18      -5.685   3.113   4.356  1.00 56.66           H  
ATOM    235  CA  VAL A  18      -7.268   2.397   5.579  1.00 56.66           C  
ATOM    236  HA  VAL A  18      -7.778   1.436   5.646  1.00 56.66           H  
ATOM    237  C   VAL A  18      -8.290   3.488   5.274  1.00 56.66           C  
ATOM    238  CB  VAL A  18      -6.560   2.576   6.937  1.00 56.66           C  
ATOM    239  HB  VAL A  18      -7.329   2.656   7.706  1.00 56.66           H  
ATOM    240  O   VAL A  18      -7.930   4.667   5.273  1.00 56.66           O  
ATOM    241  CG1 VAL A  18      -5.747   1.314   7.251  1.00 56.66           C  
ATOM    242 HG11 VAL A  18      -5.280   1.400   8.232  1.00 56.66           H  
ATOM    243 HG12 VAL A  18      -4.972   1.171   6.498  1.00 56.66           H  
ATOM    244 HG13 VAL A  18      -6.401   0.442   7.249  1.00 56.66           H  
ATOM    245  CG2 VAL A  18      -5.654   3.809   7.063  1.00 56.66           C  
ATOM    246 HG21 VAL A  18      -5.055   3.742   7.971  1.00 56.66           H  
ATOM    247 HG22 VAL A  18      -6.260   4.713   7.115  1.00 56.66           H  
ATOM    248 HG23 VAL A  18      -4.989   3.885   6.202  1.00 56.66           H  
ATOM    249  N   PRO A  19      -9.540   3.135   4.938  1.00 54.84           N  
ATOM    250  CA  PRO A  19     -10.578   4.134   4.803  1.00 54.84           C  
ATOM    251  HA  PRO A  19     -10.290   4.890   4.073  1.00 54.84           H  
ATOM    252  C   PRO A  19     -10.726   4.746   6.193  1.00 54.84           C  
ATOM    253  CB  PRO A  19     -11.841   3.393   4.334  1.00 54.84           C  
ATOM    254  HB2 PRO A  19     -12.237   3.838   3.421  1.00 54.84           H  
ATOM    255  HB3 PRO A  19     -12.605   3.405   5.112  1.00 54.84           H  
ATOM    256  O   PRO A  19     -11.003   4.035   7.163  1.00 54.84           O  
ATOM    257  CG  PRO A  19     -11.384   1.956   4.082  1.00 54.84           C  
ATOM    258  HG2 PRO A  19     -12.152   1.232   4.353  1.00 54.84           H  
ATOM    259  HG3 PRO A  19     -11.099   1.840   3.036  1.00 54.84           H  
ATOM    260  CD  PRO A  19     -10.149   1.818   4.956  1.00 54.84           C  
ATOM    261  HD2 PRO A  19     -10.449   1.576   5.976  1.00 54.84           H  
ATOM    262  HD3 PRO A  19      -9.512   1.027   4.561  1.00 54.84           H  
ATOM    263  N   LYS A  20     -10.461   6.041   6.311  1.00 50.97           N  
ATOM    264  H   LYS A  20     -10.252   6.538   5.457  1.00 50.97           H  
ATOM    265  CA  LYS A  20     -11.151   6.827   7.322  1.00 50.97           C  
ATOM    266  HA  LYS A  20     -11.509   6.175   8.118  1.00 50.97           H  
ATOM    267  C   LYS A  20     -12.408   7.369   6.672  1.00 50.97           C  
ATOM    268  CB  LYS A  20     -10.259   7.930   7.902  1.00 50.97           C  
ATOM    269  HB2 LYS A  20      -9.249   7.851   7.500  1.00 50.97           H  
ATOM    270  HB3 LYS A  20     -10.665   8.901   7.621  1.00 50.97           H  
ATOM    271  O   LYS A  20     -12.286   7.830   5.515  1.00 50.97           O  
ATOM    272  CG  LYS A  20     -10.209   7.807   9.429  1.00 50.97           C  
ATOM    273  HG2 LYS A  20     -11.215   7.664   9.824  1.00 50.97           H  
ATOM    274  HG3 LYS A  20      -9.599   6.943   9.691  1.00 50.97           H  
ATOM    275  CD  LYS A  20      -9.623   9.081  10.043  1.00 50.97           C  
ATOM    276  HD2 LYS A  20     -10.381   9.862   9.977  1.00 50.97           H  
ATOM    277  HD3 LYS A  20      -8.751   9.408   9.477  1.00 50.97           H  
ATOM    278  CE  LYS A  20      -9.255   8.867  11.514  1.00 50.97           C  
ATOM    279  HE2 LYS A  20      -9.297   9.831  12.021  1.00 50.97           H  
ATOM    280  HE3 LYS A  20     -10.004   8.217  11.967  1.00 50.97           H  
ATOM    281  NZ  LYS A  20      -7.897   8.288  11.646  1.00 50.97           N  
ATOM    282  HZ1 LYS A  20      -7.853   7.420  11.131  1.00 50.97           H  
ATOM    283  HZ2 LYS A  20      -7.208   8.919  11.261  1.00 50.97           H  
ATOM    284  HZ3 LYS A  20      -7.682   8.103  12.615  1.00 50.97           H  
ATOM    285  OXT LYS A  20     -13.436   7.293   7.368  1.00 50.97           O  
TER     286      LYS A  20                                                       
END
