# Supplementary material for: Unveiling the Bioactive Potential of the Invasive Jellyfish Phyllorhiza punctata Through Integrative Transcriptomic and Proteomic Analyses
Source: Biomolecules. 2025 Aug 4;15(8):1121. doi: 10.3390/biom15081121 (PMC12383608; doi:10.3390/biom15081121)
Supplement: Supplementary file 1 [file biomolecules-15-01121-s001.zip › Suplementary Material/FileS3/Alphafold2/XP_065059349_5567_relaxed_rank_001_alphafold2_ptm_model_3_seed_000.pdb]

ATOM      1  N   GLY A   1       8.043  -0.727 -13.395  1.00 76.38           N  
ATOM      2  H   GLY A   1       8.144  -1.398 -14.143  1.00 76.38           H  
ATOM      3  H2  GLY A   1       8.619  -1.010 -12.614  1.00 76.38           H  
ATOM      4  H3  GLY A   1       8.354   0.180 -13.710  1.00 76.38           H  
ATOM      5  CA  GLY A   1       6.640  -0.659 -12.951  1.00 76.38           C  
ATOM      6  HA2 GLY A   1       5.999  -0.287 -13.749  1.00 76.38           H  
ATOM      7  HA3 GLY A   1       6.300  -1.644 -12.628  1.00 76.38           H  
ATOM      8  C   GLY A   1       6.584   0.273 -11.770  1.00 76.38           C  
ATOM      9  O   GLY A   1       7.312   0.038 -10.817  1.00 76.38           O  
ATOM     10  N   VAL A   2       5.841   1.372 -11.867  1.00 77.75           N  
ATOM     11  H   VAL A   2       5.209   1.502 -12.644  1.00 77.75           H  
ATOM     12  CA  VAL A   2       5.749   2.344 -10.770  1.00 77.75           C  
ATOM     13  HA  VAL A   2       6.744   2.533 -10.366  1.00 77.75           H  
ATOM     14  C   VAL A   2       4.893   1.709  -9.678  1.00 77.75           C  
ATOM     15  CB  VAL A   2       5.170   3.689 -11.256  1.00 77.75           C  
ATOM     16  HB  VAL A   2       4.142   3.548 -11.589  1.00 77.75           H  
ATOM     17  O   VAL A   2       3.700   1.505  -9.873  1.00 77.75           O  
ATOM     18  CG1 VAL A   2       5.191   4.734 -10.136  1.00 77.75           C  
ATOM     19 HG11 VAL A   2       6.211   4.901  -9.789  1.00 77.75           H  
ATOM     20 HG12 VAL A   2       4.580   4.401  -9.297  1.00 77.75           H  
ATOM     21 HG13 VAL A   2       4.783   5.677 -10.501  1.00 77.75           H  
ATOM     22  CG2 VAL A   2       5.985   4.247 -12.434  1.00 77.75           C  
ATOM     23 HG21 VAL A   2       5.916   3.588 -13.300  1.00 77.75           H  
ATOM     24 HG22 VAL A   2       5.585   5.219 -12.723  1.00 77.75           H  
ATOM     25 HG23 VAL A   2       7.029   4.370 -12.145  1.00 77.75           H  
ATOM     26  N   TRP A   3       5.516   1.312  -8.572  1.00 82.00           N  
ATOM     27  H   TRP A   3       6.509   1.467  -8.481  1.00 82.00           H  
ATOM     28  CA  TRP A   3       4.798   0.802  -7.410  1.00 82.00           C  
ATOM     29  HA  TRP A   3       4.036   0.093  -7.734  1.00 82.00           H  
ATOM     30  C   TRP A   3       4.105   1.982  -6.724  1.00 82.00           C  
ATOM     31  CB  TRP A   3       5.782   0.059  -6.500  1.00 82.00           C  
ATOM     32  HB2 TRP A   3       6.293  -0.701  -7.089  1.00 82.00           H  
ATOM     33  HB3 TRP A   3       6.537   0.760  -6.145  1.00 82.00           H  
ATOM     34  O   TRP A   3       4.759   2.934  -6.296  1.00 82.00           O  
ATOM     35  CG  TRP A   3       5.169  -0.618  -5.315  1.00 82.00           C  
ATOM     36  CD1 TRP A   3       4.508  -1.798  -5.333  1.00 82.00           C  
ATOM     37  HD1 TRP A   3       4.337  -2.400  -6.213  1.00 82.00           H  
ATOM     38  CD2 TRP A   3       5.163  -0.177  -3.923  1.00 82.00           C  
ATOM     39  CE2 TRP A   3       4.480  -1.157  -3.143  1.00 82.00           C  
ATOM     40  CE3 TRP A   3       5.668   0.952  -3.242  1.00 82.00           C  
ATOM     41  HE3 TRP A   3       6.180   1.720  -3.803  1.00 82.00           H  
ATOM     42  NE1 TRP A   3       4.095  -2.117  -4.054  1.00 82.00           N  
ATOM     43  HE1 TRP A   3       3.571  -2.948  -3.821  1.00 82.00           H  
ATOM     44  CH2 TRP A   3       4.824   0.105  -1.110  1.00 82.00           C  
ATOM     45  HH2 TRP A   3       4.691   0.231  -0.046  1.00 82.00           H  
ATOM     46  CZ2 TRP A   3       4.309  -1.031  -1.757  1.00 82.00           C  
ATOM     47  HZ2 TRP A   3       3.780  -1.787  -1.197  1.00 82.00           H  
ATOM     48  CZ3 TRP A   3       5.500   1.091  -1.851  1.00 82.00           C  
ATOM     49  HZ3 TRP A   3       5.881   1.965  -1.343  1.00 82.00           H  
ATOM     50  N   SER A   4       2.774   1.972  -6.693  1.00 78.44           N  
ATOM     51  H   SER A   4       2.274   1.213  -7.133  1.00 78.44           H  
ATOM     52  CA  SER A   4       1.987   3.042  -6.085  1.00 78.44           C  
ATOM     53  HA  SER A   4       2.404   4.004  -6.385  1.00 78.44           H  
ATOM     54  C   SER A   4       2.051   2.942  -4.558  1.00 78.44           C  
ATOM     55  CB  SER A   4       0.537   2.983  -6.582  1.00 78.44           C  
ATOM     56  HB2 SER A   4       0.097   2.026  -6.304  1.00 78.44           H  
ATOM     57  HB3 SER A   4      -0.042   3.782  -6.118  1.00 78.44           H  
ATOM     58  O   SER A   4       1.475   2.033  -3.972  1.00 78.44           O  
ATOM     59  OG  SER A   4       0.493   3.122  -7.991  1.00 78.44           O  
ATOM     60  HG  SER A   4       0.760   4.012  -8.236  1.00 78.44           H  
ATOM     61  N   ASN A   5       2.713   3.908  -3.915  1.00 81.50           N  
ATOM     62  H   ASN A   5       3.234   4.568  -4.475  1.00 81.50           H  
ATOM     63  CA  ASN A   5       2.799   4.055  -2.455  1.00 81.50           C  
ATOM     64  HA  ASN A   5       2.852   3.060  -2.014  1.00 81.50           H  
ATOM     65  C   ASN A   5       1.549   4.744  -1.864  1.00 81.50           C  
ATOM     66  CB  ASN A   5       4.103   4.804  -2.114  1.00 81.50           C  
ATOM     67  HB2 ASN A   5       4.939   4.325  -2.624  1.00 81.50           H  
ATOM     68  HB3 ASN A   5       4.027   5.836  -2.454  1.00 81.50           H  
ATOM     69  O   ASN A   5       1.657   5.672  -1.064  1.00 81.50           O  
ATOM     70  CG  ASN A   5       4.416   4.793  -0.624  1.00 81.50           C  
ATOM     71  ND2 ASN A   5       5.201   5.733  -0.149  1.00 81.50           N  
ATOM     72 HD21 ASN A   5       5.531   6.483  -0.740  1.00 81.50           H  
ATOM     73 HD22 ASN A   5       5.368   5.696   0.846  1.00 81.50           H  
ATOM     74  OD1 ASN A   5       4.011   3.924   0.125  1.00 81.50           O  
ATOM     75  N   ILE A   6       0.355   4.375  -2.330  1.00 82.06           N  
ATOM     76  H   ILE A   6       0.302   3.544  -2.902  1.00 82.06           H  
ATOM     77  CA  ILE A   6      -0.887   4.948  -1.804  1.00 82.06           C  
ATOM     78  HA  ILE A   6      -0.664   5.910  -1.344  1.00 82.06           H  
ATOM     79  C   ILE A   6      -1.414   3.985  -0.740  1.00 82.06           C  
ATOM     80  CB  ILE A   6      -1.917   5.255  -2.910  1.00 82.06           C  
ATOM     81  HB  ILE A   6      -2.162   4.329  -3.432  1.00 82.06           H  
ATOM     82  O   ILE A   6      -1.784   2.862  -1.091  1.00 82.06           O  
ATOM     83  CG1 ILE A   6      -1.318   6.261  -3.923  1.00 82.06           C  
ATOM     84 HG12 ILE A   6      -1.154   7.220  -3.432  1.00 82.06           H  
ATOM     85 HG13 ILE A   6      -0.353   5.894  -4.273  1.00 82.06           H  
ATOM     86  CG2 ILE A   6      -3.202   5.827  -2.275  1.00 82.06           C  
ATOM     87 HG21 ILE A   6      -3.643   5.107  -1.586  1.00 82.06           H  
ATOM     88 HG22 ILE A   6      -2.982   6.748  -1.735  1.00 82.06           H  
ATOM     89 HG23 ILE A   6      -3.948   6.031  -3.043  1.00 82.06           H  
ATOM     90  CD1 ILE A   6      -2.181   6.478  -5.171  1.00 82.06           C  
ATOM     91 HD11 ILE A   6      -2.403   5.519  -5.640  1.00 82.06           H  
ATOM     92 HD12 ILE A   6      -1.637   7.102  -5.880  1.00 82.06           H  
ATOM     93 HD13 ILE A   6      -3.112   6.983  -4.911  1.00 82.06           H  
ATOM     94  N   PRO A   7      -1.470   4.387   0.544  1.00 77.75           N  
ATOM     95  CA  PRO A   7      -2.136   3.587   1.556  1.00 77.75           C  
ATOM     96  HA  PRO A   7      -1.728   2.577   1.569  1.00 77.75           H  
ATOM     97  C   PRO A   7      -3.625   3.537   1.209  1.00 77.75           C  
ATOM     98  CB  PRO A   7      -1.834   4.272   2.894  1.00 77.75           C  
ATOM     99  HB2 PRO A   7      -0.917   3.855   3.311  1.00 77.75           H  
ATOM    100  HB3 PRO A   7      -2.654   4.167   3.604  1.00 77.75           H  
ATOM    101  O   PRO A   7      -4.334   4.541   1.288  1.00 77.75           O  
ATOM    102  CG  PRO A   7      -1.594   5.732   2.514  1.00 77.75           C  
ATOM    103  HG2 PRO A   7      -2.546   6.262   2.476  1.00 77.75           H  
ATOM    104  HG3 PRO A   7      -0.914   6.223   3.211  1.00 77.75           H  
ATOM    105  CD  PRO A   7      -1.001   5.647   1.109  1.00 77.75           C  
ATOM    106  HD2 PRO A   7       0.088   5.634   1.167  1.00 77.75           H  
ATOM    107  HD3 PRO A   7      -1.340   6.503   0.526  1.00 77.75           H  
ATOM    108  N   ILE A   8      -4.097   2.365   0.781  1.00 82.44           N  
ATOM    109  H   ILE A   8      -3.448   1.603   0.648  1.00 82.44           H  
ATOM    110  CA  ILE A   8      -5.525   2.107   0.613  1.00 82.44           C  
ATOM    111  HA  ILE A   8      -5.979   2.949   0.089  1.00 82.44           H  
ATOM    112  C   ILE A   8      -6.100   2.045   2.023  1.00 82.44           C  
ATOM    113  CB  ILE A   8      -5.800   0.828  -0.212  1.00 82.44           C  
ATOM    114  HB  ILE A   8      -5.358  -0.024   0.305  1.00 82.44           H  
ATOM    115  O   ILE A   8      -6.019   1.023   2.702  1.00 82.44           O  
ATOM    116  CG1 ILE A   8      -5.152   0.944  -1.613  1.00 82.44           C  
ATOM    117 HG12 ILE A   8      -5.604   1.774  -2.156  1.00 82.44           H  
ATOM    118 HG13 ILE A   8      -4.089   1.157  -1.502  1.00 82.44           H  
ATOM    119  CG2 ILE A   8      -7.320   0.594  -0.337  1.00 82.44           C  
ATOM    120 HG21 ILE A   8      -7.782   1.397  -0.911  1.00 82.44           H  
ATOM    121 HG22 ILE A   8      -7.516  -0.360  -0.828  1.00 82.44           H  
ATOM    122 HG23 ILE A   8      -7.784   0.545   0.648  1.00 82.44           H  
ATOM    123  CD1 ILE A   8      -5.262  -0.327  -2.463  1.00 82.44           C  
ATOM    124 HD11 ILE A   8      -4.688  -0.195  -3.380  1.00 82.44           H  
ATOM    125 HD12 ILE A   8      -6.301  -0.520  -2.733  1.00 82.44           H  
ATOM    126 HD13 ILE A   8      -4.861  -1.178  -1.913  1.00 82.44           H  
ATOM    127  N   VAL A   9      -6.638   3.172   2.481  1.00 80.12           N  
ATOM    128  H   VAL A   9      -6.531   4.010   1.927  1.00 80.12           H  
ATOM    129  CA  VAL A   9      -7.447   3.226   3.693  1.00 80.12           C  
ATOM    130  HA  VAL A   9      -6.933   2.696   4.495  1.00 80.12           H  
ATOM    131  C   VAL A   9      -8.740   2.482   3.374  1.00 80.12           C  
ATOM    132  CB  VAL A   9      -7.686   4.678   4.154  1.00 80.12           C  
ATOM    133  HB  VAL A   9      -8.235   5.221   3.385  1.00 80.12           H  
ATOM    134  O   VAL A   9      -9.673   3.048   2.802  1.00 80.12           O  
ATOM    135  CG1 VAL A   9      -8.488   4.720   5.459  1.00 80.12           C  
ATOM    136 HG11 VAL A   9      -7.965   4.174   6.243  1.00 80.12           H  
ATOM    137 HG12 VAL A   9      -8.631   5.754   5.775  1.00 80.12           H  
ATOM    138 HG13 VAL A   9      -9.470   4.269   5.313  1.00 80.12           H  
ATOM    139  CG2 VAL A   9      -6.357   5.411   4.396  1.00 80.12           C  
ATOM    140 HG21 VAL A   9      -6.552   6.416   4.770  1.00 80.12           H  
ATOM    141 HG22 VAL A   9      -5.794   5.495   3.467  1.00 80.12           H  
ATOM    142 HG23 VAL A   9      -5.759   4.867   5.128  1.00 80.12           H  
ATOM    143  N   ALA A  10      -8.763   1.182   3.671  1.00 74.00           N  
ATOM    144  H   ALA A  10      -7.923   0.754   4.034  1.00 74.00           H  
ATOM    145  CA  ALA A  10     -10.004   0.434   3.756  1.00 74.00           C  
ATOM    146  HA  ALA A  10     -10.543   0.513   2.812  1.00 74.00           H  
ATOM    147  C   ALA A  10     -10.828   1.095   4.867  1.00 74.00           C  
ATOM    148  CB  ALA A  10      -9.696  -1.044   4.029  1.00 74.00           C  
ATOM    149  HB1 ALA A  10     -10.631  -1.596   4.121  1.00 74.00           H  
ATOM    150  HB2 ALA A  10      -9.142  -1.142   4.962  1.00 74.00           H  
ATOM    151  HB3 ALA A  10      -9.109  -1.462   3.211  1.00 74.00           H  
ATOM    152  O   ALA A  10     -10.388   1.152   6.014  1.00 74.00           O  
ATOM    153  N   LYS A  11     -11.955   1.699   4.485  1.00 71.88           N  
ATOM    154  H   LYS A  11     -12.232   1.587   3.520  1.00 71.88           H  
ATOM    155  CA  LYS A  11     -12.987   2.092   5.445  1.00 71.88           C  
ATOM    156  HA  LYS A  11     -12.576   2.771   6.193  1.00 71.88           H  
ATOM    157  C   LYS A  11     -13.460   0.873   6.227  1.00 71.88           C  
ATOM    158  CB  LYS A  11     -14.180   2.723   4.724  1.00 71.88           C  
ATOM    159  HB2 LYS A  11     -14.432   2.111   3.857  1.00 71.88           H  
ATOM    160  HB3 LYS A  11     -15.036   2.716   5.399  1.00 71.88           H  
ATOM    161  O   LYS A  11     -13.500  -0.215   5.609  1.00 71.88           O  
ATOM    162  CG  LYS A  11     -13.911   4.167   4.303  1.00 71.88           C  
ATOM    163  HG2 LYS A  11     -13.816   4.791   5.192  1.00 71.88           H  
ATOM    164  HG3 LYS A  11     -12.988   4.218   3.726  1.00 71.88           H  
ATOM    165  CD  LYS A  11     -15.079   4.656   3.442  1.00 71.88           C  
ATOM    166  HD2 LYS A  11     -16.010   4.566   4.001  1.00 71.88           H  
ATOM    167  HD3 LYS A  11     -15.134   4.030   2.551  1.00 71.88           H  
ATOM    168  CE  LYS A  11     -14.850   6.113   3.041  1.00 71.88           C  
ATOM    169  HE2 LYS A  11     -13.814   6.223   2.723  1.00 71.88           H  
ATOM    170  HE3 LYS A  11     -14.998   6.740   3.921  1.00 71.88           H  
ATOM    171  NZ  LYS A  11     -15.762   6.512   1.943  1.00 71.88           N  
ATOM    172  HZ1 LYS A  11     -16.723   6.382   2.227  1.00 71.88           H  
ATOM    173  HZ2 LYS A  11     -15.588   5.943   1.127  1.00 71.88           H  
ATOM    174  HZ3 LYS A  11     -15.620   7.482   1.702  1.00 71.88           H  
ATOM    175  OXT LYS A  11     -13.841   1.113   7.387  1.00 71.88           O  
TER     176      LYS A  11                                                       
END
