# Supplementary material for: Unveiling the Bioactive Potential of the Invasive Jellyfish Phyllorhiza punctata Through Integrative Transcriptomic and Proteomic Analyses
Source: Biomolecules. 2025 Aug 4;15(8):1121. doi: 10.3390/biom15081121 (PMC12383608; doi:10.3390/biom15081121)
Supplement: Supplementary file 1 [file biomolecules-15-01121-s001.zip › Suplementary Material/FileS3/Alphafold2/XP_065059349_6569_relaxed_rank_001_alphafold2_ptm_model_1_seed_000.pdb]

ATOM      1  N   ILE A   1      17.420   3.678 -11.797  1.00 54.84           N  
ATOM      2  H   ILE A   1      17.980   4.497 -11.987  1.00 54.84           H  
ATOM      3  H2  ILE A   1      18.024   2.873 -11.721  1.00 54.84           H  
ATOM      4  H3  ILE A   1      16.789   3.530 -12.572  1.00 54.84           H  
ATOM      5  CA  ILE A   1      16.630   3.864 -10.558  1.00 54.84           C  
ATOM      6  HA  ILE A   1      17.299   3.959  -9.702  1.00 54.84           H  
ATOM      7  C   ILE A   1      15.809   2.598 -10.399  1.00 54.84           C  
ATOM      8  CB  ILE A   1      15.739   5.131 -10.618  1.00 54.84           C  
ATOM      9  HB  ILE A   1      14.971   4.983 -11.378  1.00 54.84           H  
ATOM     10  O   ILE A   1      14.776   2.461 -11.037  1.00 54.84           O  
ATOM     11  CG1 ILE A   1      16.558   6.386 -11.009  1.00 54.84           C  
ATOM     12 HG12 ILE A   1      17.276   6.163 -11.798  1.00 54.84           H  
ATOM     13 HG13 ILE A   1      17.118   6.747 -10.147  1.00 54.84           H  
ATOM     14  CG2 ILE A   1      15.052   5.358  -9.259  1.00 54.84           C  
ATOM     15 HG21 ILE A   1      14.403   6.233  -9.307  1.00 54.84           H  
ATOM     16 HG22 ILE A   1      15.789   5.516  -8.471  1.00 54.84           H  
ATOM     17 HG23 ILE A   1      14.422   4.507  -8.999  1.00 54.84           H  
ATOM     18  CD1 ILE A   1      15.682   7.517 -11.556  1.00 54.84           C  
ATOM     19 HD11 ILE A   1      14.985   7.866 -10.794  1.00 54.84           H  
ATOM     20 HD12 ILE A   1      16.316   8.352 -11.853  1.00 54.84           H  
ATOM     21 HD13 ILE A   1      15.124   7.172 -12.427  1.00 54.84           H  
ATOM     22  N   PHE A   2      16.353   1.605  -9.699  1.00 60.94           N  
ATOM     23  H   PHE A   2      17.196   1.752  -9.162  1.00 60.94           H  
ATOM     24  CA  PHE A   2      15.637   0.359  -9.448  1.00 60.94           C  
ATOM     25  HA  PHE A   2      15.128   0.031 -10.355  1.00 60.94           H  
ATOM     26  C   PHE A   2      14.586   0.674  -8.383  1.00 60.94           C  
ATOM     27  CB  PHE A   2      16.644  -0.729  -9.045  1.00 60.94           C  
ATOM     28  HB2 PHE A   2      17.496  -0.682  -9.724  1.00 60.94           H  
ATOM     29  HB3 PHE A   2      17.025  -0.528  -8.044  1.00 60.94           H  
ATOM     30  O   PHE A   2      14.900   0.760  -7.194  1.00 60.94           O  
ATOM     31  CG  PHE A   2      16.099  -2.142  -9.104  1.00 60.94           C  
ATOM     32  CD1 PHE A   2      15.603  -2.764  -7.943  1.00 60.94           C  
ATOM     33  HD1 PHE A   2      15.586  -2.234  -7.002  1.00 60.94           H  
ATOM     34  CD2 PHE A   2      16.121  -2.852 -10.321  1.00 60.94           C  
ATOM     35  HD2 PHE A   2      16.508  -2.388 -11.217  1.00 60.94           H  
ATOM     36  CE1 PHE A   2      15.144  -4.092  -7.997  1.00 60.94           C  
ATOM     37  HE1 PHE A   2      14.777  -4.573  -7.102  1.00 60.94           H  
ATOM     38  CE2 PHE A   2      15.659  -4.178 -10.374  1.00 60.94           C  
ATOM     39  HE2 PHE A   2      15.683  -4.725 -11.306  1.00 60.94           H  
ATOM     40  CZ  PHE A   2      15.173  -4.800  -9.211  1.00 60.94           C  
ATOM     41  HZ  PHE A   2      14.826  -5.822  -9.249  1.00 60.94           H  
ATOM     42  N   SER A   3      13.371   0.995  -8.827  1.00 71.19           N  
ATOM     43  H   SER A   3      13.185   0.981  -9.819  1.00 71.19           H  
ATOM     44  CA  SER A   3      12.227   1.215  -7.952  1.00 71.19           C  
ATOM     45  HA  SER A   3      12.469   1.967  -7.201  1.00 71.19           H  
ATOM     46  C   SER A   3      11.935  -0.109  -7.255  1.00 71.19           C  
ATOM     47  CB  SER A   3      11.025   1.712  -8.769  1.00 71.19           C  
ATOM     48  HB2 SER A   3      11.212   2.735  -9.093  1.00 71.19           H  
ATOM     49  HB3 SER A   3      10.127   1.698  -8.150  1.00 71.19           H  
ATOM     50  O   SER A   3      11.336  -1.003  -7.850  1.00 71.19           O  
ATOM     51  OG  SER A   3      10.834   0.899  -9.910  1.00 71.19           O  
ATOM     52  HG  SER A   3      10.674   0.005  -9.599  1.00 71.19           H  
ATOM     53  N   HIS A   4      12.430  -0.261  -6.024  1.00 73.94           N  
ATOM     54  H   HIS A   4      12.981   0.484  -5.621  1.00 73.94           H  
ATOM     55  CA  HIS A   4      12.100  -1.414  -5.199  1.00 73.94           C  
ATOM     56  HA  HIS A   4      12.512  -2.302  -5.676  1.00 73.94           H  
ATOM     57  C   HIS A   4      10.573  -1.523  -5.122  1.00 73.94           C  
ATOM     58  CB  HIS A   4      12.703  -1.276  -3.794  1.00 73.94           C  
ATOM     59  HB2 HIS A   4      12.120  -1.887  -3.105  1.00 73.94           H  
ATOM     60  HB3 HIS A   4      12.634  -0.243  -3.454  1.00 73.94           H  
ATOM     61  O   HIS A   4       9.913  -0.498  -4.916  1.00 73.94           O  
ATOM     62  CG  HIS A   4      14.132  -1.744  -3.719  1.00 73.94           C  
ATOM     63  CD2 HIS A   4      14.574  -2.879  -3.093  1.00 73.94           C  
ATOM     64  HD2 HIS A   4      13.964  -3.589  -2.554  1.00 73.94           H  
ATOM     65  ND1 HIS A   4      15.232  -1.134  -4.283  1.00 73.94           N  
ATOM     66  HD1 HIS A   4      15.232  -0.300  -4.852  1.00 73.94           H  
ATOM     67  CE1 HIS A   4      16.310  -1.881  -3.990  1.00 73.94           C  
ATOM     68  HE1 HIS A   4      17.322  -1.666  -4.301  1.00 73.94           H  
ATOM     69  NE2 HIS A   4      15.955  -2.958  -3.277  1.00 73.94           N  
ATOM     70  N   PRO A   5      10.000  -2.725  -5.302  1.00 70.06           N  
ATOM     71  CA  PRO A   5       8.569  -2.906  -5.154  1.00 70.06           C  
ATOM     72  HA  PRO A   5       8.033  -2.253  -5.842  1.00 70.06           H  
ATOM     73  C   PRO A   5       8.210  -2.544  -3.714  1.00 70.06           C  
ATOM     74  CB  PRO A   5       8.291  -4.366  -5.522  1.00 70.06           C  
ATOM     75  HB2 PRO A   5       7.473  -4.789  -4.939  1.00 70.06           H  
ATOM     76  HB3 PRO A   5       8.068  -4.431  -6.587  1.00 70.06           H  
ATOM     77  O   PRO A   5       8.630  -3.198  -2.759  1.00 70.06           O  
ATOM     78  CG  PRO A   5       9.616  -5.074  -5.239  1.00 70.06           C  
ATOM     79  HG2 PRO A   5       9.658  -5.362  -4.189  1.00 70.06           H  
ATOM     80  HG3 PRO A   5       9.752  -5.946  -5.877  1.00 70.06           H  
ATOM     81  CD  PRO A   5      10.666  -4.000  -5.516  1.00 70.06           C  
ATOM     82  HD2 PRO A   5      10.995  -4.065  -6.553  1.00 70.06           H  
ATOM     83  HD3 PRO A   5      11.512  -4.131  -4.841  1.00 70.06           H  
ATOM     84  N   ASN A   6       7.485  -1.440  -3.557  1.00 77.44           N  
ATOM     85  H   ASN A   6       7.241  -0.903  -4.377  1.00 77.44           H  
ATOM     86  CA  ASN A   6       6.992  -1.004  -2.267  1.00 77.44           C  
ATOM     87  HA  ASN A   6       7.812  -1.029  -1.549  1.00 77.44           H  
ATOM     88  C   ASN A   6       5.924  -2.017  -1.825  1.00 77.44           C  
ATOM     89  CB  ASN A   6       6.503   0.451  -2.392  1.00 77.44           C  
ATOM     90  HB2 ASN A   6       7.287   1.045  -2.861  1.00 77.44           H  
ATOM     91  HB3 ASN A   6       5.612   0.495  -3.018  1.00 77.44           H  
ATOM     92  O   ASN A   6       4.812  -2.025  -2.346  1.00 77.44           O  
ATOM     93  CG  ASN A   6       6.180   1.061  -1.043  1.00 77.44           C  
ATOM     94  ND2 ASN A   6       6.385   2.347  -0.874  1.00 77.44           N  
ATOM     95 HD21 ASN A   6       6.164   2.724   0.037  1.00 77.44           H  
ATOM     96 HD22 ASN A   6       6.726   2.922  -1.631  1.00 77.44           H  
ATOM     97  OD1 ASN A   6       5.763   0.392  -0.117  1.00 77.44           O  
ATOM     98  N   VAL A   7       6.303  -2.916  -0.915  1.00 76.62           N  
ATOM     99  H   VAL A   7       7.282  -2.933  -0.669  1.00 76.62           H  
ATOM    100  CA  VAL A   7       5.450  -3.988  -0.371  1.00 76.62           C  
ATOM    101  HA  VAL A   7       4.753  -4.300  -1.149  1.00 76.62           H  
ATOM    102  C   VAL A   7       4.575  -3.527   0.798  1.00 76.62           C  
ATOM    103  CB  VAL A   7       6.282  -5.226   0.026  1.00 76.62           C  
ATOM    104  HB  VAL A   7       5.673  -5.875   0.654  1.00 76.62           H  
ATOM    105  O   VAL A   7       3.685  -4.262   1.219  1.00 76.62           O  
ATOM    106  CG1 VAL A   7       6.666  -6.038  -1.215  1.00 76.62           C  
ATOM    107 HG11 VAL A   7       7.220  -6.927  -0.914  1.00 76.62           H  
ATOM    108 HG12 VAL A   7       5.765  -6.350  -1.744  1.00 76.62           H  
ATOM    109 HG13 VAL A   7       7.286  -5.440  -1.882  1.00 76.62           H  
ATOM    110  CG2 VAL A   7       7.558  -4.869   0.803  1.00 76.62           C  
ATOM    111 HG21 VAL A   7       7.310  -4.240   1.658  1.00 76.62           H  
ATOM    112 HG22 VAL A   7       8.019  -5.785   1.173  1.00 76.62           H  
ATOM    113 HG23 VAL A   7       8.277  -4.359   0.162  1.00 76.62           H  
ATOM    114  N   LEU A   8       4.759  -2.297   1.287  1.00 81.06           N  
ATOM    115  H   LEU A   8       5.443  -1.701   0.842  1.00 81.06           H  
ATOM    116  CA  LEU A   8       3.926  -1.707   2.339  1.00 81.06           C  
ATOM    117  HA  LEU A   8       4.038  -2.321   3.233  1.00 81.06           H  
ATOM    118  C   LEU A   8       2.417  -1.723   2.005  1.00 81.06           C  
ATOM    119  CB  LEU A   8       4.408  -0.282   2.674  1.00 81.06           C  
ATOM    120  HB2 LEU A   8       3.805   0.094   3.501  1.00 81.06           H  
ATOM    121  HB3 LEU A   8       4.215   0.371   1.823  1.00 81.06           H  
ATOM    122  O   LEU A   8       1.644  -2.123   2.876  1.00 81.06           O  
ATOM    123  CG  LEU A   8       5.895  -0.168   3.068  1.00 81.06           C  
ATOM    124  HG  LEU A   8       6.523  -0.596   2.287  1.00 81.06           H  
ATOM    125  CD1 LEU A   8       6.283   1.301   3.235  1.00 81.06           C  
ATOM    126 HD11 LEU A   8       6.112   1.831   2.298  1.00 81.06           H  
ATOM    127 HD12 LEU A   8       7.339   1.376   3.495  1.00 81.06           H  
ATOM    128 HD13 LEU A   8       5.686   1.758   4.024  1.00 81.06           H  
ATOM    129  CD2 LEU A   8       6.185  -0.896   4.380  1.00 81.06           C  
ATOM    130 HD21 LEU A   8       6.017  -1.967   4.261  1.00 81.06           H  
ATOM    131 HD22 LEU A   8       5.542  -0.515   5.174  1.00 81.06           H  
ATOM    132 HD23 LEU A   8       7.227  -0.744   4.663  1.00 81.06           H  
ATOM    133  N   PRO A   9       1.957  -1.380   0.780  1.00 79.38           N  
ATOM    134  CA  PRO A   9       0.539  -1.474   0.426  1.00 79.38           C  
ATOM    135  HA  PRO A   9      -0.052  -0.916   1.153  1.00 79.38           H  
ATOM    136  C   PRO A   9       0.001  -2.912   0.399  1.00 79.38           C  
ATOM    137  CB  PRO A   9       0.405  -0.795  -0.943  1.00 79.38           C  
ATOM    138  HB2 PRO A   9      -0.328  -1.290  -1.581  1.00 79.38           H  
ATOM    139  HB3 PRO A   9       0.129   0.250  -0.801  1.00 79.38           H  
ATOM    140  O   PRO A   9      -1.167  -3.120   0.715  1.00 79.38           O  
ATOM    141  CG  PRO A   9       1.809  -0.868  -1.536  1.00 79.38           C  
ATOM    142  HG2 PRO A   9       1.993  -0.073  -2.258  1.00 79.38           H  
ATOM    143  HG3 PRO A   9       1.971  -1.847  -1.987  1.00 79.38           H  
ATOM    144  CD  PRO A   9       2.680  -0.719  -0.297  1.00 79.38           C  
ATOM    145  HD2 PRO A   9       2.793   0.339  -0.059  1.00 79.38           H  
ATOM    146  HD3 PRO A   9       3.659  -1.156  -0.490  1.00 79.38           H  
ATOM    147  N   VAL A  10       0.829  -3.910   0.068  1.00 83.50           N  
ATOM    148  H   VAL A  10       1.799  -3.691  -0.107  1.00 83.50           H  
ATOM    149  CA  VAL A  10       0.416  -5.325   0.060  1.00 83.50           C  
ATOM    150  HA  VAL A  10      -0.550  -5.409  -0.439  1.00 83.50           H  
ATOM    151  C   VAL A  10       0.226  -5.828   1.488  1.00 83.50           C  
ATOM    152  CB  VAL A  10       1.425  -6.207  -0.704  1.00 83.50           C  
ATOM    153  HB  VAL A  10       2.406  -6.121  -0.237  1.00 83.50           H  
ATOM    154  O   VAL A  10      -0.809  -6.405   1.802  1.00 83.50           O  
ATOM    155  CG1 VAL A  10       1.019  -7.686  -0.696  1.00 83.50           C  
ATOM    156 HG11 VAL A  10       0.019  -7.803  -1.115  1.00 83.50           H  
ATOM    157 HG12 VAL A  10       1.724  -8.269  -1.289  1.00 83.50           H  
ATOM    158 HG13 VAL A  10       1.026  -8.081   0.320  1.00 83.50           H  
ATOM    159  CG2 VAL A  10       1.546  -5.758  -2.166  1.00 83.50           C  
ATOM    160 HG21 VAL A  10       2.244  -6.407  -2.695  1.00 83.50           H  
ATOM    161 HG22 VAL A  10       1.923  -4.737  -2.221  1.00 83.50           H  
ATOM    162 HG23 VAL A  10       0.572  -5.809  -2.653  1.00 83.50           H  
ATOM    163  N   VAL A  11       1.177  -5.547   2.380  1.00 82.50           N  
ATOM    164  H   VAL A  11       2.004  -5.059   2.066  1.00 82.50           H  
ATOM    165  CA  VAL A  11       1.085  -5.932   3.799  1.00 82.50           C  
ATOM    166  HA  VAL A  11       0.923  -7.008   3.863  1.00 82.50           H  
ATOM    167  C   VAL A  11      -0.112  -5.258   4.476  1.00 82.50           C  
ATOM    168  CB  VAL A  11       2.400  -5.598   4.528  1.00 82.50           C  
ATOM    169  HB  VAL A  11       2.616  -4.536   4.413  1.00 82.50           H  
ATOM    170  O   VAL A  11      -0.851  -5.908   5.217  1.00 82.50           O  
ATOM    171  CG1 VAL A  11       2.333  -5.923   6.025  1.00 82.50           C  
ATOM    172 HG11 VAL A  11       2.056  -6.967   6.173  1.00 82.50           H  
ATOM    173 HG12 VAL A  11       3.302  -5.742   6.490  1.00 82.50           H  
ATOM    174 HG13 VAL A  11       1.599  -5.289   6.522  1.00 82.50           H  
ATOM    175  CG2 VAL A  11       3.568  -6.402   3.938  1.00 82.50           C  
ATOM    176 HG21 VAL A  11       4.494  -6.132   4.446  1.00 82.50           H  
ATOM    177 HG22 VAL A  11       3.388  -7.469   4.071  1.00 82.50           H  
ATOM    178 HG23 VAL A  11       3.689  -6.194   2.875  1.00 82.50           H  
ATOM    179  N   ALA A  12      -0.358  -3.981   4.169  1.00 84.06           N  
ATOM    180  H   ALA A  12       0.295  -3.485   3.579  1.00 84.06           H  
ATOM    181  CA  ALA A  12      -1.516  -3.250   4.679  1.00 84.06           C  
ATOM    182  HA  ALA A  12      -1.536  -3.339   5.765  1.00 84.06           H  
ATOM    183  C   ALA A  12      -2.858  -3.794   4.151  1.00 84.06           C  
ATOM    184  CB  ALA A  12      -1.339  -1.771   4.317  1.00 84.06           C  
ATOM    185  HB1 ALA A  12      -1.311  -1.652   3.234  1.00 84.06           H  
ATOM    186  HB2 ALA A  12      -2.173  -1.197   4.719  1.00 84.06           H  
ATOM    187  HB3 ALA A  12      -0.412  -1.394   4.748  1.00 84.06           H  
ATOM    188  O   ALA A  12      -3.867  -3.715   4.846  1.00 84.06           O  
ATOM    189  N   ALA A  13      -2.887  -4.351   2.936  1.00 84.75           N  
ATOM    190  H   ALA A  13      -2.045  -4.341   2.378  1.00 84.75           H  
ATOM    191  CA  ALA A  13      -4.080  -4.968   2.358  1.00 84.75           C  
ATOM    192  HA  ALA A  13      -4.950  -4.370   2.629  1.00 84.75           H  
ATOM    193  C   ALA A  13      -4.341  -6.392   2.877  1.00 84.75           C  
ATOM    194  CB  ALA A  13      -3.943  -4.948   0.832  1.00 84.75           C  
ATOM    195  HB1 ALA A  13      -3.815  -3.923   0.485  1.00 84.75           H  
ATOM    196  HB2 ALA A  13      -4.839  -5.371   0.379  1.00 84.75           H  
ATOM    197  HB3 ALA A  13      -3.080  -5.540   0.527  1.00 84.75           H  
ATOM    198  O   ALA A  13      -5.497  -6.797   2.952  1.00 84.75           O  
ATOM    199  N   VAL A  14      -3.286  -7.135   3.226  1.00 85.06           N  
ATOM    200  H   VAL A  14      -2.367  -6.756   3.047  1.00 85.06           H  
ATOM    201  CA  VAL A  14      -3.369  -8.502   3.773  1.00 85.06           C  
ATOM    202  HA  VAL A  14      -4.174  -9.038   3.271  1.00 85.06           H  
ATOM    203  C   VAL A  14      -3.717  -8.501   5.264  1.00 85.06           C  
ATOM    204  CB  VAL A  14      -2.047  -9.252   3.502  1.00 85.06           C  
ATOM    205  HB  VAL A  14      -1.216  -8.644   3.861  1.00 85.06           H  
ATOM    206  O   VAL A  14      -4.362  -9.426   5.736  1.00 85.06           O  
ATOM    207  CG1 VAL A  14      -1.963 -10.626   4.180  1.00 85.06           C  
ATOM    208 HG11 VAL A  14      -2.832 -11.228   3.916  1.00 85.06           H  
ATOM    209 HG12 VAL A  14      -1.931 -10.511   5.263  1.00 85.06           H  
ATOM    210 HG13 VAL A  14      -1.055 -11.144   3.871  1.00 85.06           H  
ATOM    211  CG2 VAL A  14      -1.860  -9.495   1.997  1.00 85.06           C  
ATOM    212 HG21 VAL A  14      -0.870  -9.910   1.811  1.00 85.06           H  
ATOM    213 HG22 VAL A  14      -1.961  -8.568   1.434  1.00 85.06           H  
ATOM    214 HG23 VAL A  14      -2.616 -10.195   1.639  1.00 85.06           H  
ATOM    215  N   THR A  15      -3.338  -7.456   6.003  1.00 81.06           N  
ATOM    216  H   THR A  15      -2.804  -6.728   5.551  1.00 81.06           H  
ATOM    217  CA  THR A  15      -3.630  -7.308   7.446  1.00 81.06           C  
ATOM    218  HA  THR A  15      -3.667  -8.306   7.882  1.00 81.06           H  
ATOM    219  C   THR A  15      -5.020  -6.686   7.697  1.00 81.06           C  
ATOM    220  CB  THR A  15      -2.495  -6.545   8.163  1.00 81.06           C  
ATOM    221  HB  THR A  15      -2.565  -5.484   7.921  1.00 81.06           H  
ATOM    222  O   THR A  15      -5.201  -5.917   8.638  1.00 81.06           O  
ATOM    223  CG2 THR A  15      -2.476  -6.718   9.684  1.00 81.06           C  
ATOM    224 HG21 THR A  15      -1.575  -6.258  10.089  1.00 81.06           H  
ATOM    225 HG22 THR A  15      -3.337  -6.238  10.150  1.00 81.06           H  
ATOM    226 HG23 THR A  15      -2.478  -7.779   9.934  1.00 81.06           H  
ATOM    227  OG1 THR A  15      -1.232  -7.012   7.728  1.00 81.06           O  
ATOM    228  HG1 THR A  15      -1.111  -6.705   6.827  1.00 81.06           H  
ATOM    229  N   LYS A  16      -5.993  -6.966   6.824  1.00 60.81           N  
ATOM    230  H   LYS A  16      -5.824  -7.737   6.193  1.00 60.81           H  
ATOM    231  CA  LYS A  16      -7.402  -6.573   6.980  1.00 60.81           C  
ATOM    232  HA  LYS A  16      -7.491  -5.764   7.704  1.00 60.81           H  
ATOM    233  C   LYS A  16      -8.230  -7.702   7.569  1.00 60.81           C  
ATOM    234  CB  LYS A  16      -8.008  -6.140   5.642  1.00 60.81           C  
ATOM    235  HB2 LYS A  16      -7.643  -6.789   4.846  1.00 60.81           H  
ATOM    236  HB3 LYS A  16      -9.090  -6.261   5.707  1.00 60.81           H  
ATOM    237  O   LYS A  16      -7.971  -8.865   7.196  1.00 60.81           O  
ATOM    238  CG  LYS A  16      -7.711  -4.675   5.325  1.00 60.81           C  
ATOM    239  HG2 LYS A  16      -8.065  -4.049   6.144  1.00 60.81           H  
ATOM    240  HG3 LYS A  16      -6.638  -4.536   5.198  1.00 60.81           H  
ATOM    241  CD  LYS A  16      -8.445  -4.297   4.037  1.00 60.81           C  
ATOM    242  HD2 LYS A  16      -8.040  -4.892   3.218  1.00 60.81           H  
ATOM    243  HD3 LYS A  16      -9.507  -4.516   4.151  1.00 60.81           H  
ATOM    244  CE  LYS A  16      -8.252  -2.809   3.757  1.00 60.81           C  
ATOM    245  HE2 LYS A  16      -7.182  -2.606   3.716  1.00 60.81           H  
ATOM    246  HE3 LYS A  16      -8.669  -2.246   4.592  1.00 60.81           H  
ATOM    247  NZ  LYS A  16      -8.907  -2.429   2.485  1.00 60.81           N  
ATOM    248  HZ1 LYS A  16      -8.512  -2.968   1.728  1.00 60.81           H  
ATOM    249  HZ2 LYS A  16      -9.896  -2.630   2.539  1.00 60.81           H  
ATOM    250  HZ3 LYS A  16      -8.776  -1.444   2.302  1.00 60.81           H  
ATOM    251  OXT LYS A  16      -9.156  -7.333   8.319  1.00 60.81           O  
TER     252      LYS A  16                                                       
END
