# Supplementary material for: Unveiling the Bioactive Potential of the Invasive Jellyfish Phyllorhiza punctata Through Integrative Transcriptomic and Proteomic Analyses
Source: Biomolecules. 2025 Aug 4;15(8):1121. doi: 10.3390/biom15081121 (PMC12383608; doi:10.3390/biom15081121)
Supplement: Supplementary file 1 [file biomolecules-15-01121-s001.zip › Suplementary Material/FileS3/Alphafold2/XP_065059458_10238_relaxed_rank_001_alphafold2_ptm_model_3_seed_000.pdb]

ATOM      1  N   ASN A   1     -10.091   3.263  10.402  1.00 75.00           N  
ATOM      2  H   ASN A   1     -10.177   3.301  11.408  1.00 75.00           H  
ATOM      3  H2  ASN A   1     -11.021   3.288  10.009  1.00 75.00           H  
ATOM      4  H3  ASN A   1      -9.564   4.068  10.097  1.00 75.00           H  
ATOM      5  CA  ASN A   1      -9.404   1.994  10.045  1.00 75.00           C  
ATOM      6  HA  ASN A   1      -8.397   2.024  10.461  1.00 75.00           H  
ATOM      7  C   ASN A   1      -9.258   1.792   8.530  1.00 75.00           C  
ATOM      8  CB  ASN A   1     -10.112   0.767  10.678  1.00 75.00           C  
ATOM      9  HB2 ASN A   1      -9.569  -0.137  10.402  1.00 75.00           H  
ATOM     10  HB3 ASN A   1     -11.130   0.676  10.301  1.00 75.00           H  
ATOM     11  O   ASN A   1      -9.617   0.732   8.035  1.00 75.00           O  
ATOM     12  CG  ASN A   1     -10.155   0.820  12.194  1.00 75.00           C  
ATOM     13  ND2 ASN A   1     -10.287  -0.298  12.872  1.00 75.00           N  
ATOM     14 HD21 ASN A   1     -10.303  -0.224  13.879  1.00 75.00           H  
ATOM     15 HD22 ASN A   1     -10.375  -1.198  12.423  1.00 75.00           H  
ATOM     16  OD1 ASN A   1     -10.066   1.893  12.764  1.00 75.00           O  
ATOM     17  N   ARG A   2      -8.708   2.746   7.764  1.00 80.56           N  
ATOM     18  H   ARG A   2      -8.372   3.612   8.160  1.00 80.56           H  
ATOM     19  CA  ARG A   2      -8.282   2.461   6.381  1.00 80.56           C  
ATOM     20  HA  ARG A   2      -8.261   1.383   6.223  1.00 80.56           H  
ATOM     21  C   ARG A   2      -6.856   2.990   6.201  1.00 80.56           C  
ATOM     22  CB  ARG A   2      -9.291   3.010   5.353  1.00 80.56           C  
ATOM     23  HB2 ARG A   2      -9.282   4.100   5.360  1.00 80.56           H  
ATOM     24  HB3 ARG A   2     -10.289   2.671   5.632  1.00 80.56           H  
ATOM     25  O   ARG A   2      -6.705   4.203   6.100  1.00 80.56           O  
ATOM     26  CG  ARG A   2      -8.971   2.494   3.936  1.00 80.56           C  
ATOM     27  HG2 ARG A   2      -8.834   1.413   3.954  1.00 80.56           H  
ATOM     28  HG3 ARG A   2      -8.036   2.947   3.606  1.00 80.56           H  
ATOM     29  CD  ARG A   2     -10.065   2.843   2.915  1.00 80.56           C  
ATOM     30  HD2 ARG A   2     -10.325   3.895   3.031  1.00 80.56           H  
ATOM     31  HD3 ARG A   2      -9.652   2.703   1.916  1.00 80.56           H  
ATOM     32  NE  ARG A   2     -11.265   1.985   3.053  1.00 80.56           N  
ATOM     33  HE  ARG A   2     -11.126   1.083   3.486  1.00 80.56           H  
ATOM     34  NH1 ARG A   2     -12.766   3.358   1.978  1.00 80.56           N  
ATOM     35 HH11 ARG A   2     -12.031   4.031   1.815  1.00 80.56           H  
ATOM     36 HH12 ARG A   2     -13.694   3.528   1.618  1.00 80.56           H  
ATOM     37  NH2 ARG A   2     -13.440   1.369   2.722  1.00 80.56           N  
ATOM     38 HH21 ARG A   2     -14.354   1.561   2.337  1.00 80.56           H  
ATOM     39 HH22 ARG A   2     -13.266   0.474   3.155  1.00 80.56           H  
ATOM     40  CZ  ARG A   2     -12.478   2.241   2.586  1.00 80.56           C  
ATOM     41  N   PRO A   3      -5.825   2.131   6.278  1.00 83.06           N  
ATOM     42  CA  PRO A   3      -4.455   2.561   6.032  1.00 83.06           C  
ATOM     43  HA  PRO A   3      -4.194   3.386   6.695  1.00 83.06           H  
ATOM     44  C   PRO A   3      -4.335   3.028   4.578  1.00 83.06           C  
ATOM     45  CB  PRO A   3      -3.572   1.353   6.360  1.00 83.06           C  
ATOM     46  HB2 PRO A   3      -3.288   1.386   7.412  1.00 83.06           H  
ATOM     47  HB3 PRO A   3      -2.683   1.310   5.731  1.00 83.06           H  
ATOM     48  O   PRO A   3      -4.893   2.405   3.673  1.00 83.06           O  
ATOM     49  CG  PRO A   3      -4.492   0.157   6.122  1.00 83.06           C  
ATOM     50  HG2 PRO A   3      -4.471  -0.113   5.066  1.00 83.06           H  
ATOM     51  HG3 PRO A   3      -4.213  -0.697   6.738  1.00 83.06           H  
ATOM     52  CD  PRO A   3      -5.878   0.687   6.483  1.00 83.06           C  
ATOM     53  HD2 PRO A   3      -6.614   0.210   5.837  1.00 83.06           H  
ATOM     54  HD3 PRO A   3      -6.093   0.475   7.530  1.00 83.06           H  
ATOM     55  N   LEU A   4      -3.670   4.163   4.369  1.00 85.00           N  
ATOM     56  H   LEU A   4      -3.199   4.605   5.145  1.00 85.00           H  
ATOM     57  CA  LEU A   4      -3.449   4.717   3.037  1.00 85.00           C  
ATOM     58  HA  LEU A   4      -4.373   4.605   2.469  1.00 85.00           H  
ATOM     59  C   LEU A   4      -2.338   3.924   2.330  1.00 85.00           C  
ATOM     60  CB  LEU A   4      -3.105   6.214   3.140  1.00 85.00           C  
ATOM     61  HB2 LEU A   4      -2.753   6.565   2.170  1.00 85.00           H  
ATOM     62  HB3 LEU A   4      -2.282   6.330   3.846  1.00 85.00           H  
ATOM     63  O   LEU A   4      -1.338   3.597   2.972  1.00 85.00           O  
ATOM     64  CG  LEU A   4      -4.285   7.099   3.584  1.00 85.00           C  
ATOM     65  HG  LEU A   4      -4.738   6.685   4.485  1.00 85.00           H  
ATOM     66  CD1 LEU A   4      -3.785   8.506   3.908  1.00 85.00           C  
ATOM     67 HD11 LEU A   4      -4.618   9.131   4.232  1.00 85.00           H  
ATOM     68 HD12 LEU A   4      -3.050   8.462   4.711  1.00 85.00           H  
ATOM     69 HD13 LEU A   4      -3.324   8.952   3.027  1.00 85.00           H  
ATOM     70  CD2 LEU A   4      -5.358   7.214   2.497  1.00 85.00           C  
ATOM     71 HD21 LEU A   4      -4.917   7.604   1.580  1.00 85.00           H  
ATOM     72 HD22 LEU A   4      -6.143   7.894   2.829  1.00 85.00           H  
ATOM     73 HD23 LEU A   4      -5.807   6.240   2.301  1.00 85.00           H  
ATOM     74  N   PRO A   5      -2.490   3.606   1.032  1.00 84.31           N  
ATOM     75  CA  PRO A   5      -1.453   2.917   0.279  1.00 84.31           C  
ATOM     76  HA  PRO A   5      -1.142   2.016   0.808  1.00 84.31           H  
ATOM     77  C   PRO A   5      -0.245   3.843   0.101  1.00 84.31           C  
ATOM     78  CB  PRO A   5      -2.107   2.521  -1.048  1.00 84.31           C  
ATOM     79  HB2 PRO A   5      -2.573   1.542  -0.942  1.00 84.31           H  
ATOM     80  HB3 PRO A   5      -1.394   2.513  -1.873  1.00 84.31           H  
ATOM     81  O   PRO A   5      -0.369   4.950  -0.420  1.00 84.31           O  
ATOM     82  CG  PRO A   5      -3.193   3.579  -1.245  1.00 84.31           C  
ATOM     83  HG2 PRO A   5      -4.022   3.200  -1.844  1.00 84.31           H  
ATOM     84  HG3 PRO A   5      -2.761   4.465  -1.711  1.00 84.31           H  
ATOM     85  CD  PRO A   5      -3.630   3.913   0.180  1.00 84.31           C  
ATOM     86  HD2 PRO A   5      -3.905   4.966   0.247  1.00 84.31           H  
ATOM     87  HD3 PRO A   5      -4.472   3.281   0.463  1.00 84.31           H  
ATOM     88  N   ILE A   6       0.927   3.389   0.541  1.00 85.81           N  
ATOM     89  H   ILE A   6       0.967   2.478   0.974  1.00 85.81           H  
ATOM     90  CA  ILE A   6       2.190   4.101   0.336  1.00 85.81           C  
ATOM     91  HA  ILE A   6       1.991   5.163   0.190  1.00 85.81           H  
ATOM     92  C   ILE A   6       2.812   3.550  -0.945  1.00 85.81           C  
ATOM     93  CB  ILE A   6       3.111   3.975   1.571  1.00 85.81           C  
ATOM     94  HB  ILE A   6       3.283   2.917   1.766  1.00 85.81           H  
ATOM     95  O   ILE A   6       3.244   2.400  -0.990  1.00 85.81           O  
ATOM     96  CG1 ILE A   6       2.439   4.613   2.812  1.00 85.81           C  
ATOM     97 HG12 ILE A   6       2.460   5.699   2.722  1.00 85.81           H  
ATOM     98 HG13 ILE A   6       1.395   4.307   2.870  1.00 85.81           H  
ATOM     99  CG2 ILE A   6       4.468   4.652   1.296  1.00 85.81           C  
ATOM    100 HG21 ILE A   6       4.970   4.171   0.456  1.00 85.81           H  
ATOM    101 HG22 ILE A   6       4.329   5.709   1.068  1.00 85.81           H  
ATOM    102 HG23 ILE A   6       5.123   4.556   2.162  1.00 85.81           H  
ATOM    103  CD1 ILE A   6       3.086   4.203   4.140  1.00 85.81           C  
ATOM    104 HD11 ILE A   6       3.075   3.118   4.239  1.00 85.81           H  
ATOM    105 HD12 ILE A   6       2.519   4.638   4.964  1.00 85.81           H  
ATOM    106 HD13 ILE A   6       4.113   4.564   4.196  1.00 85.81           H  
ATOM    107  N   LEU A   7       2.836   4.373  -1.991  1.00 84.06           N  
ATOM    108  H   LEU A   7       2.427   5.291  -1.888  1.00 84.06           H  
ATOM    109  CA  LEU A   7       3.595   4.098  -3.207  1.00 84.06           C  
ATOM    110  HA  LEU A   7       3.507   3.044  -3.472  1.00 84.06           H  
ATOM    111  C   LEU A   7       5.070   4.387  -2.925  1.00 84.06           C  
ATOM    112  CB  LEU A   7       3.037   4.945  -4.364  1.00 84.06           C  
ATOM    113  HB2 LEU A   7       3.812   5.069  -5.121  1.00 84.06           H  
ATOM    114  HB3 LEU A   7       2.800   5.941  -3.989  1.00 84.06           H  
ATOM    115  O   LEU A   7       5.493   5.543  -2.904  1.00 84.06           O  
ATOM    116  CG  LEU A   7       1.795   4.303  -5.015  1.00 84.06           C  
ATOM    117  HG  LEU A   7       1.356   3.572  -4.336  1.00 84.06           H  
ATOM    118  CD1 LEU A   7       0.728   5.354  -5.318  1.00 84.06           C  
ATOM    119 HD11 LEU A   7      -0.134   4.877  -5.784  1.00 84.06           H  
ATOM    120 HD12 LEU A   7       1.130   6.111  -5.991  1.00 84.06           H  
ATOM    121 HD13 LEU A   7       0.408   5.826  -4.389  1.00 84.06           H  
ATOM    122  CD2 LEU A   7       2.168   3.601  -6.323  1.00 84.06           C  
ATOM    123 HD21 LEU A   7       2.550   4.322  -7.045  1.00 84.06           H  
ATOM    124 HD22 LEU A   7       1.291   3.105  -6.739  1.00 84.06           H  
ATOM    125 HD23 LEU A   7       2.935   2.851  -6.130  1.00 84.06           H  
ATOM    126  N   LEU A   8       5.841   3.331  -2.681  1.00 82.25           N  
ATOM    127  H   LEU A   8       5.418   2.414  -2.692  1.00 82.25           H  
ATOM    128  CA  LEU A   8       7.295   3.403  -2.753  1.00 82.25           C  
ATOM    129  HA  LEU A   8       7.629   4.361  -2.354  1.00 82.25           H  
ATOM    130  C   LEU A   8       7.683   3.362  -4.236  1.00 82.25           C  
ATOM    131  CB  LEU A   8       7.931   2.281  -1.915  1.00 82.25           C  
ATOM    132  HB2 LEU A   8       9.014   2.346  -2.015  1.00 82.25           H  
ATOM    133  HB3 LEU A   8       7.618   1.322  -2.327  1.00 82.25           H  
ATOM    134  O   LEU A   8       7.165   2.532  -4.984  1.00 82.25           O  
ATOM    135  CG  LEU A   8       7.559   2.326  -0.418  1.00 82.25           C  
ATOM    136  HG  LEU A   8       6.478   2.240  -0.308  1.00 82.25           H  
ATOM    137  CD1 LEU A   8       8.198   1.145   0.311  1.00 82.25           C  
ATOM    138 HD11 LEU A   8       9.284   1.202   0.234  1.00 82.25           H  
ATOM    139 HD12 LEU A   8       7.906   1.153   1.361  1.00 82.25           H  
ATOM    140 HD13 LEU A   8       7.860   0.213  -0.141  1.00 82.25           H  
ATOM    141  CD2 LEU A   8       8.017   3.616   0.269  1.00 82.25           C  
ATOM    142 HD21 LEU A   8       7.794   3.564   1.335  1.00 82.25           H  
ATOM    143 HD22 LEU A   8       7.488   4.472  -0.149  1.00 82.25           H  
ATOM    144 HD23 LEU A   8       9.091   3.748   0.132  1.00 82.25           H  
ATOM    145  N   ARG A   9       8.509   4.326  -4.646  1.00 78.69           N  
ATOM    146  H   ARG A   9       8.935   4.897  -3.929  1.00 78.69           H  
ATOM    147  CA  ARG A   9       9.095   4.394  -5.991  1.00 78.69           C  
ATOM    148  HA  ARG A   9       8.312   4.329  -6.747  1.00 78.69           H  
ATOM    149  C   ARG A   9       9.999   3.200  -6.265  1.00 78.69           C  
ATOM    150  CB  ARG A   9       9.908   5.683  -6.155  1.00 78.69           C  
ATOM    151  HB2 ARG A   9      10.610   5.552  -6.979  1.00 78.69           H  
ATOM    152  HB3 ARG A   9      10.487   5.860  -5.249  1.00 78.69           H  
ATOM    153  O   ARG A   9      10.649   2.744  -5.300  1.00 78.69           O  
ATOM    154  CG  ARG A   9       9.030   6.893  -6.473  1.00 78.69           C  
ATOM    155  HG2 ARG A   9       8.245   6.993  -5.723  1.00 78.69           H  
ATOM    156  HG3 ARG A   9       8.576   6.758  -7.454  1.00 78.69           H  
ATOM    157  CD  ARG A   9       9.902   8.152  -6.468  1.00 78.69           C  
ATOM    158  HD2 ARG A   9      10.784   7.980  -7.085  1.00 78.69           H  
ATOM    159  HD3 ARG A   9      10.244   8.333  -5.449  1.00 78.69           H  
ATOM    160  NE  ARG A   9       9.155   9.333  -6.939  1.00 78.69           N  
ATOM    161  HE  ARG A   9       8.493   9.726  -6.286  1.00 78.69           H  
ATOM    162  NH1 ARG A   9      10.049   9.453  -9.052  1.00 78.69           N  
ATOM    163 HH11 ARG A   9      10.580   8.615  -8.861  1.00 78.69           H  
ATOM    164 HH12 ARG A   9      10.098   9.886  -9.963  1.00 78.69           H  
ATOM    165  NH2 ARG A   9       8.539  10.957  -8.404  1.00 78.69           N  
ATOM    166 HH21 ARG A   9       8.618  11.391  -9.313  1.00 78.69           H  
ATOM    167 HH22 ARG A   9       7.906  11.335  -7.714  1.00 78.69           H  
ATOM    168  CZ  ARG A   9       9.253   9.905  -8.125  1.00 78.69           C  
ATOM    169  OXT ARG A   9      10.068   2.872  -7.465  1.00 78.69           O  
TER     170      ARG A   9                                                       
END
