# Supplementary material for: Unveiling the Bioactive Potential of the Invasive Jellyfish Phyllorhiza punctata Through Integrative Transcriptomic and Proteomic Analyses
Source: Biomolecules. 2025 Aug 4;15(8):1121. doi: 10.3390/biom15081121 (PMC12383608; doi:10.3390/biom15081121)
Supplement: Supplementary file 1 [file biomolecules-15-01121-s001.zip › Suplementary Material/FileS3/Alphafold2/XP_065059524_7680_relaxed_rank_001_alphafold2_ptm_model_4_seed_000.pdb]

ATOM      1  N   SER A   1       6.066   3.413   0.854  1.00 68.12           N  
ATOM      2  H   SER A   1       6.001   2.456   1.171  1.00 68.12           H  
ATOM      3  H2  SER A   1       6.368   3.446  -0.110  1.00 68.12           H  
ATOM      4  H3  SER A   1       6.753   3.904   1.409  1.00 68.12           H  
ATOM      5  CA  SER A   1       4.781   4.126   1.006  1.00 68.12           C  
ATOM      6  HA  SER A   1       4.444   4.012   2.036  1.00 68.12           H  
ATOM      7  C   SER A   1       3.670   3.599   0.093  1.00 68.12           C  
ATOM      8  CB  SER A   1       5.015   5.622   0.777  1.00 68.12           C  
ATOM      9  HB2 SER A   1       4.123   6.186   1.053  1.00 68.12           H  
ATOM     10  HB3 SER A   1       5.264   5.817  -0.266  1.00 68.12           H  
ATOM     11  O   SER A   1       2.968   4.390  -0.510  1.00 68.12           O  
ATOM     12  OG  SER A   1       6.093   5.995   1.606  1.00 68.12           O  
ATOM     13  HG  SER A   1       6.163   6.953   1.619  1.00 68.12           H  
ATOM     14  N   PHE A   2       3.461   2.278   0.010  1.00 79.56           N  
ATOM     15  H   PHE A   2       3.996   1.638   0.579  1.00 79.56           H  
ATOM     16  CA  PHE A   2       2.312   1.704  -0.724  1.00 79.56           C  
ATOM     17  HA  PHE A   2       1.504   2.435  -0.749  1.00 79.56           H  
ATOM     18  C   PHE A   2       1.742   0.467  -0.008  1.00 79.56           C  
ATOM     19  CB  PHE A   2       2.716   1.406  -2.179  1.00 79.56           C  
ATOM     20  HB2 PHE A   2       3.551   2.046  -2.464  1.00 79.56           H  
ATOM     21  HB3 PHE A   2       3.059   0.375  -2.267  1.00 79.56           H  
ATOM     22  O   PHE A   2       0.534   0.326   0.120  1.00 79.56           O  
ATOM     23  CG  PHE A   2       1.602   1.664  -3.177  1.00 79.56           C  
ATOM     24  CD1 PHE A   2       0.825   0.604  -3.680  1.00 79.56           C  
ATOM     25  HD1 PHE A   2       1.007  -0.410  -3.358  1.00 79.56           H  
ATOM     26  CD2 PHE A   2       1.340   2.983  -3.600  1.00 79.56           C  
ATOM     27  HD2 PHE A   2       1.924   3.805  -3.213  1.00 79.56           H  
ATOM     28  CE1 PHE A   2      -0.204   0.862  -4.604  1.00 79.56           C  
ATOM     29  HE1 PHE A   2      -0.803   0.049  -4.988  1.00 79.56           H  
ATOM     30  CE2 PHE A   2       0.312   3.239  -4.524  1.00 79.56           C  
ATOM     31  HE2 PHE A   2       0.110   4.249  -4.848  1.00 79.56           H  
ATOM     32  CZ  PHE A   2      -0.461   2.178  -5.027  1.00 79.56           C  
ATOM     33  HZ  PHE A   2      -1.254   2.373  -5.732  1.00 79.56           H  
ATOM     34  N   LEU A   3       2.617  -0.345   0.606  1.00 79.88           N  
ATOM     35  H   LEU A   3       3.592  -0.274   0.352  1.00 79.88           H  
ATOM     36  CA  LEU A   3       2.241  -1.476   1.467  1.00 79.88           C  
ATOM     37  HA  LEU A   3       1.789  -2.230   0.822  1.00 79.88           H  
ATOM     38  C   LEU A   3       1.182  -1.194   2.562  1.00 79.88           C  
ATOM     39  CB  LEU A   3       3.506  -2.075   2.124  1.00 79.88           C  
ATOM     40  HB2 LEU A   3       3.335  -2.141   3.199  1.00 79.88           H  
ATOM     41  HB3 LEU A   3       4.371  -1.426   1.987  1.00 79.88           H  
ATOM     42  O   LEU A   3       0.289  -2.021   2.717  1.00 79.88           O  
ATOM     43  CG  LEU A   3       3.828  -3.492   1.616  1.00 79.88           C  
ATOM     44  HG  LEU A   3       2.903  -4.044   1.446  1.00 79.88           H  
ATOM     45  CD1 LEU A   3       4.630  -3.432   0.315  1.00 79.88           C  
ATOM     46 HD11 LEU A   3       4.055  -2.916  -0.453  1.00 79.88           H  
ATOM     47 HD12 LEU A   3       5.583  -2.926   0.474  1.00 79.88           H  
ATOM     48 HD13 LEU A   3       4.825  -4.447  -0.032  1.00 79.88           H  
ATOM     49  CD2 LEU A   3       4.641  -4.251   2.661  1.00 79.88           C  
ATOM     50 HD21 LEU A   3       4.059  -4.362   3.575  1.00 79.88           H  
ATOM     51 HD22 LEU A   3       5.570  -3.725   2.881  1.00 79.88           H  
ATOM     52 HD23 LEU A   3       4.876  -5.248   2.287  1.00 79.88           H  
ATOM     53  N   PRO A   4       1.228  -0.082   3.328  1.00 78.06           N  
ATOM     54  CA  PRO A   4       0.338   0.087   4.482  1.00 78.06           C  
ATOM     55  HA  PRO A   4       0.359  -0.825   5.079  1.00 78.06           H  
ATOM     56  C   PRO A   4      -1.139   0.341   4.139  1.00 78.06           C  
ATOM     57  CB  PRO A   4       0.946   1.216   5.320  1.00 78.06           C  
ATOM     58  HB2 PRO A   4       1.612   0.788   6.069  1.00 78.06           H  
ATOM     59  HB3 PRO A   4       0.189   1.834   5.804  1.00 78.06           H  
ATOM     60  O   PRO A   4      -1.952   0.389   5.052  1.00 78.06           O  
ATOM     61  CG  PRO A   4       1.765   2.018   4.316  1.00 78.06           C  
ATOM     62  HG2 PRO A   4       2.600   2.532   4.793  1.00 78.06           H  
ATOM     63  HG3 PRO A   4       1.116   2.732   3.808  1.00 78.06           H  
ATOM     64  CD  PRO A   4       2.239   0.964   3.324  1.00 78.06           C  
ATOM     65  HD2 PRO A   4       2.335   1.437   2.346  1.00 78.06           H  
ATOM     66  HD3 PRO A   4       3.193   0.549   3.650  1.00 78.06           H  
ATOM     67  N   TRP A   5      -1.511   0.503   2.867  1.00 86.06           N  
ATOM     68  H   TRP A   5      -0.819   0.439   2.134  1.00 86.06           H  
ATOM     69  CA  TRP A   5      -2.924   0.577   2.471  1.00 86.06           C  
ATOM     70  HA  TRP A   5      -3.499   1.077   3.250  1.00 86.06           H  
ATOM     71  C   TRP A   5      -3.561  -0.806   2.294  1.00 86.06           C  
ATOM     72  CB  TRP A   5      -3.032   1.411   1.191  1.00 86.06           C  
ATOM     73  HB2 TRP A   5      -2.456   0.924   0.405  1.00 86.06           H  
ATOM     74  HB3 TRP A   5      -2.586   2.390   1.371  1.00 86.06           H  
ATOM     75  O   TRP A   5      -4.769  -0.944   2.408  1.00 86.06           O  
ATOM     76  CG  TRP A   5      -4.427   1.626   0.693  1.00 86.06           C  
ATOM     77  CD1 TRP A   5      -5.420   2.247   1.371  1.00 86.06           C  
ATOM     78  HD1 TRP A   5      -5.326   2.655   2.367  1.00 86.06           H  
ATOM     79  CD2 TRP A   5      -5.029   1.164  -0.556  1.00 86.06           C  
ATOM     80  CE2 TRP A   5      -6.397   1.569  -0.573  1.00 86.06           C  
ATOM     81  CE3 TRP A   5      -4.561   0.431  -1.669  1.00 86.06           C  
ATOM     82  HE3 TRP A   5      -3.536   0.091  -1.684  1.00 86.06           H  
ATOM     83  NE1 TRP A   5      -6.582   2.219   0.627  1.00 86.06           N  
ATOM     84  HE1 TRP A   5      -7.476   2.536   0.974  1.00 86.06           H  
ATOM     85  CH2 TRP A   5      -6.758   0.551  -2.736  1.00 86.06           C  
ATOM     86  HH2 TRP A   5      -7.408   0.305  -3.563  1.00 86.06           H  
ATOM     87  CZ2 TRP A   5      -7.257   1.276  -1.641  1.00 86.06           C  
ATOM     88  HZ2 TRP A   5      -8.291   1.587  -1.612  1.00 86.06           H  
ATOM     89  CZ3 TRP A   5      -5.417   0.127  -2.747  1.00 86.06           C  
ATOM     90  HZ3 TRP A   5      -5.045  -0.444  -3.585  1.00 86.06           H  
ATOM     91  N   LEU A   6      -2.753  -1.838   2.043  1.00 89.12           N  
ATOM     92  H   LEU A   6      -1.754  -1.688   2.027  1.00 89.12           H  
ATOM     93  CA  LEU A   6      -3.257  -3.166   1.685  1.00 89.12           C  
ATOM     94  HA  LEU A   6      -4.205  -3.034   1.163  1.00 89.12           H  
ATOM     95  C   LEU A   6      -3.563  -4.039   2.911  1.00 89.12           C  
ATOM     96  CB  LEU A   6      -2.231  -3.796   0.725  1.00 89.12           C  
ATOM     97  HB2 LEU A   6      -1.633  -2.995   0.291  1.00 89.12           H  
ATOM     98  HB3 LEU A   6      -1.543  -4.435   1.279  1.00 89.12           H  
ATOM     99  O   LEU A   6      -4.303  -5.008   2.818  1.00 89.12           O  
ATOM    100  CG  LEU A   6      -2.880  -4.577  -0.435  1.00 89.12           C  
ATOM    101  HG  LEU A   6      -3.904  -4.240  -0.597  1.00 89.12           H  
ATOM    102  CD1 LEU A   6      -2.101  -4.315  -1.727  1.00 89.12           C  
ATOM    103 HD11 LEU A   6      -2.149  -3.256  -1.978  1.00 89.12           H  
ATOM    104 HD12 LEU A   6      -2.551  -4.881  -2.543  1.00 89.12           H  
ATOM    105 HD13 LEU A   6      -1.061  -4.621  -1.607  1.00 89.12           H  
ATOM    106  CD2 LEU A   6      -2.886  -6.083  -0.181  1.00 89.12           C  
ATOM    107 HD21 LEU A   6      -1.869  -6.453  -0.047  1.00 89.12           H  
ATOM    108 HD22 LEU A   6      -3.467  -6.297   0.717  1.00 89.12           H  
ATOM    109 HD23 LEU A   6      -3.354  -6.598  -1.020  1.00 89.12           H  
ATOM    110  N   VAL A   7      -2.977  -3.689   4.055  1.00 85.69           N  
ATOM    111  H   VAL A   7      -2.394  -2.864   4.036  1.00 85.69           H  
ATOM    112  CA  VAL A   7      -3.124  -4.395   5.340  1.00 85.69           C  
ATOM    113  HA  VAL A   7      -3.793  -5.242   5.187  1.00 85.69           H  
ATOM    114  C   VAL A   7      -3.841  -3.559   6.400  1.00 85.69           C  
ATOM    115  CB  VAL A   7      -1.771  -4.949   5.859  1.00 85.69           C  
ATOM    116  HB  VAL A   7      -1.696  -4.814   6.938  1.00 85.69           H  
ATOM    117  O   VAL A   7      -3.902  -3.970   7.557  1.00 85.69           O  
ATOM    118  CG1 VAL A   7      -1.693  -6.455   5.601  1.00 85.69           C  
ATOM    119 HG11 VAL A   7      -0.749  -6.850   5.975  1.00 85.69           H  
ATOM    120 HG12 VAL A   7      -2.509  -6.954   6.123  1.00 85.69           H  
ATOM    121 HG13 VAL A   7      -1.778  -6.655   4.533  1.00 85.69           H  
ATOM    122  CG2 VAL A   7      -0.527  -4.281   5.249  1.00 85.69           C  
ATOM    123 HG21 VAL A   7       0.367  -4.670   5.736  1.00 85.69           H  
ATOM    124 HG22 VAL A   7      -0.574  -3.204   5.412  1.00 85.69           H  
ATOM    125 HG23 VAL A   7      -0.464  -4.491   4.181  1.00 85.69           H  
ATOM    126  N   LYS A   8      -4.367  -2.391   6.025  1.00 62.62           N  
ATOM    127  H   LYS A   8      -4.474  -2.226   5.034  1.00 62.62           H  
ATOM    128  CA  LYS A   8      -5.222  -1.585   6.894  1.00 62.62           C  
ATOM    129  HA  LYS A   8      -5.082  -1.889   7.931  1.00 62.62           H  
ATOM    130  C   LYS A   8      -6.688  -1.869   6.593  1.00 62.62           C  
ATOM    131  CB  LYS A   8      -4.853  -0.107   6.745  1.00 62.62           C  
ATOM    132  HB2 LYS A   8      -3.776  -0.004   6.883  1.00 62.62           H  
ATOM    133  HB3 LYS A   8      -5.124   0.241   5.748  1.00 62.62           H  
ATOM    134  O   LYS A   8      -7.448  -1.939   7.579  1.00 62.62           O  
ATOM    135  CG  LYS A   8      -5.567   0.723   7.814  1.00 62.62           C  
ATOM    136  HG2 LYS A   8      -6.644   0.681   7.651  1.00 62.62           H  
ATOM    137  HG3 LYS A   8      -5.342   0.310   8.798  1.00 62.62           H  
ATOM    138  CD  LYS A   8      -5.112   2.179   7.764  1.00 62.62           C  
ATOM    139  HD2 LYS A   8      -5.388   2.603   6.798  1.00 62.62           H  
ATOM    140  HD3 LYS A   8      -4.031   2.227   7.893  1.00 62.62           H  
ATOM    141  CE  LYS A   8      -5.813   2.927   8.899  1.00 62.62           C  
ATOM    142  HE2 LYS A   8      -6.885   2.756   8.802  1.00 62.62           H  
ATOM    143  HE3 LYS A   8      -5.496   2.492   9.847  1.00 62.62           H  
ATOM    144  NZ  LYS A   8      -5.519   4.378   8.859  1.00 62.62           N  
ATOM    145  HZ1 LYS A   8      -5.836   4.764   7.982  1.00 62.62           H  
ATOM    146  HZ2 LYS A   8      -4.525   4.532   8.952  1.00 62.62           H  
ATOM    147  HZ3 LYS A   8      -6.000   4.847   9.613  1.00 62.62           H  
ATOM    148  OXT LYS A   8      -7.005  -1.935   5.388  1.00 62.62           O  
TER     149      LYS A   8                                                       
END
