# Supplementary material for: Unveiling the Bioactive Potential of the Invasive Jellyfish Phyllorhiza punctata Through Integrative Transcriptomic and Proteomic Analyses
Source: Biomolecules. 2025 Aug 4;15(8):1121. doi: 10.3390/biom15081121 (PMC12383608; doi:10.3390/biom15081121)
Supplement: Supplementary file 1 [file biomolecules-15-01121-s001.zip › Suplementary Material/FileS3/Alphafold2/XP_065059637_11091_relaxed_rank_001_alphafold2_ptm_model_3_seed_000.pdb]

ATOM      1  N   ARG A   1       0.280 -17.630   2.774  1.00 60.28           N  
ATOM      2  H   ARG A   1       0.252 -17.327   1.811  1.00 60.28           H  
ATOM      3  H2  ARG A   1      -0.309 -18.444   2.874  1.00 60.28           H  
ATOM      4  H3  ARG A   1       1.231 -17.890   2.991  1.00 60.28           H  
ATOM      5  CA  ARG A   1      -0.163 -16.542   3.683  1.00 60.28           C  
ATOM      6  HA  ARG A   1      -1.167 -16.217   3.412  1.00 60.28           H  
ATOM      7  C   ARG A   1       0.753 -15.335   3.479  1.00 60.28           C  
ATOM      8  CB  ARG A   1      -0.180 -16.995   5.169  1.00 60.28           C  
ATOM      9  HB2 ARG A   1       0.136 -16.167   5.805  1.00 60.28           H  
ATOM     10  HB3 ARG A   1       0.539 -17.801   5.312  1.00 60.28           H  
ATOM     11  O   ARG A   1       1.658 -15.112   4.263  1.00 60.28           O  
ATOM     12  CG  ARG A   1      -1.553 -17.425   5.715  1.00 60.28           C  
ATOM     13  HG2 ARG A   1      -2.248 -16.589   5.638  1.00 60.28           H  
ATOM     14  HG3 ARG A   1      -1.936 -18.270   5.143  1.00 60.28           H  
ATOM     15  CD  ARG A   1      -1.400 -17.824   7.195  1.00 60.28           C  
ATOM     16  HD2 ARG A   1      -0.904 -17.011   7.726  1.00 60.28           H  
ATOM     17  HD3 ARG A   1      -0.768 -18.711   7.258  1.00 60.28           H  
ATOM     18  NE  ARG A   1      -2.690 -18.099   7.857  1.00 60.28           N  
ATOM     19  HE  ARG A   1      -3.525 -18.073   7.290  1.00 60.28           H  
ATOM     20  NH1 ARG A   1      -1.864 -18.415   9.984  1.00 60.28           N  
ATOM     21 HH11 ARG A   1      -2.023 -18.641  10.955  1.00 60.28           H  
ATOM     22 HH12 ARG A   1      -0.923 -18.241   9.660  1.00 60.28           H  
ATOM     23  NH2 ARG A   1      -4.051 -18.580   9.621  1.00 60.28           N  
ATOM     24 HH21 ARG A   1      -4.175 -18.764  10.606  1.00 60.28           H  
ATOM     25 HH22 ARG A   1      -4.864 -18.559   9.023  1.00 60.28           H  
ATOM     26  CZ  ARG A   1      -2.859 -18.362   9.143  1.00 60.28           C  
ATOM     27  N   ALA A   2       0.546 -14.590   2.404  1.00 75.81           N  
ATOM     28  H   ALA A   2      -0.158 -14.832   1.721  1.00 75.81           H  
ATOM     29  CA  ALA A   2       1.005 -13.211   2.284  1.00 75.81           C  
ATOM     30  HA  ALA A   2       1.148 -12.789   3.279  1.00 75.81           H  
ATOM     31  C   ALA A   2      -0.139 -12.496   1.557  1.00 75.81           C  
ATOM     32  CB  ALA A   2       2.339 -13.143   1.536  1.00 75.81           C  
ATOM     33  HB1 ALA A   2       3.098 -13.713   2.071  1.00 75.81           H  
ATOM     34  HB2 ALA A   2       2.665 -12.105   1.465  1.00 75.81           H  
ATOM     35  HB3 ALA A   2       2.226 -13.543   0.528  1.00 75.81           H  
ATOM     36  O   ALA A   2      -0.646 -13.065   0.585  1.00 75.81           O  
ATOM     37  N   PRO A   3      -0.666 -11.393   2.105  1.00 74.06           N  
ATOM     38  CA  PRO A   3      -1.890 -10.787   1.601  1.00 74.06           C  
ATOM     39  HA  PRO A   3      -2.714 -11.496   1.681  1.00 74.06           H  
ATOM     40  C   PRO A   3      -1.711 -10.398   0.133  1.00 74.06           C  
ATOM     41  CB  PRO A   3      -2.168  -9.591   2.518  1.00 74.06           C  
ATOM     42  HB2 PRO A   3      -2.834  -9.901   3.323  1.00 74.06           H  
ATOM     43  HB3 PRO A   3      -2.598  -8.748   1.976  1.00 74.06           H  
ATOM     44  O   PRO A   3      -0.710  -9.788  -0.237  1.00 74.06           O  
ATOM     45  CG  PRO A   3      -0.795  -9.250   3.099  1.00 74.06           C  
ATOM     46  HG2 PRO A   3      -0.255  -8.609   2.402  1.00 74.06           H  
ATOM     47  HG3 PRO A   3      -0.875  -8.770   4.075  1.00 74.06           H  
ATOM     48  CD  PRO A   3      -0.102 -10.605   3.187  1.00 74.06           C  
ATOM     49  HD2 PRO A   3       0.974 -10.477   3.071  1.00 74.06           H  
ATOM     50  HD3 PRO A   3      -0.332 -11.075   4.143  1.00 74.06           H  
ATOM     51  N   VAL A   4      -2.674 -10.790  -0.702  1.00 79.19           N  
ATOM     52  H   VAL A   4      -3.482 -11.271  -0.331  1.00 79.19           H  
ATOM     53  CA  VAL A   4      -2.705 -10.389  -2.108  1.00 79.19           C  
ATOM     54  HA  VAL A   4      -1.715 -10.539  -2.537  1.00 79.19           H  
ATOM     55  C   VAL A   4      -3.037  -8.901  -2.136  1.00 79.19           C  
ATOM     56  CB  VAL A   4      -3.714 -11.221  -2.925  1.00 79.19           C  
ATOM     57  HB  VAL A   4      -4.725 -11.014  -2.573  1.00 79.19           H  
ATOM     58  O   VAL A   4      -4.067  -8.483  -1.607  1.00 79.19           O  
ATOM     59  CG1 VAL A   4      -3.629 -10.879  -4.418  1.00 79.19           C  
ATOM     60 HG11 VAL A   4      -4.346 -11.478  -4.978  1.00 79.19           H  
ATOM     61 HG12 VAL A   4      -3.872  -9.828  -4.578  1.00 79.19           H  
ATOM     62 HG13 VAL A   4      -2.626 -11.074  -4.798  1.00 79.19           H  
ATOM     63  CG2 VAL A   4      -3.450 -12.727  -2.772  1.00 79.19           C  
ATOM     64 HG21 VAL A   4      -4.139 -13.286  -3.406  1.00 79.19           H  
ATOM     65 HG22 VAL A   4      -2.427 -12.958  -3.068  1.00 79.19           H  
ATOM     66 HG23 VAL A   4      -3.608 -13.039  -1.740  1.00 79.19           H  
ATOM     67  N   LEU A   5      -2.136  -8.105  -2.706  1.00 81.06           N  
ATOM     68  H   LEU A   5      -1.290  -8.518  -3.071  1.00 81.06           H  
ATOM     69  CA  LEU A   5      -2.330  -6.676  -2.912  1.00 81.06           C  
ATOM     70  HA  LEU A   5      -2.601  -6.214  -1.963  1.00 81.06           H  
ATOM     71  C   LEU A   5      -3.475  -6.481  -3.914  1.00 81.06           C  
ATOM     72  CB  LEU A   5      -0.996  -6.081  -3.408  1.00 81.06           C  
ATOM     73  HB2 LEU A   5      -0.211  -6.317  -2.689  1.00 81.06           H  
ATOM     74  HB3 LEU A   5      -0.737  -6.566  -4.350  1.00 81.06           H  
ATOM     75  O   LEU A   5      -3.295  -6.699  -5.108  1.00 81.06           O  
ATOM     76  CG  LEU A   5      -1.014  -4.558  -3.636  1.00 81.06           C  
ATOM     77  HG  LEU A   5      -1.867  -4.286  -4.257  1.00 81.06           H  
ATOM     78  CD1 LEU A   5      -1.094  -3.790  -2.314  1.00 81.06           C  
ATOM     79 HD11 LEU A   5      -0.253  -4.054  -1.673  1.00 81.06           H  
ATOM     80 HD12 LEU A   5      -1.069  -2.719  -2.516  1.00 81.06           H  
ATOM     81 HD13 LEU A   5      -2.029  -4.017  -1.803  1.00 81.06           H  
ATOM     82  CD2 LEU A   5       0.263  -4.133  -4.361  1.00 81.06           C  
ATOM     83 HD21 LEU A   5       0.254  -3.056  -4.522  1.00 81.06           H  
ATOM     84 HD22 LEU A   5       1.141  -4.402  -3.773  1.00 81.06           H  
ATOM     85 HD23 LEU A   5       0.313  -4.625  -5.332  1.00 81.06           H  
ATOM     86  N   VAL A   6      -4.650  -6.086  -3.426  1.00 77.81           N  
ATOM     87  H   VAL A   6      -4.758  -6.027  -2.424  1.00 77.81           H  
ATOM     88  CA  VAL A   6      -5.757  -5.623  -4.269  1.00 77.81           C  
ATOM     89  HA  VAL A   6      -5.556  -5.880  -5.309  1.00 77.81           H  
ATOM     90  C   VAL A   6      -5.793  -4.106  -4.166  1.00 77.81           C  
ATOM     91  CB  VAL A   6      -7.102  -6.282  -3.904  1.00 77.81           C  
ATOM     92  HB  VAL A   6      -7.384  -6.006  -2.887  1.00 77.81           H  
ATOM     93  O   VAL A   6      -6.349  -3.542  -3.225  1.00 77.81           O  
ATOM     94  CG1 VAL A   6      -8.210  -5.834  -4.868  1.00 77.81           C  
ATOM     95 HG11 VAL A   6      -7.944  -6.089  -5.894  1.00 77.81           H  
ATOM     96 HG12 VAL A   6      -8.357  -4.756  -4.801  1.00 77.81           H  
ATOM     97 HG13 VAL A   6      -9.149  -6.324  -4.611  1.00 77.81           H  
ATOM     98  CG2 VAL A   6      -7.008  -7.812  -3.980  1.00 77.81           C  
ATOM     99 HG21 VAL A   6      -7.982  -8.255  -3.768  1.00 77.81           H  
ATOM    100 HG22 VAL A   6      -6.683  -8.115  -4.975  1.00 77.81           H  
ATOM    101 HG23 VAL A   6      -6.296  -8.182  -3.243  1.00 77.81           H  
ATOM    102  N   LEU A   7      -5.147  -3.450  -5.126  1.00 76.06           N  
ATOM    103  H   LEU A   7      -4.714  -3.994  -5.858  1.00 76.06           H  
ATOM    104  CA  LEU A   7      -5.426  -2.054  -5.436  1.00 76.06           C  
ATOM    105  HA  LEU A   7      -5.551  -1.476  -4.520  1.00 76.06           H  
ATOM    106  C   LEU A   7      -6.749  -2.048  -6.208  1.00 76.06           C  
ATOM    107  CB  LEU A   7      -4.253  -1.474  -6.248  1.00 76.06           C  
ATOM    108  HB2 LEU A   7      -4.578  -0.556  -6.739  1.00 76.06           H  
ATOM    109  HB3 LEU A   7      -3.993  -2.183  -7.034  1.00 76.06           H  
ATOM    110  O   LEU A   7      -6.855  -2.718  -7.234  1.00 76.06           O  
ATOM    111  CG  LEU A   7      -3.015  -1.177  -5.378  1.00 76.06           C  
ATOM    112  HG  LEU A   7      -2.932  -1.924  -4.588  1.00 76.06           H  
ATOM    113  CD1 LEU A   7      -1.732  -1.236  -6.206  1.00 76.06           C  
ATOM    114 HD11 LEU A   7      -0.873  -0.999  -5.579  1.00 76.06           H  
ATOM    115 HD12 LEU A   7      -1.788  -0.521  -7.026  1.00 76.06           H  
ATOM    116 HD13 LEU A   7      -1.607  -2.239  -6.614  1.00 76.06           H  
ATOM    117  CD2 LEU A   7      -3.110   0.209  -4.735  1.00 76.06           C  
ATOM    118 HD21 LEU A   7      -4.011   0.272  -4.124  1.00 76.06           H  
ATOM    119 HD22 LEU A   7      -3.156   0.975  -5.509  1.00 76.06           H  
ATOM    120 HD23 LEU A   7      -2.240   0.385  -4.104  1.00 76.06           H  
ATOM    121  N   LYS A   8      -7.768  -1.381  -5.659  1.00 73.44           N  
ATOM    122  H   LYS A   8      -7.554  -0.806  -4.856  1.00 73.44           H  
ATOM    123  CA  LYS A   8      -8.944  -1.000  -6.451  1.00 73.44           C  
ATOM    124  HA  LYS A   8      -9.340  -1.865  -6.983  1.00 73.44           H  
ATOM    125  C   LYS A   8      -8.530  -0.005  -7.527  1.00 73.44           C  
ATOM    126  CB  LYS A   8     -10.034  -0.350  -5.595  1.00 73.44           C  
ATOM    127  HB2 LYS A   8      -9.617   0.543  -5.129  1.00 73.44           H  
ATOM    128  HB3 LYS A   8     -10.833  -0.034  -6.266  1.00 73.44           H  
ATOM    129  O   LYS A   8      -7.613   0.795  -7.228  1.00 73.44           O  
ATOM    130  CG  LYS A   8     -10.632  -1.260  -4.522  1.00 73.44           C  
ATOM    131  HG2 LYS A   8     -11.018  -2.175  -4.971  1.00 73.44           H  
ATOM    132  HG3 LYS A   8      -9.857  -1.509  -3.796  1.00 73.44           H  
ATOM    133  CD  LYS A   8     -11.766  -0.492  -3.832  1.00 73.44           C  
ATOM    134  HD2 LYS A   8     -11.447   0.538  -3.668  1.00 73.44           H  
ATOM    135  HD3 LYS A   8     -12.642  -0.488  -4.481  1.00 73.44           H  
ATOM    136  CE  LYS A   8     -12.101  -1.120  -2.480  1.00 73.44           C  
ATOM    137  HE2 LYS A   8     -11.178  -1.212  -1.908  1.00 73.44           H  
ATOM    138  HE3 LYS A   8     -12.495  -2.122  -2.649  1.00 73.44           H  
ATOM    139  NZ  LYS A   8     -13.078  -0.283  -1.743  1.00 73.44           N  
ATOM    140  HZ1 LYS A   8     -13.279  -0.682  -0.838  1.00 73.44           H  
ATOM    141  HZ2 LYS A   8     -13.938  -0.210  -2.268  1.00 73.44           H  
ATOM    142  HZ3 LYS A   8     -12.708   0.648  -1.615  1.00 73.44           H  
ATOM    143  OXT LYS A   8      -9.215  -0.034  -8.565  1.00 73.44           O  
TER     144      LYS A   8                                                       
END
