# Supplementary material for: Unveiling the Bioactive Potential of the Invasive Jellyfish Phyllorhiza punctata Through Integrative Transcriptomic and Proteomic Analyses
Source: Biomolecules. 2025 Aug 4;15(8):1121. doi: 10.3390/biom15081121 (PMC12383608; doi:10.3390/biom15081121)
Supplement: Supplementary file 1 [file biomolecules-15-01121-s001.zip › Suplementary Material/FileS3/Alphafold2/XP_065059713_7812_relaxed_rank_001_alphafold2_ptm_model_3_seed_000.pdb]

ATOM      1  N   LYS A   1      -1.487  11.490  -2.392  1.00 61.47           N  
ATOM      2  H   LYS A   1      -0.769  12.073  -2.797  1.00 61.47           H  
ATOM      3  H2  LYS A   1      -1.744  10.778  -3.060  1.00 61.47           H  
ATOM      4  H3  LYS A   1      -2.302  12.059  -2.210  1.00 61.47           H  
ATOM      5  CA  LYS A   1      -1.013  10.879  -1.125  1.00 61.47           C  
ATOM      6  HA  LYS A   1      -0.142  10.254  -1.328  1.00 61.47           H  
ATOM      7  C   LYS A   1      -2.132   9.970  -0.637  1.00 61.47           C  
ATOM      8  CB  LYS A   1      -0.598  11.992  -0.133  1.00 61.47           C  
ATOM      9  HB2 LYS A   1      -0.095  12.769  -0.708  1.00 61.47           H  
ATOM     10  HB3 LYS A   1      -1.479  12.448   0.319  1.00 61.47           H  
ATOM     11  O   LYS A   1      -2.946  10.376   0.179  1.00 61.47           O  
ATOM     12  CG  LYS A   1       0.381  11.550   0.969  1.00 61.47           C  
ATOM     13  HG2 LYS A   1      -0.119  10.862   1.651  1.00 61.47           H  
ATOM     14  HG3 LYS A   1       1.228  11.042   0.508  1.00 61.47           H  
ATOM     15  CD  LYS A   1       0.894  12.779   1.750  1.00 61.47           C  
ATOM     16  HD2 LYS A   1       0.063  13.222   2.300  1.00 61.47           H  
ATOM     17  HD3 LYS A   1       1.275  13.517   1.044  1.00 61.47           H  
ATOM     18  CE  LYS A   1       2.022  12.417   2.729  1.00 61.47           C  
ATOM     19  HE2 LYS A   1       2.822  11.924   2.177  1.00 61.47           H  
ATOM     20  HE3 LYS A   1       1.635  11.700   3.454  1.00 61.47           H  
ATOM     21  NZ  LYS A   1       2.555  13.615   3.434  1.00 61.47           N  
ATOM     22  HZ1 LYS A   1       3.273  13.347   4.092  1.00 61.47           H  
ATOM     23  HZ2 LYS A   1       1.827  14.085   3.952  1.00 61.47           H  
ATOM     24  HZ3 LYS A   1       2.964  14.272   2.786  1.00 61.47           H  
ATOM     25  N   LEU A   2      -2.298   8.846  -1.336  1.00 72.62           N  
ATOM     26  H   LEU A   2      -1.546   8.478  -1.901  1.00 72.62           H  
ATOM     27  CA  LEU A   2      -3.446   7.965  -1.145  1.00 72.62           C  
ATOM     28  HA  LEU A   2      -4.353   8.570  -1.141  1.00 72.62           H  
ATOM     29  C   LEU A   2      -3.333   7.323   0.240  1.00 72.62           C  
ATOM     30  CB  LEU A   2      -3.542   6.963  -2.309  1.00 72.62           C  
ATOM     31  HB2 LEU A   2      -2.562   6.511  -2.463  1.00 72.62           H  
ATOM     32  HB3 LEU A   2      -4.227   6.160  -2.039  1.00 72.62           H  
ATOM     33  O   LEU A   2      -2.240   7.020   0.706  1.00 72.62           O  
ATOM     34  CG  LEU A   2      -4.033   7.617  -3.619  1.00 72.62           C  
ATOM     35  HG  LEU A   2      -3.535   8.578  -3.751  1.00 72.62           H  
ATOM     36  CD1 LEU A   2      -3.683   6.745  -4.820  1.00 72.62           C  
ATOM     37 HD11 LEU A   2      -2.606   6.592  -4.877  1.00 72.62           H  
ATOM     38 HD12 LEU A   2      -4.019   7.223  -5.741  1.00 72.62           H  
ATOM     39 HD13 LEU A   2      -4.172   5.775  -4.729  1.00 72.62           H  
ATOM     40  CD2 LEU A   2      -5.546   7.846  -3.610  1.00 72.62           C  
ATOM     41 HD21 LEU A   2      -5.856   8.296  -4.553  1.00 72.62           H  
ATOM     42 HD22 LEU A   2      -5.836   8.513  -2.798  1.00 72.62           H  
ATOM     43 HD23 LEU A   2      -6.067   6.895  -3.494  1.00 72.62           H  
ATOM     44  N   ILE A   3      -4.477   7.296   0.903  1.00 78.75           N  
ATOM     45  H   ILE A   3      -5.308   7.490   0.362  1.00 78.75           H  
ATOM     46  CA  ILE A   3      -4.703   7.132   2.339  1.00 78.75           C  
ATOM     47  HA  ILE A   3      -4.324   8.021   2.842  1.00 78.75           H  
ATOM     48  C   ILE A   3      -3.981   5.890   2.897  1.00 78.75           C  
ATOM     49  CB  ILE A   3      -6.240   7.080   2.496  1.00 78.75           C  
ATOM     50  HB  ILE A   3      -6.595   6.321   1.799  1.00 78.75           H  
ATOM     51  O   ILE A   3      -3.877   4.887   2.192  1.00 78.75           O  
ATOM     52  CG1 ILE A   3      -6.853   8.452   2.097  1.00 78.75           C  
ATOM     53 HG12 ILE A   3      -7.106   9.022   2.991  1.00 78.75           H  
ATOM     54 HG13 ILE A   3      -6.147   9.063   1.533  1.00 78.75           H  
ATOM     55  CG2 ILE A   3      -6.775   6.665   3.876  1.00 78.75           C  
ATOM     56 HG21 ILE A   3      -6.576   7.429   4.627  1.00 78.75           H  
ATOM     57 HG22 ILE A   3      -7.855   6.526   3.815  1.00 78.75           H  
ATOM     58 HG23 ILE A   3      -6.342   5.715   4.188  1.00 78.75           H  
ATOM     59  CD1 ILE A   3      -8.108   8.295   1.234  1.00 78.75           C  
ATOM     60 HD11 ILE A   3      -7.862   7.782   0.304  1.00 78.75           H  
ATOM     61 HD12 ILE A   3      -8.513   9.279   1.001  1.00 78.75           H  
ATOM     62 HD13 ILE A   3      -8.861   7.721   1.775  1.00 78.75           H  
ATOM     63  N   PRO A   4      -3.464   5.952   4.140  1.00 73.31           N  
ATOM     64  CA  PRO A   4      -2.684   4.881   4.751  1.00 73.31           C  
ATOM     65  HA  PRO A   4      -1.752   4.769   4.197  1.00 73.31           H  
ATOM     66  C   PRO A   4      -3.421   3.539   4.746  1.00 73.31           C  
ATOM     67  CB  PRO A   4      -2.351   5.358   6.173  1.00 73.31           C  
ATOM     68  HB2 PRO A   4      -2.431   4.557   6.909  1.00 73.31           H  
ATOM     69  HB3 PRO A   4      -1.349   5.785   6.185  1.00 73.31           H  
ATOM     70  O   PRO A   4      -4.483   3.385   5.349  1.00 73.31           O  
ATOM     71  CG  PRO A   4      -3.374   6.457   6.447  1.00 73.31           C  
ATOM     72  HG2 PRO A   4      -3.004   7.189   7.165  1.00 73.31           H  
ATOM     73  HG3 PRO A   4      -4.310   6.015   6.789  1.00 73.31           H  
ATOM     74  CD  PRO A   4      -3.568   7.065   5.068  1.00 73.31           C  
ATOM     75  HD2 PRO A   4      -2.765   7.774   4.864  1.00 73.31           H  
ATOM     76  HD3 PRO A   4      -4.529   7.578   5.022  1.00 73.31           H  
ATOM     77  N   VAL A   5      -2.787   2.569   4.087  1.00 76.69           N  
ATOM     78  H   VAL A   5      -1.956   2.832   3.577  1.00 76.69           H  
ATOM     79  CA  VAL A   5      -3.142   1.145   4.021  1.00 76.69           C  
ATOM     80  HA  VAL A   5      -4.224   1.048   3.923  1.00 76.69           H  
ATOM     81  C   VAL A   5      -2.732   0.465   5.329  1.00 76.69           C  
ATOM     82  CB  VAL A   5      -2.485   0.473   2.792  1.00 76.69           C  
ATOM     83  HB  VAL A   5      -1.408   0.405   2.944  1.00 76.69           H  
ATOM     84  O   VAL A   5      -1.818  -0.349   5.377  1.00 76.69           O  
ATOM     85  CG1 VAL A   5      -3.045  -0.934   2.548  1.00 76.69           C  
ATOM     86 HG11 VAL A   5      -4.120  -0.887   2.374  1.00 76.69           H  
ATOM     87 HG12 VAL A   5      -2.556  -1.390   1.688  1.00 76.69           H  
ATOM     88 HG13 VAL A   5      -2.871  -1.573   3.414  1.00 76.69           H  
ATOM     89  CG2 VAL A   5      -2.712   1.284   1.506  1.00 76.69           C  
ATOM     90 HG21 VAL A   5      -2.217   2.253   1.567  1.00 76.69           H  
ATOM     91 HG22 VAL A   5      -2.298   0.745   0.654  1.00 76.69           H  
ATOM     92 HG23 VAL A   5      -3.780   1.435   1.349  1.00 76.69           H  
ATOM     93  N   TRP A   6      -3.331   0.918   6.425  1.00 75.50           N  
ATOM     94  H   TRP A   6      -3.990   1.675   6.314  1.00 75.50           H  
ATOM     95  CA  TRP A   6      -3.301   0.204   7.705  1.00 75.50           C  
ATOM     96  HA  TRP A   6      -2.893  -0.792   7.535  1.00 75.50           H  
ATOM     97  C   TRP A   6      -4.725  -0.045   8.229  1.00 75.50           C  
ATOM     98  CB  TRP A   6      -2.369   0.905   8.702  1.00 75.50           C  
ATOM     99  HB2 TRP A   6      -2.402   0.362   9.647  1.00 75.50           H  
ATOM    100  HB3 TRP A   6      -2.747   1.910   8.891  1.00 75.50           H  
ATOM    101  O   TRP A   6      -4.930  -0.297   9.413  1.00 75.50           O  
ATOM    102  CG  TRP A   6      -0.928   0.997   8.284  1.00 75.50           C  
ATOM    103  CD1 TRP A   6      -0.386   1.996   7.552  1.00 75.50           C  
ATOM    104  HD1 TRP A   6      -0.941   2.842   7.174  1.00 75.50           H  
ATOM    105  CD2 TRP A   6       0.166   0.063   8.549  1.00 75.50           C  
ATOM    106  CE2 TRP A   6       1.357   0.585   7.959  1.00 75.50           C  
ATOM    107  CE3 TRP A   6       0.280  -1.169   9.229  1.00 75.50           C  
ATOM    108  HE3 TRP A   6      -0.604  -1.606   9.669  1.00 75.50           H  
ATOM    109  NE1 TRP A   6       0.960   1.757   7.355  1.00 75.50           N  
ATOM    110  HE1 TRP A   6       1.566   2.353   6.810  1.00 75.50           H  
ATOM    111  CH2 TRP A   6       2.675  -1.283   8.746  1.00 75.50           C  
ATOM    112  HH2 TRP A   6       3.617  -1.806   8.822  1.00 75.50           H  
ATOM    113  CZ2 TRP A   6       2.597  -0.065   8.051  1.00 75.50           C  
ATOM    114  HZ2 TRP A   6       3.475   0.359   7.586  1.00 75.50           H  
ATOM    115  CZ3 TRP A   6       1.519  -1.833   9.329  1.00 75.50           C  
ATOM    116  HZ3 TRP A   6       1.578  -2.777   9.849  1.00 75.50           H  
ATOM    117  N   LYS A   7      -5.711   0.027   7.327  1.00 64.69           N  
ATOM    118  H   LYS A   7      -5.386   0.256   6.399  1.00 64.69           H  
ATOM    119  CA  LYS A   7      -6.722  -1.029   7.261  1.00 64.69           C  
ATOM    120  HA  LYS A   7      -6.941  -1.440   8.247  1.00 64.69           H  
ATOM    121  C   LYS A   7      -6.128  -2.169   6.450  1.00 64.69           C  
ATOM    122  CB  LYS A   7      -7.994  -0.543   6.563  1.00 64.69           C  
ATOM    123  HB2 LYS A   7      -7.729   0.095   5.720  1.00 64.69           H  
ATOM    124  HB3 LYS A   7      -8.513  -1.419   6.172  1.00 64.69           H  
ATOM    125  O   LYS A   7      -6.376  -3.323   6.843  1.00 64.69           O  
ATOM    126  CG  LYS A   7      -8.937   0.188   7.515  1.00 64.69           C  
ATOM    127  HG2 LYS A   7      -8.476   1.116   7.854  1.00 64.69           H  
ATOM    128  HG3 LYS A   7      -9.145  -0.447   8.376  1.00 64.69           H  
ATOM    129  CD  LYS A   7     -10.243   0.483   6.772  1.00 64.69           C  
ATOM    130  HD2 LYS A   7     -10.029   1.139   5.928  1.00 64.69           H  
ATOM    131  HD3 LYS A   7     -10.659  -0.453   6.399  1.00 64.69           H  
ATOM    132  CE  LYS A   7     -11.247   1.149   7.712  1.00 64.69           C  
ATOM    133  HE2 LYS A   7     -10.807   2.067   8.100  1.00 64.69           H  
ATOM    134  HE3 LYS A   7     -11.421   0.479   8.554  1.00 64.69           H  
ATOM    135  NZ  LYS A   7     -12.522   1.434   7.010  1.00 64.69           N  
ATOM    136  HZ1 LYS A   7     -12.365   2.073   6.243  1.00 64.69           H  
ATOM    137  HZ2 LYS A   7     -12.908   0.578   6.639  1.00 64.69           H  
ATOM    138  HZ3 LYS A   7     -13.192   1.838   7.648  1.00 64.69           H  
ATOM    139  OXT LYS A   7      -5.484  -1.810   5.438  1.00 64.69           O  
TER     140      LYS A   7                                                       
END
