# Supplementary material for: Unveiling the Bioactive Potential of the Invasive Jellyfish Phyllorhiza punctata Through Integrative Transcriptomic and Proteomic Analyses
Source: Biomolecules. 2025 Aug 4;15(8):1121. doi: 10.3390/biom15081121 (PMC12383608; doi:10.3390/biom15081121)
Supplement: Supplementary file 1 [file biomolecules-15-01121-s001.zip › Suplementary Material/FileS3/Alphafold2/XP_065059832_7823_relaxed_rank_001_alphafold2_ptm_model_5_seed_000.pdb]

ATOM      1  N   LYS A   1      10.884   5.897  -2.127  1.00 73.06           N  
ATOM      2  H   LYS A   1      10.414   6.626  -2.645  1.00 73.06           H  
ATOM      3  H2  LYS A   1      10.943   6.196  -1.165  1.00 73.06           H  
ATOM      4  H3  LYS A   1      11.816   5.774  -2.497  1.00 73.06           H  
ATOM      5  CA  LYS A   1      10.110   4.633  -2.188  1.00 73.06           C  
ATOM      6  HA  LYS A   1       9.936   4.346  -3.225  1.00 73.06           H  
ATOM      7  C   LYS A   1       8.772   4.925  -1.532  1.00 73.06           C  
ATOM      8  CB  LYS A   1      10.839   3.475  -1.475  1.00 73.06           C  
ATOM      9  HB2 LYS A   1      11.232   3.823  -0.519  1.00 73.06           H  
ATOM     10  HB3 LYS A   1      10.128   2.673  -1.278  1.00 73.06           H  
ATOM     11  O   LYS A   1       8.813   5.358  -0.388  1.00 73.06           O  
ATOM     12  CG  LYS A   1      11.980   2.907  -2.338  1.00 73.06           C  
ATOM     13  HG2 LYS A   1      12.641   3.719  -2.642  1.00 73.06           H  
ATOM     14  HG3 LYS A   1      11.551   2.458  -3.234  1.00 73.06           H  
ATOM     15  CD  LYS A   1      12.818   1.851  -1.595  1.00 73.06           C  
ATOM     16  HD2 LYS A   1      13.296   2.322  -0.736  1.00 73.06           H  
ATOM     17  HD3 LYS A   1      12.171   1.048  -1.242  1.00 73.06           H  
ATOM     18  CE  LYS A   1      13.887   1.275  -2.539  1.00 73.06           C  
ATOM     19  HE2 LYS A   1      14.362   2.099  -3.070  1.00 73.06           H  
ATOM     20  HE3 LYS A   1      13.397   0.645  -3.282  1.00 73.06           H  
ATOM     21  NZ  LYS A   1      14.930   0.499  -1.817  1.00 73.06           N  
ATOM     22  HZ1 LYS A   1      14.524  -0.291  -1.338  1.00 73.06           H  
ATOM     23  HZ2 LYS A   1      15.618   0.138  -2.462  1.00 73.06           H  
ATOM     24  HZ3 LYS A   1      15.412   1.068  -1.136  1.00 73.06           H  
ATOM     25  N   PRO A   2       7.649   4.864  -2.261  1.00 77.06           N  
ATOM     26  CA  PRO A   2       6.349   5.260  -1.732  1.00 77.06           C  
ATOM     27  HA  PRO A   2       6.347   6.334  -1.544  1.00 77.06           H  
ATOM     28  C   PRO A   2       6.075   4.499  -0.438  1.00 77.06           C  
ATOM     29  CB  PRO A   2       5.324   4.937  -2.826  1.00 77.06           C  
ATOM     30  HB2 PRO A   2       4.542   5.695  -2.884  1.00 77.06           H  
ATOM     31  HB3 PRO A   2       4.883   3.955  -2.658  1.00 77.06           H  
ATOM     32  O   PRO A   2       6.177   3.274  -0.407  1.00 77.06           O  
ATOM     33  CG  PRO A   2       6.164   4.894  -4.102  1.00 77.06           C  
ATOM     34  HG2 PRO A   2       6.279   5.904  -4.495  1.00 77.06           H  
ATOM     35  HG3 PRO A   2       5.724   4.240  -4.855  1.00 77.06           H  
ATOM     36  CD  PRO A   2       7.515   4.376  -3.621  1.00 77.06           C  
ATOM     37  HD2 PRO A   2       8.302   4.746  -4.278  1.00 77.06           H  
ATOM     38  HD3 PRO A   2       7.503   3.286  -3.614  1.00 77.06           H  
ATOM     39  N   LEU A   3       5.807   5.238   0.631  1.00 81.81           N  
ATOM     40  H   LEU A   3       5.748   6.241   0.529  1.00 81.81           H  
ATOM     41  CA  LEU A   3       5.388   4.686   1.909  1.00 81.81           C  
ATOM     42  HA  LEU A   3       5.959   3.789   2.146  1.00 81.81           H  
ATOM     43  C   LEU A   3       3.924   4.296   1.730  1.00 81.81           C  
ATOM     44  CB  LEU A   3       5.598   5.741   3.011  1.00 81.81           C  
ATOM     45  HB2 LEU A   3       5.211   5.345   3.950  1.00 81.81           H  
ATOM     46  HB3 LEU A   3       5.010   6.624   2.761  1.00 81.81           H  
ATOM     47  O   LEU A   3       3.030   5.123   1.887  1.00 81.81           O  
ATOM     48  CG  LEU A   3       7.062   6.173   3.217  1.00 81.81           C  
ATOM     49  HG  LEU A   3       7.483   6.511   2.270  1.00 81.81           H  
ATOM     50  CD1 LEU A   3       7.121   7.345   4.195  1.00 81.81           C  
ATOM     51 HD11 LEU A   3       6.724   7.042   5.164  1.00 81.81           H  
ATOM     52 HD12 LEU A   3       8.152   7.675   4.319  1.00 81.81           H  
ATOM     53 HD13 LEU A   3       6.529   8.177   3.815  1.00 81.81           H  
ATOM     54  CD2 LEU A   3       7.927   5.036   3.763  1.00 81.81           C  
ATOM     55 HD21 LEU A   3       7.493   4.649   4.685  1.00 81.81           H  
ATOM     56 HD22 LEU A   3       7.994   4.233   3.029  1.00 81.81           H  
ATOM     57 HD23 LEU A   3       8.931   5.404   3.970  1.00 81.81           H  
ATOM     58  N   ALA A   4       3.687   3.074   1.260  1.00 86.12           N  
ATOM     59  H   ALA A   4       4.462   2.458   1.066  1.00 86.12           H  
ATOM     60  CA  ALA A   4       2.335   2.582   1.071  1.00 86.12           C  
ATOM     61  HA  ALA A   4       1.760   3.326   0.520  1.00 86.12           H  
ATOM     62  C   ALA A   4       1.690   2.399   2.449  1.00 86.12           C  
ATOM     63  CB  ALA A   4       2.365   1.302   0.232  1.00 86.12           C  
ATOM     64  HB1 ALA A   4       2.947   0.535   0.743  1.00 86.12           H  
ATOM     65  HB2 ALA A   4       1.348   0.936   0.093  1.00 86.12           H  
ATOM     66  HB3 ALA A   4       2.808   1.504  -0.743  1.00 86.12           H  
ATOM     67  O   ALA A   4       1.982   1.449   3.171  1.00 86.12           O  
ATOM     68  N   LEU A   5       0.825   3.344   2.807  1.00 84.31           N  
ATOM     69  H   LEU A   5       0.740   4.155   2.211  1.00 84.31           H  
ATOM     70  CA  LEU A   5      -0.127   3.211   3.897  1.00 84.31           C  
ATOM     71  HA  LEU A   5       0.317   2.656   4.723  1.00 84.31           H  
ATOM     72  C   LEU A   5      -1.291   2.396   3.345  1.00 84.31           C  
ATOM     73  CB  LEU A   5      -0.550   4.606   4.393  1.00 84.31           C  
ATOM     74  HB2 LEU A   5      -0.987   5.153   3.558  1.00 84.31           H  
ATOM     75  HB3 LEU A   5      -1.323   4.485   5.151  1.00 84.31           H  
ATOM     76  O   LEU A   5      -2.207   2.931   2.718  1.00 84.31           O  
ATOM     77  CG  LEU A   5       0.600   5.443   4.982  1.00 84.31           C  
ATOM     78  HG  LEU A   5       1.414   5.513   4.261  1.00 84.31           H  
ATOM     79  CD1 LEU A   5       0.106   6.861   5.263  1.00 84.31           C  
ATOM     80 HD11 LEU A   5      -0.262   7.313   4.342  1.00 84.31           H  
ATOM     81 HD12 LEU A   5       0.926   7.467   5.648  1.00 84.31           H  
ATOM     82 HD13 LEU A   5      -0.699   6.836   5.998  1.00 84.31           H  
ATOM     83  CD2 LEU A   5       1.145   4.853   6.285  1.00 84.31           C  
ATOM     84 HD21 LEU A   5       1.589   3.875   6.096  1.00 84.31           H  
ATOM     85 HD22 LEU A   5       1.916   5.506   6.693  1.00 84.31           H  
ATOM     86 HD23 LEU A   5       0.341   4.746   7.013  1.00 84.31           H  
ATOM     87  N   MET A   6      -1.202   1.078   3.498  1.00 78.25           N  
ATOM     88  H   MET A   6      -0.402   0.703   3.988  1.00 78.25           H  
ATOM     89  CA  MET A   6      -2.387   0.243   3.375  1.00 78.25           C  
ATOM     90  HA  MET A   6      -2.824   0.375   2.385  1.00 78.25           H  
ATOM     91  C   MET A   6      -3.388   0.734   4.421  1.00 78.25           C  
ATOM     92  CB  MET A   6      -2.035  -1.238   3.564  1.00 78.25           C  
ATOM     93  HB2 MET A   6      -1.519  -1.380   4.513  1.00 78.25           H  
ATOM     94  HB3 MET A   6      -2.963  -1.810   3.585  1.00 78.25           H  
ATOM     95  O   MET A   6      -3.020   0.932   5.580  1.00 78.25           O  
ATOM     96  CG  MET A   6      -1.151  -1.743   2.413  1.00 78.25           C  
ATOM     97  HG2 MET A   6      -1.671  -1.563   1.471  1.00 78.25           H  
ATOM     98  HG3 MET A   6      -0.228  -1.164   2.402  1.00 78.25           H  
ATOM     99  SD  MET A   6      -0.697  -3.498   2.481  1.00 78.25           S  
ATOM    100  CE  MET A   6      -2.327  -4.273   2.295  1.00 78.25           C  
ATOM    101  HE1 MET A   6      -2.209  -5.355   2.243  1.00 78.25           H  
ATOM    102  HE2 MET A   6      -2.954  -4.030   3.152  1.00 78.25           H  
ATOM    103  HE3 MET A   6      -2.804  -3.918   1.381  1.00 78.25           H  
ATOM    104  N   LYS A   7      -4.615   1.006   3.976  1.00 69.69           N  
ATOM    105  H   LYS A   7      -4.824   0.754   3.021  1.00 69.69           H  
ATOM    106  CA  LYS A   7      -5.747   1.102   4.898  1.00 69.69           C  
ATOM    107  HA  LYS A   7      -5.546   1.839   5.675  1.00 69.69           H  
ATOM    108  C   LYS A   7      -5.914  -0.227   5.630  1.00 69.69           C  
ATOM    109  CB  LYS A   7      -7.039   1.442   4.150  1.00 69.69           C  
ATOM    110  HB2 LYS A   7      -7.861   1.358   4.861  1.00 69.69           H  
ATOM    111  HB3 LYS A   7      -7.200   0.706   3.363  1.00 69.69           H  
ATOM    112  O   LYS A   7      -5.653  -1.263   4.976  1.00 69.69           O  
ATOM    113  CG  LYS A   7      -7.045   2.853   3.554  1.00 69.69           C  
ATOM    114  HG2 LYS A   7      -6.830   3.580   4.337  1.00 69.69           H  
ATOM    115  HG3 LYS A   7      -6.289   2.929   2.772  1.00 69.69           H  
ATOM    116  CD  LYS A   7      -8.433   3.128   2.966  1.00 69.69           C  
ATOM    117  HD2 LYS A   7      -8.651   2.384   2.200  1.00 69.69           H  
ATOM    118  HD3 LYS A   7      -9.172   3.044   3.763  1.00 69.69           H  
ATOM    119  CE  LYS A   7      -8.490   4.530   2.359  1.00 69.69           C  
ATOM    120  HE2 LYS A   7      -8.172   5.244   3.119  1.00 69.69           H  
ATOM    121  HE3 LYS A   7      -7.782   4.581   1.532  1.00 69.69           H  
ATOM    122  NZ  LYS A   7      -9.863   4.852   1.899  1.00 69.69           N  
ATOM    123  HZ1 LYS A   7     -10.509   4.784   2.671  1.00 69.69           H  
ATOM    124  HZ2 LYS A   7      -9.902   5.790   1.526  1.00 69.69           H  
ATOM    125  HZ3 LYS A   7     -10.154   4.201   1.183  1.00 69.69           H  
ATOM    126  OXT LYS A   7      -6.356  -0.148   6.791  1.00 69.69           O  
TER     127      LYS A   7                                                       
END
