# Supplementary material for: Unveiling the Bioactive Potential of the Invasive Jellyfish Phyllorhiza punctata Through Integrative Transcriptomic and Proteomic Analyses
Source: Biomolecules. 2025 Aug 4;15(8):1121. doi: 10.3390/biom15081121 (PMC12383608; doi:10.3390/biom15081121)
Supplement: Supplementary file 1 [file biomolecules-15-01121-s001.zip › Suplementary Material/FileS3/Alphafold2/XP_065059926_12011_relaxed_rank_001_alphafold2_ptm_model_1_seed_000.pdb]

ATOM      1  N   SER A   1      -7.695  -0.835   4.832  1.00 82.44           N  
ATOM      2  H   SER A   1      -7.528  -1.430   4.033  1.00 82.44           H  
ATOM      3  H2  SER A   1      -8.660  -0.537   4.827  1.00 82.44           H  
ATOM      4  H3  SER A   1      -7.531  -1.338   5.692  1.00 82.44           H  
ATOM      5  CA  SER A   1      -6.859   0.381   4.766  1.00 82.44           C  
ATOM      6  HA  SER A   1      -7.050   0.848   3.800  1.00 82.44           H  
ATOM      7  C   SER A   1      -5.370   0.082   4.804  1.00 82.44           C  
ATOM      8  CB  SER A   1      -7.287   1.401   5.814  1.00 82.44           C  
ATOM      9  HB2 SER A   1      -6.844   2.372   5.593  1.00 82.44           H  
ATOM     10  HB3 SER A   1      -6.999   1.076   6.813  1.00 82.44           H  
ATOM     11  O   SER A   1      -4.696   0.506   3.884  1.00 82.44           O  
ATOM     12  OG  SER A   1      -8.695   1.465   5.712  1.00 82.44           O  
ATOM     13  HG  SER A   1      -9.011   2.241   6.180  1.00 82.44           H  
ATOM     14  N   ASN A   2      -4.850  -0.702   5.759  1.00 85.62           N  
ATOM     15  H   ASN A   2      -5.378  -0.890   6.600  1.00 85.62           H  
ATOM     16  CA  ASN A   2      -3.402  -0.973   5.852  1.00 85.62           C  
ATOM     17  HA  ASN A   2      -2.881  -0.021   5.955  1.00 85.62           H  
ATOM     18  C   ASN A   2      -2.800  -1.639   4.607  1.00 85.62           C  
ATOM     19  CB  ASN A   2      -3.105  -1.805   7.114  1.00 85.62           C  
ATOM     20  HB2 ASN A   2      -3.745  -2.686   7.164  1.00 85.62           H  
ATOM     21  HB3 ASN A   2      -2.069  -2.140   7.071  1.00 85.62           H  
ATOM     22  O   ASN A   2      -1.777  -1.182   4.121  1.00 85.62           O  
ATOM     23  CG  ASN A   2      -3.259  -0.999   8.390  1.00 85.62           C  
ATOM     24  ND2 ASN A   2      -2.822  -1.518   9.511  1.00 85.62           N  
ATOM     25 HD21 ASN A   2      -2.330  -2.400   9.531  1.00 85.62           H  
ATOM     26 HD22 ASN A   2      -2.914  -0.945  10.337  1.00 85.62           H  
ATOM     27  OD1 ASN A   2      -3.810   0.087   8.390  1.00 85.62           O  
ATOM     28  N   LEU A   3      -3.458  -2.656   4.044  1.00 87.25           N  
ATOM     29  H   LEU A   3      -4.239  -3.066   4.536  1.00 87.25           H  
ATOM     30  CA  LEU A   3      -2.939  -3.349   2.860  1.00 87.25           C  
ATOM     31  HA  LEU A   3      -1.901  -3.616   3.056  1.00 87.25           H  
ATOM     32  C   LEU A   3      -2.942  -2.456   1.607  1.00 87.25           C  
ATOM     33  CB  LEU A   3      -3.756  -4.637   2.663  1.00 87.25           C  
ATOM     34  HB2 LEU A   3      -4.794  -4.370   2.464  1.00 87.25           H  
ATOM     35  HB3 LEU A   3      -3.724  -5.217   3.585  1.00 87.25           H  
ATOM     36  O   LEU A   3      -1.952  -2.384   0.888  1.00 87.25           O  
ATOM     37  CG  LEU A   3      -3.253  -5.529   1.513  1.00 87.25           C  
ATOM     38  HG  LEU A   3      -3.289  -4.970   0.578  1.00 87.25           H  
ATOM     39  CD1 LEU A   3      -1.826  -6.025   1.750  1.00 87.25           C  
ATOM     40 HD11 LEU A   3      -1.122  -5.194   1.709  1.00 87.25           H  
ATOM     41 HD12 LEU A   3      -1.550  -6.728   0.964  1.00 87.25           H  
ATOM     42 HD13 LEU A   3      -1.749  -6.527   2.714  1.00 87.25           H  
ATOM     43  CD2 LEU A   3      -4.178  -6.737   1.382  1.00 87.25           C  
ATOM     44 HD21 LEU A   3      -5.199  -6.409   1.185  1.00 87.25           H  
ATOM     45 HD22 LEU A   3      -4.154  -7.335   2.293  1.00 87.25           H  
ATOM     46 HD23 LEU A   3      -3.850  -7.356   0.547  1.00 87.25           H  
ATOM     47  N   LEU A   4      -4.036  -1.721   1.388  1.00 88.94           N  
ATOM     48  H   LEU A   4      -4.809  -1.817   2.031  1.00 88.94           H  
ATOM     49  CA  LEU A   4      -4.152  -0.759   0.287  1.00 88.94           C  
ATOM     50  HA  LEU A   4      -3.896  -1.257  -0.649  1.00 88.94           H  
ATOM     51  C   LEU A   4      -3.152   0.402   0.441  1.00 88.94           C  
ATOM     52  CB  LEU A   4      -5.604  -0.247   0.207  1.00 88.94           C  
ATOM     53  HB2 LEU A   4      -5.859   0.222   1.157  1.00 88.94           H  
ATOM     54  HB3 LEU A   4      -5.651   0.525  -0.562  1.00 88.94           H  
ATOM     55  O   LEU A   4      -2.583   0.851  -0.548  1.00 88.94           O  
ATOM     56  CG  LEU A   4      -6.655  -1.325  -0.124  1.00 88.94           C  
ATOM     57  HG  LEU A   4      -6.587  -2.131   0.607  1.00 88.94           H  
ATOM     58  CD1 LEU A   4      -8.059  -0.728  -0.025  1.00 88.94           C  
ATOM     59 HD11 LEU A   4      -8.803  -1.498  -0.228  1.00 88.94           H  
ATOM     60 HD12 LEU A   4      -8.232  -0.317   0.970  1.00 88.94           H  
ATOM     61 HD13 LEU A   4      -8.174   0.067  -0.763  1.00 88.94           H  
ATOM     62  CD2 LEU A   4      -6.473  -1.910  -1.524  1.00 88.94           C  
ATOM     63 HD21 LEU A   4      -6.498  -1.115  -2.270  1.00 88.94           H  
ATOM     64 HD22 LEU A   4      -7.271  -2.620  -1.739  1.00 88.94           H  
ATOM     65 HD23 LEU A   4      -5.522  -2.437  -1.598  1.00 88.94           H  
ATOM     66  N   ASN A   5      -2.886   0.833   1.679  1.00 87.19           N  
ATOM     67  H   ASN A   5      -3.406   0.432   2.447  1.00 87.19           H  
ATOM     68  CA  ASN A   5      -1.892   1.852   2.014  1.00 87.19           C  
ATOM     69  HA  ASN A   5      -2.065   2.733   1.395  1.00 87.19           H  
ATOM     70  C   ASN A   5      -0.454   1.378   1.728  1.00 87.19           C  
ATOM     71  CB  ASN A   5      -2.103   2.242   3.487  1.00 87.19           C  
ATOM     72  HB2 ASN A   5      -3.137   2.557   3.633  1.00 87.19           H  
ATOM     73  HB3 ASN A   5      -1.899   1.388   4.133  1.00 87.19           H  
ATOM     74  O   ASN A   5       0.328   2.119   1.143  1.00 87.19           O  
ATOM     75  CG  ASN A   5      -1.235   3.408   3.908  1.00 87.19           C  
ATOM     76  ND2 ASN A   5      -0.370   3.233   4.879  1.00 87.19           N  
ATOM     77 HD21 ASN A   5       0.210   4.033   5.088  1.00 87.19           H  
ATOM     78 HD22 ASN A   5      -0.214   2.324   5.291  1.00 87.19           H  
ATOM     79  OD1 ASN A   5      -1.348   4.496   3.383  1.00 87.19           O  
ATOM     80  N   THR A   6      -0.114   0.127   2.060  1.00 88.62           N  
ATOM     81  H   THR A   6      -0.761  -0.424   2.606  1.00 88.62           H  
ATOM     82  CA  THR A   6       1.196  -0.477   1.754  1.00 88.62           C  
ATOM     83  HA  THR A   6       1.984   0.175   2.132  1.00 88.62           H  
ATOM     84  C   THR A   6       1.422  -0.632   0.250  1.00 88.62           C  
ATOM     85  CB  THR A   6       1.324  -1.845   2.442  1.00 88.62           C  
ATOM     86  HB  THR A   6       0.508  -2.491   2.117  1.00 88.62           H  
ATOM     87  O   THR A   6       2.467  -0.237  -0.256  1.00 88.62           O  
ATOM     88  CG2 THR A   6       2.652  -2.550   2.171  1.00 88.62           C  
ATOM     89 HG21 THR A   6       2.722  -3.451   2.780  1.00 88.62           H  
ATOM     90 HG22 THR A   6       3.487  -1.888   2.404  1.00 88.62           H  
ATOM     91 HG23 THR A   6       2.716  -2.842   1.123  1.00 88.62           H  
ATOM     92  OG1 THR A   6       1.242  -1.680   3.838  1.00 88.62           O  
ATOM     93  HG1 THR A   6       2.110  -1.408   4.144  1.00 88.62           H  
ATOM     94  N   ILE A   7       0.437  -1.148  -0.487  1.00 89.12           N  
ATOM     95  H   ILE A   7      -0.400  -1.467  -0.020  1.00 89.12           H  
ATOM     96  CA  ILE A   7       0.534  -1.328  -1.946  1.00 89.12           C  
ATOM     97  HA  ILE A   7       1.438  -1.891  -2.177  1.00 89.12           H  
ATOM     98  C   ILE A   7       0.661   0.029  -2.651  1.00 89.12           C  
ATOM     99  CB  ILE A   7      -0.685  -2.134  -2.445  1.00 89.12           C  
ATOM    100  HB  ILE A   7      -1.590  -1.653  -2.072  1.00 89.12           H  
ATOM    101  O   ILE A   7       1.506   0.202  -3.528  1.00 89.12           O  
ATOM    102  CG1 ILE A   7      -0.622  -3.578  -1.893  1.00 89.12           C  
ATOM    103 HG12 ILE A   7       0.168  -4.129  -2.404  1.00 89.12           H  
ATOM    104 HG13 ILE A   7      -0.373  -3.566  -0.832  1.00 89.12           H  
ATOM    105  CG2 ILE A   7      -0.756  -2.159  -3.984  1.00 89.12           C  
ATOM    106 HG21 ILE A   7      -0.888  -1.153  -4.384  1.00 89.12           H  
ATOM    107 HG22 ILE A   7      -1.605  -2.753  -4.323  1.00 89.12           H  
ATOM    108 HG23 ILE A   7       0.161  -2.583  -4.395  1.00 89.12           H  
ATOM    109  CD1 ILE A   7      -1.941  -4.347  -2.037  1.00 89.12           C  
ATOM    110 HD11 ILE A   7      -2.165  -4.535  -3.087  1.00 89.12           H  
ATOM    111 HD12 ILE A   7      -1.853  -5.306  -1.527  1.00 89.12           H  
ATOM    112 HD13 ILE A   7      -2.755  -3.778  -1.587  1.00 89.12           H  
ATOM    113  N   SER A   8      -0.118   1.021  -2.213  1.00 88.25           N  
ATOM    114  H   SER A   8      -0.811   0.821  -1.506  1.00 88.25           H  
ATOM    115  CA  SER A   8      -0.030   2.392  -2.723  1.00 88.25           C  
ATOM    116  HA  SER A   8      -0.163   2.370  -3.804  1.00 88.25           H  
ATOM    117  C   SER A   8       1.318   3.062  -2.427  1.00 88.25           C  
ATOM    118  CB  SER A   8      -1.153   3.230  -2.110  1.00 88.25           C  
ATOM    119  HB2 SER A   8      -0.998   3.322  -1.035  1.00 88.25           H  
ATOM    120  HB3 SER A   8      -2.113   2.747  -2.293  1.00 88.25           H  
ATOM    121  O   SER A   8       1.696   3.990  -3.143  1.00 88.25           O  
ATOM    122  OG  SER A   8      -1.168   4.512  -2.701  1.00 88.25           O  
ATOM    123  HG  SER A   8      -0.257   4.794  -2.815  1.00 88.25           H  
ATOM    124  N   SER A   9       2.021   2.625  -1.379  1.00 87.81           N  
ATOM    125  H   SER A   9       1.618   1.898  -0.806  1.00 87.81           H  
ATOM    126  CA  SER A   9       3.314   3.170  -0.959  1.00 87.81           C  
ATOM    127  HA  SER A   9       3.341   4.237  -1.182  1.00 87.81           H  
ATOM    128  C   SER A   9       4.513   2.525  -1.659  1.00 87.81           C  
ATOM    129  CB  SER A   9       3.464   3.000   0.555  1.00 87.81           C  
ATOM    130  HB2 SER A   9       3.498   1.939   0.802  1.00 87.81           H  
ATOM    131  HB3 SER A   9       2.613   3.455   1.060  1.00 87.81           H  
ATOM    132  O   SER A   9       5.572   3.140  -1.660  1.00 87.81           O  
ATOM    133  OG  SER A   9       4.647   3.622   1.011  1.00 87.81           O  
ATOM    134  HG  SER A   9       5.320   3.529   0.333  1.00 87.81           H  
ATOM    135  N   VAL A  10       4.371   1.307  -2.194  1.00 86.50           N  
ATOM    136  H   VAL A  10       3.481   0.845  -2.074  1.00 86.50           H  
ATOM    137  CA  VAL A  10       5.482   0.515  -2.769  1.00 86.50           C  
ATOM    138  HA  VAL A  10       6.424   1.038  -2.604  1.00 86.50           H  
ATOM    139  C   VAL A  10       5.366   0.346  -4.293  1.00 86.50           C  
ATOM    140  CB  VAL A  10       5.571  -0.856  -2.050  1.00 86.50           C  
ATOM    141  HB  VAL A  10       4.622  -1.376  -2.177  1.00 86.50           H  
ATOM    142  O   VAL A  10       6.353   0.052  -4.952  1.00 86.50           O  
ATOM    143  CG1 VAL A  10       6.688  -1.768  -2.577  1.00 86.50           C  
ATOM    144 HG11 VAL A  10       6.466  -2.088  -3.595  1.00 86.50           H  
ATOM    145 HG12 VAL A  10       7.636  -1.231  -2.575  1.00 86.50           H  
ATOM    146 HG13 VAL A  10       6.776  -2.661  -1.958  1.00 86.50           H  
ATOM    147  CG2 VAL A  10       5.826  -0.689  -0.543  1.00 86.50           C  
ATOM    148 HG21 VAL A  10       6.775  -0.176  -0.387  1.00 86.50           H  
ATOM    149 HG22 VAL A  10       5.032  -0.107  -0.077  1.00 86.50           H  
ATOM    150 HG23 VAL A  10       5.861  -1.666  -0.060  1.00 86.50           H  
ATOM    151  N   GLY A  11       4.164   0.484  -4.867  1.00 81.75           N  
ATOM    152  H   GLY A  11       3.365   0.642  -4.270  1.00 81.75           H  
ATOM    153  CA  GLY A  11       3.916   0.241  -6.298  1.00 81.75           C  
ATOM    154  HA2 GLY A  11       3.052  -0.417  -6.388  1.00 81.75           H  
ATOM    155  HA3 GLY A  11       4.768  -0.269  -6.747  1.00 81.75           H  
ATOM    156  C   GLY A  11       3.633   1.487  -7.144  1.00 81.75           C  
ATOM    157  O   GLY A  11       3.491   1.376  -8.357  1.00 81.75           O  
ATOM    158  N   GLY A  12       3.493   2.662  -6.521  1.00 80.56           N  
ATOM    159  H   GLY A  12       3.676   2.679  -5.528  1.00 80.56           H  
ATOM    160  CA  GLY A  12       3.182   3.926  -7.209  1.00 80.56           C  
ATOM    161  HA2 GLY A  12       2.374   4.421  -6.672  1.00 80.56           H  
ATOM    162  HA3 GLY A  12       2.840   3.724  -8.224  1.00 80.56           H  
ATOM    163  C   GLY A  12       4.356   4.905  -7.304  1.00 80.56           C  
ATOM    164  O   GLY A  12       4.196   5.967  -7.909  1.00 80.56           O  
ATOM    165  N   LYS A  13       5.466   4.570  -6.639  1.00 63.66           N  
ATOM    166  H   LYS A  13       5.462   3.680  -6.163  1.00 63.66           H  
ATOM    167  CA  LYS A  13       6.820   5.140  -6.620  1.00 63.66           C  
ATOM    168  HA  LYS A  13       7.159   5.386  -7.626  1.00 63.66           H  
ATOM    169  C   LYS A  13       7.738   4.031  -6.102  1.00 63.66           C  
ATOM    170  CB  LYS A  13       6.981   6.349  -5.676  1.00 63.66           C  
ATOM    171  HB2 LYS A  13       8.029   6.645  -5.717  1.00 63.66           H  
ATOM    172  HB3 LYS A  13       6.776   6.044  -4.650  1.00 63.66           H  
ATOM    173  O   LYS A  13       7.217   3.246  -5.277  1.00 63.66           O  
ATOM    174  CG  LYS A  13       6.139   7.575  -6.042  1.00 63.66           C  
ATOM    175  HG2 LYS A  13       5.994   7.607  -7.122  1.00 63.66           H  
ATOM    176  HG3 LYS A  13       6.683   8.475  -5.755  1.00 63.66           H  
ATOM    177  CD  LYS A  13       4.797   7.573  -5.297  1.00 63.66           C  
ATOM    178  HD2 LYS A  13       4.399   6.560  -5.241  1.00 63.66           H  
ATOM    179  HD3 LYS A  13       4.959   7.925  -4.279  1.00 63.66           H  
ATOM    180  CE  LYS A  13       3.801   8.475  -6.021  1.00 63.66           C  
ATOM    181  HE2 LYS A  13       4.161   9.504  -5.984  1.00 63.66           H  
ATOM    182  HE3 LYS A  13       3.768   8.164  -7.065  1.00 63.66           H  
ATOM    183  NZ  LYS A  13       2.456   8.355  -5.416  1.00 63.66           N  
ATOM    184  HZ1 LYS A  13       1.795   8.938  -5.909  1.00 63.66           H  
ATOM    185  HZ2 LYS A  13       2.154   7.394  -5.483  1.00 63.66           H  
ATOM    186  HZ3 LYS A  13       2.486   8.616  -4.440  1.00 63.66           H  
ATOM    187  OXT LYS A  13       8.903   4.020  -6.540  1.00 63.66           O  
TER     188      LYS A  13                                                       
END
