# Supplementary material for: Unveiling the Bioactive Potential of the Invasive Jellyfish Phyllorhiza punctata Through Integrative Transcriptomic and Proteomic Analyses
Source: Biomolecules. 2025 Aug 4;15(8):1121. doi: 10.3390/biom15081121 (PMC12383608; doi:10.3390/biom15081121)
Supplement: Supplementary file 1 [file biomolecules-15-01121-s001.zip › Suplementary Material/FileS3/Alphafold2/XP_065059929_5019_relaxed_rank_001_alphafold2_ptm_model_1_seed_000.pdb]

ATOM      1  N   GLY A   1      11.171   7.228  -4.359  1.00 66.50           N  
ATOM      2  H   GLY A   1      12.128   7.551  -4.367  1.00 66.50           H  
ATOM      3  H2  GLY A   1      10.645   7.753  -3.675  1.00 66.50           H  
ATOM      4  H3  GLY A   1      10.760   7.387  -5.268  1.00 66.50           H  
ATOM      5  CA  GLY A   1      11.113   5.794  -4.019  1.00 66.50           C  
ATOM      6  HA2 GLY A   1      11.620   5.204  -4.784  1.00 66.50           H  
ATOM      7  HA3 GLY A   1      11.582   5.620  -3.051  1.00 66.50           H  
ATOM      8  C   GLY A   1       9.663   5.378  -3.934  1.00 66.50           C  
ATOM      9  O   GLY A   1       8.898   6.064  -3.269  1.00 66.50           O  
ATOM     10  N   ILE A   2       9.273   4.328  -4.650  1.00 76.25           N  
ATOM     11  H   ILE A   2       9.954   3.771  -5.145  1.00 76.25           H  
ATOM     12  CA  ILE A   2       7.886   3.851  -4.702  1.00 76.25           C  
ATOM     13  HA  ILE A   2       7.207   4.697  -4.808  1.00 76.25           H  
ATOM     14  C   ILE A   2       7.609   3.156  -3.370  1.00 76.25           C  
ATOM     15  CB  ILE A   2       7.684   2.909  -5.914  1.00 76.25           C  
ATOM     16  HB  ILE A   2       8.330   2.040  -5.784  1.00 76.25           H  
ATOM     17  O   ILE A   2       8.066   2.039  -3.144  1.00 76.25           O  
ATOM     18  CG1 ILE A   2       8.075   3.606  -7.241  1.00 76.25           C  
ATOM     19 HG12 ILE A   2       7.318   4.344  -7.506  1.00 76.25           H  
ATOM     20 HG13 ILE A   2       9.025   4.130  -7.134  1.00 76.25           H  
ATOM     21  CG2 ILE A   2       6.224   2.424  -5.975  1.00 76.25           C  
ATOM     22 HG21 ILE A   2       5.545   3.268  -6.097  1.00 76.25           H  
ATOM     23 HG22 ILE A   2       6.086   1.739  -6.812  1.00 76.25           H  
ATOM     24 HG23 ILE A   2       5.961   1.881  -5.067  1.00 76.25           H  
ATOM     25  CD1 ILE A   2       8.260   2.629  -8.408  1.00 76.25           C  
ATOM     26 HD11 ILE A   2       8.632   3.172  -9.277  1.00 76.25           H  
ATOM     27 HD12 ILE A   2       8.980   1.857  -8.140  1.00 76.25           H  
ATOM     28 HD13 ILE A   2       7.310   2.165  -8.673  1.00 76.25           H  
ATOM     29  N   ARG A   3       6.949   3.846  -2.437  1.00 82.69           N  
ATOM     30  H   ARG A   3       6.611   4.771  -2.662  1.00 82.69           H  
ATOM     31  CA  ARG A   3       6.563   3.231  -1.169  1.00 82.69           C  
ATOM     32  HA  ARG A   3       7.425   2.675  -0.800  1.00 82.69           H  
ATOM     33  C   ARG A   3       5.413   2.265  -1.467  1.00 82.69           C  
ATOM     34  CB  ARG A   3       6.213   4.307  -0.136  1.00 82.69           C  
ATOM     35  HB2 ARG A   3       6.996   5.065  -0.161  1.00 82.69           H  
ATOM     36  HB3 ARG A   3       5.265   4.779  -0.394  1.00 82.69           H  
ATOM     37  O   ARG A   3       4.388   2.715  -1.975  1.00 82.69           O  
ATOM     38  CG  ARG A   3       6.134   3.710   1.277  1.00 82.69           C  
ATOM     39  HG2 ARG A   3       7.060   3.183   1.504  1.00 82.69           H  
ATOM     40  HG3 ARG A   3       5.311   2.996   1.297  1.00 82.69           H  
ATOM     41  CD  ARG A   3       5.892   4.781   2.353  1.00 82.69           C  
ATOM     42  HD2 ARG A   3       4.927   5.250   2.164  1.00 82.69           H  
ATOM     43  HD3 ARG A   3       5.832   4.301   3.330  1.00 82.69           H  
ATOM     44  NE  ARG A   3       6.944   5.822   2.350  1.00 82.69           N  
ATOM     45  HE  ARG A   3       6.725   6.671   1.847  1.00 82.69           H  
ATOM     46  NH1 ARG A   3       8.463   4.780   3.724  1.00 82.69           N  
ATOM     47 HH11 ARG A   3       7.776   4.073   3.945  1.00 82.69           H  
ATOM     48 HH12 ARG A   3       9.337   4.788   4.231  1.00 82.69           H  
ATOM     49  NH2 ARG A   3       8.970   6.751   2.803  1.00 82.69           N  
ATOM     50 HH21 ARG A   3       8.710   7.578   2.284  1.00 82.69           H  
ATOM     51 HH22 ARG A   3       9.837   6.742   3.321  1.00 82.69           H  
ATOM     52  CZ  ARG A   3       8.116   5.776   2.957  1.00 82.69           C  
ATOM     53  N   PRO A   4       5.571   0.957  -1.216  1.00 84.69           N  
ATOM     54  CA  PRO A   4       4.546  -0.008  -1.577  1.00 84.69           C  
ATOM     55  HA  PRO A   4       4.314   0.095  -2.637  1.00 84.69           H  
ATOM     56  C   PRO A   4       3.270   0.253  -0.772  1.00 84.69           C  
ATOM     57  CB  PRO A   4       5.177  -1.384  -1.346  1.00 84.69           C  
ATOM     58  HB2 PRO A   4       4.453  -2.121  -0.996  1.00 84.69           H  
ATOM     59  HB3 PRO A   4       5.626  -1.729  -2.277  1.00 84.69           H  
ATOM     60  O   PRO A   4       3.332   0.614   0.404  1.00 84.69           O  
ATOM     61  CG  PRO A   4       6.287  -1.124  -0.327  1.00 84.69           C  
ATOM     62  HG2 PRO A   4       5.870  -1.162   0.679  1.00 84.69           H  
ATOM     63  HG3 PRO A   4       7.106  -1.836  -0.427  1.00 84.69           H  
ATOM     64  CD  PRO A   4       6.731   0.301  -0.635  1.00 84.69           C  
ATOM     65  HD2 PRO A   4       7.542   0.278  -1.363  1.00 84.69           H  
ATOM     66  HD3 PRO A   4       7.056   0.794   0.281  1.00 84.69           H  
ATOM     67  N   ALA A   5       2.111   0.057  -1.405  1.00 85.38           N  
ATOM     68  H   ALA A   5       2.136  -0.205  -2.380  1.00 85.38           H  
ATOM     69  CA  ALA A   5       0.797   0.360  -0.833  1.00 85.38           C  
ATOM     70  HA  ALA A   5       0.738   1.431  -0.642  1.00 85.38           H  
ATOM     71  C   ALA A   5       0.533  -0.361   0.499  1.00 85.38           C  
ATOM     72  CB  ALA A   5      -0.265  -0.003  -1.876  1.00 85.38           C  
ATOM     73  HB1 ALA A   5      -0.234  -1.069  -2.099  1.00 85.38           H  
ATOM     74  HB2 ALA A   5      -0.098   0.564  -2.792  1.00 85.38           H  
ATOM     75  HB3 ALA A   5      -1.253   0.248  -1.491  1.00 85.38           H  
ATOM     76  O   ALA A   5      -0.190   0.159   1.339  1.00 85.38           O  
ATOM     77  N   ILE A   6       1.191  -1.498   0.745  1.00 85.94           N  
ATOM     78  H   ILE A   6       1.746  -1.894  -0.000  1.00 85.94           H  
ATOM     79  CA  ILE A   6       1.171  -2.192   2.039  1.00 85.94           C  
ATOM     80  HA  ILE A   6       0.134  -2.443   2.263  1.00 85.94           H  
ATOM     81  C   ILE A   6       1.682  -1.312   3.186  1.00 85.94           C  
ATOM     82  CB  ILE A   6       1.977  -3.503   1.923  1.00 85.94           C  
ATOM     83  HB  ILE A   6       1.642  -4.003   1.015  1.00 85.94           H  
ATOM     84  O   ILE A   6       1.152  -1.352   4.286  1.00 85.94           O  
ATOM     85  CG1 ILE A   6       1.648  -4.429   3.110  1.00 85.94           C  
ATOM     86 HG12 ILE A   6       0.572  -4.420   3.283  1.00 85.94           H  
ATOM     87 HG13 ILE A   6       2.139  -4.064   4.012  1.00 85.94           H  
ATOM     88  CG2 ILE A   6       3.498  -3.267   1.803  1.00 85.94           C  
ATOM     89 HG21 ILE A   6       3.706  -2.484   1.074  1.00 85.94           H  
ATOM     90 HG22 ILE A   6       3.984  -4.185   1.473  1.00 85.94           H  
ATOM     91 HG23 ILE A   6       3.916  -2.984   2.768  1.00 85.94           H  
ATOM     92  CD1 ILE A   6       2.060  -5.883   2.866  1.00 85.94           C  
ATOM     93 HD11 ILE A   6       1.594  -6.257   1.954  1.00 85.94           H  
ATOM     94 HD12 ILE A   6       1.733  -6.495   3.706  1.00 85.94           H  
ATOM     95 HD13 ILE A   6       3.144  -5.961   2.780  1.00 85.94           H  
ATOM     96  N   ASN A   7       2.679  -0.468   2.926  1.00 84.06           N  
ATOM     97  H   ASN A   7       2.999  -0.394   1.971  1.00 84.06           H  
ATOM     98  CA  ASN A   7       3.247   0.447   3.909  1.00 84.06           C  
ATOM     99  HA  ASN A   7       3.411  -0.091   4.843  1.00 84.06           H  
ATOM    100  C   ASN A   7       2.282   1.605   4.211  1.00 84.06           C  
ATOM    101  CB  ASN A   7       4.590   0.950   3.351  1.00 84.06           C  
ATOM    102  HB2 ASN A   7       4.464   1.981   3.019  1.00 84.06           H  
ATOM    103  HB3 ASN A   7       4.907   0.354   2.495  1.00 84.06           H  
ATOM    104  O   ASN A   7       2.199   2.057   5.345  1.00 84.06           O  
ATOM    105  CG  ASN A   7       5.713   0.917   4.362  1.00 84.06           C  
ATOM    106  ND2 ASN A   7       6.312  -0.231   4.577  1.00 84.06           N  
ATOM    107 HD21 ASN A   7       5.970  -1.083   4.158  1.00 84.06           H  
ATOM    108 HD22 ASN A   7       7.033  -0.232   5.283  1.00 84.06           H  
ATOM    109  OD1 ASN A   7       6.116   1.928   4.905  1.00 84.06           O  
ATOM    110  N   VAL A   8       1.526   2.050   3.201  1.00 83.25           N  
ATOM    111  H   VAL A   8       1.616   1.594   2.304  1.00 83.25           H  
ATOM    112  CA  VAL A   8       0.467   3.057   3.358  1.00 83.25           C  
ATOM    113  HA  VAL A   8       0.844   3.872   3.975  1.00 83.25           H  
ATOM    114  C   VAL A   8      -0.722   2.445   4.107  1.00 83.25           C  
ATOM    115  CB  VAL A   8       0.064   3.642   1.988  1.00 83.25           C  
ATOM    116  HB  VAL A   8      -0.328   2.844   1.358  1.00 83.25           H  
ATOM    117  O   VAL A   8      -1.156   2.989   5.114  1.00 83.25           O  
ATOM    118  CG1 VAL A   8      -1.015   4.722   2.124  1.00 83.25           C  
ATOM    119 HG11 VAL A   8      -1.262   5.129   1.144  1.00 83.25           H  
ATOM    120 HG12 VAL A   8      -1.923   4.297   2.551  1.00 83.25           H  
ATOM    121 HG13 VAL A   8      -0.666   5.527   2.770  1.00 83.25           H  
ATOM    122  CG2 VAL A   8       1.274   4.268   1.272  1.00 83.25           C  
ATOM    123 HG21 VAL A   8       2.029   3.510   1.062  1.00 83.25           H  
ATOM    124 HG22 VAL A   8       1.705   5.054   1.891  1.00 83.25           H  
ATOM    125 HG23 VAL A   8       0.953   4.697   0.322  1.00 83.25           H  
ATOM    126  N   GLY A   9      -1.186   1.258   3.710  1.00 81.38           N  
ATOM    127  H   GLY A   9      -0.795   0.846   2.875  1.00 81.38           H  
ATOM    128  CA  GLY A   9      -2.295   0.553   4.360  1.00 81.38           C  
ATOM    129  HA2 GLY A   9      -2.499  -0.368   3.813  1.00 81.38           H  
ATOM    130  HA3 GLY A   9      -3.187   1.178   4.326  1.00 81.38           H  
ATOM    131  C   GLY A   9      -2.019   0.186   5.822  1.00 81.38           C  
ATOM    132  O   GLY A   9      -2.867   0.413   6.678  1.00 81.38           O  
ATOM    133  N   LEU A  10      -0.812  -0.284   6.154  1.00 83.94           N  
ATOM    134  H   LEU A  10      -0.155  -0.480   5.413  1.00 83.94           H  
ATOM    135  CA  LEU A  10      -0.403  -0.593   7.536  1.00 83.94           C  
ATOM    136  HA  LEU A  10      -1.195  -1.165   8.019  1.00 83.94           H  
ATOM    137  C   LEU A  10      -0.172   0.645   8.422  1.00 83.94           C  
ATOM    138  CB  LEU A  10       0.888  -1.432   7.496  1.00 83.94           C  
ATOM    139  HB2 LEU A  10       1.618  -0.904   6.883  1.00 83.94           H  
ATOM    140  HB3 LEU A  10       1.298  -1.492   8.504  1.00 83.94           H  
ATOM    141  O   LEU A  10      -0.031   0.502   9.641  1.00 83.94           O  
ATOM    142  CG  LEU A  10       0.726  -2.870   6.974  1.00 83.94           C  
ATOM    143  HG  LEU A  10       0.226  -2.877   6.005  1.00 83.94           H  
ATOM    144  CD1 LEU A  10       2.116  -3.492   6.823  1.00 83.94           C  
ATOM    145 HD11 LEU A  10       2.021  -4.509   6.442  1.00 83.94           H  
ATOM    146 HD12 LEU A  10       2.705  -2.904   6.118  1.00 83.94           H  
ATOM    147 HD13 LEU A  10       2.623  -3.519   7.787  1.00 83.94           H  
ATOM    148  CD2 LEU A  10      -0.089  -3.740   7.930  1.00 83.94           C  
ATOM    149 HD21 LEU A  10      -1.112  -3.370   7.994  1.00 83.94           H  
ATOM    150 HD22 LEU A  10       0.358  -3.739   8.924  1.00 83.94           H  
ATOM    151 HD23 LEU A  10      -0.126  -4.763   7.556  1.00 83.94           H  
ATOM    152  N   SER A  11      -0.083   1.834   7.818  1.00 83.62           N  
ATOM    153  H   SER A  11      -0.164   1.862   6.812  1.00 83.62           H  
ATOM    154  CA  SER A  11       0.022   3.117   8.519  1.00 83.62           C  
ATOM    155  HA  SER A  11       0.521   2.975   9.478  1.00 83.62           H  
ATOM    156  C   SER A  11      -1.342   3.745   8.794  1.00 83.62           C  
ATOM    157  CB  SER A  11       0.852   4.096   7.687  1.00 83.62           C  
ATOM    158  HB2 SER A  11       0.341   4.307   6.747  1.00 83.62           H  
ATOM    159  HB3 SER A  11       1.825   3.654   7.469  1.00 83.62           H  
ATOM    160  O   SER A  11      -1.457   4.503   9.746  1.00 83.62           O  
ATOM    161  OG  SER A  11       1.043   5.305   8.394  1.00 83.62           O  
ATOM    162  HG  SER A  11       0.273   5.472   8.943  1.00 83.62           H  
ATOM    163  N   VAL A  12      -2.341   3.470   7.954  1.00 80.06           N  
ATOM    164  H   VAL A  12      -2.136   2.914   7.136  1.00 80.06           H  
ATOM    165  CA  VAL A  12      -3.703   4.022   8.079  1.00 80.06           C  
ATOM    166  HA  VAL A  12      -3.654   4.987   8.583  1.00 80.06           H  
ATOM    167  C   VAL A  12      -4.599   3.127   8.951  1.00 80.06           C  
ATOM    168  CB  VAL A  12      -4.295   4.251   6.669  1.00 80.06           C  
ATOM    169  HB  VAL A  12      -4.339   3.296   6.147  1.00 80.06           H  
ATOM    170  O   VAL A  12      -5.608   3.582   9.470  1.00 80.06           O  
ATOM    171  CG1 VAL A  12      -5.697   4.870   6.689  1.00 80.06           C  
ATOM    172 HG11 VAL A  12      -6.412   4.164   7.110  1.00 80.06           H  
ATOM    173 HG12 VAL A  12      -5.700   5.776   7.295  1.00 80.06           H  
ATOM    174 HG13 VAL A  12      -6.022   5.109   5.676  1.00 80.06           H  
ATOM    175  CG2 VAL A  12      -3.436   5.218   5.836  1.00 80.06           C  
ATOM    176 HG21 VAL A  12      -2.385   4.929   5.832  1.00 80.06           H  
ATOM    177 HG22 VAL A  12      -3.797   5.239   4.808  1.00 80.06           H  
ATOM    178 HG23 VAL A  12      -3.500   6.221   6.259  1.00 80.06           H  
ATOM    179  N   SER A  13      -4.226   1.856   9.134  1.00 77.25           N  
ATOM    180  H   SER A  13      -3.385   1.549   8.667  1.00 77.25           H  
ATOM    181  CA  SER A  13      -4.987   0.856   9.910  1.00 77.25           C  
ATOM    182  HA  SER A  13      -6.039   1.141   9.907  1.00 77.25           H  
ATOM    183  C   SER A  13      -4.560   0.746  11.382  1.00 77.25           C  
ATOM    184  CB  SER A  13      -4.876  -0.531   9.262  1.00 77.25           C  
ATOM    185  HB2 SER A  13      -3.895  -0.951   9.484  1.00 77.25           H  
ATOM    186  HB3 SER A  13      -5.636  -1.184   9.690  1.00 77.25           H  
ATOM    187  O   SER A  13      -4.841  -0.262  12.030  1.00 77.25           O  
ATOM    188  OG  SER A  13      -5.037  -0.493   7.858  1.00 77.25           O  
ATOM    189  HG  SER A  13      -4.275  -0.064   7.463  1.00 77.25           H  
ATOM    190  N   ARG A  14      -3.805   1.721  11.883  1.00 74.00           N  
ATOM    191  H   ARG A  14      -3.772   2.604  11.394  1.00 74.00           H  
ATOM    192  CA  ARG A  14      -3.202   1.744  13.217  1.00 74.00           C  
ATOM    193  HA  ARG A  14      -3.652   0.980  13.851  1.00 74.00           H  
ATOM    194  C   ARG A  14      -3.503   3.083  13.869  1.00 74.00           C  
ATOM    195  CB  ARG A  14      -1.692   1.524  13.077  1.00 74.00           C  
ATOM    196  HB2 ARG A  14      -1.229   2.460  12.765  1.00 74.00           H  
ATOM    197  HB3 ARG A  14      -1.521   0.778  12.301  1.00 74.00           H  
ATOM    198  O   ARG A  14      -3.638   3.083  15.108  1.00 74.00           O  
ATOM    199  CG  ARG A  14      -1.047   1.027  14.380  1.00 74.00           C  
ATOM    200  HG2 ARG A  14      -1.380   1.640  15.218  1.00 74.00           H  
ATOM    201  HG3 ARG A  14      -1.354  -0.003  14.560  1.00 74.00           H  
ATOM    202  CD  ARG A  14       0.484   1.105  14.306  1.00 74.00           C  
ATOM    203  HD2 ARG A  14       0.908   0.627  15.189  1.00 74.00           H  
ATOM    204  HD3 ARG A  14       0.768   2.157  14.329  1.00 74.00           H  
ATOM    205  NE  ARG A  14       1.005   0.509  13.060  1.00 74.00           N  
ATOM    206  HE  ARG A  14       0.727   0.988  12.215  1.00 74.00           H  
ATOM    207  NH1 ARG A  14       1.998  -1.379  13.907  1.00 74.00           N  
ATOM    208 HH11 ARG A  14       2.462  -2.264  13.763  1.00 74.00           H  
ATOM    209 HH12 ARG A  14       1.736  -1.075  14.834  1.00 74.00           H  
ATOM    210  NH2 ARG A  14       1.917  -1.025  11.695  1.00 74.00           N  
ATOM    211 HH21 ARG A  14       1.498  -0.512  10.933  1.00 74.00           H  
ATOM    212 HH22 ARG A  14       2.365  -1.917  11.540  1.00 74.00           H  
ATOM    213  CZ  ARG A  14       1.643  -0.626  12.902  1.00 74.00           C  
ATOM    214  OXT ARG A  14      -3.528   4.060  13.094  1.00 74.00           O  
TER     215      ARG A  14                                                       
END
