# Supplementary material for: Unveiling the Bioactive Potential of the Invasive Jellyfish Phyllorhiza punctata Through Integrative Transcriptomic and Proteomic Analyses
Source: Biomolecules. 2025 Aug 4;15(8):1121. doi: 10.3390/biom15081121 (PMC12383608; doi:10.3390/biom15081121)
Supplement: Supplementary file 1 [file biomolecules-15-01121-s001.zip › Suplementary Material/FileS3/Alphafold2/XP_065059971_5522_relaxed_rank_001_alphafold2_ptm_model_3_seed_000.pdb]

ATOM      1  N   GLY A   1      15.051   9.752  -9.622  1.00 70.62           N  
ATOM      2  H   GLY A   1      15.062   9.394  -8.678  1.00 70.62           H  
ATOM      3  H2  GLY A   1      15.614   9.159 -10.216  1.00 70.62           H  
ATOM      4  H3  GLY A   1      15.437  10.685  -9.605  1.00 70.62           H  
ATOM      5  CA  GLY A   1      13.653   9.792 -10.102  1.00 70.62           C  
ATOM      6  HA2 GLY A   1      13.249   8.782 -10.169  1.00 70.62           H  
ATOM      7  HA3 GLY A   1      13.600  10.277 -11.077  1.00 70.62           H  
ATOM      8  C   GLY A   1      12.830  10.574  -9.102  1.00 70.62           C  
ATOM      9  O   GLY A   1      13.243  10.594  -7.947  1.00 70.62           O  
ATOM     10  N   PRO A   2      11.751  11.268  -9.496  1.00 78.50           N  
ATOM     11  CA  PRO A   2      10.967  12.034  -8.535  1.00 78.50           C  
ATOM     12  HA  PRO A   2      11.605  12.730  -7.990  1.00 78.50           H  
ATOM     13  C   PRO A   2      10.333  11.052  -7.547  1.00 78.50           C  
ATOM     14  CB  PRO A   2       9.961  12.836  -9.362  1.00 78.50           C  
ATOM     15  HB2 PRO A   2      10.396  13.799  -9.628  1.00 78.50           H  
ATOM     16  HB3 PRO A   2       9.017  12.981  -8.837  1.00 78.50           H  
ATOM     17  O   PRO A   2       9.539  10.198  -7.931  1.00 78.50           O  
ATOM     18  CG  PRO A   2       9.782  11.996 -10.627  1.00 78.50           C  
ATOM     19  HG2 PRO A   2       9.012  11.243 -10.457  1.00 78.50           H  
ATOM     20  HG3 PRO A   2       9.521  12.614 -11.486  1.00 78.50           H  
ATOM     21  CD  PRO A   2      11.137  11.306 -10.815  1.00 78.50           C  
ATOM     22  HD2 PRO A   2      11.754  11.899 -11.490  1.00 78.50           H  
ATOM     23  HD3 PRO A   2      10.991  10.303 -11.217  1.00 78.50           H  
ATOM     24  N   LEU A   3      10.793  11.120  -6.297  1.00 79.00           N  
ATOM     25  H   LEU A   3      11.479  11.831  -6.087  1.00 79.00           H  
ATOM     26  CA  LEU A   3      10.281  10.348  -5.171  1.00 79.00           C  
ATOM     27  HA  LEU A   3      10.537   9.295  -5.289  1.00 79.00           H  
ATOM     28  C   LEU A   3       8.757  10.489  -5.142  1.00 79.00           C  
ATOM     29  CB  LEU A   3      10.913  10.902  -3.880  1.00 79.00           C  
ATOM     30  HB2 LEU A   3      10.327  10.544  -3.034  1.00 79.00           H  
ATOM     31  HB3 LEU A   3      10.822  11.988  -3.880  1.00 79.00           H  
ATOM     32  O   LEU A   3       8.247  11.607  -5.092  1.00 79.00           O  
ATOM     33  CG  LEU A   3      12.390  10.489  -3.691  1.00 79.00           C  
ATOM     34  HG  LEU A   3      12.754   9.992  -4.590  1.00 79.00           H  
ATOM     35  CD1 LEU A   3      13.289  11.698  -3.427  1.00 79.00           C  
ATOM     36 HD11 LEU A   3      13.234  12.392  -4.265  1.00 79.00           H  
ATOM     37 HD12 LEU A   3      14.322  11.371  -3.307  1.00 79.00           H  
ATOM     38 HD13 LEU A   3      12.968  12.207  -2.518  1.00 79.00           H  
ATOM     39  CD2 LEU A   3      12.526   9.521  -2.516  1.00 79.00           C  
ATOM     40 HD21 LEU A   3      13.565   9.206  -2.413  1.00 79.00           H  
ATOM     41 HD22 LEU A   3      11.909   8.640  -2.692  1.00 79.00           H  
ATOM     42 HD23 LEU A   3      12.207  10.002  -1.591  1.00 79.00           H  
ATOM     43  N   ALA A   4       8.046   9.365  -5.229  1.00 82.31           N  
ATOM     44  H   ALA A   4       8.519   8.475  -5.284  1.00 82.31           H  
ATOM     45  CA  ALA A   4       6.593   9.376  -5.190  1.00 82.31           C  
ATOM     46  HA  ALA A   4       6.240  10.038  -5.980  1.00 82.31           H  
ATOM     47  C   ALA A   4       6.125   9.940  -3.842  1.00 82.31           C  
ATOM     48  CB  ALA A   4       6.051   7.972  -5.477  1.00 82.31           C  
ATOM     49  HB1 ALA A   4       6.392   7.279  -4.708  1.00 82.31           H  
ATOM     50  HB2 ALA A   4       4.962   7.996  -5.469  1.00 82.31           H  
ATOM     51  HB3 ALA A   4       6.393   7.633  -6.454  1.00 82.31           H  
ATOM     52  O   ALA A   4       6.586   9.528  -2.776  1.00 82.31           O  
ATOM     53  N   THR A   5       5.251  10.934  -3.930  1.00 79.00           N  
ATOM     54  H   THR A   5       4.980  11.251  -4.850  1.00 79.00           H  
ATOM     55  CA  THR A   5       4.750  11.754  -2.830  1.00 79.00           C  
ATOM     56  HA  THR A   5       5.616  12.205  -2.345  1.00 79.00           H  
ATOM     57  C   THR A   5       3.972  10.896  -1.829  1.00 79.00           C  
ATOM     58  CB  THR A   5       3.841  12.868  -3.391  1.00 79.00           C  
ATOM     59  HB  THR A   5       2.801  12.544  -3.352  1.00 79.00           H  
ATOM     60  O   THR A   5       3.212  10.023  -2.254  1.00 79.00           O  
ATOM     61  CG2 THR A   5       3.980  14.195  -2.649  1.00 79.00           C  
ATOM     62 HG21 THR A   5       3.451  14.981  -3.189  1.00 79.00           H  
ATOM     63 HG22 THR A   5       5.032  14.469  -2.560  1.00 79.00           H  
ATOM     64 HG23 THR A   5       3.528  14.111  -1.661  1.00 79.00           H  
ATOM     65  OG1 THR A   5       4.151  13.155  -4.742  1.00 79.00           O  
ATOM     66  HG1 THR A   5       3.508  13.797  -5.053  1.00 79.00           H  
ATOM     67  N   PRO A   6       4.136  11.122  -0.512  1.00 75.94           N  
ATOM     68  CA  PRO A   6       3.493  10.304   0.507  1.00 75.94           C  
ATOM     69  HA  PRO A   6       3.822   9.271   0.399  1.00 75.94           H  
ATOM     70  C   PRO A   6       1.974  10.362   0.370  1.00 75.94           C  
ATOM     71  CB  PRO A   6       3.977  10.844   1.858  1.00 75.94           C  
ATOM     72  HB2 PRO A   6       3.193  10.824   2.615  1.00 75.94           H  
ATOM     73  HB3 PRO A   6       4.839  10.267   2.192  1.00 75.94           H  
ATOM     74  O   PRO A   6       1.374  11.438   0.334  1.00 75.94           O  
ATOM     75  CG  PRO A   6       4.412  12.273   1.538  1.00 75.94           C  
ATOM     76  HG2 PRO A   6       3.544  12.932   1.540  1.00 75.94           H  
ATOM     77  HG3 PRO A   6       5.173  12.632   2.231  1.00 75.94           H  
ATOM     78  CD  PRO A   6       4.953  12.144   0.119  1.00 75.94           C  
ATOM     79  HD2 PRO A   6       4.899  13.108  -0.386  1.00 75.94           H  
ATOM     80  HD3 PRO A   6       5.988  11.802   0.150  1.00 75.94           H  
ATOM     81  N   ILE A   7       1.362   9.183   0.300  1.00 77.19           N  
ATOM     82  H   ILE A   7       1.921   8.344   0.351  1.00 77.19           H  
ATOM     83  CA  ILE A   7      -0.087   9.042   0.366  1.00 77.19           C  
ATOM     84  HA  ILE A   7      -0.535   9.801  -0.276  1.00 77.19           H  
ATOM     85  C   ILE A   7      -0.493   9.341   1.808  1.00 77.19           C  
ATOM     86  CB  ILE A   7      -0.531   7.657  -0.156  1.00 77.19           C  
ATOM     87  HB  ILE A   7      -0.043   6.889   0.444  1.00 77.19           H  
ATOM     88  O   ILE A   7       0.236   9.018   2.750  1.00 77.19           O  
ATOM     89  CG1 ILE A   7      -0.090   7.502  -1.634  1.00 77.19           C  
ATOM     90 HG12 ILE A   7      -0.645   8.205  -2.255  1.00 77.19           H  
ATOM     91 HG13 ILE A   7       0.969   7.740  -1.734  1.00 77.19           H  
ATOM     92  CG2 ILE A   7      -2.057   7.473  -0.038  1.00 77.19           C  
ATOM     93 HG21 ILE A   7      -2.368   7.538   1.004  1.00 77.19           H  
ATOM     94 HG22 ILE A   7      -2.581   8.228  -0.624  1.00 77.19           H  
ATOM     95 HG23 ILE A   7      -2.348   6.481  -0.384  1.00 77.19           H  
ATOM     96  CD1 ILE A   7      -0.266   6.090  -2.202  1.00 77.19           C  
ATOM     97 HD11 ILE A   7       0.239   5.366  -1.563  1.00 77.19           H  
ATOM     98 HD12 ILE A   7       0.170   6.047  -3.200  1.00 77.19           H  
ATOM     99 HD13 ILE A   7      -1.323   5.836  -2.278  1.00 77.19           H  
ATOM    100  N   GLY A   8      -1.630  10.022   1.954  1.00 79.75           N  
ATOM    101  H   GLY A   8      -2.160  10.237   1.122  1.00 79.75           H  
ATOM    102  CA  GLY A   8      -2.253  10.275   3.248  1.00 79.75           C  
ATOM    103  HA2 GLY A   8      -1.632  10.974   3.809  1.00 79.75           H  
ATOM    104  HA3 GLY A   8      -3.238  10.717   3.098  1.00 79.75           H  
ATOM    105  C   GLY A   8      -2.420   8.998   4.075  1.00 79.75           C  
ATOM    106  O   GLY A   8      -2.205   7.890   3.588  1.00 79.75           O  
ATOM    107  N   LYS A   9      -2.774   9.183   5.348  1.00 72.50           N  
ATOM    108  H   LYS A   9      -3.033  10.114   5.641  1.00 72.50           H  
ATOM    109  CA  LYS A   9      -3.025   8.066   6.266  1.00 72.50           C  
ATOM    110  HA  LYS A   9      -2.104   7.505   6.423  1.00 72.50           H  
ATOM    111  C   LYS A   9      -4.005   7.048   5.691  1.00 72.50           C  
ATOM    112  CB  LYS A   9      -3.578   8.570   7.599  1.00 72.50           C  
ATOM    113  HB2 LYS A   9      -3.902   7.702   8.174  1.00 72.50           H  
ATOM    114  HB3 LYS A   9      -4.453   9.192   7.410  1.00 72.50           H  
ATOM    115  O   LYS A   9      -4.983   7.494   5.050  1.00 72.50           O  
ATOM    116  CG  LYS A   9      -2.543   9.340   8.419  1.00 72.50           C  
ATOM    117  HG2 LYS A   9      -1.665   8.714   8.577  1.00 72.50           H  
ATOM    118  HG3 LYS A   9      -2.251  10.248   7.891  1.00 72.50           H  
ATOM    119  CD  LYS A   9      -3.168   9.702   9.768  1.00 72.50           C  
ATOM    120  HD2 LYS A   9      -4.044  10.327   9.593  1.00 72.50           H  
ATOM    121  HD3 LYS A   9      -3.479   8.789  10.276  1.00 72.50           H  
ATOM    122  CE  LYS A   9      -2.158  10.452  10.634  1.00 72.50           C  
ATOM    123  HE2 LYS A   9      -1.314   9.791  10.834  1.00 72.50           H  
ATOM    124  HE3 LYS A   9      -1.788  11.309  10.071  1.00 72.50           H  
ATOM    125  NZ  LYS A   9      -2.782  10.902  11.902  1.00 72.50           N  
ATOM    126  HZ1 LYS A   9      -3.561  11.515  11.709  1.00 72.50           H  
ATOM    127  HZ2 LYS A   9      -3.125  10.105  12.419  1.00 72.50           H  
ATOM    128  HZ3 LYS A   9      -2.111  11.395  12.473  1.00 72.50           H  
ATOM    129  OXT LYS A   9      -3.782   5.870   6.031  1.00 72.50           O  
TER     130      LYS A   9                                                       
END
