# Supplementary material for: Unveiling the Bioactive Potential of the Invasive Jellyfish Phyllorhiza punctata Through Integrative Transcriptomic and Proteomic Analyses
Source: Biomolecules. 2025 Aug 4;15(8):1121. doi: 10.3390/biom15081121 (PMC12383608; doi:10.3390/biom15081121)
Supplement: Supplementary file 1 [file biomolecules-15-01121-s001.zip › Suplementary Material/FileS3/Alphafold2/XP_065060000_6254_relaxed_rank_001_alphafold2_ptm_model_4_seed_000.pdb]

ATOM      1  N   ILE A   1      10.609   3.188   8.280  1.00 89.75           N  
ATOM      2  H   ILE A   1       9.891   3.889   8.163  1.00 89.75           H  
ATOM      3  H2  ILE A   1      10.895   3.157   9.248  1.00 89.75           H  
ATOM      4  H3  ILE A   1      11.404   3.462   7.721  1.00 89.75           H  
ATOM      5  CA  ILE A   1      10.112   1.863   7.825  1.00 89.75           C  
ATOM      6  HA  ILE A   1       9.835   1.955   6.774  1.00 89.75           H  
ATOM      7  C   ILE A   1       8.817   1.492   8.545  1.00 89.75           C  
ATOM      8  CB  ILE A   1      11.184   0.755   7.886  1.00 89.75           C  
ATOM      9  HB  ILE A   1      11.500   0.628   8.921  1.00 89.75           H  
ATOM     10  O   ILE A   1       7.803   1.412   7.872  1.00 89.75           O  
ATOM     11  CG1 ILE A   1      12.410   1.161   7.031  1.00 89.75           C  
ATOM     12 HG12 ILE A   1      12.697   2.192   7.238  1.00 89.75           H  
ATOM     13 HG13 ILE A   1      12.160   1.091   5.973  1.00 89.75           H  
ATOM     14  CG2 ILE A   1      10.597  -0.573   7.376  1.00 89.75           C  
ATOM     15 HG21 ILE A   1       9.773  -0.913   8.003  1.00 89.75           H  
ATOM     16 HG22 ILE A   1      10.244  -0.475   6.350  1.00 89.75           H  
ATOM     17 HG23 ILE A   1      11.354  -1.357   7.403  1.00 89.75           H  
ATOM     18  CD1 ILE A   1      13.655   0.313   7.310  1.00 89.75           C  
ATOM     19 HD11 ILE A   1      13.915   0.364   8.367  1.00 89.75           H  
ATOM     20 HD12 ILE A   1      13.485  -0.726   7.027  1.00 89.75           H  
ATOM     21 HD13 ILE A   1      14.491   0.695   6.724  1.00 89.75           H  
ATOM     22  N   ALA A   2       8.803   1.374   9.882  1.00 89.56           N  
ATOM     23  H   ALA A   2       9.667   1.349  10.404  1.00 89.56           H  
ATOM     24  CA  ALA A   2       7.587   1.028  10.639  1.00 89.56           C  
ATOM     25  HA  ALA A   2       7.309   0.002  10.400  1.00 89.56           H  
ATOM     26  C   ALA A   2       6.365   1.909  10.296  1.00 89.56           C  
ATOM     27  CB  ALA A   2       7.918   1.092  12.135  1.00 89.56           C  
ATOM     28  HB1 ALA A   2       7.040   0.797  12.710  1.00 89.56           H  
ATOM     29  HB2 ALA A   2       8.728   0.402  12.370  1.00 89.56           H  
ATOM     30  HB3 ALA A   2       8.202   2.103  12.426  1.00 89.56           H  
ATOM     31  O   ALA A   2       5.310   1.381   9.970  1.00 89.56           O  
ATOM     32  N   GLY A   3       6.533   3.238  10.242  1.00 94.06           N  
ATOM     33  H   GLY A   3       7.381   3.634  10.623  1.00 94.06           H  
ATOM     34  CA  GLY A   3       5.438   4.151   9.879  1.00 94.06           C  
ATOM     35  HA2 GLY A   3       4.615   4.012  10.580  1.00 94.06           H  
ATOM     36  HA3 GLY A   3       5.785   5.181   9.966  1.00 94.06           H  
ATOM     37  C   GLY A   3       4.880   3.961   8.461  1.00 94.06           C  
ATOM     38  O   GLY A   3       3.698   4.191   8.240  1.00 94.06           O  
ATOM     39  N   PHE A   4       5.695   3.485   7.513  1.00 95.88           N  
ATOM     40  H   PHE A   4       6.610   3.153   7.782  1.00 95.88           H  
ATOM     41  CA  PHE A   4       5.227   3.178   6.157  1.00 95.88           C  
ATOM     42  HA  PHE A   4       4.572   3.980   5.817  1.00 95.88           H  
ATOM     43  C   PHE A   4       4.400   1.884   6.133  1.00 95.88           C  
ATOM     44  CB  PHE A   4       6.430   3.104   5.206  1.00 95.88           C  
ATOM     45  HB2 PHE A   4       7.026   4.009   5.323  1.00 95.88           H  
ATOM     46  HB3 PHE A   4       7.057   2.256   5.478  1.00 95.88           H  
ATOM     47  O   PHE A   4       3.360   1.833   5.487  1.00 95.88           O  
ATOM     48  CG  PHE A   4       6.043   2.984   3.746  1.00 95.88           C  
ATOM     49  CD1 PHE A   4       6.097   1.738   3.091  1.00 95.88           C  
ATOM     50  HD1 PHE A   4       6.404   0.851   3.625  1.00 95.88           H  
ATOM     51  CD2 PHE A   4       5.613   4.125   3.041  1.00 95.88           C  
ATOM     52  HD2 PHE A   4       5.553   5.083   3.536  1.00 95.88           H  
ATOM     53  CE1 PHE A   4       5.731   1.638   1.737  1.00 95.88           C  
ATOM     54  HE1 PHE A   4       5.765   0.682   1.235  1.00 95.88           H  
ATOM     55  CE2 PHE A   4       5.243   4.021   1.689  1.00 95.88           C  
ATOM     56  HE2 PHE A   4       4.901   4.893   1.150  1.00 95.88           H  
ATOM     57  CZ  PHE A   4       5.302   2.778   1.037  1.00 95.88           C  
ATOM     58  HZ  PHE A   4       5.008   2.697   0.001  1.00 95.88           H  
ATOM     59  N   ILE A   5       4.809   0.865   6.898  1.00 96.50           N  
ATOM     60  H   ILE A   5       5.650   0.977   7.447  1.00 96.50           H  
ATOM     61  CA  ILE A   5       4.054  -0.392   7.027  1.00 96.50           C  
ATOM     62  HA  ILE A   5       3.849  -0.774   6.027  1.00 96.50           H  
ATOM     63  C   ILE A   5       2.690  -0.137   7.682  1.00 96.50           C  
ATOM     64  CB  ILE A   5       4.876  -1.460   7.789  1.00 96.50           C  
ATOM     65  HB  ILE A   5       5.134  -1.070   8.773  1.00 96.50           H  
ATOM     66  O   ILE A   5       1.677  -0.612   7.178  1.00 96.50           O  
ATOM     67  CG1 ILE A   5       6.183  -1.769   7.019  1.00 96.50           C  
ATOM     68 HG12 ILE A   5       5.934  -2.122   6.018  1.00 96.50           H  
ATOM     69 HG13 ILE A   5       6.765  -0.854   6.914  1.00 96.50           H  
ATOM     70  CG2 ILE A   5       4.046  -2.744   7.985  1.00 96.50           C  
ATOM     71 HG21 ILE A   5       4.606  -3.487   8.553  1.00 96.50           H  
ATOM     72 HG22 ILE A   5       3.769  -3.165   7.018  1.00 96.50           H  
ATOM     73 HG23 ILE A   5       3.136  -2.542   8.549  1.00 96.50           H  
ATOM     74  CD1 ILE A   5       7.091  -2.810   7.685  1.00 96.50           C  
ATOM     75 HD11 ILE A   5       6.637  -3.800   7.643  1.00 96.50           H  
ATOM     76 HD12 ILE A   5       8.042  -2.849   7.153  1.00 96.50           H  
ATOM     77 HD13 ILE A   5       7.276  -2.532   8.723  1.00 96.50           H  
ATOM     78  N   THR A   6       2.634   0.669   8.749  1.00 96.19           N  
ATOM     79  H   THR A   6       3.494   0.989   9.172  1.00 96.19           H  
ATOM     80  CA  THR A   6       1.360   1.055   9.382  1.00 96.19           C  
ATOM     81  HA  THR A   6       0.839   0.152   9.701  1.00 96.19           H  
ATOM     82  C   THR A   6       0.426   1.784   8.414  1.00 96.19           C  
ATOM     83  CB  THR A   6       1.609   1.936  10.615  1.00 96.19           C  
ATOM     84  HB  THR A   6       2.145   2.834  10.308  1.00 96.19           H  
ATOM     85  O   THR A   6      -0.782   1.595   8.501  1.00 96.19           O  
ATOM     86  CG2 THR A   6       0.336   2.350  11.353  1.00 96.19           C  
ATOM     87 HG21 THR A   6      -0.265   1.472  11.590  1.00 96.19           H  
ATOM     88 HG22 THR A   6      -0.252   3.028  10.735  1.00 96.19           H  
ATOM     89 HG23 THR A   6       0.600   2.870  12.274  1.00 96.19           H  
ATOM     90  OG1 THR A   6       2.400   1.235  11.547  1.00 96.19           O  
ATOM     91  HG1 THR A   6       1.884   0.490  11.863  1.00 96.19           H  
ATOM     92  N   HIS A   7       0.952   2.577   7.474  1.00 95.44           N  
ATOM     93  H   HIS A   7       1.953   2.704   7.428  1.00 95.44           H  
ATOM     94  CA  HIS A   7       0.118   3.251   6.477  1.00 95.44           C  
ATOM     95  HA  HIS A   7      -0.679   3.773   7.006  1.00 95.44           H  
ATOM     96  C   HIS A   7      -0.556   2.275   5.503  1.00 95.44           C  
ATOM     97  CB  HIS A   7       0.948   4.291   5.711  1.00 95.44           C  
ATOM     98  HB2 HIS A   7       1.694   3.780   5.102  1.00 95.44           H  
ATOM     99  HB3 HIS A   7       1.468   4.928   6.427  1.00 95.44           H  
ATOM    100  O   HIS A   7      -1.690   2.522   5.115  1.00 95.44           O  
ATOM    101  CG  HIS A   7       0.120   5.178   4.811  1.00 95.44           C  
ATOM    102  CD2 HIS A   7       0.583   5.945   3.776  1.00 95.44           C  
ATOM    103  HD2 HIS A   7       1.612   6.032   3.463  1.00 95.44           H  
ATOM    104  ND1 HIS A   7      -1.247   5.344   4.853  1.00 95.44           N  
ATOM    105  HD1 HIS A   7      -1.889   4.678   5.257  1.00 95.44           H  
ATOM    106  CE1 HIS A   7      -1.592   6.203   3.882  1.00 95.44           C  
ATOM    107  HE1 HIS A   7      -2.607   6.445   3.603  1.00 95.44           H  
ATOM    108  NE2 HIS A   7      -0.507   6.604   3.203  1.00 95.44           N  
ATOM    109  N   LEU A   8       0.114   1.180   5.132  1.00 95.69           N  
ATOM    110  H   LEU A   8       1.048   1.041   5.490  1.00 95.69           H  
ATOM    111  CA  LEU A   8      -0.443   0.172   4.223  1.00 95.69           C  
ATOM    112  HA  LEU A   8      -1.003   0.672   3.433  1.00 95.69           H  
ATOM    113  C   LEU A   8      -1.444  -0.773   4.900  1.00 95.69           C  
ATOM    114  CB  LEU A   8       0.707  -0.644   3.607  1.00 95.69           C  
ATOM    115  HB2 LEU A   8       1.319  -1.047   4.413  1.00 95.69           H  
ATOM    116  HB3 LEU A   8       0.277  -1.488   3.068  1.00 95.69           H  
ATOM    117  O   LEU A   8      -2.269  -1.366   4.215  1.00 95.69           O  
ATOM    118  CG  LEU A   8       1.602   0.138   2.631  1.00 95.69           C  
ATOM    119  HG  LEU A   8       2.012   1.017   3.128  1.00 95.69           H  
ATOM    120  CD1 LEU A   8       2.766  -0.751   2.188  1.00 95.69           C  
ATOM    121 HD11 LEU A   8       3.350  -1.048   3.059  1.00 95.69           H  
ATOM    122 HD12 LEU A   8       2.386  -1.638   1.682  1.00 95.69           H  
ATOM    123 HD13 LEU A   8       3.408  -0.194   1.506  1.00 95.69           H  
ATOM    124  CD2 LEU A   8       0.842   0.582   1.380  1.00 95.69           C  
ATOM    125 HD21 LEU A   8       1.527   1.058   0.678  1.00 95.69           H  
ATOM    126 HD22 LEU A   8       0.073   1.307   1.647  1.00 95.69           H  
ATOM    127 HD23 LEU A   8       0.371  -0.277   0.901  1.00 95.69           H  
ATOM    128  N   MET A   9      -1.341  -0.956   6.220  1.00 93.31           N  
ATOM    129  H   MET A   9      -0.602  -0.473   6.711  1.00 93.31           H  
ATOM    130  CA  MET A   9      -2.237  -1.841   6.978  1.00 93.31           C  
ATOM    131  HA  MET A   9      -2.622  -2.614   6.313  1.00 93.31           H  
ATOM    132  C   MET A   9      -3.466  -1.136   7.558  1.00 93.31           C  
ATOM    133  CB  MET A   9      -1.470  -2.533   8.111  1.00 93.31           C  
ATOM    134  HB2 MET A   9      -1.027  -1.787   8.772  1.00 93.31           H  
ATOM    135  HB3 MET A   9      -2.177  -3.126   8.692  1.00 93.31           H  
ATOM    136  O   MET A   9      -4.395  -1.822   7.981  1.00 93.31           O  
ATOM    137  CG  MET A   9      -0.377  -3.471   7.595  1.00 93.31           C  
ATOM    138  HG2 MET A   9       0.465  -2.870   7.252  1.00 93.31           H  
ATOM    139  HG3 MET A   9      -0.758  -4.030   6.741  1.00 93.31           H  
ATOM    140  SD  MET A   9       0.219  -4.653   8.836  1.00 93.31           S  
ATOM    141  CE  MET A   9      -1.072  -5.921   8.689  1.00 93.31           C  
ATOM    142  HE1 MET A   9      -0.836  -6.758   9.346  1.00 93.31           H  
ATOM    143  HE2 MET A   9      -1.127  -6.275   7.660  1.00 93.31           H  
ATOM    144  HE3 MET A   9      -2.037  -5.501   8.976  1.00 93.31           H  
ATOM    145  N   LYS A  10      -3.449   0.197   7.640  1.00 76.38           N  
ATOM    146  H   LYS A  10      -2.700   0.689   7.174  1.00 76.38           H  
ATOM    147  CA  LYS A  10      -4.612   0.990   8.042  1.00 76.38           C  
ATOM    148  HA  LYS A  10      -5.176   0.449   8.801  1.00 76.38           H  
ATOM    149  C   LYS A  10      -5.567   1.157   6.866  1.00 76.38           C  
ATOM    150  CB  LYS A  10      -4.151   2.343   8.596  1.00 76.38           C  
ATOM    151  HB2 LYS A  10      -3.614   2.887   7.818  1.00 76.38           H  
ATOM    152  HB3 LYS A  10      -3.483   2.172   9.440  1.00 76.38           H  
ATOM    153  O   LYS A  10      -6.781   1.005   7.112  1.00 76.38           O  
ATOM    154  CG  LYS A  10      -5.367   3.156   9.055  1.00 76.38           C  
ATOM    155  HG2 LYS A  10      -6.012   3.369   8.202  1.00 76.38           H  
ATOM    156  HG3 LYS A  10      -5.931   2.573   9.784  1.00 76.38           H  
ATOM    157  CD  LYS A  10      -4.956   4.484   9.683  1.00 76.38           C  
ATOM    158  HD2 LYS A  10      -4.315   4.297  10.543  1.00 76.38           H  
ATOM    159  HD3 LYS A  10      -4.421   5.079   8.943  1.00 76.38           H  
ATOM    160  CE  LYS A  10      -6.240   5.195  10.114  1.00 76.38           C  
ATOM    161  HE2 LYS A  10      -6.766   4.555  10.823  1.00 76.38           H  
ATOM    162  HE3 LYS A  10      -6.877   5.303   9.236  1.00 76.38           H  
ATOM    163  NZ  LYS A  10      -5.958   6.519  10.714  1.00 76.38           N  
ATOM    164  HZ1 LYS A  10      -5.390   6.412  11.543  1.00 76.38           H  
ATOM    165  HZ2 LYS A  10      -5.467   7.097  10.047  1.00 76.38           H  
ATOM    166  HZ3 LYS A  10      -6.824   6.974  10.962  1.00 76.38           H  
ATOM    167  OXT LYS A  10      -5.058   1.565   5.804  1.00 76.38           O  
TER     168      LYS A  10                                                       
END
