# Supplementary material for: Unveiling the Bioactive Potential of the Invasive Jellyfish Phyllorhiza punctata Through Integrative Transcriptomic and Proteomic Analyses
Source: Biomolecules. 2025 Aug 4;15(8):1121. doi: 10.3390/biom15081121 (PMC12383608; doi:10.3390/biom15081121)
Supplement: Supplementary file 1 [file biomolecules-15-01121-s001.zip › Suplementary Material/FileS3/Alphafold2/XP_065060115_8203_relaxed_rank_001_alphafold2_ptm_model_1_seed_000.pdb]

ATOM      1  N   ILE A   1       8.392  -1.733 -13.181  1.00 53.62           N  
ATOM      2  H   ILE A   1       8.976  -2.483 -13.522  1.00 53.62           H  
ATOM      3  H2  ILE A   1       7.438  -1.895 -13.470  1.00 53.62           H  
ATOM      4  H3  ILE A   1       8.708  -0.866 -13.591  1.00 53.62           H  
ATOM      5  CA  ILE A   1       8.485  -1.635 -11.702  1.00 53.62           C  
ATOM      6  HA  ILE A   1       8.118  -2.550 -11.237  1.00 53.62           H  
ATOM      7  C   ILE A   1       7.560  -0.505 -11.311  1.00 53.62           C  
ATOM      8  CB  ILE A   1       9.947  -1.427 -11.264  1.00 53.62           C  
ATOM      9  HB  ILE A   1      10.348  -0.571 -11.807  1.00 53.62           H  
ATOM     10  O   ILE A   1       7.937   0.656 -11.311  1.00 53.62           O  
ATOM     11  CG1 ILE A   1      10.765  -2.692 -11.623  1.00 53.62           C  
ATOM     12 HG12 ILE A   1      10.794  -3.372 -10.772  1.00 53.62           H  
ATOM     13 HG13 ILE A   1      10.316  -3.239 -12.452  1.00 53.62           H  
ATOM     14  CG2 ILE A   1      10.076  -1.143  -9.759  1.00 53.62           C  
ATOM     15 HG21 ILE A   1       9.619  -1.938  -9.170  1.00 53.62           H  
ATOM     16 HG22 ILE A   1      11.130  -1.074  -9.486  1.00 53.62           H  
ATOM     17 HG23 ILE A   1       9.613  -0.192  -9.499  1.00 53.62           H  
ATOM     18  CD1 ILE A   1      12.196  -2.349 -12.041  1.00 53.62           C  
ATOM     19 HD11 ILE A   1      12.189  -1.717 -12.929  1.00 53.62           H  
ATOM     20 HD12 ILE A   1      12.739  -3.267 -12.266  1.00 53.62           H  
ATOM     21 HD13 ILE A   1      12.708  -1.829 -11.232  1.00 53.62           H  
ATOM     22  N   GLY A   2       6.281  -0.849 -11.293  1.00 58.31           N  
ATOM     23  H   GLY A   2       6.026  -1.811 -11.123  1.00 58.31           H  
ATOM     24  CA  GLY A   2       5.183   0.092 -11.424  1.00 58.31           C  
ATOM     25  HA2 GLY A   2       5.553   1.114 -11.509  1.00 58.31           H  
ATOM     26  HA3 GLY A   2       4.602  -0.138 -12.317  1.00 58.31           H  
ATOM     27  C   GLY A   2       4.268   0.013 -10.220  1.00 58.31           C  
ATOM     28  O   GLY A   2       4.400  -0.873  -9.378  1.00 58.31           O  
ATOM     29  N   ILE A   3       3.321   0.938 -10.213  1.00 68.56           N  
ATOM     30  H   ILE A   3       3.366   1.606 -10.969  1.00 68.56           H  
ATOM     31  CA  ILE A   3       2.194   1.170  -9.303  1.00 68.56           C  
ATOM     32  HA  ILE A   3       2.579   1.607  -8.381  1.00 68.56           H  
ATOM     33  C   ILE A   3       1.355  -0.057  -8.891  1.00 68.56           C  
ATOM     34  CB  ILE A   3       1.277   2.212  -9.992  1.00 68.56           C  
ATOM     35  HB  ILE A   3       0.422   2.407  -9.344  1.00 68.56           H  
ATOM     36  O   ILE A   3       0.288   0.123  -8.338  1.00 68.56           O  
ATOM     37  CG1 ILE A   3       0.761   1.657 -11.345  1.00 68.56           C  
ATOM     38 HG12 ILE A   3       0.348   0.659 -11.196  1.00 68.56           H  
ATOM     39 HG13 ILE A   3       1.579   1.580 -12.061  1.00 68.56           H  
ATOM     40  CG2 ILE A   3       2.015   3.553 -10.174  1.00 68.56           C  
ATOM     41 HG21 ILE A   3       1.305   4.323 -10.477  1.00 68.56           H  
ATOM     42 HG22 ILE A   3       2.793   3.484 -10.934  1.00 68.56           H  
ATOM     43 HG23 ILE A   3       2.456   3.865  -9.228  1.00 68.56           H  
ATOM     44  CD1 ILE A   3      -0.345   2.495 -11.983  1.00 68.56           C  
ATOM     45 HD11 ILE A   3      -1.175   2.605 -11.285  1.00 68.56           H  
ATOM     46 HD12 ILE A   3       0.033   3.480 -12.258  1.00 68.56           H  
ATOM     47 HD13 ILE A   3      -0.703   1.995 -12.883  1.00 68.56           H  
ATOM     48  N   HIS A   4       1.773  -1.291  -9.158  1.00 71.38           N  
ATOM     49  H   HIS A   4       2.676  -1.388  -9.598  1.00 71.38           H  
ATOM     50  CA  HIS A   4       1.145  -2.515  -8.656  1.00 71.38           C  
ATOM     51  HA  HIS A   4       0.071  -2.366  -8.549  1.00 71.38           H  
ATOM     52  C   HIS A   4       1.677  -2.912  -7.271  1.00 71.38           C  
ATOM     53  CB  HIS A   4       1.375  -3.643  -9.670  1.00 71.38           C  
ATOM     54  HB2 HIS A   4       1.234  -4.594  -9.156  1.00 71.38           H  
ATOM     55  HB3 HIS A   4       2.403  -3.617 -10.031  1.00 71.38           H  
ATOM     56  O   HIS A   4       0.934  -3.471  -6.471  1.00 71.38           O  
ATOM     57  CG  HIS A   4       0.429  -3.630 -10.846  1.00 71.38           C  
ATOM     58  CD2 HIS A   4      -0.206  -2.552 -11.407  1.00 71.38           C  
ATOM     59  HD2 HIS A   4      -0.126  -1.522 -11.092  1.00 71.38           H  
ATOM     60  ND1 HIS A   4      -0.020  -4.748 -11.513  1.00 71.38           N  
ATOM     61  HD1 HIS A   4       0.196  -5.708 -11.286  1.00 71.38           H  
ATOM     62  CE1 HIS A   4      -0.895  -4.354 -12.452  1.00 71.38           C  
ATOM     63  HE1 HIS A   4      -1.435  -5.010 -13.118  1.00 71.38           H  
ATOM     64  NE2 HIS A   4      -1.026  -3.021 -12.434  1.00 71.38           N  
ATOM     65  N   THR A   5       2.938  -2.599  -6.947  1.00 72.62           N  
ATOM     66  H   THR A   5       3.541  -2.192  -7.648  1.00 72.62           H  
ATOM     67  CA  THR A   5       3.524  -2.954  -5.641  1.00 72.62           C  
ATOM     68  HA  THR A   5       3.206  -3.963  -5.381  1.00 72.62           H  
ATOM     69  C   THR A   5       3.027  -2.035  -4.517  1.00 72.62           C  
ATOM     70  CB  THR A   5       5.060  -2.955  -5.720  1.00 72.62           C  
ATOM     71  HB  THR A   5       5.412  -1.930  -5.838  1.00 72.62           H  
ATOM     72  O   THR A   5       2.780  -2.500  -3.412  1.00 72.62           O  
ATOM     73  CG2 THR A   5       5.721  -3.582  -4.494  1.00 72.62           C  
ATOM     74 HG21 THR A   5       5.524  -2.972  -3.613  1.00 72.62           H  
ATOM     75 HG22 THR A   5       6.800  -3.632  -4.643  1.00 72.62           H  
ATOM     76 HG23 THR A   5       5.330  -4.585  -4.322  1.00 72.62           H  
ATOM     77  OG1 THR A   5       5.483  -3.706  -6.838  1.00 72.62           O  
ATOM     78  HG1 THR A   5       5.442  -4.631  -6.585  1.00 72.62           H  
ATOM     79  N   GLY A   6       2.811  -0.744  -4.797  1.00 72.81           N  
ATOM     80  H   GLY A   6       2.996  -0.424  -5.737  1.00 72.81           H  
ATOM     81  CA  GLY A   6       2.326   0.236  -3.810  1.00 72.81           C  
ATOM     82  HA2 GLY A   6       3.005   0.247  -2.958  1.00 72.81           H  
ATOM     83  HA3 GLY A   6       2.330   1.228  -4.260  1.00 72.81           H  
ATOM     84  C   GLY A   6       0.907  -0.043  -3.280  1.00 72.81           C  
ATOM     85  O   GLY A   6       0.721  -0.079  -2.067  1.00 72.81           O  
ATOM     86  N   PRO A   7      -0.089  -0.311  -4.144  1.00 75.31           N  
ATOM     87  CA  PRO A   7      -1.457  -0.636  -3.732  1.00 75.31           C  
ATOM     88  HA  PRO A   7      -1.810   0.134  -3.047  1.00 75.31           H  
ATOM     89  C   PRO A   7      -1.587  -2.000  -3.054  1.00 75.31           C  
ATOM     90  CB  PRO A   7      -2.303  -0.588  -5.007  1.00 75.31           C  
ATOM     91  HB2 PRO A   7      -2.364  -1.576  -5.464  1.00 75.31           H  
ATOM     92  HB3 PRO A   7      -3.302  -0.198  -4.812  1.00 75.31           H  
ATOM     93  O   PRO A   7      -2.378  -2.144  -2.127  1.00 75.31           O  
ATOM     94  CG  PRO A   7      -1.506   0.335  -5.915  1.00 75.31           C  
ATOM     95  HG2 PRO A   7      -1.696   1.374  -5.646  1.00 75.31           H  
ATOM     96  HG3 PRO A   7      -1.752   0.156  -6.962  1.00 75.31           H  
ATOM     97  CD  PRO A   7      -0.070  -0.038  -5.561  1.00 75.31           C  
ATOM     98  HD2 PRO A   7       0.599   0.784  -5.814  1.00 75.31           H  
ATOM     99  HD3 PRO A   7       0.215  -0.948  -6.089  1.00 75.31           H  
ATOM    100  N   ALA A   8      -0.790  -2.988  -3.474  1.00 77.75           N  
ATOM    101  H   ALA A   8      -0.184  -2.834  -4.267  1.00 77.75           H  
ATOM    102  CA  ALA A   8      -0.764  -4.302  -2.833  1.00 77.75           C  
ATOM    103  HA  ALA A   8      -1.777  -4.706  -2.815  1.00 77.75           H  
ATOM    104  C   ALA A   8      -0.280  -4.212  -1.375  1.00 77.75           C  
ATOM    105  CB  ALA A   8       0.120  -5.232  -3.672  1.00 77.75           C  
ATOM    106  HB1 ALA A   8       0.133  -6.223  -3.220  1.00 77.75           H  
ATOM    107  HB2 ALA A   8      -0.281  -5.311  -4.683  1.00 77.75           H  
ATOM    108  HB3 ALA A   8       1.138  -4.845  -3.716  1.00 77.75           H  
ATOM    109  O   ALA A   8      -0.840  -4.859  -0.495  1.00 77.75           O  
ATOM    110  N   VAL A   9       0.717  -3.364  -1.103  1.00 81.19           N  
ATOM    111  H   VAL A   9       1.163  -2.883  -1.871  1.00 81.19           H  
ATOM    112  CA  VAL A   9       1.216  -3.112   0.259  1.00 81.19           C  
ATOM    113  HA  VAL A   9       1.281  -4.061   0.790  1.00 81.19           H  
ATOM    114  C   VAL A   9       0.243  -2.235   1.053  1.00 81.19           C  
ATOM    115  CB  VAL A   9       2.631  -2.506   0.201  1.00 81.19           C  
ATOM    116  HB  VAL A   9       2.612  -1.611  -0.422  1.00 81.19           H  
ATOM    117  O   VAL A   9      -0.024  -2.525   2.217  1.00 81.19           O  
ATOM    118  CG1 VAL A   9       3.165  -2.124   1.587  1.00 81.19           C  
ATOM    119 HG11 VAL A   9       3.130  -2.985   2.255  1.00 81.19           H  
ATOM    120 HG12 VAL A   9       4.193  -1.773   1.506  1.00 81.19           H  
ATOM    121 HG13 VAL A   9       2.566  -1.319   2.014  1.00 81.19           H  
ATOM    122  CG2 VAL A   9       3.625  -3.510  -0.402  1.00 81.19           C  
ATOM    123 HG21 VAL A   9       4.599  -3.036  -0.522  1.00 81.19           H  
ATOM    124 HG22 VAL A   9       3.288  -3.859  -1.378  1.00 81.19           H  
ATOM    125 HG23 VAL A   9       3.726  -4.373   0.256  1.00 81.19           H  
ATOM    126  N   ALA A  10      -0.352  -1.215   0.427  1.00 78.50           N  
ATOM    127  H   ALA A  10      -0.079  -0.996  -0.520  1.00 78.50           H  
ATOM    128  CA  ALA A  10      -1.352  -0.361   1.068  1.00 78.50           C  
ATOM    129  HA  ALA A  10      -0.907   0.091   1.955  1.00 78.50           H  
ATOM    130  C   ALA A  10      -2.593  -1.149   1.532  1.00 78.50           C  
ATOM    131  CB  ALA A  10      -1.730   0.761   0.094  1.00 78.50           C  
ATOM    132  HB1 ALA A  10      -0.839   1.316  -0.200  1.00 78.50           H  
ATOM    133  HB2 ALA A  10      -2.209   0.342  -0.791  1.00 78.50           H  
ATOM    134  HB3 ALA A  10      -2.426   1.443   0.582  1.00 78.50           H  
ATOM    135  O   ALA A  10      -3.119  -0.880   2.610  1.00 78.50           O  
ATOM    136  N   GLY A  11      -3.017  -2.161   0.768  1.00 82.25           N  
ATOM    137  H   GLY A  11      -2.585  -2.297  -0.135  1.00 82.25           H  
ATOM    138  CA  GLY A  11      -4.128  -3.038   1.138  1.00 82.25           C  
ATOM    139  HA2 GLY A  11      -4.357  -3.689   0.294  1.00 82.25           H  
ATOM    140  HA3 GLY A  11      -5.009  -2.435   1.359  1.00 82.25           H  
ATOM    141  C   GLY A  11      -3.838  -3.923   2.354  1.00 82.25           C  
ATOM    142  O   GLY A  11      -4.732  -4.165   3.148  1.00 82.25           O  
ATOM    143  N   VAL A  12      -2.597  -4.371   2.554  1.00 77.94           N  
ATOM    144  H   VAL A  12      -1.887  -4.135   1.876  1.00 77.94           H  
ATOM    145  CA  VAL A  12      -2.230  -5.230   3.698  1.00 77.94           C  
ATOM    146  HA  VAL A  12      -3.063  -5.895   3.924  1.00 77.94           H  
ATOM    147  C   VAL A  12      -1.973  -4.412   4.967  1.00 77.94           C  
ATOM    148  CB  VAL A  12      -1.017  -6.107   3.328  1.00 77.94           C  
ATOM    149  HB  VAL A  12      -0.192  -5.463   3.023  1.00 77.94           H  
ATOM    150  O   VAL A  12      -2.306  -4.854   6.063  1.00 77.94           O  
ATOM    151  CG1 VAL A  12      -0.540  -6.989   4.489  1.00 77.94           C  
ATOM    152 HG11 VAL A  12      -1.367  -7.594   4.862  1.00 77.94           H  
ATOM    153 HG12 VAL A  12      -0.159  -6.369   5.300  1.00 77.94           H  
ATOM    154 HG13 VAL A  12       0.265  -7.644   4.154  1.00 77.94           H  
ATOM    155  CG2 VAL A  12      -1.364  -7.047   2.164  1.00 77.94           C  
ATOM    156 HG21 VAL A  12      -0.490  -7.638   1.891  1.00 77.94           H  
ATOM    157 HG22 VAL A  12      -2.175  -7.715   2.453  1.00 77.94           H  
ATOM    158 HG23 VAL A  12      -1.675  -6.477   1.288  1.00 77.94           H  
ATOM    159  N   VAL A  13      -1.405  -3.210   4.827  1.00 81.38           N  
ATOM    160  H   VAL A  13      -1.137  -2.919   3.897  1.00 81.38           H  
ATOM    161  CA  VAL A  13      -1.097  -2.310   5.952  1.00 81.38           C  
ATOM    162  HA  VAL A  13      -0.739  -2.909   6.790  1.00 81.38           H  
ATOM    163  C   VAL A  13      -2.344  -1.573   6.459  1.00 81.38           C  
ATOM    164  CB  VAL A  13       0.031  -1.331   5.558  1.00 81.38           C  
ATOM    165  HB  VAL A  13      -0.272  -0.780   4.668  1.00 81.38           H  
ATOM    166  O   VAL A  13      -2.444  -1.331   7.654  1.00 81.38           O  
ATOM    167  CG1 VAL A  13       0.366  -0.318   6.662  1.00 81.38           C  
ATOM    168 HG11 VAL A  13      -0.484   0.341   6.838  1.00 81.38           H  
ATOM    169 HG12 VAL A  13       0.605  -0.839   7.589  1.00 81.38           H  
ATOM    170 HG13 VAL A  13       1.214   0.298   6.363  1.00 81.38           H  
ATOM    171  CG2 VAL A  13       1.333  -2.088   5.247  1.00 81.38           C  
ATOM    172 HG21 VAL A  13       1.680  -2.611   6.139  1.00 81.38           H  
ATOM    173 HG22 VAL A  13       1.177  -2.817   4.452  1.00 81.38           H  
ATOM    174 HG23 VAL A  13       2.100  -1.385   4.921  1.00 81.38           H  
ATOM    175  N   GLY A  14      -3.301  -1.240   5.583  1.00 76.00           N  
ATOM    176  H   GLY A  14      -3.152  -1.431   4.603  1.00 76.00           H  
ATOM    177  CA  GLY A  14      -4.541  -0.538   5.954  1.00 76.00           C  
ATOM    178  HA2 GLY A  14      -4.898   0.016   5.085  1.00 76.00           H  
ATOM    179  HA3 GLY A  14      -4.327   0.177   6.747  1.00 76.00           H  
ATOM    180  C   GLY A  14      -5.693  -1.430   6.439  1.00 76.00           C  
ATOM    181  O   GLY A  14      -6.730  -0.909   6.836  1.00 76.00           O  
ATOM    182  N   LEU A  15      -5.536  -2.757   6.384  1.00 68.69           N  
ATOM    183  H   LEU A  15      -4.659  -3.108   6.026  1.00 68.69           H  
ATOM    184  CA  LEU A  15      -6.512  -3.751   6.865  1.00 68.69           C  
ATOM    185  HA  LEU A  15      -7.460  -3.243   7.046  1.00 68.69           H  
ATOM    186  C   LEU A  15      -6.133  -4.361   8.230  1.00 68.69           C  
ATOM    187  CB  LEU A  15      -6.732  -4.820   5.768  1.00 68.69           C  
ATOM    188  HB2 LEU A  15      -5.807  -4.947   5.206  1.00 68.69           H  
ATOM    189  HB3 LEU A  15      -6.944  -5.787   6.224  1.00 68.69           H  
ATOM    190  O   LEU A  15      -6.792  -5.298   8.683  1.00 68.69           O  
ATOM    191  CG  LEU A  15      -7.894  -4.480   4.814  1.00 68.69           C  
ATOM    192  HG  LEU A  15      -7.890  -3.413   4.588  1.00 68.69           H  
ATOM    193  CD1 LEU A  15      -7.819  -5.257   3.496  1.00 68.69           C  
ATOM    194 HD11 LEU A  15      -8.726  -5.091   2.916  1.00 68.69           H  
ATOM    195 HD12 LEU A  15      -6.976  -4.906   2.901  1.00 68.69           H  
ATOM    196 HD13 LEU A  15      -7.702  -6.322   3.697  1.00 68.69           H  
ATOM    197  CD2 LEU A  15      -9.234  -4.859   5.454  1.00 68.69           C  
ATOM    198 HD21 LEU A  15     -10.056  -4.555   4.806  1.00 68.69           H  
ATOM    199 HD22 LEU A  15      -9.343  -4.351   6.412  1.00 68.69           H  
ATOM    200 HD23 LEU A  15      -9.280  -5.935   5.622  1.00 68.69           H  
ATOM    201  N   LYS A  16      -5.089  -3.840   8.883  1.00 60.53           N  
ATOM    202  H   LYS A  16      -4.685  -2.990   8.516  1.00 60.53           H  
ATOM    203  CA  LYS A  16      -4.719  -4.158  10.266  1.00 60.53           C  
ATOM    204  HA  LYS A  16      -5.344  -4.973  10.629  1.00 60.53           H  
ATOM    205  C   LYS A  16      -5.020  -2.980  11.185  1.00 60.53           C  
ATOM    206  CB  LYS A  16      -3.242  -4.576  10.320  1.00 60.53           C  
ATOM    207  HB2 LYS A  16      -2.614  -3.766   9.948  1.00 60.53           H  
ATOM    208  HB3 LYS A  16      -3.107  -5.452   9.686  1.00 60.53           H  
ATOM    209  O   LYS A  16      -5.414  -3.269  12.337  1.00 60.53           O  
ATOM    210  CG  LYS A  16      -2.860  -4.907  11.767  1.00 60.53           C  
ATOM    211  HG2 LYS A  16      -3.680  -5.475  12.206  1.00 60.53           H  
ATOM    212  HG3 LYS A  16      -2.735  -3.981  12.328  1.00 60.53           H  
ATOM    213  CD  LYS A  16      -1.573  -5.730  11.865  1.00 60.53           C  
ATOM    214  HD2 LYS A  16      -1.690  -6.657  11.304  1.00 60.53           H  
ATOM    215  HD3 LYS A  16      -0.753  -5.160  11.428  1.00 60.53           H  
ATOM    216  CE  LYS A  16      -1.249  -6.043  13.332  1.00 60.53           C  
ATOM    217  HE2 LYS A  16      -1.069  -5.098  13.845  1.00 60.53           H  
ATOM    218  HE3 LYS A  16      -0.331  -6.631  13.371  1.00 60.53           H  
ATOM    219  NZ  LYS A  16      -2.363  -6.770  13.993  1.00 60.53           N  
ATOM    220  HZ1 LYS A  16      -3.195  -6.200  13.943  1.00 60.53           H  
ATOM    221  HZ2 LYS A  16      -2.561  -7.636  13.513  1.00 60.53           H  
ATOM    222  HZ3 LYS A  16      -2.160  -6.949  14.966  1.00 60.53           H  
ATOM    223  OXT LYS A  16      -4.759  -1.848  10.736  1.00 60.53           O  
TER     224      LYS A  16                                                       
END
