# Supplementary material for: Unveiling the Bioactive Potential of the Invasive Jellyfish Phyllorhiza punctata Through Integrative Transcriptomic and Proteomic Analyses
Source: Biomolecules. 2025 Aug 4;15(8):1121. doi: 10.3390/biom15081121 (PMC12383608; doi:10.3390/biom15081121)
Supplement: Supplementary file 1 [file biomolecules-15-01121-s001.zip › Suplementary Material/FileS3/Alphafold2/XP_065060176_7627_relaxed_rank_001_alphafold2_ptm_model_5_seed_000.pdb]

ATOM      1  N   LYS A   1       6.690  -3.958  -6.974  1.00 68.62           N  
ATOM      2  H   LYS A   1       5.992  -4.526  -7.434  1.00 68.62           H  
ATOM      3  H2  LYS A   1       7.604  -4.198  -7.332  1.00 68.62           H  
ATOM      4  H3  LYS A   1       6.488  -2.994  -7.195  1.00 68.62           H  
ATOM      5  CA  LYS A   1       6.624  -4.135  -5.501  1.00 68.62           C  
ATOM      6  HA  LYS A   1       6.700  -5.190  -5.240  1.00 68.62           H  
ATOM      7  C   LYS A   1       5.256  -3.647  -5.085  1.00 68.62           C  
ATOM      8  CB  LYS A   1       7.726  -3.348  -4.765  1.00 68.62           C  
ATOM      9  HB2 LYS A   1       7.331  -2.997  -3.811  1.00 68.62           H  
ATOM     10  HB3 LYS A   1       8.012  -2.471  -5.346  1.00 68.62           H  
ATOM     11  O   LYS A   1       4.942  -2.521  -5.436  1.00 68.62           O  
ATOM     12  CG  LYS A   1       8.960  -4.213  -4.467  1.00 68.62           C  
ATOM     13  HG2 LYS A   1       8.658  -5.056  -3.845  1.00 68.62           H  
ATOM     14  HG3 LYS A   1       9.374  -4.595  -5.400  1.00 68.62           H  
ATOM     15  CD  LYS A   1      10.039  -3.400  -3.729  1.00 68.62           C  
ATOM     16  HD2 LYS A   1       9.593  -2.930  -2.852  1.00 68.62           H  
ATOM     17  HD3 LYS A   1      10.412  -2.618  -4.390  1.00 68.62           H  
ATOM     18  CE  LYS A   1      11.207  -4.292  -3.276  1.00 68.62           C  
ATOM     19  HE2 LYS A   1      10.821  -5.063  -2.608  1.00 68.62           H  
ATOM     20  HE3 LYS A   1      11.628  -4.791  -4.149  1.00 68.62           H  
ATOM     21  NZ  LYS A   1      12.268  -3.511  -2.584  1.00 68.62           N  
ATOM     22  HZ1 LYS A   1      12.658  -2.804  -3.191  1.00 68.62           H  
ATOM     23  HZ2 LYS A   1      13.024  -4.114  -2.293  1.00 68.62           H  
ATOM     24  HZ3 LYS A   1      11.907  -3.055  -1.759  1.00 68.62           H  
ATOM     25  N   PHE A   2       4.434  -4.534  -4.533  1.00 72.81           N  
ATOM     26  H   PHE A   2       4.788  -5.423  -4.209  1.00 72.81           H  
ATOM     27  CA  PHE A   2       2.991  -4.341  -4.404  1.00 72.81           C  
ATOM     28  HA  PHE A   2       2.560  -4.458  -5.398  1.00 72.81           H  
ATOM     29  C   PHE A   2       2.628  -2.946  -3.876  1.00 72.81           C  
ATOM     30  CB  PHE A   2       2.419  -5.449  -3.516  1.00 72.81           C  
ATOM     31  HB2 PHE A   2       3.088  -5.647  -2.679  1.00 72.81           H  
ATOM     32  HB3 PHE A   2       1.474  -5.106  -3.093  1.00 72.81           H  
ATOM     33  O   PHE A   2       3.307  -2.459  -2.970  1.00 72.81           O  
ATOM     34  CG  PHE A   2       2.159  -6.724  -4.291  1.00 72.81           C  
ATOM     35  CD1 PHE A   2       0.854  -7.003  -4.736  1.00 72.81           C  
ATOM     36  HD1 PHE A   2       0.039  -6.337  -4.494  1.00 72.81           H  
ATOM     37  CD2 PHE A   2       3.209  -7.612  -4.604  1.00 72.81           C  
ATOM     38  HD2 PHE A   2       4.208  -7.432  -4.236  1.00 72.81           H  
ATOM     39  CE1 PHE A   2       0.597  -8.161  -5.488  1.00 72.81           C  
ATOM     40  HE1 PHE A   2      -0.409  -8.381  -5.816  1.00 72.81           H  
ATOM     41  CE2 PHE A   2       2.952  -8.765  -5.369  1.00 72.81           C  
ATOM     42  HE2 PHE A   2       3.746  -9.460  -5.596  1.00 72.81           H  
ATOM     43  CZ  PHE A   2       1.645  -9.039  -5.809  1.00 72.81           C  
ATOM     44  HZ  PHE A   2       1.442  -9.932  -6.381  1.00 72.81           H  
ATOM     45  N   PRO A   3       1.624  -2.292  -4.488  1.00 70.06           N  
ATOM     46  CA  PRO A   3       1.271  -0.917  -4.187  1.00 70.06           C  
ATOM     47  HA  PRO A   3       2.104  -0.258  -4.427  1.00 70.06           H  
ATOM     48  C   PRO A   3       0.947  -0.811  -2.703  1.00 70.06           C  
ATOM     49  CB  PRO A   3       0.076  -0.581  -5.090  1.00 70.06           C  
ATOM     50  HB2 PRO A   3      -0.634   0.090  -4.605  1.00 70.06           H  
ATOM     51  HB3 PRO A   3       0.437  -0.139  -6.018  1.00 70.06           H  
ATOM     52  O   PRO A   3       0.101  -1.543  -2.190  1.00 70.06           O  
ATOM     53  CG  PRO A   3      -0.548  -1.944  -5.385  1.00 70.06           C  
ATOM     54  HG2 PRO A   3      -1.214  -2.227  -4.570  1.00 70.06           H  
ATOM     55  HG3 PRO A   3      -1.081  -1.951  -6.336  1.00 70.06           H  
ATOM     56  CD  PRO A   3       0.659  -2.873  -5.407  1.00 70.06           C  
ATOM     57  HD2 PRO A   3       0.354  -3.872  -5.095  1.00 70.06           H  
ATOM     58  HD3 PRO A   3       1.082  -2.900  -6.411  1.00 70.06           H  
ATOM     59  N   ALA A   4       1.619   0.124  -2.039  1.00 78.50           N  
ATOM     60  H   ALA A   4       2.313   0.652  -2.549  1.00 78.50           H  
ATOM     61  CA  ALA A   4       1.447   0.492  -0.634  1.00 78.50           C  
ATOM     62  HA  ALA A   4       1.536  -0.406  -0.022  1.00 78.50           H  
ATOM     63  C   ALA A   4       0.063   1.109  -0.334  1.00 78.50           C  
ATOM     64  CB  ALA A   4       2.597   1.446  -0.282  1.00 78.50           C  
ATOM     65  HB1 ALA A   4       2.557   1.683   0.781  1.00 78.50           H  
ATOM     66  HB2 ALA A   4       2.505   2.372  -0.848  1.00 78.50           H  
ATOM     67  HB3 ALA A   4       3.557   0.975  -0.495  1.00 78.50           H  
ATOM     68  O   ALA A   4      -0.078   1.929   0.558  1.00 78.50           O  
ATOM     69  N   VAL A   5      -0.938   0.771  -1.144  1.00 73.81           N  
ATOM     70  H   VAL A   5      -0.756   0.033  -1.809  1.00 73.81           H  
ATOM     71  CA  VAL A   5      -2.293   1.313  -1.104  1.00 73.81           C  
ATOM     72  HA  VAL A   5      -2.343   2.090  -0.340  1.00 73.81           H  
ATOM     73  C   VAL A   5      -3.294   0.236  -0.682  1.00 73.81           C  
ATOM     74  CB  VAL A   5      -2.650   1.963  -2.460  1.00 73.81           C  
ATOM     75  HB  VAL A   5      -2.769   1.181  -3.210  1.00 73.81           H  
ATOM     76  O   VAL A   5      -4.447   0.550  -0.423  1.00 73.81           O  
ATOM     77  CG1 VAL A   5      -3.942   2.786  -2.397  1.00 73.81           C  
ATOM     78 HG11 VAL A   5      -4.098   3.320  -3.335  1.00 73.81           H  
ATOM     79 HG12 VAL A   5      -3.888   3.506  -1.580  1.00 73.81           H  
ATOM     80 HG13 VAL A   5      -4.805   2.138  -2.245  1.00 73.81           H  
ATOM     81  CG2 VAL A   5      -1.542   2.918  -2.942  1.00 73.81           C  
ATOM     82 HG21 VAL A   5      -1.329   3.652  -2.165  1.00 73.81           H  
ATOM     83 HG22 VAL A   5      -0.631   2.365  -3.174  1.00 73.81           H  
ATOM     84 HG23 VAL A   5      -1.859   3.437  -3.846  1.00 73.81           H  
ATOM     85  N   LEU A   6      -2.876  -1.033  -0.577  1.00 71.69           N  
ATOM     86  H   LEU A   6      -1.906  -1.247  -0.760  1.00 71.69           H  
ATOM     87  CA  LEU A   6      -3.758  -2.106  -0.102  1.00 71.69           C  
ATOM     88  HA  LEU A   6      -4.751  -1.676   0.025  1.00 71.69           H  
ATOM     89  C   LEU A   6      -3.459  -2.606   1.319  1.00 71.69           C  
ATOM     90  CB  LEU A   6      -3.897  -3.214  -1.164  1.00 71.69           C  
ATOM     91  HB2 LEU A   6      -3.350  -2.955  -2.070  1.00 71.69           H  
ATOM     92  HB3 LEU A   6      -3.468  -4.137  -0.771  1.00 71.69           H  
ATOM     93  O   LEU A   6      -3.994  -3.634   1.731  1.00 71.69           O  
ATOM     94  CG  LEU A   6      -5.381  -3.442  -1.511  1.00 71.69           C  
ATOM     95  HG  LEU A   6      -5.981  -3.432  -0.601  1.00 71.69           H  
ATOM     96  CD1 LEU A   6      -5.897  -2.361  -2.468  1.00 71.69           C  
ATOM     97 HD11 LEU A   6      -6.952  -2.533  -2.679  1.00 71.69           H  
ATOM     98 HD12 LEU A   6      -5.333  -2.377  -3.400  1.00 71.69           H  
ATOM     99 HD13 LEU A   6      -5.799  -1.379  -2.005  1.00 71.69           H  
ATOM    100  CD2 LEU A   6      -5.573  -4.802  -2.176  1.00 71.69           C  
ATOM    101 HD21 LEU A   6      -6.627  -4.949  -2.410  1.00 71.69           H  
ATOM    102 HD22 LEU A   6      -5.258  -5.588  -1.489  1.00 71.69           H  
ATOM    103 HD23 LEU A   6      -4.985  -4.859  -3.092  1.00 71.69           H  
ATOM    104  N   LYS A   7      -2.645  -1.875   2.082  1.00 64.25           N  
ATOM    105  H   LYS A   7      -2.259  -1.019   1.711  1.00 64.25           H  
ATOM    106  CA  LYS A   7      -2.523  -2.006   3.536  1.00 64.25           C  
ATOM    107  HA  LYS A   7      -3.504  -2.224   3.960  1.00 64.25           H  
ATOM    108  C   LYS A   7      -2.090  -0.675   4.135  1.00 64.25           C  
ATOM    109  CB  LYS A   7      -1.537  -3.128   3.884  1.00 64.25           C  
ATOM    110  HB2 LYS A   7      -1.808  -4.022   3.322  1.00 64.25           H  
ATOM    111  HB3 LYS A   7      -0.526  -2.826   3.610  1.00 64.25           H  
ATOM    112  O   LYS A   7      -2.548  -0.395   5.260  1.00 64.25           O  
ATOM    113  CG  LYS A   7      -1.604  -3.443   5.382  1.00 64.25           C  
ATOM    114  HG2 LYS A   7      -1.221  -2.599   5.956  1.00 64.25           H  
ATOM    115  HG3 LYS A   7      -2.642  -3.620   5.662  1.00 64.25           H  
ATOM    116  CD  LYS A   7      -0.781  -4.687   5.713  1.00 64.25           C  
ATOM    117  HD2 LYS A   7      -1.132  -5.520   5.104  1.00 64.25           H  
ATOM    118  HD3 LYS A   7       0.270  -4.491   5.499  1.00 64.25           H  
ATOM    119  CE  LYS A   7      -0.977  -5.007   7.196  1.00 64.25           C  
ATOM    120  HE2 LYS A   7      -2.045  -5.116   7.383  1.00 64.25           H  
ATOM    121  HE3 LYS A   7      -0.627  -4.155   7.779  1.00 64.25           H  
ATOM    122  NZ  LYS A   7      -0.256  -6.241   7.586  1.00 64.25           N  
ATOM    123  HZ1 LYS A   7      -0.600  -7.025   7.050  1.00 64.25           H  
ATOM    124  HZ2 LYS A   7      -0.403  -6.429   8.567  1.00 64.25           H  
ATOM    125  HZ3 LYS A   7       0.734  -6.131   7.419  1.00 64.25           H  
ATOM    126  OXT LYS A   7      -1.277  -0.017   3.454  1.00 64.25           O  
TER     127      LYS A   7                                                       
END
