# Supplementary material for: Unveiling the Bioactive Potential of the Invasive Jellyfish Phyllorhiza punctata Through Integrative Transcriptomic and Proteomic Analyses
Source: Biomolecules. 2025 Aug 4;15(8):1121. doi: 10.3390/biom15081121 (PMC12383608; doi:10.3390/biom15081121)
Supplement: Supplementary file 1 [file biomolecules-15-01121-s001.zip › Suplementary Material/FileS3/Alphafold2/XP_065060179_15359_relaxed_rank_001_alphafold2_ptm_model_4_seed_000.pdb]

ATOM      1  N   VAL A   1      10.523 -12.600  -3.261  1.00 72.06           N  
ATOM      2  H   VAL A   1      11.424 -12.199  -3.477  1.00 72.06           H  
ATOM      3  H2  VAL A   1      10.306 -13.325  -3.930  1.00 72.06           H  
ATOM      4  H3  VAL A   1      10.569 -13.010  -2.339  1.00 72.06           H  
ATOM      5  CA  VAL A   1       9.468 -11.559  -3.262  1.00 72.06           C  
ATOM      6  HA  VAL A   1       9.469 -11.039  -4.220  1.00 72.06           H  
ATOM      7  C   VAL A   1       9.808 -10.544  -2.185  1.00 72.06           C  
ATOM      8  CB  VAL A   1       8.066 -12.167  -3.062  1.00 72.06           C  
ATOM      9  HB  VAL A   1       7.363 -11.357  -2.869  1.00 72.06           H  
ATOM     10  O   VAL A   1       9.996 -10.943  -1.046  1.00 72.06           O  
ATOM     11  CG1 VAL A   1       7.642 -12.865  -4.360  1.00 72.06           C  
ATOM     12 HG11 VAL A   1       6.614 -13.214  -4.263  1.00 72.06           H  
ATOM     13 HG12 VAL A   1       7.676 -12.165  -5.195  1.00 72.06           H  
ATOM     14 HG13 VAL A   1       8.274 -13.726  -4.579  1.00 72.06           H  
ATOM     15  CG2 VAL A   1       7.967 -13.195  -1.923  1.00 72.06           C  
ATOM     16 HG21 VAL A   1       6.935 -13.538  -1.845  1.00 72.06           H  
ATOM     17 HG22 VAL A   1       8.227 -12.742  -0.967  1.00 72.06           H  
ATOM     18 HG23 VAL A   1       8.595 -14.068  -2.103  1.00 72.06           H  
ATOM     19  N   GLN A   2      10.045  -9.278  -2.535  1.00 83.12           N  
ATOM     20  H   GLN A   2       9.863  -8.954  -3.474  1.00 83.12           H  
ATOM     21  CA  GLN A   2      10.442  -8.276  -1.536  1.00 83.12           C  
ATOM     22  HA  GLN A   2      11.354  -8.634  -1.058  1.00 83.12           H  
ATOM     23  C   GLN A   2       9.336  -8.100  -0.478  1.00 83.12           C  
ATOM     24  CB  GLN A   2      10.752  -6.931  -2.207  1.00 83.12           C  
ATOM     25  HB2 GLN A   2      10.605  -6.125  -1.489  1.00 83.12           H  
ATOM     26  HB3 GLN A   2      10.063  -6.773  -3.037  1.00 83.12           H  
ATOM     27  O   GLN A   2       8.168  -8.014  -0.863  1.00 83.12           O  
ATOM     28  CG  GLN A   2      12.201  -6.852  -2.704  1.00 83.12           C  
ATOM     29  HG2 GLN A   2      12.431  -7.726  -3.313  1.00 83.12           H  
ATOM     30  HG3 GLN A   2      12.881  -6.831  -1.852  1.00 83.12           H  
ATOM     31  CD  GLN A   2      12.406  -5.613  -3.562  1.00 83.12           C  
ATOM     32  NE2 GLN A   2      13.077  -4.587  -3.086  1.00 83.12           N  
ATOM     33 HE21 GLN A   2      13.178  -3.805  -3.717  1.00 83.12           H  
ATOM     34 HE22 GLN A   2      13.513  -4.604  -2.175  1.00 83.12           H  
ATOM     35  OE1 GLN A   2      11.930  -5.550  -4.678  1.00 83.12           O  
ATOM     36  N   PRO A   3       9.681  -7.997   0.822  1.00 79.19           N  
ATOM     37  CA  PRO A   3       8.701  -7.888   1.907  1.00 79.19           C  
ATOM     38  HA  PRO A   3       8.155  -8.829   1.983  1.00 79.19           H  
ATOM     39  C   PRO A   3       7.693  -6.749   1.701  1.00 79.19           C  
ATOM     40  CB  PRO A   3       9.525  -7.679   3.184  1.00 79.19           C  
ATOM     41  HB2 PRO A   3       9.670  -6.616   3.374  1.00 79.19           H  
ATOM     42  HB3 PRO A   3       9.056  -8.153   4.046  1.00 79.19           H  
ATOM     43  O   PRO A   3       6.495  -6.944   1.880  1.00 79.19           O  
ATOM     44  CG  PRO A   3      10.875  -8.312   2.859  1.00 79.19           C  
ATOM     45  HG2 PRO A   3      10.826  -9.383   3.056  1.00 79.19           H  
ATOM     46  HG3 PRO A   3      11.685  -7.857   3.429  1.00 79.19           H  
ATOM     47  CD  PRO A   3      11.032  -8.079   1.362  1.00 79.19           C  
ATOM     48  HD2 PRO A   3      11.554  -7.139   1.189  1.00 79.19           H  
ATOM     49  HD3 PRO A   3      11.593  -8.913   0.941  1.00 79.19           H  
ATOM     50  N   GLY A   4       8.160  -5.585   1.231  1.00 91.19           N  
ATOM     51  H   GLY A   4       9.158  -5.481   1.117  1.00 91.19           H  
ATOM     52  CA  GLY A   4       7.315  -4.398   1.060  1.00 91.19           C  
ATOM     53  HA2 GLY A   4       7.945  -3.548   0.799  1.00 91.19           H  
ATOM     54  HA3 GLY A   4       6.821  -4.178   2.006  1.00 91.19           H  
ATOM     55  C   GLY A   4       6.231  -4.528  -0.015  1.00 91.19           C  
ATOM     56  O   GLY A   4       5.196  -3.875   0.084  1.00 91.19           O  
ATOM     57  N   VAL A   5       6.422  -5.396  -1.015  1.00 91.19           N  
ATOM     58  H   VAL A   5       7.242  -5.985  -0.999  1.00 91.19           H  
ATOM     59  CA  VAL A   5       5.409  -5.615  -2.061  1.00 91.19           C  
ATOM     60  HA  VAL A   5       5.049  -4.648  -2.412  1.00 91.19           H  
ATOM     61  C   VAL A   5       4.207  -6.356  -1.485  1.00 91.19           C  
ATOM     62  CB  VAL A   5       5.995  -6.374  -3.266  1.00 91.19           C  
ATOM     63  HB  VAL A   5       6.378  -7.338  -2.933  1.00 91.19           H  
ATOM     64  O   VAL A   5       3.070  -5.968  -1.737  1.00 91.19           O  
ATOM     65  CG1 VAL A   5       4.942  -6.621  -4.354  1.00 91.19           C  
ATOM     66 HG11 VAL A   5       5.402  -7.100  -5.218  1.00 91.19           H  
ATOM     67 HG12 VAL A   5       4.155  -7.278  -3.983  1.00 91.19           H  
ATOM     68 HG13 VAL A   5       4.496  -5.677  -4.665  1.00 91.19           H  
ATOM     69  CG2 VAL A   5       7.149  -5.585  -3.899  1.00 91.19           C  
ATOM     70 HG21 VAL A   5       7.955  -5.441  -3.180  1.00 91.19           H  
ATOM     71 HG22 VAL A   5       6.794  -4.610  -4.233  1.00 91.19           H  
ATOM     72 HG23 VAL A   5       7.547  -6.128  -4.756  1.00 91.19           H  
ATOM     73  N   LEU A   6       4.450  -7.386  -0.669  1.00 90.94           N  
ATOM     74  H   LEU A   6       5.406  -7.603  -0.426  1.00 90.94           H  
ATOM     75  CA  LEU A   6       3.374  -8.138  -0.027  1.00 90.94           C  
ATOM     76  HA  LEU A   6       2.671  -8.447  -0.801  1.00 90.94           H  
ATOM     77  C   LEU A   6       2.606  -7.254   0.960  1.00 90.94           C  
ATOM     78  CB  LEU A   6       3.963  -9.382   0.655  1.00 90.94           C  
ATOM     79  HB2 LEU A   6       4.568  -9.931  -0.067  1.00 90.94           H  
ATOM     80  HB3 LEU A   6       4.616  -9.058   1.466  1.00 90.94           H  
ATOM     81  O   LEU A   6       1.379  -7.269   0.963  1.00 90.94           O  
ATOM     82  CG  LEU A   6       2.893 -10.331   1.227  1.00 90.94           C  
ATOM     83  HG  LEU A   6       2.242  -9.787   1.912  1.00 90.94           H  
ATOM     84  CD1 LEU A   6       2.044 -10.969   0.123  1.00 90.94           C  
ATOM     85 HD11 LEU A   6       1.355 -11.689   0.565  1.00 90.94           H  
ATOM     86 HD12 LEU A   6       2.678 -11.477  -0.603  1.00 90.94           H  
ATOM     87 HD13 LEU A   6       1.445 -10.209  -0.378  1.00 90.94           H  
ATOM     88  CD2 LEU A   6       3.578 -11.449   2.012  1.00 90.94           C  
ATOM     89 HD21 LEU A   6       4.224 -12.032   1.355  1.00 90.94           H  
ATOM     90 HD22 LEU A   6       2.824 -12.103   2.447  1.00 90.94           H  
ATOM     91 HD23 LEU A   6       4.170 -11.021   2.821  1.00 90.94           H  
ATOM     92  N   THR A   7       3.316  -6.426   1.731  1.00 90.44           N  
ATOM     93  H   THR A   7       4.324  -6.496   1.732  1.00 90.44           H  
ATOM     94  CA  THR A   7       2.695  -5.432   2.617  1.00 90.44           C  
ATOM     95  HA  THR A   7       2.090  -5.950   3.361  1.00 90.44           H  
ATOM     96  C   THR A   7       1.765  -4.493   1.849  1.00 90.44           C  
ATOM     97  CB  THR A   7       3.774  -4.615   3.339  1.00 90.44           C  
ATOM     98  HB  THR A   7       4.337  -4.033   2.610  1.00 90.44           H  
ATOM     99  O   THR A   7       0.646  -4.260   2.290  1.00 90.44           O  
ATOM    100  CG2 THR A   7       3.204  -3.672   4.393  1.00 90.44           C  
ATOM    101 HG21 THR A   7       2.561  -4.212   5.087  1.00 90.44           H  
ATOM    102 HG22 THR A   7       2.625  -2.889   3.902  1.00 90.44           H  
ATOM    103 HG23 THR A   7       4.018  -3.197   4.941  1.00 90.44           H  
ATOM    104  OG1 THR A   7       4.668  -5.478   4.003  1.00 90.44           O  
ATOM    105  HG1 THR A   7       4.185  -5.908   4.712  1.00 90.44           H  
ATOM    106  N   GLY A   8       2.180  -4.002   0.677  1.00 94.75           N  
ATOM    107  H   GLY A   8       3.116  -4.214   0.362  1.00 94.75           H  
ATOM    108  CA  GLY A   8       1.348  -3.130  -0.155  1.00 94.75           C  
ATOM    109  HA2 GLY A   8       1.950  -2.765  -0.987  1.00 94.75           H  
ATOM    110  HA3 GLY A   8       1.021  -2.276   0.438  1.00 94.75           H  
ATOM    111  C   GLY A   8       0.100  -3.803  -0.739  1.00 94.75           C  
ATOM    112  O   GLY A   8      -0.869  -3.106  -1.011  1.00 94.75           O  
ATOM    113  N   ILE A   9       0.110  -5.128  -0.926  1.00 90.25           N  
ATOM    114  H   ILE A   9       0.955  -5.634  -0.702  1.00 90.25           H  
ATOM    115  CA  ILE A   9      -1.065  -5.899  -1.369  1.00 90.25           C  
ATOM    116  HA  ILE A   9      -1.632  -5.309  -2.088  1.00 90.25           H  
ATOM    117  C   ILE A   9      -2.010  -6.173  -0.198  1.00 90.25           C  
ATOM    118  CB  ILE A   9      -0.632  -7.215  -2.058  1.00 90.25           C  
ATOM    119  HB  ILE A   9       0.035  -7.753  -1.384  1.00 90.25           H  
ATOM    120  O   ILE A   9      -3.213  -6.111  -0.377  1.00 90.25           O  
ATOM    121  CG1 ILE A   9       0.129  -6.906  -3.368  1.00 90.25           C  
ATOM    122 HG12 ILE A   9       0.883  -6.141  -3.184  1.00 90.25           H  
ATOM    123 HG13 ILE A   9      -0.568  -6.508  -4.106  1.00 90.25           H  
ATOM    124  CG2 ILE A   9      -1.840  -8.126  -2.362  1.00 90.25           C  
ATOM    125 HG21 ILE A   9      -2.560  -7.597  -2.987  1.00 90.25           H  
ATOM    126 HG22 ILE A   9      -1.528  -9.041  -2.865  1.00 90.25           H  
ATOM    127 HG23 ILE A   9      -2.339  -8.425  -1.441  1.00 90.25           H  
ATOM    128  CD1 ILE A   9       0.853  -8.120  -3.966  1.00 90.25           C  
ATOM    129 HD11 ILE A   9       0.140  -8.871  -4.305  1.00 90.25           H  
ATOM    130 HD12 ILE A   9       1.521  -8.556  -3.223  1.00 90.25           H  
ATOM    131 HD13 ILE A   9       1.444  -7.796  -4.823  1.00 90.25           H  
ATOM    132  N   VAL A  10      -1.481  -6.471   0.991  1.00 85.69           N  
ATOM    133  H   VAL A  10      -0.476  -6.544   1.069  1.00 85.69           H  
ATOM    134  CA  VAL A  10      -2.308  -6.749   2.178  1.00 85.69           C  
ATOM    135  HA  VAL A  10      -3.135  -7.396   1.886  1.00 85.69           H  
ATOM    136  C   VAL A  10      -2.950  -5.473   2.738  1.00 85.69           C  
ATOM    137  CB  VAL A  10      -1.473  -7.485   3.246  1.00 85.69           C  
ATOM    138  HB  VAL A  10      -0.574  -6.906   3.456  1.00 85.69           H  
ATOM    139  O   VAL A  10      -4.019  -5.545   3.335  1.00 85.69           O  
ATOM    140  CG1 VAL A  10      -2.221  -7.701   4.568  1.00 85.69           C  
ATOM    141 HG11 VAL A  10      -2.411  -6.744   5.054  1.00 85.69           H  
ATOM    142 HG12 VAL A  10      -3.174  -8.195   4.379  1.00 85.69           H  
ATOM    143 HG13 VAL A  10      -1.624  -8.311   5.245  1.00 85.69           H  
ATOM    144  CG2 VAL A  10      -1.051  -8.876   2.745  1.00 85.69           C  
ATOM    145 HG21 VAL A  10      -1.936  -9.488   2.571  1.00 85.69           H  
ATOM    146 HG22 VAL A  10      -0.417  -9.361   3.488  1.00 85.69           H  
ATOM    147 HG23 VAL A  10      -0.492  -8.797   1.812  1.00 85.69           H  
ATOM    148  N   LEU A  11      -2.303  -4.314   2.571  1.00 89.62           N  
ATOM    149  H   LEU A  11      -1.397  -4.333   2.125  1.00 89.62           H  
ATOM    150  CA  LEU A  11      -2.824  -3.022   3.035  1.00 89.62           C  
ATOM    151  HA  LEU A  11      -3.483  -3.188   3.887  1.00 89.62           H  
ATOM    152  C   LEU A  11      -3.683  -2.269   2.007  1.00 89.62           C  
ATOM    153  CB  LEU A  11      -1.654  -2.126   3.479  1.00 89.62           C  
ATOM    154  HB2 LEU A  11      -0.965  -2.022   2.641  1.00 89.62           H  
ATOM    155  HB3 LEU A  11      -2.049  -1.134   3.700  1.00 89.62           H  
ATOM    156  O   LEU A  11      -4.296  -1.269   2.379  1.00 89.62           O  
ATOM    157  CG  LEU A  11      -0.876  -2.600   4.717  1.00 89.62           C  
ATOM    158  HG  LEU A  11      -0.426  -3.574   4.529  1.00 89.62           H  
ATOM    159  CD1 LEU A  11       0.239  -1.591   5.004  1.00 89.62           C  
ATOM    160 HD11 LEU A  11      -0.194  -0.630   5.283  1.00 89.62           H  
ATOM    161 HD12 LEU A  11       0.863  -1.956   5.820  1.00 89.62           H  
ATOM    162 HD13 LEU A  11       0.850  -1.456   4.112  1.00 89.62           H  
ATOM    163  CD2 LEU A  11      -1.751  -2.703   5.968  1.00 89.62           C  
ATOM    164 HD21 LEU A  11      -2.271  -1.761   6.141  1.00 89.62           H  
ATOM    165 HD22 LEU A  11      -1.135  -2.944   6.835  1.00 89.62           H  
ATOM    166 HD23 LEU A  11      -2.486  -3.497   5.839  1.00 89.62           H  
ATOM    167  N   LYS A  12      -3.686  -2.681   0.737  1.00 76.88           N  
ATOM    168  H   LYS A  12      -3.311  -3.600   0.548  1.00 76.88           H  
ATOM    169  CA  LYS A  12      -4.613  -2.151  -0.275  1.00 76.88           C  
ATOM    170  HA  LYS A  12      -4.900  -1.128  -0.033  1.00 76.88           H  
ATOM    171  C   LYS A  12      -5.916  -2.930  -0.253  1.00 76.88           C  
ATOM    172  CB  LYS A  12      -4.005  -2.218  -1.679  1.00 76.88           C  
ATOM    173  HB2 LYS A  12      -4.817  -2.349  -2.394  1.00 76.88           H  
ATOM    174  HB3 LYS A  12      -3.353  -3.088  -1.759  1.00 76.88           H  
ATOM    175  O   LYS A  12      -6.955  -2.265  -0.437  1.00 76.88           O  
ATOM    176  CG  LYS A  12      -3.262  -0.932  -2.039  1.00 76.88           C  
ATOM    177  HG2 LYS A  12      -2.427  -0.781  -1.356  1.00 76.88           H  
ATOM    178  HG3 LYS A  12      -3.950  -0.091  -1.960  1.00 76.88           H  
ATOM    179  CD  LYS A  12      -2.751  -1.042  -3.476  1.00 76.88           C  
ATOM    180  HD2 LYS A  12      -1.987  -1.819  -3.516  1.00 76.88           H  
ATOM    181  HD3 LYS A  12      -3.577  -1.315  -4.132  1.00 76.88           H  
ATOM    182  CE  LYS A  12      -2.172   0.301  -3.917  1.00 76.88           C  
ATOM    183  HE2 LYS A  12      -1.401   0.590  -3.203  1.00 76.88           H  
ATOM    184  HE3 LYS A  12      -2.965   1.048  -3.876  1.00 76.88           H  
ATOM    185  NZ  LYS A  12      -1.608   0.208  -5.283  1.00 76.88           N  
ATOM    186  HZ1 LYS A  12      -2.336  -0.062  -5.929  1.00 76.88           H  
ATOM    187  HZ2 LYS A  12      -1.225   1.098  -5.568  1.00 76.88           H  
ATOM    188  HZ3 LYS A  12      -0.883  -0.495  -5.305  1.00 76.88           H  
ATOM    189  OXT LYS A  12      -5.816  -4.168  -0.158  1.00 76.88           O  
TER     190      LYS A  12                                                       
END
