# Supplementary material for: Unveiling the Bioactive Potential of the Invasive Jellyfish Phyllorhiza punctata Through Integrative Transcriptomic and Proteomic Analyses
Source: Biomolecules. 2025 Aug 4;15(8):1121. doi: 10.3390/biom15081121 (PMC12383608; doi:10.3390/biom15081121)
Supplement: Supplementary file 1 [file biomolecules-15-01121-s001.zip › Suplementary Material/FileS3/Alphafold2/XP_065060179_4625_relaxed_rank_001_alphafold2_ptm_model_3_seed_000.pdb]

ATOM      1  N   PHE A   1      -1.555   6.158 -12.691  1.00 73.69           N  
ATOM      2  H   PHE A   1      -1.864   5.214 -12.875  1.00 73.69           H  
ATOM      3  H2  PHE A   1      -0.628   6.127 -12.292  1.00 73.69           H  
ATOM      4  H3  PHE A   1      -1.534   6.671 -13.561  1.00 73.69           H  
ATOM      5  CA  PHE A   1      -2.505   6.799 -11.761  1.00 73.69           C  
ATOM      6  HA  PHE A   1      -2.152   7.798 -11.502  1.00 73.69           H  
ATOM      7  C   PHE A   1      -2.572   5.957 -10.498  1.00 73.69           C  
ATOM      8  CB  PHE A   1      -3.886   6.930 -12.423  1.00 73.69           C  
ATOM      9  HB2 PHE A   1      -4.571   7.403 -11.719  1.00 73.69           H  
ATOM     10  HB3 PHE A   1      -4.280   5.940 -12.653  1.00 73.69           H  
ATOM     11  O   PHE A   1      -3.153   4.884 -10.545  1.00 73.69           O  
ATOM     12  CG  PHE A   1      -3.846   7.744 -13.699  1.00 73.69           C  
ATOM     13  CD1 PHE A   1      -3.979   9.144 -13.641  1.00 73.69           C  
ATOM     14  HD1 PHE A   1      -4.162   9.642 -12.701  1.00 73.69           H  
ATOM     15  CD2 PHE A   1      -3.644   7.109 -14.942  1.00 73.69           C  
ATOM     16  HD2 PHE A   1      -3.590   6.033 -15.015  1.00 73.69           H  
ATOM     17  CE1 PHE A   1      -3.900   9.907 -14.819  1.00 73.69           C  
ATOM     18  HE1 PHE A   1      -4.019  10.980 -14.781  1.00 73.69           H  
ATOM     19  CE2 PHE A   1      -3.555   7.877 -16.117  1.00 73.69           C  
ATOM     20  HE2 PHE A   1      -3.420   7.395 -17.074  1.00 73.69           H  
ATOM     21  CZ  PHE A   1      -3.681   9.275 -16.054  1.00 73.69           C  
ATOM     22  HZ  PHE A   1      -3.634   9.862 -16.959  1.00 73.69           H  
ATOM     23  N   SER A   2      -1.899   6.358  -9.417  1.00 86.56           N  
ATOM     24  H   SER A   2      -1.482   7.278  -9.380  1.00 86.56           H  
ATOM     25  CA  SER A   2      -2.018   5.638  -8.142  1.00 86.56           C  
ATOM     26  HA  SER A   2      -2.265   4.593  -8.332  1.00 86.56           H  
ATOM     27  C   SER A   2      -3.154   6.258  -7.337  1.00 86.56           C  
ATOM     28  CB  SER A   2      -0.703   5.632  -7.362  1.00 86.56           C  
ATOM     29  HB2 SER A   2       0.098   5.258  -7.999  1.00 86.56           H  
ATOM     30  HB3 SER A   2      -0.463   6.640  -7.024  1.00 86.56           H  
ATOM     31  O   SER A   2      -3.173   7.471  -7.122  1.00 86.56           O  
ATOM     32  OG  SER A   2      -0.856   4.774  -6.255  1.00 86.56           O  
ATOM     33  HG  SER A   2      -0.027   4.694  -5.777  1.00 86.56           H  
ATOM     34  N   ILE A   3      -4.130   5.434  -6.972  1.00 82.00           N  
ATOM     35  H   ILE A   3      -4.004   4.447  -7.144  1.00 82.00           H  
ATOM     36  CA  ILE A   3      -5.315   5.826  -6.211  1.00 82.00           C  
ATOM     37  HA  ILE A   3      -5.695   6.776  -6.586  1.00 82.00           H  
ATOM     38  C   ILE A   3      -4.869   6.001  -4.759  1.00 82.00           C  
ATOM     39  CB  ILE A   3      -6.414   4.749  -6.375  1.00 82.00           C  
ATOM     40  HB  ILE A   3      -6.002   3.794  -6.050  1.00 82.00           H  
ATOM     41  O   ILE A   3      -4.388   5.054  -4.141  1.00 82.00           O  
ATOM     42  CG1 ILE A   3      -6.846   4.620  -7.859  1.00 82.00           C  
ATOM     43 HG12 ILE A   3      -7.522   5.436  -8.115  1.00 82.00           H  
ATOM     44 HG13 ILE A   3      -5.982   4.693  -8.519  1.00 82.00           H  
ATOM     45  CG2 ILE A   3      -7.637   5.070  -5.496  1.00 82.00           C  
ATOM     46 HG21 ILE A   3      -7.360   5.072  -4.442  1.00 82.00           H  
ATOM     47 HG22 ILE A   3      -8.408   4.311  -5.627  1.00 82.00           H  
ATOM     48 HG23 ILE A   3      -8.052   6.043  -5.758  1.00 82.00           H  
ATOM     49  CD1 ILE A   3      -7.524   3.282  -8.177  1.00 82.00           C  
ATOM     50 HD11 ILE A   3      -6.842   2.460  -7.958  1.00 82.00           H  
ATOM     51 HD12 ILE A   3      -7.784   3.252  -9.235  1.00 82.00           H  
ATOM     52 HD13 ILE A   3      -8.435   3.163  -7.591  1.00 82.00           H  
ATOM     53  N   LYS A   4      -4.996   7.215  -4.212  1.00 82.56           N  
ATOM     54  H   LYS A   4      -5.421   7.952  -4.757  1.00 82.56           H  
ATOM     55  CA  LYS A   4      -4.744   7.432  -2.784  1.00 82.56           C  
ATOM     56  HA  LYS A   4      -3.796   6.955  -2.535  1.00 82.56           H  
ATOM     57  C   LYS A   4      -5.868   6.755  -1.992  1.00 82.56           C  
ATOM     58  CB  LYS A   4      -4.642   8.922  -2.436  1.00 82.56           C  
ATOM     59  HB2 LYS A   4      -5.472   9.463  -2.891  1.00 82.56           H  
ATOM     60  HB3 LYS A   4      -4.718   9.030  -1.354  1.00 82.56           H  
ATOM     61  O   LYS A   4      -7.029   7.086  -2.233  1.00 82.56           O  
ATOM     62  CG  LYS A   4      -3.303   9.520  -2.889  1.00 82.56           C  
ATOM     63  HG2 LYS A   4      -2.486   8.981  -2.410  1.00 82.56           H  
ATOM     64  HG3 LYS A   4      -3.208   9.421  -3.971  1.00 82.56           H  
ATOM     65  CD  LYS A   4      -3.223  11.004  -2.507  1.00 82.56           C  
ATOM     66  HD2 LYS A   4      -4.046  11.535  -2.986  1.00 82.56           H  
ATOM     67  HD3 LYS A   4      -3.321  11.101  -1.426  1.00 82.56           H  
ATOM     68  CE  LYS A   4      -1.888  11.605  -2.962  1.00 82.56           C  
ATOM     69  HE2 LYS A   4      -1.080  11.080  -2.451  1.00 82.56           H  
ATOM     70  HE3 LYS A   4      -1.776  11.431  -4.032  1.00 82.56           H  
ATOM     71  NZ  LYS A   4      -1.820  13.060  -2.671  1.00 82.56           N  
ATOM     72  HZ1 LYS A   4      -2.556  13.556  -3.154  1.00 82.56           H  
ATOM     73  HZ2 LYS A   4      -1.927  13.227  -1.681  1.00 82.56           H  
ATOM     74  HZ3 LYS A   4      -0.932  13.444  -2.961  1.00 82.56           H  
ATOM     75  N   PRO A   5      -5.557   5.831  -1.070  1.00 80.31           N  
ATOM     76  CA  PRO A   5      -6.577   5.231  -0.228  1.00 80.31           C  
ATOM     77  HA  PRO A   5      -7.377   4.816  -0.841  1.00 80.31           H  
ATOM     78  C   PRO A   5      -7.150   6.307   0.697  1.00 80.31           C  
ATOM     79  CB  PRO A   5      -5.873   4.097   0.522  1.00 80.31           C  
ATOM     80  HB2 PRO A   5      -6.289   3.940   1.517  1.00 80.31           H  
ATOM     81  HB3 PRO A   5      -5.942   3.181  -0.065  1.00 80.31           H  
ATOM     82  O   PRO A   5      -6.407   6.996   1.398  1.00 80.31           O  
ATOM     83  CG  PRO A   5      -4.413   4.549   0.580  1.00 80.31           C  
ATOM     84  HG2 PRO A   5      -4.268   5.208   1.436  1.00 80.31           H  
ATOM     85  HG3 PRO A   5      -3.730   3.701   0.633  1.00 80.31           H  
ATOM     86  CD  PRO A   5      -4.234   5.340  -0.713  1.00 80.31           C  
ATOM     87  HD2 PRO A   5      -3.533   6.158  -0.545  1.00 80.31           H  
ATOM     88  HD3 PRO A   5      -3.869   4.679  -1.500  1.00 80.31           H  
ATOM     89  N   VAL A   6      -8.473   6.465   0.693  1.00 81.88           N  
ATOM     90  H   VAL A   6      -9.035   5.894   0.077  1.00 81.88           H  
ATOM     91  CA  VAL A   6      -9.164   7.285   1.691  1.00 81.88           C  
ATOM     92  HA  VAL A   6      -8.594   8.198   1.863  1.00 81.88           H  
ATOM     93  C   VAL A   6      -9.177   6.483   2.986  1.00 81.88           C  
ATOM     94  CB  VAL A   6     -10.573   7.703   1.225  1.00 81.88           C  
ATOM     95  HB  VAL A   6     -11.154   6.816   0.973  1.00 81.88           H  
ATOM     96  O   VAL A   6      -9.977   5.570   3.165  1.00 81.88           O  
ATOM     97  CG1 VAL A   6     -11.316   8.499   2.305  1.00 81.88           C  
ATOM     98 HG11 VAL A   6     -11.513   7.868   3.172  1.00 81.88           H  
ATOM     99 HG12 VAL A   6     -10.731   9.365   2.614  1.00 81.88           H  
ATOM    100 HG13 VAL A   6     -12.278   8.836   1.920  1.00 81.88           H  
ATOM    101  CG2 VAL A   6     -10.473   8.596  -0.021  1.00 81.88           C  
ATOM    102 HG21 VAL A   6      -9.996   8.055  -0.838  1.00 81.88           H  
ATOM    103 HG22 VAL A   6     -11.473   8.888  -0.342  1.00 81.88           H  
ATOM    104 HG23 VAL A   6      -9.895   9.492   0.204  1.00 81.88           H  
ATOM    105  N   LEU A   7      -8.235   6.796   3.874  1.00 82.94           N  
ATOM    106  H   LEU A   7      -7.546   7.485   3.608  1.00 82.94           H  
ATOM    107  CA  LEU A   7      -8.194   6.275   5.234  1.00 82.94           C  
ATOM    108  HA  LEU A   7      -8.575   5.254   5.224  1.00 82.94           H  
ATOM    109  C   LEU A   7      -9.131   7.120   6.103  1.00 82.94           C  
ATOM    110  CB  LEU A   7      -6.739   6.255   5.736  1.00 82.94           C  
ATOM    111  HB2 LEU A   7      -6.099   5.799   4.981  1.00 82.94           H  
ATOM    112  HB3 LEU A   7      -6.405   7.283   5.874  1.00 82.94           H  
ATOM    113  O   LEU A   7      -8.697   7.967   6.877  1.00 82.94           O  
ATOM    114  CG  LEU A   7      -6.573   5.482   7.059  1.00 82.94           C  
ATOM    115  HG  LEU A   7      -7.358   5.762   7.762  1.00 82.94           H  
ATOM    116  CD1 LEU A   7      -6.628   3.968   6.834  1.00 82.94           C  
ATOM    117 HD11 LEU A   7      -5.841   3.662   6.145  1.00 82.94           H  
ATOM    118 HD12 LEU A   7      -7.597   3.681   6.426  1.00 82.94           H  
ATOM    119 HD13 LEU A   7      -6.490   3.455   7.786  1.00 82.94           H  
ATOM    120  CD2 LEU A   7      -5.224   5.819   7.692  1.00 82.94           C  
ATOM    121 HD21 LEU A   7      -4.412   5.557   7.013  1.00 82.94           H  
ATOM    122 HD22 LEU A   7      -5.108   5.271   8.627  1.00 82.94           H  
ATOM    123 HD23 LEU A   7      -5.185   6.886   7.909  1.00 82.94           H  
ATOM    124  N   GLY A   8     -10.426   6.928   5.916  1.00 77.12           N  
ATOM    125  H   GLY A   8     -10.726   6.273   5.207  1.00 77.12           H  
ATOM    126  CA  GLY A   8     -11.457   7.529   6.744  1.00 77.12           C  
ATOM    127  HA2 GLY A   8     -11.053   7.908   7.683  1.00 77.12           H  
ATOM    128  HA3 GLY A   8     -11.943   8.346   6.211  1.00 77.12           H  
ATOM    129  C   GLY A   8     -12.484   6.455   7.018  1.00 77.12           C  
ATOM    130  O   GLY A   8     -13.170   6.021   6.099  1.00 77.12           O  
ATOM    131  N   LYS A   9     -12.526   5.984   8.261  1.00 63.94           N  
ATOM    132  H   LYS A   9     -11.953   6.477   8.932  1.00 63.94           H  
ATOM    133  CA  LYS A   9     -13.782   5.451   8.781  1.00 63.94           C  
ATOM    134  HA  LYS A   9     -14.143   4.634   8.156  1.00 63.94           H  
ATOM    135  C   LYS A   9     -14.861   6.527   8.711  1.00 63.94           C  
ATOM    136  CB  LYS A   9     -13.615   4.998  10.230  1.00 63.94           C  
ATOM    137  HB2 LYS A   9     -13.165   5.800  10.816  1.00 63.94           H  
ATOM    138  HB3 LYS A   9     -14.611   4.807  10.628  1.00 63.94           H  
ATOM    139  O   LYS A   9     -14.479   7.719   8.769  1.00 63.94           O  
ATOM    140  CG  LYS A   9     -12.788   3.718  10.345  1.00 63.94           C  
ATOM    141  HG2 LYS A   9     -13.187   2.968   9.662  1.00 63.94           H  
ATOM    142  HG3 LYS A   9     -11.747   3.919  10.093  1.00 63.94           H  
ATOM    143  CD  LYS A   9     -12.892   3.200  11.781  1.00 63.94           C  
ATOM    144  HD2 LYS A   9     -13.940   3.056  12.045  1.00 63.94           H  
ATOM    145  HD3 LYS A   9     -12.456   3.942  12.450  1.00 63.94           H  
ATOM    146  CE  LYS A   9     -12.146   1.873  11.911  1.00 63.94           C  
ATOM    147  HE2 LYS A   9     -11.147   1.999  11.493  1.00 63.94           H  
ATOM    148  HE3 LYS A   9     -12.666   1.119  11.320  1.00 63.94           H  
ATOM    149  NZ  LYS A   9     -12.058   1.458  13.331  1.00 63.94           N  
ATOM    150  HZ1 LYS A   9     -12.985   1.335  13.712  1.00 63.94           H  
ATOM    151  HZ2 LYS A   9     -11.583   2.166  13.873  1.00 63.94           H  
ATOM    152  HZ3 LYS A   9     -11.554   0.587  13.417  1.00 63.94           H  
ATOM    153  OXT LYS A   9     -16.027   6.096   8.674  1.00 63.94           O  
TER     154      LYS A   9                                                       
END
