# Supplementary material for: Unveiling the Bioactive Potential of the Invasive Jellyfish Phyllorhiza punctata Through Integrative Transcriptomic and Proteomic Analyses
Source: Biomolecules. 2025 Aug 4;15(8):1121. doi: 10.3390/biom15081121 (PMC12383608; doi:10.3390/biom15081121)
Supplement: Supplementary file 1 [file biomolecules-15-01121-s001.zip › Suplementary Material/FileS3/Alphafold2/XP_065060389_1621_relaxed_rank_001_alphafold2_ptm_model_3_seed_000.pdb]

ATOM      1  N   CYS A   1       9.452  10.061  -6.889  1.00 79.44           N  
ATOM      2  H   CYS A   1       9.976   9.219  -6.695  1.00 79.44           H  
ATOM      3  H2  CYS A   1       8.754   9.847  -7.587  1.00 79.44           H  
ATOM      4  H3  CYS A   1      10.074  10.772  -7.245  1.00 79.44           H  
ATOM      5  CA  CYS A   1       8.771  10.534  -5.668  1.00 79.44           C  
ATOM      6  HA  CYS A   1       9.497  10.731  -4.879  1.00 79.44           H  
ATOM      7  C   CYS A   1       7.855   9.408  -5.210  1.00 79.44           C  
ATOM      8  CB  CYS A   1       7.994  11.835  -5.954  1.00 79.44           C  
ATOM      9  HB2 CYS A   1       7.158  11.643  -6.627  1.00 79.44           H  
ATOM     10  HB3 CYS A   1       8.643  12.593  -6.393  1.00 79.44           H  
ATOM     11  O   CYS A   1       6.864   9.156  -5.881  1.00 79.44           O  
ATOM     12  SG  CYS A   1       7.350  12.468  -4.387  1.00 79.44           S  
ATOM     13  HG  CYS A   1       6.654  13.510  -4.851  1.00 79.44           H  
ATOM     14  N   VAL A   2       8.238   8.638  -4.190  1.00 75.31           N  
ATOM     15  H   VAL A   2       9.022   8.899  -3.609  1.00 75.31           H  
ATOM     16  CA  VAL A   2       7.346   7.598  -3.658  1.00 75.31           C  
ATOM     17  HA  VAL A   2       6.822   7.100  -4.474  1.00 75.31           H  
ATOM     18  C   VAL A   2       6.320   8.318  -2.793  1.00 75.31           C  
ATOM     19  CB  VAL A   2       8.114   6.516  -2.871  1.00 75.31           C  
ATOM     20  HB  VAL A   2       8.665   6.982  -2.054  1.00 75.31           H  
ATOM     21  O   VAL A   2       6.663   8.837  -1.736  1.00 75.31           O  
ATOM     22  CG1 VAL A   2       7.165   5.460  -2.292  1.00 75.31           C  
ATOM     23 HG11 VAL A   2       7.738   4.697  -1.767  1.00 75.31           H  
ATOM     24 HG12 VAL A   2       6.480   5.917  -1.578  1.00 75.31           H  
ATOM     25 HG13 VAL A   2       6.589   4.988  -3.088  1.00 75.31           H  
ATOM     26  CG2 VAL A   2       9.117   5.798  -3.786  1.00 75.31           C  
ATOM     27 HG21 VAL A   2       9.632   5.020  -3.222  1.00 75.31           H  
ATOM     28 HG22 VAL A   2       8.597   5.337  -4.625  1.00 75.31           H  
ATOM     29 HG23 VAL A   2       9.866   6.497  -4.158  1.00 75.31           H  
ATOM     30  N   VAL A   3       5.083   8.416  -3.273  1.00 76.38           N  
ATOM     31  H   VAL A   3       4.871   8.018  -4.177  1.00 76.38           H  
ATOM     32  CA  VAL A   3       3.972   8.967  -2.492  1.00 76.38           C  
ATOM     33  HA  VAL A   3       4.333   9.840  -1.948  1.00 76.38           H  
ATOM     34  C   VAL A   3       3.578   7.918  -1.462  1.00 76.38           C  
ATOM     35  CB  VAL A   3       2.762   9.404  -3.357  1.00 76.38           C  
ATOM     36  HB  VAL A   3       1.853   8.948  -2.966  1.00 76.38           H  
ATOM     37  O   VAL A   3       3.003   6.887  -1.805  1.00 76.38           O  
ATOM     38  CG1 VAL A   3       2.579  10.922  -3.256  1.00 76.38           C  
ATOM     39 HG11 VAL A   3       2.419  11.205  -2.216  1.00 76.38           H  
ATOM     40 HG12 VAL A   3       1.707  11.229  -3.833  1.00 76.38           H  
ATOM     41 HG13 VAL A   3       3.463  11.435  -3.638  1.00 76.38           H  
ATOM     42  CG2 VAL A   3       2.870   9.035  -4.846  1.00 76.38           C  
ATOM     43 HG21 VAL A   3       1.966   9.354  -5.364  1.00 76.38           H  
ATOM     44 HG22 VAL A   3       3.728   9.528  -5.305  1.00 76.38           H  
ATOM     45 HG23 VAL A   3       2.954   7.954  -4.952  1.00 76.38           H  
ATOM     46  N   GLN A   4       3.941   8.146  -0.203  1.00 82.38           N  
ATOM     47  H   GLN A   4       4.458   8.984   0.023  1.00 82.38           H  
ATOM     48  CA  GLN A   4       3.463   7.308   0.887  1.00 82.38           C  
ATOM     49  HA  GLN A   4       3.415   6.274   0.544  1.00 82.38           H  
ATOM     50  C   GLN A   4       2.045   7.746   1.244  1.00 82.38           C  
ATOM     51  CB  GLN A   4       4.421   7.341   2.084  1.00 82.38           C  
ATOM     52  HB2 GLN A   4       3.987   6.735   2.879  1.00 82.38           H  
ATOM     53  HB3 GLN A   4       4.536   8.361   2.451  1.00 82.38           H  
ATOM     54  O   GLN A   4       1.817   8.886   1.644  1.00 82.38           O  
ATOM     55  CG  GLN A   4       5.797   6.764   1.713  1.00 82.38           C  
ATOM     56  HG2 GLN A   4       6.385   7.520   1.192  1.00 82.38           H  
ATOM     57  HG3 GLN A   4       5.667   5.915   1.043  1.00 82.38           H  
ATOM     58  CD  GLN A   4       6.561   6.301   2.947  1.00 82.38           C  
ATOM     59  NE2 GLN A   4       6.773   5.013   3.117  1.00 82.38           N  
ATOM     60 HE21 GLN A   4       7.258   4.768   3.968  1.00 82.38           H  
ATOM     61 HE22 GLN A   4       6.431   4.329   2.457  1.00 82.38           H  
ATOM     62  OE1 GLN A   4       6.967   7.077   3.788  1.00 82.38           O  
ATOM     63  N   SER A   5       1.086   6.841   1.063  1.00 83.12           N  
ATOM     64  H   SER A   5       1.336   5.929   0.709  1.00 83.12           H  
ATOM     65  CA  SER A   5      -0.287   7.055   1.507  1.00 83.12           C  
ATOM     66  HA  SER A   5      -0.559   8.097   1.340  1.00 83.12           H  
ATOM     67  C   SER A   5      -0.349   6.758   3.003  1.00 83.12           C  
ATOM     68  CB  SER A   5      -1.243   6.174   0.697  1.00 83.12           C  
ATOM     69  HB2 SER A   5      -0.923   6.151  -0.344  1.00 83.12           H  
ATOM     70  HB3 SER A   5      -1.235   5.157   1.087  1.00 83.12           H  
ATOM     71  O   SER A   5      -0.150   5.616   3.420  1.00 83.12           O  
ATOM     72  OG  SER A   5      -2.553   6.697   0.748  1.00 83.12           O  
ATOM     73  HG  SER A   5      -2.619   7.469   0.181  1.00 83.12           H  
ATOM     74  N   VAL A   6      -0.558   7.786   3.824  1.00 80.75           N  
ATOM     75  H   VAL A   6      -0.673   8.712   3.436  1.00 80.75           H  
ATOM     76  CA  VAL A   6      -0.827   7.597   5.251  1.00 80.75           C  
ATOM     77  HA  VAL A   6      -0.285   6.716   5.594  1.00 80.75           H  
ATOM     78  C   VAL A   6      -2.312   7.295   5.417  1.00 80.75           C  
ATOM     79  CB  VAL A   6      -0.324   8.767   6.123  1.00 80.75           C  
ATOM     80  HB  VAL A   6      -0.665   8.599   7.144  1.00 80.75           H  
ATOM     81  O   VAL A   6      -3.169   8.146   5.196  1.00 80.75           O  
ATOM     82  CG1 VAL A   6       1.212   8.772   6.139  1.00 80.75           C  
ATOM     83 HG11 VAL A   6       1.583   7.810   6.490  1.00 80.75           H  
ATOM     84 HG12 VAL A   6       1.601   8.964   5.139  1.00 80.75           H  
ATOM     85 HG13 VAL A   6       1.570   9.549   6.815  1.00 80.75           H  
ATOM     86  CG2 VAL A   6      -0.794  10.160   5.681  1.00 80.75           C  
ATOM     87 HG21 VAL A   6      -0.396  10.911   6.363  1.00 80.75           H  
ATOM     88 HG22 VAL A   6      -0.451  10.383   4.671  1.00 80.75           H  
ATOM     89 HG23 VAL A   6      -1.882  10.222   5.716  1.00 80.75           H  
ATOM     90  N   VAL A   7      -2.627   6.046   5.756  1.00 78.75           N  
ATOM     91  H   VAL A   7      -1.883   5.369   5.845  1.00 78.75           H  
ATOM     92  CA  VAL A   7      -3.985   5.643   6.133  1.00 78.75           C  
ATOM     93  HA  VAL A   7      -4.700   6.063   5.426  1.00 78.75           H  
ATOM     94  C   VAL A   7      -4.265   6.228   7.514  1.00 78.75           C  
ATOM     95  CB  VAL A   7      -4.132   4.106   6.114  1.00 78.75           C  
ATOM     96  HB  VAL A   7      -3.356   3.662   6.737  1.00 78.75           H  
ATOM     97  O   VAL A   7      -3.733   5.738   8.510  1.00 78.75           O  
ATOM     98  CG1 VAL A   7      -5.497   3.640   6.639  1.00 78.75           C  
ATOM     99 HG11 VAL A   7      -5.616   3.916   7.687  1.00 78.75           H  
ATOM    100 HG12 VAL A   7      -5.575   2.555   6.561  1.00 78.75           H  
ATOM    101 HG13 VAL A   7      -6.299   4.100   6.061  1.00 78.75           H  
ATOM    102  CG2 VAL A   7      -3.971   3.566   4.686  1.00 78.75           C  
ATOM    103 HG21 VAL A   7      -2.984   3.817   4.296  1.00 78.75           H  
ATOM    104 HG22 VAL A   7      -4.729   4.000   4.034  1.00 78.75           H  
ATOM    105 HG23 VAL A   7      -4.075   2.481   4.684  1.00 78.75           H  
ATOM    106  N   SER A   8      -5.081   7.281   7.582  1.00 76.12           N  
ATOM    107  H   SER A   8      -5.440   7.679   6.726  1.00 76.12           H  
ATOM    108  CA  SER A   8      -5.693   7.682   8.849  1.00 76.12           C  
ATOM    109  HA  SER A   8      -4.948   7.615   9.642  1.00 76.12           H  
ATOM    110  C   SER A   8      -6.835   6.717   9.149  1.00 76.12           C  
ATOM    111  CB  SER A   8      -6.205   9.124   8.821  1.00 76.12           C  
ATOM    112  HB2 SER A   8      -5.452   9.762   8.359  1.00 76.12           H  
ATOM    113  HB3 SER A   8      -7.128   9.189   8.245  1.00 76.12           H  
ATOM    114  O   SER A   8      -7.711   6.522   8.305  1.00 76.12           O  
ATOM    115  OG  SER A   8      -6.419   9.575  10.146  1.00 76.12           O  
ATOM    116  HG  SER A   8      -7.138   9.089  10.557  1.00 76.12           H  
ATOM    117  N   LYS A   9      -6.802   6.098  10.330  1.00 72.69           N  
ATOM    118  H   LYS A   9      -6.069   6.392  10.959  1.00 72.69           H  
ATOM    119  CA  LYS A   9      -8.025   5.591  10.963  1.00 72.69           C  
ATOM    120  HA  LYS A   9      -8.648   5.076  10.232  1.00 72.69           H  
ATOM    121  C   LYS A   9      -8.875   6.765  11.444  1.00 72.69           C  
ATOM    122  CB  LYS A   9      -7.688   4.647  12.124  1.00 72.69           C  
ATOM    123  HB2 LYS A   9      -6.948   5.123  12.767  1.00 72.69           H  
ATOM    124  HB3 LYS A   9      -8.592   4.483  12.711  1.00 72.69           H  
ATOM    125  O   LYS A   9      -8.293   7.867  11.597  1.00 72.69           O  
ATOM    126  CG  LYS A   9      -7.175   3.291  11.630  1.00 72.69           C  
ATOM    127  HG2 LYS A   9      -6.311   3.437  10.982  1.00 72.69           H  
ATOM    128  HG3 LYS A   9      -7.963   2.791  11.066  1.00 72.69           H  
ATOM    129  CD  LYS A   9      -6.770   2.428  12.828  1.00 72.69           C  
ATOM    130  HD2 LYS A   9      -5.970   2.938  13.364  1.00 72.69           H  
ATOM    131  HD3 LYS A   9      -7.624   2.303  13.493  1.00 72.69           H  
ATOM    132  CE  LYS A   9      -6.283   1.061  12.343  1.00 72.69           C  
ATOM    133  HE2 LYS A   9      -7.136   0.513  11.942  1.00 72.69           H  
ATOM    134  HE3 LYS A   9      -5.575   1.218  11.529  1.00 72.69           H  
ATOM    135  NZ  LYS A   9      -5.636   0.303  13.441  1.00 72.69           N  
ATOM    136  HZ1 LYS A   9      -5.338  -0.606  13.115  1.00 72.69           H  
ATOM    137  HZ2 LYS A   9      -6.285   0.180  14.205  1.00 72.69           H  
ATOM    138  HZ3 LYS A   9      -4.830   0.808  13.781  1.00 72.69           H  
ATOM    139  OXT LYS A   9     -10.071   6.492  11.655  1.00 72.69           O  
TER     140      LYS A   9                                                       
END
