# Supplementary material for: Unveiling the Bioactive Potential of the Invasive Jellyfish Phyllorhiza punctata Through Integrative Transcriptomic and Proteomic Analyses
Source: Biomolecules. 2025 Aug 4;15(8):1121. doi: 10.3390/biom15081121 (PMC12383608; doi:10.3390/biom15081121)
Supplement: Supplementary file 1 [file biomolecules-15-01121-s001.zip › Suplementary Material/FileS3/Alphafold2/XP_065060405_8378_relaxed_rank_001_alphafold2_ptm_model_4_seed_000.pdb]

ATOM      1  N   TYR A   1       6.030  -2.570  -5.085  1.00 61.31           N  
ATOM      2  H   TYR A   1       6.023  -3.580  -5.103  1.00 61.31           H  
ATOM      3  H2  TYR A   1       5.120  -2.242  -4.794  1.00 61.31           H  
ATOM      4  H3  TYR A   1       6.213  -2.225  -6.016  1.00 61.31           H  
ATOM      5  CA  TYR A   1       7.065  -2.065  -4.157  1.00 61.31           C  
ATOM      6  HA  TYR A   1       8.038  -2.440  -4.472  1.00 61.31           H  
ATOM      7  C   TYR A   1       6.792  -2.595  -2.759  1.00 61.31           C  
ATOM      8  CB  TYR A   1       7.119  -0.534  -4.193  1.00 61.31           C  
ATOM      9  HB2 TYR A   1       7.861  -0.187  -3.473  1.00 61.31           H  
ATOM     10  HB3 TYR A   1       6.152  -0.120  -3.907  1.00 61.31           H  
ATOM     11  O   TYR A   1       6.108  -1.958  -1.968  1.00 61.31           O  
ATOM     12  CG  TYR A   1       7.494  -0.025  -5.565  1.00 61.31           C  
ATOM     13  CD1 TYR A   1       8.853   0.069  -5.926  1.00 61.31           C  
ATOM     14  HD1 TYR A   1       9.632  -0.171  -5.218  1.00 61.31           H  
ATOM     15  CD2 TYR A   1       6.489   0.308  -6.497  1.00 61.31           C  
ATOM     16  HD2 TYR A   1       5.444   0.285  -6.229  1.00 61.31           H  
ATOM     17  CE1 TYR A   1       9.211   0.502  -7.217  1.00 61.31           C  
ATOM     18  HE1 TYR A   1      10.251   0.587  -7.495  1.00 61.31           H  
ATOM     19  CE2 TYR A   1       6.849   0.727  -7.791  1.00 61.31           C  
ATOM     20  HE2 TYR A   1       6.096   1.001  -8.515  1.00 61.31           H  
ATOM     21  OH  TYR A   1       8.535   1.257  -9.399  1.00 61.31           O  
ATOM     22  HH  TYR A   1       9.481   1.318  -9.550  1.00 61.31           H  
ATOM     23  CZ  TYR A   1       8.208   0.833  -8.153  1.00 61.31           C  
ATOM     24  N   VAL A   2       7.232  -3.824  -2.500  1.00 63.88           N  
ATOM     25  H   VAL A   2       7.871  -4.281  -3.135  1.00 63.88           H  
ATOM     26  CA  VAL A   2       6.898  -4.568  -1.281  1.00 63.88           C  
ATOM     27  HA  VAL A   2       5.846  -4.416  -1.037  1.00 63.88           H  
ATOM     28  C   VAL A   2       7.753  -4.031  -0.133  1.00 63.88           C  
ATOM     29  CB  VAL A   2       7.122  -6.081  -1.508  1.00 63.88           C  
ATOM     30  HB  VAL A   2       8.182  -6.267  -1.682  1.00 63.88           H  
ATOM     31  O   VAL A   2       8.969  -4.198  -0.151  1.00 63.88           O  
ATOM     32  CG1 VAL A   2       6.671  -6.908  -0.301  1.00 63.88           C  
ATOM     33 HG11 VAL A   2       6.843  -7.966  -0.495  1.00 63.88           H  
ATOM     34 HG12 VAL A   2       7.246  -6.632   0.583  1.00 63.88           H  
ATOM     35 HG13 VAL A   2       5.610  -6.753  -0.104  1.00 63.88           H  
ATOM     36  CG2 VAL A   2       6.346  -6.580  -2.739  1.00 63.88           C  
ATOM     37 HG21 VAL A   2       5.284  -6.362  -2.630  1.00 63.88           H  
ATOM     38 HG22 VAL A   2       6.470  -7.659  -2.831  1.00 63.88           H  
ATOM     39 HG23 VAL A   2       6.728  -6.129  -3.655  1.00 63.88           H  
ATOM     40  N   LYS A   3       7.141  -3.359   0.850  1.00 72.50           N  
ATOM     41  H   LYS A   3       6.139  -3.246   0.798  1.00 72.50           H  
ATOM     42  CA  LYS A   3       7.794  -3.101   2.141  1.00 72.50           C  
ATOM     43  HA  LYS A   3       8.872  -3.133   1.982  1.00 72.50           H  
ATOM     44  C   LYS A   3       7.407  -4.219   3.110  1.00 72.50           C  
ATOM     45  CB  LYS A   3       7.449  -1.725   2.737  1.00 72.50           C  
ATOM     46  HB2 LYS A   3       6.428  -1.448   2.474  1.00 72.50           H  
ATOM     47  HB3 LYS A   3       7.515  -1.792   3.823  1.00 72.50           H  
ATOM     48  O   LYS A   3       6.210  -4.430   3.308  1.00 72.50           O  
ATOM     49  CG  LYS A   3       8.439  -0.649   2.276  1.00 72.50           C  
ATOM     50  HG2 LYS A   3       9.457  -0.977   2.484  1.00 72.50           H  
ATOM     51  HG3 LYS A   3       8.329  -0.516   1.199  1.00 72.50           H  
ATOM     52  CD  LYS A   3       8.201   0.694   2.983  1.00 72.50           C  
ATOM     53  HD2 LYS A   3       8.435   0.587   4.042  1.00 72.50           H  
ATOM     54  HD3 LYS A   3       7.158   0.988   2.865  1.00 72.50           H  
ATOM     55  CE  LYS A   3       9.111   1.747   2.336  1.00 72.50           C  
ATOM     56  HE2 LYS A   3      10.133   1.369   2.353  1.00 72.50           H  
ATOM     57  HE3 LYS A   3       8.824   1.859   1.290  1.00 72.50           H  
ATOM     58  NZ  LYS A   3       9.058   3.062   3.025  1.00 72.50           N  
ATOM     59  HZ1 LYS A   3       9.368   2.974   3.982  1.00 72.50           H  
ATOM     60  HZ2 LYS A   3       9.678   3.715   2.568  1.00 72.50           H  
ATOM     61  HZ3 LYS A   3       8.126   3.450   3.005  1.00 72.50           H  
ATOM     62  N   PRO A   4       8.377  -4.904   3.731  1.00 70.06           N  
ATOM     63  CA  PRO A   4       8.082  -5.881   4.769  1.00 70.06           C  
ATOM     64  HA  PRO A   4       7.436  -6.663   4.369  1.00 70.06           H  
ATOM     65  C   PRO A   4       7.366  -5.179   5.934  1.00 70.06           C  
ATOM     66  CB  PRO A   4       9.434  -6.494   5.147  1.00 70.06           C  
ATOM     67  HB2 PRO A   4       9.613  -7.376   4.533  1.00 70.06           H  
ATOM     68  HB3 PRO A   4       9.487  -6.756   6.204  1.00 70.06           H  
ATOM     69  O   PRO A   4       7.789  -4.114   6.381  1.00 70.06           O  
ATOM     70  CG  PRO A   4      10.452  -5.413   4.782  1.00 70.06           C  
ATOM     71  HG2 PRO A   4      11.421  -5.841   4.523  1.00 70.06           H  
ATOM     72  HG3 PRO A   4      10.554  -4.714   5.613  1.00 70.06           H  
ATOM     73  CD  PRO A   4       9.813  -4.703   3.596  1.00 70.06           C  
ATOM     74  HD2 PRO A   4      10.080  -3.647   3.627  1.00 70.06           H  
ATOM     75  HD3 PRO A   4      10.158  -5.156   2.666  1.00 70.06           H  
ATOM     76  N   GLY A   5       6.241  -5.744   6.376  1.00 78.88           N  
ATOM     77  H   GLY A   5       5.943  -6.607   5.944  1.00 78.88           H  
ATOM     78  CA  GLY A   5       5.461  -5.256   7.520  1.00 78.88           C  
ATOM     79  HA2 GLY A   5       5.125  -6.118   8.097  1.00 78.88           H  
ATOM     80  HA3 GLY A   5       6.103  -4.662   8.170  1.00 78.88           H  
ATOM     81  C   GLY A   5       4.223  -4.411   7.196  1.00 78.88           C  
ATOM     82  O   GLY A   5       3.460  -4.112   8.110  1.00 78.88           O  
ATOM     83  N   LYS A   6       3.964  -4.046   5.933  1.00 76.94           N  
ATOM     84  H   LYS A   6       4.598  -4.343   5.205  1.00 76.94           H  
ATOM     85  CA  LYS A   6       2.677  -3.447   5.532  1.00 76.94           C  
ATOM     86  HA  LYS A   6       2.052  -3.374   6.421  1.00 76.94           H  
ATOM     87  C   LYS A   6       1.935  -4.378   4.570  1.00 76.94           C  
ATOM     88  CB  LYS A   6       2.871  -2.020   4.989  1.00 76.94           C  
ATOM     89  HB2 LYS A   6       2.071  -1.785   4.286  1.00 76.94           H  
ATOM     90  HB3 LYS A   6       3.827  -1.945   4.470  1.00 76.94           H  
ATOM     91  O   LYS A   6       2.576  -4.901   3.659  1.00 76.94           O  
ATOM     92  CG  LYS A   6       2.806  -1.023   6.156  1.00 76.94           C  
ATOM     93  HG2 LYS A   6       1.797  -1.048   6.567  1.00 76.94           H  
ATOM     94  HG3 LYS A   6       3.499  -1.338   6.936  1.00 76.94           H  
ATOM     95  CD  LYS A   6       3.147   0.418   5.760  1.00 76.94           C  
ATOM     96  HD2 LYS A   6       2.556   0.719   4.894  1.00 76.94           H  
ATOM     97  HD3 LYS A   6       4.209   0.471   5.520  1.00 76.94           H  
ATOM     98  CE  LYS A   6       2.814   1.318   6.960  1.00 76.94           C  
ATOM     99  HE2 LYS A   6       3.152   0.815   7.866  1.00 76.94           H  
ATOM    100  HE3 LYS A   6       1.730   1.408   7.031  1.00 76.94           H  
ATOM    101  NZ  LYS A   6       3.442   2.659   6.880  1.00 76.94           N  
ATOM    102  HZ1 LYS A   6       3.142   3.145   6.047  1.00 76.94           H  
ATOM    103  HZ2 LYS A   6       4.449   2.583   6.897  1.00 76.94           H  
ATOM    104  HZ3 LYS A   6       3.160   3.211   7.678  1.00 76.94           H  
ATOM    105  N   PRO A   7       0.620  -4.606   4.771  1.00 77.12           N  
ATOM    106  CA  PRO A   7      -0.165  -5.472   3.903  1.00 77.12           C  
ATOM    107  HA  PRO A   7       0.216  -6.492   3.965  1.00 77.12           H  
ATOM    108  C   PRO A   7      -0.053  -4.980   2.464  1.00 77.12           C  
ATOM    109  CB  PRO A   7      -1.603  -5.444   4.437  1.00 77.12           C  
ATOM    110  HB2 PRO A   7      -1.757  -6.292   5.104  1.00 77.12           H  
ATOM    111  HB3 PRO A   7      -2.342  -5.457   3.636  1.00 77.12           H  
ATOM    112  O   PRO A   7      -0.181  -3.785   2.183  1.00 77.12           O  
ATOM    113  CG  PRO A   7      -1.670  -4.151   5.246  1.00 77.12           C  
ATOM    114  HG2 PRO A   7      -2.390  -4.219   6.061  1.00 77.12           H  
ATOM    115  HG3 PRO A   7      -1.919  -3.322   4.583  1.00 77.12           H  
ATOM    116  CD  PRO A   7      -0.244  -3.981   5.762  1.00 77.12           C  
ATOM    117  HD2 PRO A   7      -0.023  -2.920   5.877  1.00 77.12           H  
ATOM    118  HD3 PRO A   7      -0.134  -4.498   6.715  1.00 77.12           H  
ATOM    119  N   VAL A   8       0.242  -5.912   1.562  1.00 76.12           N  
ATOM    120  H   VAL A   8       0.326  -6.872   1.866  1.00 76.12           H  
ATOM    121  CA  VAL A   8       0.345  -5.636   0.133  1.00 76.12           C  
ATOM    122  HA  VAL A   8       0.917  -4.719  -0.011  1.00 76.12           H  
ATOM    123  C   VAL A   8      -1.070  -5.409  -0.375  1.00 76.12           C  
ATOM    124  CB  VAL A   8       1.069  -6.771  -0.619  1.00 76.12           C  
ATOM    125  HB  VAL A   8       0.501  -7.697  -0.529  1.00 76.12           H  
ATOM    126  O   VAL A   8      -1.810  -6.351  -0.639  1.00 76.12           O  
ATOM    127  CG1 VAL A   8       1.231  -6.423  -2.104  1.00 76.12           C  
ATOM    128 HG11 VAL A   8       1.795  -5.498  -2.220  1.00 76.12           H  
ATOM    129 HG12 VAL A   8       0.253  -6.302  -2.571  1.00 76.12           H  
ATOM    130 HG13 VAL A   8       1.748  -7.232  -2.620  1.00 76.12           H  
ATOM    131  CG2 VAL A   8       2.473  -7.004  -0.041  1.00 76.12           C  
ATOM    132 HG21 VAL A   8       2.406  -7.349   0.991  1.00 76.12           H  
ATOM    133 HG22 VAL A   8       2.985  -7.772  -0.620  1.00 76.12           H  
ATOM    134 HG23 VAL A   8       3.051  -6.080  -0.071  1.00 76.12           H  
ATOM    135  N   VAL A   9      -1.461  -4.141  -0.466  1.00 75.94           N  
ATOM    136  H   VAL A   9      -0.856  -3.420  -0.103  1.00 75.94           H  
ATOM    137  CA  VAL A   9      -2.690  -3.754  -1.151  1.00 75.94           C  
ATOM    138  HA  VAL A   9      -3.477  -4.467  -0.906  1.00 75.94           H  
ATOM    139  C   VAL A   9      -2.390  -3.849  -2.642  1.00 75.94           C  
ATOM    140  CB  VAL A   9      -3.176  -2.355  -0.722  1.00 75.94           C  
ATOM    141  HB  VAL A   9      -2.469  -1.598  -1.063  1.00 75.94           H  
ATOM    142  O   VAL A   9      -1.730  -2.975  -3.204  1.00 75.94           O  
ATOM    143  CG1 VAL A   9      -4.554  -2.059  -1.324  1.00 75.94           C  
ATOM    144 HG11 VAL A   9      -5.280  -2.803  -0.996  1.00 75.94           H  
ATOM    145 HG12 VAL A   9      -4.499  -2.077  -2.413  1.00 75.94           H  
ATOM    146 HG13 VAL A   9      -4.891  -1.070  -1.015  1.00 75.94           H  
ATOM    147  CG2 VAL A   9      -3.296  -2.238   0.805  1.00 75.94           C  
ATOM    148 HG21 VAL A   9      -2.318  -2.338   1.274  1.00 75.94           H  
ATOM    149 HG22 VAL A   9      -3.959  -3.015   1.187  1.00 75.94           H  
ATOM    150 HG23 VAL A   9      -3.703  -1.262   1.068  1.00 75.94           H  
ATOM    151  N   PHE A  10      -2.810  -4.952  -3.261  1.00 75.19           N  
ATOM    152  H   PHE A  10      -3.264  -5.669  -2.715  1.00 75.19           H  
ATOM    153  CA  PHE A  10      -2.901  -5.048  -4.714  1.00 75.19           C  
ATOM    154  HA  PHE A  10      -1.964  -4.732  -5.173  1.00 75.19           H  
ATOM    155  C   PHE A  10      -4.001  -4.084  -5.160  1.00 75.19           C  
ATOM    156  CB  PHE A  10      -3.189  -6.496  -5.143  1.00 75.19           C  
ATOM    157  HB2 PHE A  10      -3.644  -6.473  -6.134  1.00 75.19           H  
ATOM    158  HB3 PHE A  10      -3.923  -6.942  -4.472  1.00 75.19           H  
ATOM    159  O   PHE A  10      -5.187  -4.391  -5.050  1.00 75.19           O  
ATOM    160  CG  PHE A  10      -1.962  -7.385  -5.222  1.00 75.19           C  
ATOM    161  CD1 PHE A  10      -1.292  -7.540  -6.451  1.00 75.19           C  
ATOM    162  HD1 PHE A  10      -1.648  -7.021  -7.328  1.00 75.19           H  
ATOM    163  CD2 PHE A  10      -1.501  -8.077  -4.086  1.00 75.19           C  
ATOM    164  HD2 PHE A  10      -2.016  -7.972  -3.143  1.00 75.19           H  
ATOM    165  CE1 PHE A  10      -0.172  -8.386  -6.546  1.00 75.19           C  
ATOM    166  HE1 PHE A  10       0.324  -8.515  -7.497  1.00 75.19           H  
ATOM    167  CE2 PHE A  10      -0.380  -8.922  -4.181  1.00 75.19           C  
ATOM    168  HE2 PHE A  10      -0.042  -9.467  -3.312  1.00 75.19           H  
ATOM    169  CZ  PHE A  10       0.283  -9.079  -5.412  1.00 75.19           C  
ATOM    170  HZ  PHE A  10       1.130  -9.745  -5.490  1.00 75.19           H  
ATOM    171  N   LYS A  11      -3.592  -2.887  -5.575  1.00 65.75           N  
ATOM    172  H   LYS A  11      -2.594  -2.742  -5.647  1.00 65.75           H  
ATOM    173  CA  LYS A  11      -4.403  -2.004  -6.405  1.00 65.75           C  
ATOM    174  HA  LYS A  11      -5.444  -2.325  -6.375  1.00 65.75           H  
ATOM    175  C   LYS A  11      -3.968  -2.171  -7.853  1.00 65.75           C  
ATOM    176  CB  LYS A  11      -4.300  -0.555  -5.913  1.00 65.75           C  
ATOM    177  HB2 LYS A  11      -3.280  -0.196  -6.053  1.00 65.75           H  
ATOM    178  HB3 LYS A  11      -4.550  -0.524  -4.852  1.00 65.75           H  
ATOM    179  O   LYS A  11      -2.748  -2.371  -8.054  1.00 65.75           O  
ATOM    180  CG  LYS A  11      -5.280   0.333  -6.693  1.00 65.75           C  
ATOM    181  HG2 LYS A  11      -6.285  -0.079  -6.598  1.00 65.75           H  
ATOM    182  HG3 LYS A  11      -5.003   0.343  -7.747  1.00 65.75           H  
ATOM    183  CD  LYS A  11      -5.280   1.775  -6.189  1.00 65.75           C  
ATOM    184  HD2 LYS A  11      -4.284   2.198  -6.317  1.00 65.75           H  
ATOM    185  HD3 LYS A  11      -5.558   1.791  -5.135  1.00 65.75           H  
ATOM    186  CE  LYS A  11      -6.303   2.557  -7.019  1.00 65.75           C  
ATOM    187  HE2 LYS A  11      -7.281   2.098  -6.880  1.00 65.75           H  
ATOM    188  HE3 LYS A  11      -6.040   2.449  -8.072  1.00 65.75           H  
ATOM    189  NZ  LYS A  11      -6.344   3.990  -6.645  1.00 65.75           N  
ATOM    190  HZ1 LYS A  11      -6.611   4.092  -5.676  1.00 65.75           H  
ATOM    191  HZ2 LYS A  11      -5.437   4.413  -6.789  1.00 65.75           H  
ATOM    192  HZ3 LYS A  11      -7.018   4.475  -7.219  1.00 65.75           H  
ATOM    193  OXT LYS A  11      -4.871  -2.044  -8.699  1.00 65.75           O  
TER     194      LYS A  11                                                       
END
