# Supplementary material for: Unveiling the Bioactive Potential of the Invasive Jellyfish Phyllorhiza punctata Through Integrative Transcriptomic and Proteomic Analyses
Source: Biomolecules. 2025 Aug 4;15(8):1121. doi: 10.3390/biom15081121 (PMC12383608; doi:10.3390/biom15081121)
Supplement: Supplementary file 1 [file biomolecules-15-01121-s001.zip › Suplementary Material/FileS3/Alphafold2/XP_065060541_1625_relaxed_rank_001_alphafold2_ptm_model_3_seed_000.pdb]

ATOM      1  N   CYS A   1     -10.456  18.834  -8.428  1.00 69.44           N  
ATOM      2  H   CYS A   1      -9.497  19.137  -8.521  1.00 69.44           H  
ATOM      3  H2  CYS A   1     -10.586  17.996  -8.976  1.00 69.44           H  
ATOM      4  H3  CYS A   1     -11.073  19.557  -8.771  1.00 69.44           H  
ATOM      5  CA  CYS A   1     -10.764  18.530  -7.019  1.00 69.44           C  
ATOM      6  HA  CYS A   1     -10.570  19.408  -6.402  1.00 69.44           H  
ATOM      7  C   CYS A   1      -9.828  17.413  -6.580  1.00 69.44           C  
ATOM      8  CB  CYS A   1     -12.249  18.149  -6.855  1.00 69.44           C  
ATOM      9  HB2 CYS A   1     -12.388  17.071  -6.937  1.00 69.44           H  
ATOM     10  HB3 CYS A   1     -12.876  18.645  -7.596  1.00 69.44           H  
ATOM     11  O   CYS A   1      -9.957  16.309  -7.091  1.00 69.44           O  
ATOM     12  SG  CYS A   1     -12.767  18.712  -5.219  1.00 69.44           S  
ATOM     13  HG  CYS A   1     -13.992  18.181  -5.196  1.00 69.44           H  
ATOM     14  N   TRP A   2      -8.820  17.723  -5.766  1.00 65.44           N  
ATOM     15  H   TRP A   2      -8.789  18.631  -5.326  1.00 65.44           H  
ATOM     16  CA  TRP A   2      -7.957  16.713  -5.158  1.00 65.44           C  
ATOM     17  HA  TRP A   2      -7.938  15.804  -5.760  1.00 65.44           H  
ATOM     18  C   TRP A   2      -8.514  16.372  -3.784  1.00 65.44           C  
ATOM     19  CB  TRP A   2      -6.515  17.224  -5.019  1.00 65.44           C  
ATOM     20  HB2 TRP A   2      -6.050  16.704  -4.181  1.00 65.44           H  
ATOM     21  HB3 TRP A   2      -6.520  18.284  -4.765  1.00 65.44           H  
ATOM     22  O   TRP A   2      -8.803  17.263  -2.991  1.00 65.44           O  
ATOM     23  CG  TRP A   2      -5.629  17.008  -6.205  1.00 65.44           C  
ATOM     24  CD1 TRP A   2      -5.815  17.513  -7.445  1.00 65.44           C  
ATOM     25  HD1 TRP A   2      -6.635  18.153  -7.735  1.00 65.44           H  
ATOM     26  CD2 TRP A   2      -4.388  16.237  -6.272  1.00 65.44           C  
ATOM     27  CE2 TRP A   2      -3.887  16.305  -7.606  1.00 65.44           C  
ATOM     28  CE3 TRP A   2      -3.629  15.495  -5.340  1.00 65.44           C  
ATOM     29  HE3 TRP A   2      -3.957  15.437  -4.312  1.00 65.44           H  
ATOM     30  NE1 TRP A   2      -4.794  17.096  -8.276  1.00 65.44           N  
ATOM     31  HE1 TRP A   2      -4.710  17.356  -9.249  1.00 65.44           H  
ATOM     32  CH2 TRP A   2      -1.986  14.918  -7.055  1.00 65.44           C  
ATOM     33  HH2 TRP A   2      -1.077  14.410  -7.341  1.00 65.44           H  
ATOM     34  CZ2 TRP A   2      -2.707  15.662  -8.003  1.00 65.44           C  
ATOM     35  HZ2 TRP A   2      -2.357  15.734  -9.022  1.00 65.44           H  
ATOM     36  CZ3 TRP A   2      -2.446  14.837  -5.729  1.00 65.44           C  
ATOM     37  HZ3 TRP A   2      -1.884  14.266  -5.004  1.00 65.44           H  
ATOM     38  N   SER A   3      -8.620  15.087  -3.498  1.00 84.69           N  
ATOM     39  H   SER A   3      -8.498  14.421  -4.247  1.00 84.69           H  
ATOM     40  CA  SER A   3      -8.564  14.540  -2.147  1.00 84.69           C  
ATOM     41  HA  SER A   3      -7.834  15.079  -1.543  1.00 84.69           H  
ATOM     42  C   SER A   3      -8.099  13.103  -2.328  1.00 84.69           C  
ATOM     43  CB  SER A   3      -9.926  14.604  -1.442  1.00 84.69           C  
ATOM     44  HB2 SER A   3     -10.695  14.177  -2.086  1.00 84.69           H  
ATOM     45  HB3 SER A   3      -9.884  14.029  -0.517  1.00 84.69           H  
ATOM     46  O   SER A   3      -8.896  12.228  -2.653  1.00 84.69           O  
ATOM     47  OG  SER A   3     -10.257  15.944  -1.132  1.00 84.69           O  
ATOM     48  HG  SER A   3      -9.810  16.528  -1.749  1.00 84.69           H  
ATOM     49  N   TYR A   4      -6.792  12.867  -2.215  1.00 82.19           N  
ATOM     50  H   TYR A   4      -6.176  13.618  -1.940  1.00 82.19           H  
ATOM     51  CA  TYR A   4      -6.285  11.505  -2.076  1.00 82.19           C  
ATOM     52  HA  TYR A   4      -6.826  10.836  -2.746  1.00 82.19           H  
ATOM     53  C   TYR A   4      -6.594  11.069  -0.644  1.00 82.19           C  
ATOM     54  CB  TYR A   4      -4.795  11.418  -2.448  1.00 82.19           C  
ATOM     55  HB2 TYR A   4      -4.328  10.649  -1.834  1.00 82.19           H  
ATOM     56  HB3 TYR A   4      -4.293  12.357  -2.215  1.00 82.19           H  
ATOM     57  O   TYR A   4      -5.828  11.324   0.279  1.00 82.19           O  
ATOM     58  CG  TYR A   4      -4.556  11.052  -3.903  1.00 82.19           C  
ATOM     59  CD1 TYR A   4      -4.321   9.707  -4.254  1.00 82.19           C  
ATOM     60  HD1 TYR A   4      -4.313   8.944  -3.489  1.00 82.19           H  
ATOM     61  CD2 TYR A   4      -4.572  12.042  -4.904  1.00 82.19           C  
ATOM     62  HD2 TYR A   4      -4.750  13.073  -4.639  1.00 82.19           H  
ATOM     63  CE1 TYR A   4      -4.094   9.352  -5.598  1.00 82.19           C  
ATOM     64  HE1 TYR A   4      -3.911   8.320  -5.859  1.00 82.19           H  
ATOM     65  CE2 TYR A   4      -4.341  11.693  -6.249  1.00 82.19           C  
ATOM     66  HE2 TYR A   4      -4.332  12.449  -7.020  1.00 82.19           H  
ATOM     67  OH  TYR A   4      -3.882  10.014  -7.897  1.00 82.19           O  
ATOM     68  HH  TYR A   4      -3.738   9.071  -8.005  1.00 82.19           H  
ATOM     69  CZ  TYR A   4      -4.103  10.347  -6.599  1.00 82.19           C  
ATOM     70  N   VAL A   5      -7.780  10.487  -0.465  1.00 72.94           N  
ATOM     71  H   VAL A   5      -8.386  10.409  -1.270  1.00 72.94           H  
ATOM     72  CA  VAL A   5      -8.189   9.797   0.761  1.00 72.94           C  
ATOM     73  HA  VAL A   5      -8.168  10.492   1.601  1.00 72.94           H  
ATOM     74  C   VAL A   5      -7.183   8.681   1.010  1.00 72.94           C  
ATOM     75  CB  VAL A   5      -9.616   9.231   0.602  1.00 72.94           C  
ATOM     76  HB  VAL A   5      -9.682   8.682  -0.337  1.00 72.94           H  
ATOM     77  O   VAL A   5      -7.095   7.744   0.220  1.00 72.94           O  
ATOM     78  CG1 VAL A   5     -10.019   8.282   1.737  1.00 72.94           C  
ATOM     79 HG11 VAL A   5      -9.398   7.386   1.722  1.00 72.94           H  
ATOM     80 HG12 VAL A   5      -9.913   8.780   2.701  1.00 72.94           H  
ATOM     81 HG13 VAL A   5     -11.056   7.971   1.609  1.00 72.94           H  
ATOM     82  CG2 VAL A   5     -10.636  10.377   0.559  1.00 72.94           C  
ATOM     83 HG21 VAL A   5     -10.600  10.947   1.488  1.00 72.94           H  
ATOM     84 HG22 VAL A   5     -11.640   9.973   0.428  1.00 72.94           H  
ATOM     85 HG23 VAL A   5     -10.423  11.042  -0.278  1.00 72.94           H  
ATOM     86  N   GLY A   6      -6.403   8.796   2.079  1.00 76.56           N  
ATOM     87  H   GLY A   6      -6.486   9.619   2.659  1.00 76.56           H  
ATOM     88  CA  GLY A   6      -5.465   7.745   2.474  1.00 76.56           C  
ATOM     89  HA2 GLY A   6      -5.232   7.110   1.619  1.00 76.56           H  
ATOM     90  HA3 GLY A   6      -5.940   7.122   3.232  1.00 76.56           H  
ATOM     91  C   GLY A   6      -4.134   8.220   3.040  1.00 76.56           C  
ATOM     92  O   GLY A   6      -3.311   7.375   3.385  1.00 76.56           O  
ATOM     93  N   ARG A   7      -3.905   9.528   3.163  1.00 57.56           N  
ATOM     94  H   ARG A   7      -4.608  10.201   2.891  1.00 57.56           H  
ATOM     95  CA  ARG A   7      -2.782  10.062   3.930  1.00 57.56           C  
ATOM     96  HA  ARG A   7      -2.440   9.302   4.633  1.00 57.56           H  
ATOM     97  C   ARG A   7      -3.222  11.222   4.806  1.00 57.56           C  
ATOM     98  CB  ARG A   7      -1.640  10.405   2.972  1.00 57.56           C  
ATOM     99  HB2 ARG A   7      -1.548   9.596   2.247  1.00 57.56           H  
ATOM    100  HB3 ARG A   7      -1.875  11.326   2.437  1.00 57.56           H  
ATOM    101  O   ARG A   7      -4.151  11.939   4.377  1.00 57.56           O  
ATOM    102  CG  ARG A   7      -0.305  10.546   3.705  1.00 57.56           C  
ATOM    103  HG2 ARG A   7      -0.148   9.703   4.377  1.00 57.56           H  
ATOM    104  HG3 ARG A   7      -0.308  11.473   4.279  1.00 57.56           H  
ATOM    105  CD  ARG A   7       0.816  10.575   2.661  1.00 57.56           C  
ATOM    106  HD2 ARG A   7       0.515  11.236   1.848  1.00 57.56           H  
ATOM    107  HD3 ARG A   7       0.945   9.574   2.250  1.00 57.56           H  
ATOM    108  NE  ARG A   7       2.070  11.100   3.225  1.00 57.56           N  
ATOM    109  HE  ARG A   7       2.010  12.037   3.598  1.00 57.56           H  
ATOM    110  NH1 ARG A   7       3.419   9.264   2.924  1.00 57.56           N  
ATOM    111 HH11 ARG A   7       2.614   8.742   2.609  1.00 57.56           H  
ATOM    112 HH12 ARG A   7       4.317   8.812   3.024  1.00 57.56           H  
ATOM    113  NH2 ARG A   7       4.268  11.145   3.764  1.00 57.56           N  
ATOM    114 HH21 ARG A   7       4.155  12.093   4.093  1.00 57.56           H  
ATOM    115 HH22 ARG A   7       5.167  10.689   3.833  1.00 57.56           H  
ATOM    116  CZ  ARG A   7       3.238  10.498   3.299  1.00 57.56           C  
ATOM    117  OXT ARG A   7      -2.599  11.331   5.878  1.00 57.56           O  
TER     118      ARG A   7                                                       
END
