# Supplementary material for: Unveiling the Bioactive Potential of the Invasive Jellyfish Phyllorhiza punctata Through Integrative Transcriptomic and Proteomic Analyses
Source: Biomolecules. 2025 Aug 4;15(8):1121. doi: 10.3390/biom15081121 (PMC12383608; doi:10.3390/biom15081121)
Supplement: Supplementary file 1 [file biomolecules-15-01121-s001.zip › Suplementary Material/FileS3/Alphafold2/XP_065060541_515_relaxed_rank_001_alphafold2_ptm_model_3_seed_000.pdb]

ATOM      1  N   ALA A   1       8.097   3.014  -3.626  1.00 64.81           N  
ATOM      2  H   ALA A   1       8.871   2.459  -3.965  1.00 64.81           H  
ATOM      3  H2  ALA A   1       7.598   3.412  -4.408  1.00 64.81           H  
ATOM      4  H3  ALA A   1       8.459   3.763  -3.053  1.00 64.81           H  
ATOM      5  CA  ALA A   1       7.197   2.177  -2.811  1.00 64.81           C  
ATOM      6  HA  ALA A   1       6.789   1.373  -3.423  1.00 64.81           H  
ATOM      7  C   ALA A   1       6.046   3.058  -2.361  1.00 64.81           C  
ATOM      8  CB  ALA A   1       7.963   1.550  -1.639  1.00 64.81           C  
ATOM      9  HB1 ALA A   1       8.750   0.897  -2.016  1.00 64.81           H  
ATOM     10  HB2 ALA A   1       8.409   2.324  -1.015  1.00 64.81           H  
ATOM     11  HB3 ALA A   1       7.279   0.957  -1.032  1.00 64.81           H  
ATOM     12  O   ALA A   1       6.088   3.658  -1.298  1.00 64.81           O  
ATOM     13  N   ILE A   2       5.111   3.283  -3.279  1.00 73.94           N  
ATOM     14  H   ILE A   2       5.046   2.691  -4.094  1.00 73.94           H  
ATOM     15  CA  ILE A   2       3.989   4.192  -3.063  1.00 73.94           C  
ATOM     16  HA  ILE A   2       4.334   5.121  -2.609  1.00 73.94           H  
ATOM     17  C   ILE A   2       3.077   3.465  -2.085  1.00 73.94           C  
ATOM     18  CB  ILE A   2       3.318   4.516  -4.416  1.00 73.94           C  
ATOM     19  HB  ILE A   2       3.012   3.578  -4.879  1.00 73.94           H  
ATOM     20  O   ILE A   2       2.599   2.375  -2.393  1.00 73.94           O  
ATOM     21  CG1 ILE A   2       4.324   5.232  -5.354  1.00 73.94           C  
ATOM     22 HG12 ILE A   2       4.427   6.274  -5.052  1.00 73.94           H  
ATOM     23 HG13 ILE A   2       5.311   4.774  -5.289  1.00 73.94           H  
ATOM     24  CG2 ILE A   2       2.066   5.385  -4.214  1.00 73.94           C  
ATOM     25 HG21 ILE A   2       1.586   5.587  -5.172  1.00 73.94           H  
ATOM     26 HG22 ILE A   2       1.338   4.868  -3.589  1.00 73.94           H  
ATOM     27 HG23 ILE A   2       2.327   6.333  -3.743  1.00 73.94           H  
ATOM     28  CD1 ILE A   2       3.921   5.175  -6.832  1.00 73.94           C  
ATOM     29 HD11 ILE A   2       4.690   5.659  -7.434  1.00 73.94           H  
ATOM     30 HD12 ILE A   2       2.976   5.694  -6.991  1.00 73.94           H  
ATOM     31 HD13 ILE A   2       3.824   4.137  -7.151  1.00 73.94           H  
ATOM     32  N   PHE A   3       2.947   4.002  -0.877  1.00 73.94           N  
ATOM     33  H   PHE A   3       3.415   4.872  -0.665  1.00 73.94           H  
ATOM     34  CA  PHE A   3       2.109   3.411   0.152  1.00 73.94           C  
ATOM     35  HA  PHE A   3       2.473   2.410   0.380  1.00 73.94           H  
ATOM     36  C   PHE A   3       0.684   3.302  -0.393  1.00 73.94           C  
ATOM     37  CB  PHE A   3       2.189   4.256   1.431  1.00 73.94           C  
ATOM     38  HB2 PHE A   3       1.955   5.294   1.198  1.00 73.94           H  
ATOM     39  HB3 PHE A   3       1.428   3.901   2.126  1.00 73.94           H  
ATOM     40  O   PHE A   3       0.039   4.307  -0.684  1.00 73.94           O  
ATOM     41  CG  PHE A   3       3.541   4.185   2.121  1.00 73.94           C  
ATOM     42  CD1 PHE A   3       3.773   3.204   3.104  1.00 73.94           C  
ATOM     43  HD1 PHE A   3       2.989   2.512   3.375  1.00 73.94           H  
ATOM     44  CD2 PHE A   3       4.568   5.089   1.784  1.00 73.94           C  
ATOM     45  HD2 PHE A   3       4.395   5.857   1.045  1.00 73.94           H  
ATOM     46  CE1 PHE A   3       5.021   3.128   3.747  1.00 73.94           C  
ATOM     47  HE1 PHE A   3       5.191   2.382   4.509  1.00 73.94           H  
ATOM     48  CE2 PHE A   3       5.818   5.008   2.424  1.00 73.94           C  
ATOM     49  HE2 PHE A   3       6.601   5.709   2.172  1.00 73.94           H  
ATOM     50  CZ  PHE A   3       6.044   4.029   3.407  1.00 73.94           C  
ATOM     51  HZ  PHE A   3       6.999   3.976   3.909  1.00 73.94           H  
ATOM     52  N   SER A   4       0.218   2.069  -0.574  1.00 80.12           N  
ATOM     53  H   SER A   4       0.824   1.287  -0.370  1.00 80.12           H  
ATOM     54  CA  SER A   4      -1.185   1.791  -0.839  1.00 80.12           C  
ATOM     55  HA  SER A   4      -1.570   2.510  -1.563  1.00 80.12           H  
ATOM     56  C   SER A   4      -1.920   1.966   0.486  1.00 80.12           C  
ATOM     57  CB  SER A   4      -1.345   0.385  -1.424  1.00 80.12           C  
ATOM     58  HB2 SER A   4      -0.727   0.292  -2.317  1.00 80.12           H  
ATOM     59  HB3 SER A   4      -1.016  -0.354  -0.693  1.00 80.12           H  
ATOM     60  O   SER A   4      -1.792   1.145   1.394  1.00 80.12           O  
ATOM     61  OG  SER A   4      -2.691   0.131  -1.764  1.00 80.12           O  
ATOM     62  HG  SER A   4      -2.956   0.676  -2.509  1.00 80.12           H  
ATOM     63  N   ALA A   5      -2.610   3.094   0.633  1.00 74.50           N  
ATOM     64  H   ALA A   5      -2.601   3.772  -0.116  1.00 74.50           H  
ATOM     65  CA  ALA A   5      -3.517   3.331   1.743  1.00 74.50           C  
ATOM     66  HA  ALA A   5      -3.044   3.024   2.675  1.00 74.50           H  
ATOM     67  C   ALA A   5      -4.769   2.471   1.524  1.00 74.50           C  
ATOM     68  CB  ALA A   5      -3.818   4.834   1.826  1.00 74.50           C  
ATOM     69  HB1 ALA A   5      -4.281   5.178   0.901  1.00 74.50           H  
ATOM     70  HB2 ALA A   5      -2.895   5.389   1.997  1.00 74.50           H  
ATOM     71  HB3 ALA A   5      -4.504   5.021   2.652  1.00 74.50           H  
ATOM     72  O   ALA A   5      -5.679   2.863   0.802  1.00 74.50           O  
ATOM     73  N   MET A   6      -4.778   1.274   2.106  1.00 73.44           N  
ATOM     74  H   MET A   6      -3.936   0.965   2.570  1.00 73.44           H  
ATOM     75  CA  MET A   6      -5.953   0.408   2.176  1.00 73.44           C  
ATOM     76  HA  MET A   6      -6.832   0.945   1.817  1.00 73.44           H  
ATOM     77  C   MET A   6      -6.213   0.066   3.643  1.00 73.44           C  
ATOM     78  CB  MET A   6      -5.781  -0.835   1.287  1.00 73.44           C  
ATOM     79  HB2 MET A   6      -4.813  -1.289   1.499  1.00 73.44           H  
ATOM     80  HB3 MET A   6      -6.556  -1.562   1.530  1.00 73.44           H  
ATOM     81  O   MET A   6      -5.766  -0.962   4.154  1.00 73.44           O  
ATOM     82  CG  MET A   6      -5.862  -0.510  -0.212  1.00 73.44           C  
ATOM     83  HG2 MET A   6      -5.229   0.353  -0.416  1.00 73.44           H  
ATOM     84  HG3 MET A   6      -5.447  -1.351  -0.768  1.00 73.44           H  
ATOM     85  SD  MET A   6      -7.523  -0.170  -0.870  1.00 73.44           S  
ATOM     86  CE  MET A   6      -8.188  -1.853  -0.995  1.00 73.44           C  
ATOM     87  HE1 MET A   6      -7.551  -2.452  -1.646  1.00 73.44           H  
ATOM     88  HE2 MET A   6      -9.195  -1.812  -1.411  1.00 73.44           H  
ATOM     89  HE3 MET A   6      -8.229  -2.307  -0.005  1.00 73.44           H  
ATOM     90  N   LYS A   7      -6.918   0.976   4.312  1.00 67.31           N  
ATOM     91  H   LYS A   7      -7.107   1.856   3.854  1.00 67.31           H  
ATOM     92  CA  LYS A   7      -7.869   0.694   5.387  1.00 67.31           C  
ATOM     93  HA  LYS A   7      -8.364  -0.257   5.192  1.00 67.31           H  
ATOM     94  C   LYS A   7      -8.963   1.756   5.332  1.00 67.31           C  
ATOM     95  CB  LYS A   7      -7.181   0.643   6.758  1.00 67.31           C  
ATOM     96  HB2 LYS A   7      -6.417  -0.134   6.748  1.00 67.31           H  
ATOM     97  HB3 LYS A   7      -6.714   1.607   6.961  1.00 67.31           H  
ATOM     98  O   LYS A   7      -8.596   2.926   5.092  1.00 67.31           O  
ATOM     99  CG  LYS A   7      -8.223   0.330   7.842  1.00 67.31           C  
ATOM    100  HG2 LYS A   7      -8.733  -0.604   7.604  1.00 67.31           H  
ATOM    101  HG3 LYS A   7      -8.958   1.135   7.872  1.00 67.31           H  
ATOM    102  CD  LYS A   7      -7.589   0.223   9.226  1.00 67.31           C  
ATOM    103  HD2 LYS A   7      -6.944   1.088   9.383  1.00 67.31           H  
ATOM    104  HD3 LYS A   7      -7.000  -0.692   9.291  1.00 67.31           H  
ATOM    105  CE  LYS A   7      -8.715   0.225  10.263  1.00 67.31           C  
ATOM    106  HE2 LYS A   7      -9.373   1.067  10.046  1.00 67.31           H  
ATOM    107  HE3 LYS A   7      -9.299  -0.687  10.145  1.00 67.31           H  
ATOM    108  NZ  LYS A   7      -8.180   0.340  11.639  1.00 67.31           N  
ATOM    109  HZ1 LYS A   7      -7.574  -0.442  11.843  1.00 67.31           H  
ATOM    110  HZ2 LYS A   7      -7.653   1.197  11.730  1.00 67.31           H  
ATOM    111  HZ3 LYS A   7      -8.938   0.354  12.306  1.00 67.31           H  
ATOM    112  OXT LYS A   7     -10.123   1.356   5.549  1.00 67.31           O  
TER     113      LYS A   7                                                       
END
