# Supplementary material for: Unveiling the Bioactive Potential of the Invasive Jellyfish Phyllorhiza punctata Through Integrative Transcriptomic and Proteomic Analyses
Source: Biomolecules. 2025 Aug 4;15(8):1121. doi: 10.3390/biom15081121 (PMC12383608; doi:10.3390/biom15081121)
Supplement: Supplementary file 1 [file biomolecules-15-01121-s001.zip › Suplementary Material/FileS3/Alphafold2/XP_065060543_4196_relaxed_rank_001_alphafold2_ptm_model_4_seed_000.pdb]

ATOM      1  N   PHE A   1       8.227   2.501  -1.593  1.00 63.97           N  
ATOM      2  H   PHE A   1       9.206   2.471  -1.346  1.00 63.97           H  
ATOM      3  H2  PHE A   1       7.815   1.602  -1.387  1.00 63.97           H  
ATOM      4  H3  PHE A   1       8.160   2.701  -2.581  1.00 63.97           H  
ATOM      5  CA  PHE A   1       7.572   3.569  -0.809  1.00 63.97           C  
ATOM      6  HA  PHE A   1       7.737   3.355   0.246  1.00 63.97           H  
ATOM      7  C   PHE A   1       6.045   3.643  -0.941  1.00 63.97           C  
ATOM      8  CB  PHE A   1       8.247   4.919  -1.066  1.00 63.97           C  
ATOM      9  HB2 PHE A   1       7.510   5.720  -0.994  1.00 63.97           H  
ATOM     10  HB3 PHE A   1       8.666   4.954  -2.072  1.00 63.97           H  
ATOM     11  O   PHE A   1       5.434   4.216  -0.057  1.00 63.97           O  
ATOM     12  CG  PHE A   1       9.329   5.176  -0.040  1.00 63.97           C  
ATOM     13  CD1 PHE A   1       9.001   5.859   1.147  1.00 63.97           C  
ATOM     14  HD1 PHE A   1       8.002   6.237   1.308  1.00 63.97           H  
ATOM     15  CD2 PHE A   1      10.643   4.705  -0.238  1.00 63.97           C  
ATOM     16  HD2 PHE A   1      10.929   4.215  -1.157  1.00 63.97           H  
ATOM     17  CE1 PHE A   1       9.983   6.082   2.126  1.00 63.97           C  
ATOM     18  HE1 PHE A   1       9.739   6.625   3.027  1.00 63.97           H  
ATOM     19  CE2 PHE A   1      11.621   4.921   0.750  1.00 63.97           C  
ATOM     20  HE2 PHE A   1      12.636   4.586   0.596  1.00 63.97           H  
ATOM     21  CZ  PHE A   1      11.291   5.610   1.929  1.00 63.97           C  
ATOM     22  HZ  PHE A   1      12.048   5.795   2.677  1.00 63.97           H  
ATOM     23  N   ILE A   2       5.396   3.035  -1.946  1.00 75.81           N  
ATOM     24  H   ILE A   2       5.898   2.680  -2.748  1.00 75.81           H  
ATOM     25  CA  ILE A   2       3.919   3.091  -2.084  1.00 75.81           C  
ATOM     26  HA  ILE A   2       3.587   4.117  -1.925  1.00 75.81           H  
ATOM     27  C   ILE A   2       3.187   2.237  -1.030  1.00 75.81           C  
ATOM     28  CB  ILE A   2       3.531   2.693  -3.530  1.00 75.81           C  
ATOM     29  HB  ILE A   2       3.978   1.723  -3.749  1.00 75.81           H  
ATOM     30  O   ILE A   2       2.182   2.651  -0.463  1.00 75.81           O  
ATOM     31  CG1 ILE A   2       4.095   3.735  -4.527  1.00 75.81           C  
ATOM     32 HG12 ILE A   2       3.550   4.673  -4.419  1.00 75.81           H  
ATOM     33 HG13 ILE A   2       5.143   3.937  -4.308  1.00 75.81           H  
ATOM     34  CG2 ILE A   2       2.007   2.557  -3.698  1.00 75.81           C  
ATOM     35 HG21 ILE A   2       1.753   2.295  -4.725  1.00 75.81           H  
ATOM     36 HG22 ILE A   2       1.609   1.768  -3.060  1.00 75.81           H  
ATOM     37 HG23 ILE A   2       1.514   3.496  -3.447  1.00 75.81           H  
ATOM     38  CD1 ILE A   2       4.037   3.290  -5.993  1.00 75.81           C  
ATOM     39 HD11 ILE A   2       4.513   2.316  -6.109  1.00 75.81           H  
ATOM     40 HD12 ILE A   2       4.565   4.018  -6.610  1.00 75.81           H  
ATOM     41 HD13 ILE A   2       3.005   3.235  -6.338  1.00 75.81           H  
ATOM     42  N   LYS A   3       3.726   1.053  -0.716  1.00 82.19           N  
ATOM     43  H   LYS A   3       4.525   0.753  -1.256  1.00 82.19           H  
ATOM     44  CA  LYS A   3       3.118   0.088   0.214  1.00 82.19           C  
ATOM     45  HA  LYS A   3       2.147  -0.171  -0.208  1.00 82.19           H  
ATOM     46  C   LYS A   3       2.788   0.645   1.619  1.00 82.19           C  
ATOM     47  CB  LYS A   3       3.986  -1.187   0.255  1.00 82.19           C  
ATOM     48  HB2 LYS A   3       4.677  -1.148   1.097  1.00 82.19           H  
ATOM     49  HB3 LYS A   3       4.573  -1.244  -0.661  1.00 82.19           H  
ATOM     50  O   LYS A   3       1.675   0.402   2.071  1.00 82.19           O  
ATOM     51  CG  LYS A   3       3.137  -2.465   0.339  1.00 82.19           C  
ATOM     52  HG2 LYS A   3       2.361  -2.427  -0.426  1.00 82.19           H  
ATOM     53  HG3 LYS A   3       2.663  -2.524   1.318  1.00 82.19           H  
ATOM     54  CD  LYS A   3       3.998  -3.717   0.098  1.00 82.19           C  
ATOM     55  HD2 LYS A   3       4.733  -3.807   0.899  1.00 82.19           H  
ATOM     56  HD3 LYS A   3       4.518  -3.617  -0.855  1.00 82.19           H  
ATOM     57  CE  LYS A   3       3.115  -4.972   0.056  1.00 82.19           C  
ATOM     58  HE2 LYS A   3       2.589  -5.056   1.008  1.00 82.19           H  
ATOM     59  HE3 LYS A   3       2.362  -4.842  -0.721  1.00 82.19           H  
ATOM     60  NZ  LYS A   3       3.898  -6.210  -0.199  1.00 82.19           N  
ATOM     61  HZ1 LYS A   3       4.569  -6.374   0.538  1.00 82.19           H  
ATOM     62  HZ2 LYS A   3       4.386  -6.159  -1.082  1.00 82.19           H  
ATOM     63  HZ3 LYS A   3       3.283  -7.010  -0.234  1.00 82.19           H  
ATOM     64  N   PRO A   4       3.676   1.395   2.307  1.00 86.69           N  
ATOM     65  CA  PRO A   4       3.364   1.919   3.641  1.00 86.69           C  
ATOM     66  HA  PRO A   4       3.040   1.103   4.286  1.00 86.69           H  
ATOM     67  C   PRO A   4       2.250   2.975   3.650  1.00 86.69           C  
ATOM     68  CB  PRO A   4       4.683   2.479   4.188  1.00 86.69           C  
ATOM     69  HB2 PRO A   4       4.534   3.371   4.796  1.00 86.69           H  
ATOM     70  HB3 PRO A   4       5.186   1.709   4.773  1.00 86.69           H  
ATOM     71  O   PRO A   4       1.484   3.019   4.605  1.00 86.69           O  
ATOM     72  CG  PRO A   4       5.501   2.780   2.937  1.00 86.69           C  
ATOM     73  HG2 PRO A   4       6.573   2.757   3.136  1.00 86.69           H  
ATOM     74  HG3 PRO A   4       5.204   3.748   2.535  1.00 86.69           H  
ATOM     75  CD  PRO A   4       5.070   1.663   1.992  1.00 86.69           C  
ATOM     76  HD2 PRO A   4       5.219   1.982   0.960  1.00 86.69           H  
ATOM     77  HD3 PRO A   4       5.661   0.770   2.196  1.00 86.69           H  
ATOM     78  N   VAL A   5       2.114   3.783   2.592  1.00 89.88           N  
ATOM     79  H   VAL A   5       2.741   3.685   1.806  1.00 89.88           H  
ATOM     80  CA  VAL A   5       1.079   4.833   2.527  1.00 89.88           C  
ATOM     81  HA  VAL A   5       1.141   5.449   3.424  1.00 89.88           H  
ATOM     82  C   VAL A   5      -0.318   4.219   2.502  1.00 89.88           C  
ATOM     83  CB  VAL A   5       1.288   5.742   1.300  1.00 89.88           C  
ATOM     84  HB  VAL A   5       1.215   5.143   0.392  1.00 89.88           H  
ATOM     85  O   VAL A   5      -1.209   4.669   3.214  1.00 89.88           O  
ATOM     86  CG1 VAL A   5       0.239   6.857   1.229  1.00 89.88           C  
ATOM     87 HG11 VAL A   5      -0.758   6.438   1.093  1.00 89.88           H  
ATOM     88 HG12 VAL A   5       0.252   7.446   2.147  1.00 89.88           H  
ATOM     89 HG13 VAL A   5       0.445   7.513   0.383  1.00 89.88           H  
ATOM     90  CG2 VAL A   5       2.675   6.399   1.333  1.00 89.88           C  
ATOM     91 HG21 VAL A   5       2.785   7.068   0.479  1.00 89.88           H  
ATOM     92 HG22 VAL A   5       3.461   5.646   1.278  1.00 89.88           H  
ATOM     93 HG23 VAL A   5       2.790   6.977   2.250  1.00 89.88           H  
ATOM     94  N   ILE A   6      -0.492   3.142   1.732  1.00 91.81           N  
ATOM     95  H   ILE A   6       0.284   2.823   1.170  1.00 91.81           H  
ATOM     96  CA  ILE A   6      -1.772   2.433   1.643  1.00 91.81           C  
ATOM     97  HA  ILE A   6      -2.552   3.148   1.381  1.00 91.81           H  
ATOM     98  C   ILE A   6      -2.155   1.850   3.008  1.00 91.81           C  
ATOM     99  CB  ILE A   6      -1.699   1.362   0.532  1.00 91.81           C  
ATOM    100  HB  ILE A   6      -0.817   0.746   0.705  1.00 91.81           H  
ATOM    101  O   ILE A   6      -3.288   2.009   3.443  1.00 91.81           O  
ATOM    102  CG1 ILE A   6      -1.562   2.056  -0.845  1.00 91.81           C  
ATOM    103 HG12 ILE A   6      -0.779   2.813  -0.801  1.00 91.81           H  
ATOM    104 HG13 ILE A   6      -2.496   2.562  -1.092  1.00 91.81           H  
ATOM    105  CG2 ILE A   6      -2.935   0.442   0.552  1.00 91.81           C  
ATOM    106 HG21 ILE A   6      -3.005  -0.096   1.497  1.00 91.81           H  
ATOM    107 HG22 ILE A   6      -2.876  -0.303  -0.242  1.00 91.81           H  
ATOM    108 HG23 ILE A   6      -3.841   1.032   0.417  1.00 91.81           H  
ATOM    109  CD1 ILE A   6      -1.188   1.105  -1.988  1.00 91.81           C  
ATOM    110 HD11 ILE A   6      -1.995   0.400  -2.184  1.00 91.81           H  
ATOM    111 HD12 ILE A   6      -1.012   1.686  -2.893  1.00 91.81           H  
ATOM    112 HD13 ILE A   6      -0.279   0.560  -1.732  1.00 91.81           H  
ATOM    113  N   VAL A   7      -1.214   1.230   3.725  1.00 91.94           N  
ATOM    114  H   VAL A   7      -0.279   1.166   3.346  1.00 91.94           H  
ATOM    115  CA  VAL A   7      -1.499   0.633   5.042  1.00 91.94           C  
ATOM    116  HA  VAL A   7      -2.353  -0.036   4.940  1.00 91.94           H  
ATOM    117  C   VAL A   7      -1.909   1.686   6.077  1.00 91.94           C  
ATOM    118  CB  VAL A   7      -0.299  -0.198   5.533  1.00 91.94           C  
ATOM    119  HB  VAL A   7       0.593   0.428   5.547  1.00 91.94           H  
ATOM    120  O   VAL A   7      -2.753   1.395   6.914  1.00 91.94           O  
ATOM    121  CG1 VAL A   7      -0.506  -0.777   6.939  1.00 91.94           C  
ATOM    122 HG11 VAL A   7      -1.437  -1.342   6.976  1.00 91.94           H  
ATOM    123 HG12 VAL A   7       0.327  -1.429   7.204  1.00 91.94           H  
ATOM    124 HG13 VAL A   7      -0.552   0.028   7.673  1.00 91.94           H  
ATOM    125  CG2 VAL A   7      -0.047  -1.386   4.591  1.00 91.94           C  
ATOM    126 HG21 VAL A   7      -0.923  -2.034   4.576  1.00 91.94           H  
ATOM    127 HG22 VAL A   7       0.816  -1.955   4.936  1.00 91.94           H  
ATOM    128 HG23 VAL A   7       0.150  -1.035   3.578  1.00 91.94           H  
ATOM    129  N   ALA A   8      -1.352   2.898   6.016  1.00 92.56           N  
ATOM    130  H   ALA A   8      -0.658   3.087   5.307  1.00 92.56           H  
ATOM    131  CA  ALA A   8      -1.706   3.981   6.933  1.00 92.56           C  
ATOM    132  HA  ALA A   8      -1.742   3.587   7.949  1.00 92.56           H  
ATOM    133  C   ALA A   8      -3.085   4.602   6.654  1.00 92.56           C  
ATOM    134  CB  ALA A   8      -0.603   5.042   6.864  1.00 92.56           C  
ATOM    135  HB1 ALA A   8      -0.555   5.466   5.861  1.00 92.56           H  
ATOM    136  HB2 ALA A   8      -0.826   5.837   7.576  1.00 92.56           H  
ATOM    137  HB3 ALA A   8       0.360   4.598   7.117  1.00 92.56           H  
ATOM    138  O   ALA A   8      -3.712   5.099   7.576  1.00 92.56           O  
ATOM    139  N   TYR A   9      -3.554   4.592   5.403  1.00 92.19           N  
ATOM    140  H   TYR A   9      -2.978   4.208   4.668  1.00 92.19           H  
ATOM    141  CA  TYR A   9      -4.856   5.172   5.051  1.00 92.19           C  
ATOM    142  HA  TYR A   9      -4.994   6.099   5.608  1.00 92.19           H  
ATOM    143  C   TYR A   9      -6.038   4.260   5.411  1.00 92.19           C  
ATOM    144  CB  TYR A   9      -4.852   5.503   3.554  1.00 92.19           C  
ATOM    145  HB2 TYR A   9      -4.805   4.576   2.982  1.00 92.19           H  
ATOM    146  HB3 TYR A   9      -3.956   6.079   3.322  1.00 92.19           H  
ATOM    147  O   TYR A   9      -7.122   4.741   5.718  1.00 92.19           O  
ATOM    148  CG  TYR A   9      -6.058   6.305   3.109  1.00 92.19           C  
ATOM    149  CD1 TYR A   9      -7.185   5.655   2.569  1.00 92.19           C  
ATOM    150  HD1 TYR A   9      -7.202   4.579   2.483  1.00 92.19           H  
ATOM    151  CD2 TYR A   9      -6.063   7.704   3.274  1.00 92.19           C  
ATOM    152  HD2 TYR A   9      -5.209   8.196   3.716  1.00 92.19           H  
ATOM    153  CE1 TYR A   9      -8.314   6.405   2.187  1.00 92.19           C  
ATOM    154  HE1 TYR A   9      -9.192   5.916   1.793  1.00 92.19           H  
ATOM    155  CE2 TYR A   9      -7.192   8.457   2.899  1.00 92.19           C  
ATOM    156  HE2 TYR A   9      -7.201   9.527   3.043  1.00 92.19           H  
ATOM    157  OH  TYR A   9      -9.418   8.522   1.998  1.00 92.19           O  
ATOM    158  HH  TYR A   9      -9.331   9.449   2.232  1.00 92.19           H  
ATOM    159  CZ  TYR A   9      -8.321   7.805   2.356  1.00 92.19           C  
ATOM    160  N   TYR A  10      -5.836   2.941   5.357  1.00 89.50           N  
ATOM    161  H   TYR A  10      -4.917   2.611   5.100  1.00 89.50           H  
ATOM    162  CA  TYR A  10      -6.884   1.947   5.626  1.00 89.50           C  
ATOM    163  HA  TYR A  10      -7.858   2.394   5.428  1.00 89.50           H  
ATOM    164  C   TYR A  10      -6.940   1.465   7.083  1.00 89.50           C  
ATOM    165  CB  TYR A  10      -6.706   0.760   4.667  1.00 89.50           C  
ATOM    166  HB2 TYR A  10      -5.652   0.488   4.619  1.00 89.50           H  
ATOM    167  HB3 TYR A  10      -7.237  -0.107   5.059  1.00 89.50           H  
ATOM    168  O   TYR A  10      -7.782   0.625   7.402  1.00 89.50           O  
ATOM    169  CG  TYR A  10      -7.237   1.011   3.271  1.00 89.50           C  
ATOM    170  CD1 TYR A  10      -8.597   0.784   2.992  1.00 89.50           C  
ATOM    171  HD1 TYR A  10      -9.260   0.457   3.780  1.00 89.50           H  
ATOM    172  CD2 TYR A  10      -6.381   1.460   2.250  1.00 89.50           C  
ATOM    173  HD2 TYR A  10      -5.341   1.650   2.470  1.00 89.50           H  
ATOM    174  CE1 TYR A  10      -9.092   0.986   1.690  1.00 89.50           C  
ATOM    175  HE1 TYR A  10     -10.134   0.814   1.465  1.00 89.50           H  
ATOM    176  CE2 TYR A  10      -6.869   1.678   0.950  1.00 89.50           C  
ATOM    177  HE2 TYR A  10      -6.208   2.037   0.175  1.00 89.50           H  
ATOM    178  OH  TYR A  10      -8.707   1.629  -0.586  1.00 89.50           O  
ATOM    179  HH  TYR A  10      -8.045   1.999  -1.174  1.00 89.50           H  
ATOM    180  CZ  TYR A  10      -8.228   1.432   0.669  1.00 89.50           C  
ATOM    181  N   LYS A  11      -6.035   1.934   7.943  1.00 72.25           N  
ATOM    182  H   LYS A  11      -5.504   2.751   7.679  1.00 72.25           H  
ATOM    183  CA  LYS A  11      -5.969   1.559   9.356  1.00 72.25           C  
ATOM    184  HA  LYS A  11      -6.657   0.736   9.553  1.00 72.25           H  
ATOM    185  C   LYS A  11      -6.447   2.710  10.226  1.00 72.25           C  
ATOM    186  CB  LYS A  11      -4.536   1.136   9.693  1.00 72.25           C  
ATOM    187  HB2 LYS A  11      -4.159   0.494   8.897  1.00 72.25           H  
ATOM    188  HB3 LYS A  11      -3.908   2.025   9.761  1.00 72.25           H  
ATOM    189  O   LYS A  11      -7.152   2.410  11.211  1.00 72.25           O  
ATOM    190  CG  LYS A  11      -4.498   0.348  11.003  1.00 72.25           C  
ATOM    191  HG2 LYS A  11      -4.970   0.924  11.799  1.00 72.25           H  
ATOM    192  HG3 LYS A  11      -5.046  -0.585  10.869  1.00 72.25           H  
ATOM    193  CD  LYS A  11      -3.053   0.048  11.399  1.00 72.25           C  
ATOM    194  HD2 LYS A  11      -2.564   0.987  11.658  1.00 72.25           H  
ATOM    195  HD3 LYS A  11      -2.532  -0.419  10.564  1.00 72.25           H  
ATOM    196  CE  LYS A  11      -3.072  -0.898  12.600  1.00 72.25           C  
ATOM    197  HE2 LYS A  11      -3.460  -1.863  12.275  1.00 72.25           H  
ATOM    198  HE3 LYS A  11      -3.768  -0.493  13.336  1.00 72.25           H  
ATOM    199  NZ  LYS A  11      -1.725  -1.040  13.198  1.00 72.25           N  
ATOM    200  HZ1 LYS A  11      -1.073  -1.392  12.512  1.00 72.25           H  
ATOM    201  HZ2 LYS A  11      -1.760  -1.669  13.987  1.00 72.25           H  
ATOM    202  HZ3 LYS A  11      -1.408  -0.137  13.521  1.00 72.25           H  
ATOM    203  OXT LYS A  11      -6.014   3.838   9.921  1.00 72.25           O  
TER     204      LYS A  11                                                       
END
