# Supplementary material for: Unveiling the Bioactive Potential of the Invasive Jellyfish Phyllorhiza punctata Through Integrative Transcriptomic and Proteomic Analyses
Source: Biomolecules. 2025 Aug 4;15(8):1121. doi: 10.3390/biom15081121 (PMC12383608; doi:10.3390/biom15081121)
Supplement: Supplementary file 1 [file biomolecules-15-01121-s001.zip › Suplementary Material/FileS3/Alphafold2/XP_065060546_8472_relaxed_rank_001_alphafold2_ptm_model_1_seed_000.pdb]

ATOM      1  N   LEU A   1      -3.836   7.588   3.973  1.00 80.75           N  
ATOM      2  H   LEU A   1      -4.446   7.420   4.760  1.00 80.75           H  
ATOM      3  H2  LEU A   1      -3.001   7.035   4.097  1.00 80.75           H  
ATOM      4  H3  LEU A   1      -3.593   8.568   3.953  1.00 80.75           H  
ATOM      5  CA  LEU A   1      -4.517   7.191   2.718  1.00 80.75           C  
ATOM      6  HA  LEU A   1      -4.747   6.127   2.789  1.00 80.75           H  
ATOM      7  C   LEU A   1      -3.570   7.283   1.526  1.00 80.75           C  
ATOM      8  CB  LEU A   1      -5.858   7.915   2.518  1.00 80.75           C  
ATOM      9  HB2 LEU A   1      -6.190   7.790   1.487  1.00 80.75           H  
ATOM     10  HB3 LEU A   1      -5.722   8.981   2.703  1.00 80.75           H  
ATOM     11  O   LEU A   1      -3.166   6.232   1.068  1.00 80.75           O  
ATOM     12  CG  LEU A   1      -6.945   7.351   3.460  1.00 80.75           C  
ATOM     13  HG  LEU A   1      -6.532   7.274   4.466  1.00 80.75           H  
ATOM     14  CD1 LEU A   1      -8.145   8.288   3.518  1.00 80.75           C  
ATOM     15 HD11 LEU A   1      -7.847   9.272   3.881  1.00 80.75           H  
ATOM     16 HD12 LEU A   1      -8.593   8.391   2.529  1.00 80.75           H  
ATOM     17 HD13 LEU A   1      -8.896   7.885   4.197  1.00 80.75           H  
ATOM     18  CD2 LEU A   1      -7.417   5.966   3.016  1.00 80.75           C  
ATOM     19 HD21 LEU A   1      -7.835   6.013   2.010  1.00 80.75           H  
ATOM     20 HD22 LEU A   1      -8.195   5.610   3.691  1.00 80.75           H  
ATOM     21 HD23 LEU A   1      -6.603   5.241   3.030  1.00 80.75           H  
ATOM     22  N   LEU A   2      -3.108   8.468   1.098  1.00 80.06           N  
ATOM     23  H   LEU A   2      -3.520   9.327   1.435  1.00 80.06           H  
ATOM     24  CA  LEU A   2      -2.189   8.584  -0.054  1.00 80.06           C  
ATOM     25  HA  LEU A   2      -2.695   8.169  -0.926  1.00 80.06           H  
ATOM     26  C   LEU A   2      -0.890   7.772   0.092  1.00 80.06           C  
ATOM     27  CB  LEU A   2      -1.849  10.069  -0.313  1.00 80.06           C  
ATOM     28  HB2 LEU A   2      -0.765  10.179  -0.321  1.00 80.06           H  
ATOM     29  HB3 LEU A   2      -2.203  10.695   0.506  1.00 80.06           H  
ATOM     30  O   LEU A   2      -0.511   7.046  -0.813  1.00 80.06           O  
ATOM     31  CG  LEU A   2      -2.399  10.596  -1.657  1.00 80.06           C  
ATOM     32  HG  LEU A   2      -2.755   9.772  -2.275  1.00 80.06           H  
ATOM     33  CD1 LEU A   2      -3.562  11.558  -1.416  1.00 80.06           C  
ATOM     34 HD11 LEU A   2      -3.946  11.906  -2.375  1.00 80.06           H  
ATOM     35 HD12 LEU A   2      -4.367  11.047  -0.888  1.00 80.06           H  
ATOM     36 HD13 LEU A   2      -3.229  12.422  -0.841  1.00 80.06           H  
ATOM     37  CD2 LEU A   2      -1.309  11.322  -2.439  1.00 80.06           C  
ATOM     38 HD21 LEU A   2      -0.492  10.635  -2.659  1.00 80.06           H  
ATOM     39 HD22 LEU A   2      -1.714  11.682  -3.385  1.00 80.06           H  
ATOM     40 HD23 LEU A   2      -0.928  12.170  -1.870  1.00 80.06           H  
ATOM     41  N   ASN A   3      -0.260   7.809   1.267  1.00 88.12           N  
ATOM     42  H   ASN A   3      -0.551   8.499   1.945  1.00 88.12           H  
ATOM     43  CA  ASN A   3       0.986   7.076   1.523  1.00 88.12           C  
ATOM     44  HA  ASN A   3       1.659   7.273   0.688  1.00 88.12           H  
ATOM     45  C   ASN A   3       0.822   5.541   1.590  1.00 88.12           C  
ATOM     46  CB  ASN A   3       1.604   7.635   2.820  1.00 88.12           C  
ATOM     47  HB2 ASN A   3       1.351   8.689   2.937  1.00 88.12           H  
ATOM     48  HB3 ASN A   3       1.225   7.081   3.679  1.00 88.12           H  
ATOM     49  O   ASN A   3       1.797   4.822   1.734  1.00 88.12           O  
ATOM     50  CG  ASN A   3       3.121   7.573   2.807  1.00 88.12           C  
ATOM     51  ND2 ASN A   3       3.754   7.503   3.954  1.00 88.12           N  
ATOM     52 HD21 ASN A   3       3.265   7.436   4.835  1.00 88.12           H  
ATOM     53 HD22 ASN A   3       4.761   7.507   3.882  1.00 88.12           H  
ATOM     54  OD1 ASN A   3       3.761   7.671   1.782  1.00 88.12           O  
ATOM     55  N   ASN A   4      -0.418   5.053   1.536  1.00 89.81           N  
ATOM     56  H   ASN A   4      -1.172   5.701   1.355  1.00 89.81           H  
ATOM     57  CA  ASN A   4      -0.772   3.632   1.491  1.00 89.81           C  
ATOM     58  HA  ASN A   4       0.116   3.020   1.645  1.00 89.81           H  
ATOM     59  C   ASN A   4      -1.362   3.233   0.126  1.00 89.81           C  
ATOM     60  CB  ASN A   4      -1.764   3.383   2.638  1.00 89.81           C  
ATOM     61  HB2 ASN A   4      -2.750   3.760   2.366  1.00 89.81           H  
ATOM     62  HB3 ASN A   4      -1.419   3.899   3.534  1.00 89.81           H  
ATOM     63  O   ASN A   4      -1.783   2.101  -0.055  1.00 89.81           O  
ATOM     64  CG  ASN A   4      -1.866   1.916   2.999  1.00 89.81           C  
ATOM     65  ND2 ASN A   4      -2.882   1.223   2.551  1.00 89.81           N  
ATOM     66 HD21 ASN A   4      -2.821   0.234   2.746  1.00 89.81           H  
ATOM     67 HD22 ASN A   4      -3.307   1.528   1.686  1.00 89.81           H  
ATOM     68  OD1 ASN A   4      -1.047   1.398   3.731  1.00 89.81           O  
ATOM     69  N   VAL A   5      -1.492   4.202  -0.783  1.00 88.12           N  
ATOM     70  H   VAL A   5      -1.151   5.121  -0.540  1.00 88.12           H  
ATOM     71  CA  VAL A   5      -1.945   4.015  -2.168  1.00 88.12           C  
ATOM     72  HA  VAL A   5      -2.319   3.000  -2.310  1.00 88.12           H  
ATOM     73  C   VAL A   5      -0.765   4.185  -3.125  1.00 88.12           C  
ATOM     74  CB  VAL A   5      -3.077   5.014  -2.484  1.00 88.12           C  
ATOM     75  HB  VAL A   5      -2.743   6.019  -2.224  1.00 88.12           H  
ATOM     76  O   VAL A   5      -0.731   3.573  -4.182  1.00 88.12           O  
ATOM     77  CG1 VAL A   5      -3.490   5.018  -3.959  1.00 88.12           C  
ATOM     78 HG11 VAL A   5      -3.738   4.006  -4.279  1.00 88.12           H  
ATOM     79 HG12 VAL A   5      -2.675   5.390  -4.579  1.00 88.12           H  
ATOM     80 HG13 VAL A   5      -4.354   5.665  -4.110  1.00 88.12           H  
ATOM     81  CG2 VAL A   5      -4.339   4.704  -1.666  1.00 88.12           C  
ATOM     82 HG21 VAL A   5      -4.751   3.746  -1.984  1.00 88.12           H  
ATOM     83 HG22 VAL A   5      -4.106   4.636  -0.603  1.00 88.12           H  
ATOM     84 HG23 VAL A   5      -5.084   5.484  -1.823  1.00 88.12           H  
ATOM     85  N   VAL A   6       0.195   5.034  -2.752  1.00 88.31           N  
ATOM     86  H   VAL A   6       0.042   5.587  -1.921  1.00 88.31           H  
ATOM     87  CA  VAL A   6       1.439   5.274  -3.495  1.00 88.31           C  
ATOM     88  HA  VAL A   6       1.272   5.061  -4.551  1.00 88.31           H  
ATOM     89  C   VAL A   6       2.566   4.334  -3.042  1.00 88.31           C  
ATOM     90  CB  VAL A   6       1.832   6.760  -3.361  1.00 88.31           C  
ATOM     91  HB  VAL A   6       1.986   6.993  -2.308  1.00 88.31           H  
ATOM     92  O   VAL A   6       3.532   4.147  -3.774  1.00 88.31           O  
ATOM     93  CG1 VAL A   6       3.109   7.122  -4.128  1.00 88.31           C  
ATOM     94 HG11 VAL A   6       3.277   8.199  -4.099  1.00 88.31           H  
ATOM     95 HG12 VAL A   6       3.027   6.797  -5.165  1.00 88.31           H  
ATOM     96 HG13 VAL A   6       3.972   6.639  -3.671  1.00 88.31           H  
ATOM     97  CG2 VAL A   6       0.720   7.677  -3.902  1.00 88.31           C  
ATOM     98 HG21 VAL A   6       0.545   7.457  -4.955  1.00 88.31           H  
ATOM     99 HG22 VAL A   6      -0.211   7.531  -3.353  1.00 88.31           H  
ATOM    100 HG23 VAL A   6       1.017   8.721  -3.799  1.00 88.31           H  
ATOM    101  N   LYS A   7       2.440   3.740  -1.851  1.00 79.00           N  
ATOM    102  H   LYS A   7       1.528   3.788  -1.420  1.00 79.00           H  
ATOM    103  CA  LYS A   7       3.272   2.615  -1.417  1.00 79.00           C  
ATOM    104  HA  LYS A   7       4.242   2.658  -1.912  1.00 79.00           H  
ATOM    105  C   LYS A   7       2.632   1.308  -1.865  1.00 79.00           C  
ATOM    106  CB  LYS A   7       3.455   2.663   0.104  1.00 79.00           C  
ATOM    107  HB2 LYS A   7       3.822   3.650   0.385  1.00 79.00           H  
ATOM    108  HB3 LYS A   7       2.494   2.484   0.586  1.00 79.00           H  
ATOM    109  O   LYS A   7       3.407   0.417  -2.267  1.00 79.00           O  
ATOM    110  CG  LYS A   7       4.464   1.606   0.561  1.00 79.00           C  
ATOM    111  HG2 LYS A   7       4.115   0.612   0.282  1.00 79.00           H  
ATOM    112  HG3 LYS A   7       5.422   1.795   0.076  1.00 79.00           H  
ATOM    113  CD  LYS A   7       4.642   1.649   2.077  1.00 79.00           C  
ATOM    114  HD2 LYS A   7       4.949   2.651   2.378  1.00 79.00           H  
ATOM    115  HD3 LYS A   7       3.694   1.397   2.552  1.00 79.00           H  
ATOM    116  CE  LYS A   7       5.718   0.629   2.453  1.00 79.00           C  
ATOM    117  HE2 LYS A   7       6.648   0.911   1.959  1.00 79.00           H  
ATOM    118  HE3 LYS A   7       5.416  -0.341   2.058  1.00 79.00           H  
ATOM    119  NZ  LYS A   7       5.905   0.555   3.920  1.00 79.00           N  
ATOM    120  HZ1 LYS A   7       6.184   1.457   4.280  1.00 79.00           H  
ATOM    121  HZ2 LYS A   7       6.615  -0.127   4.143  1.00 79.00           H  
ATOM    122  HZ3 LYS A   7       5.038   0.278   4.356  1.00 79.00           H  
ATOM    123  OXT LYS A   7       1.397   1.225  -1.690  1.00 79.00           O  
TER     124      LYS A   7                                                       
END
