# Supplementary material for: Unveiling the Bioactive Potential of the Invasive Jellyfish Phyllorhiza punctata Through Integrative Transcriptomic and Proteomic Analyses
Source: Biomolecules. 2025 Aug 4;15(8):1121. doi: 10.3390/biom15081121 (PMC12383608; doi:10.3390/biom15081121)
Supplement: Supplementary file 1 [file biomolecules-15-01121-s001.zip › Suplementary Material/FileS3/Alphafold2/XP_065060742_8629_relaxed_rank_001_alphafold2_ptm_model_4_seed_000.pdb]

ATOM      1  N   VAL A   1       3.164 -12.513  -1.023  1.00 72.94           N  
ATOM      2  H   VAL A   1       4.087 -12.684  -0.649  1.00 72.94           H  
ATOM      3  H2  VAL A   1       3.057 -11.519  -1.168  1.00 72.94           H  
ATOM      4  H3  VAL A   1       3.076 -12.994  -1.906  1.00 72.94           H  
ATOM      5  CA  VAL A   1       2.153 -13.014  -0.066  1.00 72.94           C  
ATOM      6  HA  VAL A   1       1.149 -12.806  -0.437  1.00 72.94           H  
ATOM      7  C   VAL A   1       2.356 -12.248   1.220  1.00 72.94           C  
ATOM      8  CB  VAL A   1       2.275 -14.535   0.144  1.00 72.94           C  
ATOM      9  HB  VAL A   1       3.249 -14.775   0.569  1.00 72.94           H  
ATOM     10  O   VAL A   1       3.234 -12.586   2.002  1.00 72.94           O  
ATOM     11  CG1 VAL A   1       1.177 -15.067   1.071  1.00 72.94           C  
ATOM     12 HG11 VAL A   1       0.189 -14.840   0.670  1.00 72.94           H  
ATOM     13 HG12 VAL A   1       1.272 -16.148   1.174  1.00 72.94           H  
ATOM     14 HG13 VAL A   1       1.269 -14.630   2.065  1.00 72.94           H  
ATOM     15  CG2 VAL A   1       2.152 -15.253  -1.207  1.00 72.94           C  
ATOM     16 HG21 VAL A   1       2.156 -16.331  -1.042  1.00 72.94           H  
ATOM     17 HG22 VAL A   1       1.216 -14.990  -1.700  1.00 72.94           H  
ATOM     18 HG23 VAL A   1       2.996 -15.028  -1.859  1.00 72.94           H  
ATOM     19  N   VAL A   2       1.680 -11.110   1.348  1.00 77.12           N  
ATOM     20  H   VAL A   2       0.912 -10.890   0.730  1.00 77.12           H  
ATOM     21  CA  VAL A   2       1.820 -10.282   2.545  1.00 77.12           C  
ATOM     22  HA  VAL A   2       2.866 -10.243   2.847  1.00 77.12           H  
ATOM     23  C   VAL A   2       1.023 -10.977   3.640  1.00 77.12           C  
ATOM     24  CB  VAL A   2       1.354  -8.834   2.299  1.00 77.12           C  
ATOM     25  HB  VAL A   2       0.292  -8.827   2.054  1.00 77.12           H  
ATOM     26  O   VAL A   2      -0.191 -11.116   3.522  1.00 77.12           O  
ATOM     27  CG1 VAL A   2       1.589  -7.970   3.541  1.00 77.12           C  
ATOM     28 HG11 VAL A   2       1.264  -6.948   3.347  1.00 77.12           H  
ATOM     29 HG12 VAL A   2       1.008  -8.350   4.382  1.00 77.12           H  
ATOM     30 HG13 VAL A   2       2.645  -7.962   3.810  1.00 77.12           H  
ATOM     31  CG2 VAL A   2       2.128  -8.207   1.128  1.00 77.12           C  
ATOM     32 HG21 VAL A   2       1.904  -8.724   0.194  1.00 77.12           H  
ATOM     33 HG22 VAL A   2       1.829  -7.166   1.013  1.00 77.12           H  
ATOM     34 HG23 VAL A   2       3.200  -8.243   1.323  1.00 77.12           H  
ATOM     35  N   TYR A   3       1.718 -11.482   4.656  1.00 76.00           N  
ATOM     36  H   TYR A   3       2.721 -11.369   4.675  1.00 76.00           H  
ATOM     37  CA  TYR A   3       1.081 -12.057   5.833  1.00 76.00           C  
ATOM     38  HA  TYR A   3       0.192 -12.604   5.521  1.00 76.00           H  
ATOM     39  C   TYR A   3       0.643 -10.895   6.718  1.00 76.00           C  
ATOM     40  CB  TYR A   3       2.020 -13.055   6.534  1.00 76.00           C  
ATOM     41  HB2 TYR A   3       2.892 -13.242   5.907  1.00 76.00           H  
ATOM     42  HB3 TYR A   3       2.393 -12.637   7.469  1.00 76.00           H  
ATOM     43  O   TYR A   3       1.446 -10.284   7.422  1.00 76.00           O  
ATOM     44  CG  TYR A   3       1.364 -14.391   6.818  1.00 76.00           C  
ATOM     45  CD1 TYR A   3       0.804 -14.662   8.082  1.00 76.00           C  
ATOM     46  HD1 TYR A   3       0.840 -13.916   8.862  1.00 76.00           H  
ATOM     47  CD2 TYR A   3       1.318 -15.367   5.803  1.00 76.00           C  
ATOM     48  HD2 TYR A   3       1.750 -15.161   4.835  1.00 76.00           H  
ATOM     49  CE1 TYR A   3       0.210 -15.915   8.336  1.00 76.00           C  
ATOM     50  HE1 TYR A   3      -0.214 -16.122   9.307  1.00 76.00           H  
ATOM     51  CE2 TYR A   3       0.726 -16.619   6.054  1.00 76.00           C  
ATOM     52  HE2 TYR A   3       0.691 -17.381   5.289  1.00 76.00           H  
ATOM     53  OH  TYR A   3      -0.374 -18.117   7.555  1.00 76.00           O  
ATOM     54  HH  TYR A   3      -0.716 -18.194   8.448  1.00 76.00           H  
ATOM     55  CZ  TYR A   3       0.177 -16.898   7.321  1.00 76.00           C  
ATOM     56  N   VAL A   4      -0.632 -10.539   6.615  1.00 80.38           N  
ATOM     57  H   VAL A   4      -1.224 -11.031   5.960  1.00 80.38           H  
ATOM     58  CA  VAL A   4      -1.257  -9.607   7.545  1.00 80.38           C  
ATOM     59  HA  VAL A   4      -0.567  -8.792   7.763  1.00 80.38           H  
ATOM     60  C   VAL A   4      -1.493 -10.404   8.816  1.00 80.38           C  
ATOM     61  CB  VAL A   4      -2.547  -8.991   6.971  1.00 80.38           C  
ATOM     62  HB  VAL A   4      -3.307  -9.763   6.853  1.00 80.38           H  
ATOM     63  O   VAL A   4      -2.445 -11.176   8.915  1.00 80.38           O  
ATOM     64  CG1 VAL A   4      -3.082  -7.894   7.901  1.00 80.38           C  
ATOM     65 HG11 VAL A   4      -3.329  -8.316   8.875  1.00 80.38           H  
ATOM     66 HG12 VAL A   4      -2.341  -7.106   8.029  1.00 80.38           H  
ATOM     67 HG13 VAL A   4      -3.991  -7.465   7.479  1.00 80.38           H  
ATOM     68  CG2 VAL A   4      -2.287  -8.360   5.595  1.00 80.38           C  
ATOM     69 HG21 VAL A   4      -1.489  -7.621   5.666  1.00 80.38           H  
ATOM     70 HG22 VAL A   4      -3.194  -7.874   5.239  1.00 80.38           H  
ATOM     71 HG23 VAL A   4      -2.008  -9.126   4.871  1.00 80.38           H  
ATOM     72  N   PHE A   5      -0.575 -10.274   9.769  1.00 76.50           N  
ATOM     73  H   PHE A   5       0.239  -9.706   9.585  1.00 76.50           H  
ATOM     74  CA  PHE A   5      -0.828 -10.702  11.134  1.00 76.50           C  
ATOM     75  HA  PHE A   5      -1.192 -11.730  11.136  1.00 76.50           H  
ATOM     76  C   PHE A   5      -1.940  -9.807  11.676  1.00 76.50           C  
ATOM     77  CB  PHE A   5       0.460 -10.650  11.966  1.00 76.50           C  
ATOM     78  HB2 PHE A   5       0.191 -10.656  13.022  1.00 76.50           H  
ATOM     79  HB3 PHE A   5       0.988  -9.716  11.774  1.00 76.50           H  
ATOM     80  O   PHE A   5      -1.687  -8.708  12.162  1.00 76.50           O  
ATOM     81  CG  PHE A   5       1.381 -11.827  11.713  1.00 76.50           C  
ATOM     82  CD1 PHE A   5       1.193 -13.025  12.428  1.00 76.50           C  
ATOM     83  HD1 PHE A   5       0.402 -13.099  13.160  1.00 76.50           H  
ATOM     84  CD2 PHE A   5       2.410 -11.742  10.755  1.00 76.50           C  
ATOM     85  HD2 PHE A   5       2.553 -10.830  10.194  1.00 76.50           H  
ATOM     86  CE1 PHE A   5       2.032 -14.129  12.195  1.00 76.50           C  
ATOM     87  HE1 PHE A   5       1.886 -15.046  12.747  1.00 76.50           H  
ATOM     88  CE2 PHE A   5       3.252 -12.845  10.525  1.00 76.50           C  
ATOM     89  HE2 PHE A   5       4.042 -12.776   9.792  1.00 76.50           H  
ATOM     90  CZ  PHE A   5       3.064 -14.038  11.246  1.00 76.50           C  
ATOM     91  HZ  PHE A   5       3.712 -14.884  11.069  1.00 76.50           H  
ATOM     92  N   GLY A   6      -3.179 -10.269  11.512  1.00 75.50           N  
ATOM     93  H   GLY A   6      -3.301 -11.096  10.945  1.00 75.50           H  
ATOM     94  CA  GLY A   6      -4.325  -9.790  12.265  1.00 75.50           C  
ATOM     95  HA2 GLY A   6      -4.448  -8.715  12.134  1.00 75.50           H  
ATOM     96  HA3 GLY A   6      -5.232 -10.301  11.945  1.00 75.50           H  
ATOM     97  C   GLY A   6      -4.070 -10.102  13.731  1.00 75.50           C  
ATOM     98  O   GLY A   6      -4.358 -11.201  14.201  1.00 75.50           O  
ATOM     99  N   LYS A   7      -3.431  -9.156  14.404  1.00 66.69           N  
ATOM    100  H   LYS A   7      -3.203  -8.317  13.890  1.00 66.69           H  
ATOM    101  CA  LYS A   7      -3.573  -8.972  15.836  1.00 66.69           C  
ATOM    102  HA  LYS A   7      -3.963  -9.883  16.289  1.00 66.69           H  
ATOM    103  C   LYS A   7      -4.641  -7.915  16.075  1.00 66.69           C  
ATOM    104  CB  LYS A   7      -2.218  -8.632  16.461  1.00 66.69           C  
ATOM    105  HB2 LYS A   7      -1.546  -9.475  16.300  1.00 66.69           H  
ATOM    106  HB3 LYS A   7      -1.799  -7.743  15.990  1.00 66.69           H  
ATOM    107  O   LYS A   7      -4.717  -6.982  15.245  1.00 66.69           O  
ATOM    108  CG  LYS A   7      -2.407  -8.383  17.961  1.00 66.69           C  
ATOM    109  HG2 LYS A   7      -2.756  -7.362  18.114  1.00 66.69           H  
ATOM    110  HG3 LYS A   7      -3.156  -9.071  18.352  1.00 66.69           H  
ATOM    111  CD  LYS A   7      -1.119  -8.612  18.742  1.00 66.69           C  
ATOM    112  HD2 LYS A   7      -0.820  -9.654  18.627  1.00 66.69           H  
ATOM    113  HD3 LYS A   7      -0.335  -7.957  18.362  1.00 66.69           H  
ATOM    114  CE  LYS A   7      -1.410  -8.301  20.210  1.00 66.69           C  
ATOM    115  HE2 LYS A   7      -2.343  -8.794  20.486  1.00 66.69           H  
ATOM    116  HE3 LYS A   7      -1.565  -7.227  20.311  1.00 66.69           H  
ATOM    117  NZ  LYS A   7      -0.310  -8.762  21.086  1.00 66.69           N  
ATOM    118  HZ1 LYS A   7      -0.208  -9.764  21.008  1.00 66.69           H  
ATOM    119  HZ2 LYS A   7       0.558  -8.321  20.817  1.00 66.69           H  
ATOM    120  HZ3 LYS A   7      -0.513  -8.532  22.049  1.00 66.69           H  
ATOM    121  OXT LYS A   7      -5.328  -8.082  17.100  1.00 66.69           O  
TER     122      LYS A   7                                                       
END
