# Supplementary material for: Unveiling the Bioactive Potential of the Invasive Jellyfish Phyllorhiza punctata Through Integrative Transcriptomic and Proteomic Analyses
Source: Biomolecules. 2025 Aug 4;15(8):1121. doi: 10.3390/biom15081121 (PMC12383608; doi:10.3390/biom15081121)
Supplement: Supplementary file 1 [file biomolecules-15-01121-s001.zip › Suplementary Material/FileS3/Alphafold2/XP_065060802_14099_relaxed_rank_001_alphafold2_ptm_model_3_seed_000.pdb]

ATOM      1  N   THR A   1      -7.418   3.605   3.989  1.00 72.31           N  
ATOM      2  H   THR A   1      -6.862   4.337   4.409  1.00 72.31           H  
ATOM      3  H2  THR A   1      -8.036   3.197   4.676  1.00 72.31           H  
ATOM      4  H3  THR A   1      -7.987   3.997   3.252  1.00 72.31           H  
ATOM      5  CA  THR A   1      -6.561   2.561   3.391  1.00 72.31           C  
ATOM      6  HA  THR A   1      -5.998   2.035   4.162  1.00 72.31           H  
ATOM      7  C   THR A   1      -5.573   3.231   2.458  1.00 72.31           C  
ATOM      8  CB  THR A   1      -7.421   1.547   2.630  1.00 72.31           C  
ATOM      9  HB  THR A   1      -6.800   0.927   1.983  1.00 72.31           H  
ATOM     10  O   THR A   1      -5.779   3.290   1.254  1.00 72.31           O  
ATOM     11  CG2 THR A   1      -8.207   0.661   3.592  1.00 72.31           C  
ATOM     12 HG21 THR A   1      -7.524   0.149   4.270  1.00 72.31           H  
ATOM     13 HG22 THR A   1      -8.746  -0.094   3.019  1.00 72.31           H  
ATOM     14 HG23 THR A   1      -8.929   1.241   4.166  1.00 72.31           H  
ATOM     15  OG1 THR A   1      -8.374   2.254   1.879  1.00 72.31           O  
ATOM     16  HG1 THR A   1      -8.535   1.766   1.069  1.00 72.31           H  
ATOM     17  N   THR A   2      -4.530   3.842   3.014  1.00 78.25           N  
ATOM     18  H   THR A   2      -4.353   3.813   4.008  1.00 78.25           H  
ATOM     19  CA  THR A   2      -3.527   4.530   2.194  1.00 78.25           C  
ATOM     20  HA  THR A   2      -4.028   5.135   1.439  1.00 78.25           H  
ATOM     21  C   THR A   2      -2.691   3.466   1.490  1.00 78.25           C  
ATOM     22  CB  THR A   2      -2.672   5.480   3.046  1.00 78.25           C  
ATOM     23  HB  THR A   2      -2.018   4.908   3.704  1.00 78.25           H  
ATOM     24  O   THR A   2      -1.848   2.825   2.109  1.00 78.25           O  
ATOM     25  CG2 THR A   2      -1.837   6.426   2.187  1.00 78.25           C  
ATOM     26 HG21 THR A   2      -1.155   5.851   1.560  1.00 78.25           H  
ATOM     27 HG22 THR A   2      -1.245   7.080   2.827  1.00 78.25           H  
ATOM     28 HG23 THR A   2      -2.483   7.029   1.550  1.00 78.25           H  
ATOM     29  OG1 THR A   2      -3.536   6.273   3.834  1.00 78.25           O  
ATOM     30  HG1 THR A   2      -3.006   6.982   4.205  1.00 78.25           H  
ATOM     31  N   LEU A   3      -3.007   3.207   0.221  1.00 76.94           N  
ATOM     32  H   LEU A   3      -3.774   3.718  -0.192  1.00 76.94           H  
ATOM     33  CA  LEU A   3      -2.247   2.316  -0.651  1.00 76.94           C  
ATOM     34  HA  LEU A   3      -2.184   1.325  -0.200  1.00 76.94           H  
ATOM     35  C   LEU A   3      -0.829   2.873  -0.789  1.00 76.94           C  
ATOM     36  CB  LEU A   3      -2.966   2.224  -2.014  1.00 76.94           C  
ATOM     37  HB2 LEU A   3      -3.496   3.158  -2.201  1.00 76.94           H  
ATOM     38  HB3 LEU A   3      -2.227   2.121  -2.809  1.00 76.94           H  
ATOM     39  O   LEU A   3      -0.651   4.003  -1.242  1.00 76.94           O  
ATOM     40  CG  LEU A   3      -3.946   1.039  -2.097  1.00 76.94           C  
ATOM     41  HG  LEU A   3      -4.392   0.865  -1.118  1.00 76.94           H  
ATOM     42  CD1 LEU A   3      -5.074   1.325  -3.087  1.00 76.94           C  
ATOM     43 HD11 LEU A   3      -4.662   1.512  -4.079  1.00 76.94           H  
ATOM     44 HD12 LEU A   3      -5.640   2.198  -2.762  1.00 76.94           H  
ATOM     45 HD13 LEU A   3      -5.747   0.469  -3.137  1.00 76.94           H  
ATOM     46  CD2 LEU A   3      -3.214  -0.226  -2.552  1.00 76.94           C  
ATOM     47 HD21 LEU A   3      -2.403  -0.459  -1.862  1.00 76.94           H  
ATOM     48 HD22 LEU A   3      -2.803  -0.088  -3.552  1.00 76.94           H  
ATOM     49 HD23 LEU A   3      -3.908  -1.067  -2.571  1.00 76.94           H  
ATOM     50  N   LEU A   4       0.172   2.098  -0.370  1.00 82.06           N  
ATOM     51  H   LEU A   4      -0.034   1.187   0.013  1.00 82.06           H  
ATOM     52  CA  LEU A   4       1.565   2.498  -0.517  1.00 82.06           C  
ATOM     53  HA  LEU A   4       1.638   3.533  -0.183  1.00 82.06           H  
ATOM     54  C   LEU A   4       1.957   2.414  -2.004  1.00 82.06           C  
ATOM     55  CB  LEU A   4       2.480   1.646   0.380  1.00 82.06           C  
ATOM     56  HB2 LEU A   4       2.280   0.593   0.181  1.00 82.06           H  
ATOM     57  HB3 LEU A   4       3.516   1.842   0.105  1.00 82.06           H  
ATOM     58  O   LEU A   4       1.813   1.342  -2.607  1.00 82.06           O  
ATOM     59  CG  LEU A   4       2.316   1.920   1.888  1.00 82.06           C  
ATOM     60  HG  LEU A   4       1.271   1.791   2.171  1.00 82.06           H  
ATOM     61  CD1 LEU A   4       3.152   0.914   2.677  1.00 82.06           C  
ATOM     62 HD11 LEU A   4       3.020   1.079   3.747  1.00 82.06           H  
ATOM     63 HD12 LEU A   4       2.831  -0.101   2.440  1.00 82.06           H  
ATOM     64 HD13 LEU A   4       4.207   1.022   2.425  1.00 82.06           H  
ATOM     65  CD2 LEU A   4       2.770   3.329   2.287  1.00 82.06           C  
ATOM     66 HD21 LEU A   4       2.110   4.078   1.851  1.00 82.06           H  
ATOM     67 HD22 LEU A   4       3.793   3.502   1.956  1.00 82.06           H  
ATOM     68 HD23 LEU A   4       2.726   3.434   3.371  1.00 82.06           H  
ATOM     69  N   PRO A   5       2.437   3.518  -2.610  1.00 75.81           N  
ATOM     70  CA  PRO A   5       2.872   3.545  -4.000  1.00 75.81           C  
ATOM     71  HA  PRO A   5       2.092   3.145  -4.647  1.00 75.81           H  
ATOM     72  C   PRO A   5       4.134   2.689  -4.135  1.00 75.81           C  
ATOM     73  CB  PRO A   5       3.091   5.025  -4.335  1.00 75.81           C  
ATOM     74  HB2 PRO A   5       3.884   5.173  -5.067  1.00 75.81           H  
ATOM     75  HB3 PRO A   5       2.157   5.451  -4.701  1.00 75.81           H  
ATOM     76  O   PRO A   5       5.235   3.110  -3.800  1.00 75.81           O  
ATOM     77  CG  PRO A   5       3.433   5.659  -2.988  1.00 75.81           C  
ATOM     78  HG2 PRO A   5       4.499   5.547  -2.788  1.00 75.81           H  
ATOM     79  HG3 PRO A   5       3.146   6.710  -2.950  1.00 75.81           H  
ATOM     80  CD  PRO A   5       2.636   4.823  -1.992  1.00 75.81           C  
ATOM     81  HD2 PRO A   5       3.193   4.741  -1.059  1.00 75.81           H  
ATOM     82  HD3 PRO A   5       1.667   5.290  -1.816  1.00 75.81           H  
ATOM     83  N   GLY A   6       3.949   1.449  -4.571  1.00 84.00           N  
ATOM     84  H   GLY A   6       2.998   1.154  -4.741  1.00 84.00           H  
ATOM     85  CA  GLY A   6       5.018   0.457  -4.677  1.00 84.00           C  
ATOM     86  HA2 GLY A   6       5.739   0.612  -3.875  1.00 84.00           H  
ATOM     87  HA3 GLY A   6       5.532   0.576  -5.631  1.00 84.00           H  
ATOM     88  C   GLY A   6       4.521  -0.980  -4.573  1.00 84.00           C  
ATOM     89  O   GLY A   6       5.169  -1.865  -5.105  1.00 84.00           O  
ATOM     90  N   LEU A   7       3.350  -1.213  -3.971  1.00 83.12           N  
ATOM     91  H   LEU A   7       2.878  -0.452  -3.503  1.00 83.12           H  
ATOM     92  CA  LEU A   7       2.810  -2.570  -3.808  1.00 83.12           C  
ATOM     93  HA  LEU A   7       3.650  -3.232  -3.599  1.00 83.12           H  
ATOM     94  C   LEU A   7       2.135  -3.135  -5.076  1.00 83.12           C  
ATOM     95  CB  LEU A   7       1.857  -2.566  -2.598  1.00 83.12           C  
ATOM     96  HB2 LEU A   7       2.221  -1.862  -1.849  1.00 83.12           H  
ATOM     97  HB3 LEU A   7       0.880  -2.217  -2.932  1.00 83.12           H  
ATOM     98  O   LEU A   7       1.760  -4.298  -5.105  1.00 83.12           O  
ATOM     99  CG  LEU A   7       1.701  -3.941  -1.916  1.00 83.12           C  
ATOM    100  HG  LEU A   7       1.465  -4.713  -2.648  1.00 83.12           H  
ATOM    101  CD1 LEU A   7       2.967  -4.341  -1.152  1.00 83.12           C  
ATOM    102 HD11 LEU A   7       3.794  -4.489  -1.847  1.00 83.12           H  
ATOM    103 HD12 LEU A   7       2.797  -5.286  -0.635  1.00 83.12           H  
ATOM    104 HD13 LEU A   7       3.235  -3.574  -0.426  1.00 83.12           H  
ATOM    105  CD2 LEU A   7       0.550  -3.877  -0.912  1.00 83.12           C  
ATOM    106 HD21 LEU A   7       0.433  -4.849  -0.432  1.00 83.12           H  
ATOM    107 HD22 LEU A   7      -0.376  -3.637  -1.436  1.00 83.12           H  
ATOM    108 HD23 LEU A   7       0.752  -3.120  -0.154  1.00 83.12           H  
ATOM    109  N   LEU A   8       1.938  -2.307  -6.108  1.00 75.25           N  
ATOM    110  H   LEU A   8       2.326  -1.377  -6.034  1.00 75.25           H  
ATOM    111  CA  LEU A   8       1.312  -2.701  -7.381  1.00 75.25           C  
ATOM    112  HA  LEU A   8       0.861  -3.686  -7.262  1.00 75.25           H  
ATOM    113  C   LEU A   8       2.328  -2.887  -8.521  1.00 75.25           C  
ATOM    114  CB  LEU A   8       0.193  -1.709  -7.753  1.00 75.25           C  
ATOM    115  HB2 LEU A   8       0.636  -0.721  -7.877  1.00 75.25           H  
ATOM    116  HB3 LEU A   8      -0.228  -2.006  -8.714  1.00 75.25           H  
ATOM    117  O   LEU A   8       1.941  -2.911  -9.688  1.00 75.25           O  
ATOM    118  CG  LEU A   8      -0.965  -1.615  -6.744  1.00 75.25           C  
ATOM    119  HG  LEU A   8      -0.583  -1.286  -5.778  1.00 75.25           H  
ATOM    120  CD1 LEU A   8      -1.973  -0.575  -7.238  1.00 75.25           C  
ATOM    121 HD11 LEU A   8      -1.479   0.390  -7.358  1.00 75.25           H  
ATOM    122 HD12 LEU A   8      -2.780  -0.471  -6.513  1.00 75.25           H  
ATOM    123 HD13 LEU A   8      -2.390  -0.887  -8.195  1.00 75.25           H  
ATOM    124  CD2 LEU A   8      -1.701  -2.943  -6.561  1.00 75.25           C  
ATOM    125 HD21 LEU A   8      -2.035  -3.323  -7.527  1.00 75.25           H  
ATOM    126 HD22 LEU A   8      -2.563  -2.806  -5.908  1.00 75.25           H  
ATOM    127 HD23 LEU A   8      -1.038  -3.675  -6.100  1.00 75.25           H  
ATOM    128  N   LYS A   9       3.616  -2.978  -8.192  1.00 72.31           N  
ATOM    129  H   LYS A   9       3.845  -3.095  -7.215  1.00 72.31           H  
ATOM    130  CA  LYS A   9       4.657  -3.458  -9.101  1.00 72.31           C  
ATOM    131  HA  LYS A   9       4.244  -3.694 -10.082  1.00 72.31           H  
ATOM    132  C   LYS A   9       5.188  -4.784  -8.580  1.00 72.31           C  
ATOM    133  CB  LYS A   9       5.789  -2.436  -9.239  1.00 72.31           C  
ATOM    134  HB2 LYS A   9       6.014  -2.007  -8.262  1.00 72.31           H  
ATOM    135  HB3 LYS A   9       6.675  -2.964  -9.589  1.00 72.31           H  
ATOM    136  O   LYS A   9       5.426  -5.652  -9.440  1.00 72.31           O  
ATOM    137  CG  LYS A   9       5.448  -1.338 -10.250  1.00 72.31           C  
ATOM    138  HG2 LYS A   9       4.595  -0.760  -9.894  1.00 72.31           H  
ATOM    139  HG3 LYS A   9       5.197  -1.796 -11.207  1.00 72.31           H  
ATOM    140  CD  LYS A   9       6.664  -0.425 -10.424  1.00 72.31           C  
ATOM    141  HD2 LYS A   9       6.879   0.059  -9.471  1.00 72.31           H  
ATOM    142  HD3 LYS A   9       7.522  -1.028 -10.720  1.00 72.31           H  
ATOM    143  CE  LYS A   9       6.387   0.629 -11.498  1.00 72.31           C  
ATOM    144  HE2 LYS A   9       6.198   0.117 -12.441  1.00 72.31           H  
ATOM    145  HE3 LYS A   9       5.482   1.171 -11.223  1.00 72.31           H  
ATOM    146  NZ  LYS A   9       7.530   1.563 -11.631  1.00 72.31           N  
ATOM    147  HZ1 LYS A   9       7.345   2.251 -12.346  1.00 72.31           H  
ATOM    148  HZ2 LYS A   9       8.364   1.050 -11.882  1.00 72.31           H  
ATOM    149  HZ3 LYS A   9       7.699   2.034 -10.753  1.00 72.31           H  
ATOM    150  OXT LYS A   9       5.358  -4.860  -7.345  1.00 72.31           O  
TER     151      LYS A   9                                                       
END
