# Supplementary material for: Unveiling the Bioactive Potential of the Invasive Jellyfish Phyllorhiza punctata Through Integrative Transcriptomic and Proteomic Analyses
Source: Biomolecules. 2025 Aug 4;15(8):1121. doi: 10.3390/biom15081121 (PMC12383608; doi:10.3390/biom15081121)
Supplement: Supplementary file 1 [file biomolecules-15-01121-s001.zip › Suplementary Material/FileS3/Alphafold2/XP_065060802_4203_relaxed_rank_001_alphafold2_ptm_model_4_seed_000.pdb]

ATOM      1  N   PHE A   1       4.154  -6.174   4.541  1.00 81.38           N  
ATOM      2  H   PHE A   1       5.129  -6.110   4.287  1.00 81.38           H  
ATOM      3  H2  PHE A   1       3.761  -6.992   4.097  1.00 81.38           H  
ATOM      4  H3  PHE A   1       4.089  -6.267   5.545  1.00 81.38           H  
ATOM      5  CA  PHE A   1       3.451  -4.951   4.097  1.00 81.38           C  
ATOM      6  HA  PHE A   1       3.929  -4.104   4.589  1.00 81.38           H  
ATOM      7  C   PHE A   1       1.991  -4.919   4.558  1.00 81.38           C  
ATOM      8  CB  PHE A   1       3.613  -4.722   2.591  1.00 81.38           C  
ATOM      9  HB2 PHE A   1       4.573  -5.124   2.268  1.00 81.38           H  
ATOM     10  HB3 PHE A   1       2.833  -5.256   2.047  1.00 81.38           H  
ATOM     11  O   PHE A   1       1.594  -3.928   5.150  1.00 81.38           O  
ATOM     12  CG  PHE A   1       3.594  -3.252   2.232  1.00 81.38           C  
ATOM     13  CD1 PHE A   1       2.455  -2.678   1.637  1.00 81.38           C  
ATOM     14  HD1 PHE A   1       1.579  -3.273   1.425  1.00 81.38           H  
ATOM     15  CD2 PHE A   1       4.723  -2.450   2.502  1.00 81.38           C  
ATOM     16  HD2 PHE A   1       5.612  -2.874   2.944  1.00 81.38           H  
ATOM     17  CE1 PHE A   1       2.453  -1.314   1.299  1.00 81.38           C  
ATOM     18  HE1 PHE A   1       1.580  -0.869   0.845  1.00 81.38           H  
ATOM     19  CE2 PHE A   1       4.713  -1.084   2.171  1.00 81.38           C  
ATOM     20  HE2 PHE A   1       5.578  -0.467   2.367  1.00 81.38           H  
ATOM     21  CZ  PHE A   1       3.581  -0.518   1.561  1.00 81.38           C  
ATOM     22  HZ  PHE A   1       3.571   0.530   1.304  1.00 81.38           H  
ATOM     23  N   CYS A   2       1.227  -6.011   4.393  1.00 80.81           N  
ATOM     24  H   CYS A   2       1.542  -6.750   3.781  1.00 80.81           H  
ATOM     25  CA  CYS A   2      -0.185  -6.115   4.812  1.00 80.81           C  
ATOM     26  HA  CYS A   2      -0.789  -5.500   4.145  1.00 80.81           H  
ATOM     27  C   CYS A   2      -0.478  -5.623   6.248  1.00 80.81           C  
ATOM     28  CB  CYS A   2      -0.614  -7.589   4.651  1.00 80.81           C  
ATOM     29  HB2 CYS A   2      -0.699  -8.068   5.626  1.00 80.81           H  
ATOM     30  HB3 CYS A   2       0.092  -8.150   4.040  1.00 80.81           H  
ATOM     31  O   CYS A   2      -1.407  -4.856   6.463  1.00 80.81           O  
ATOM     32  SG  CYS A   2      -2.221  -7.654   3.830  1.00 80.81           S  
ATOM     33  HG  CYS A   2      -2.545  -8.921   4.102  1.00 80.81           H  
ATOM     34  N   ALA A   3       0.365  -5.986   7.222  1.00 82.62           N  
ATOM     35  H   ALA A   3       1.084  -6.662   7.011  1.00 82.62           H  
ATOM     36  CA  ALA A   3       0.136  -5.678   8.638  1.00 82.62           C  
ATOM     37  HA  ALA A   3      -0.797  -6.151   8.947  1.00 82.62           H  
ATOM     38  C   ALA A   3      -0.002  -4.177   8.974  1.00 82.62           C  
ATOM     39  CB  ALA A   3       1.282  -6.307   9.441  1.00 82.62           C  
ATOM     40  HB1 ALA A   3       2.234  -5.852   9.166  1.00 82.62           H  
ATOM     41  HB2 ALA A   3       1.109  -6.139  10.504  1.00 82.62           H  
ATOM     42  HB3 ALA A   3       1.319  -7.382   9.265  1.00 82.62           H  
ATOM     43  O   ALA A   3      -0.688  -3.838   9.929  1.00 82.62           O  
ATOM     44  N   VAL A   4       0.626  -3.282   8.204  1.00 87.50           N  
ATOM     45  H   VAL A   4       1.109  -3.604   7.378  1.00 87.50           H  
ATOM     46  CA  VAL A   4       0.575  -1.829   8.465  1.00 87.50           C  
ATOM     47  HA  VAL A   4       0.509  -1.663   9.540  1.00 87.50           H  
ATOM     48  C   VAL A   4      -0.676  -1.185   7.854  1.00 87.50           C  
ATOM     49  CB  VAL A   4       1.866  -1.146   7.965  1.00 87.50           C  
ATOM     50  HB  VAL A   4       1.959  -1.308   6.891  1.00 87.50           H  
ATOM     51  O   VAL A   4      -1.167  -0.193   8.380  1.00 87.50           O  
ATOM     52  CG1 VAL A   4       1.890   0.364   8.231  1.00 87.50           C  
ATOM     53 HG11 VAL A   4       1.114   0.860   7.648  1.00 87.50           H  
ATOM     54 HG12 VAL A   4       1.721   0.561   9.290  1.00 87.50           H  
ATOM     55 HG13 VAL A   4       2.851   0.784   7.934  1.00 87.50           H  
ATOM     56  CG2 VAL A   4       3.103  -1.749   8.651  1.00 87.50           C  
ATOM     57 HG21 VAL A   4       4.003  -1.238   8.308  1.00 87.50           H  
ATOM     58 HG22 VAL A   4       3.020  -1.633   9.731  1.00 87.50           H  
ATOM     59 HG23 VAL A   4       3.199  -2.809   8.413  1.00 87.50           H  
ATOM     60  N   TYR A   5      -1.204  -1.753   6.767  1.00 90.56           N  
ATOM     61  H   TYR A   5      -0.815  -2.626   6.440  1.00 90.56           H  
ATOM     62  CA  TYR A   5      -2.306  -1.166   5.997  1.00 90.56           C  
ATOM     63  HA  TYR A   5      -2.430  -0.119   6.272  1.00 90.56           H  
ATOM     64  C   TYR A   5      -3.663  -1.818   6.250  1.00 90.56           C  
ATOM     65  CB  TYR A   5      -1.969  -1.214   4.504  1.00 90.56           C  
ATOM     66  HB2 TYR A   5      -1.606  -2.208   4.242  1.00 90.56           H  
ATOM     67  HB3 TYR A   5      -2.880  -1.045   3.930  1.00 90.56           H  
ATOM     68  O   TYR A   5      -4.673  -1.218   5.930  1.00 90.56           O  
ATOM     69  CG  TYR A   5      -0.959  -0.168   4.087  1.00 90.56           C  
ATOM     70  CD1 TYR A   5      -1.405   1.099   3.663  1.00 90.56           C  
ATOM     71  HD1 TYR A   5      -2.463   1.313   3.641  1.00 90.56           H  
ATOM     72  CD2 TYR A   5       0.417  -0.451   4.139  1.00 90.56           C  
ATOM     73  HD2 TYR A   5       0.758  -1.418   4.479  1.00 90.56           H  
ATOM     74  CE1 TYR A   5      -0.477   2.074   3.252  1.00 90.56           C  
ATOM     75  HE1 TYR A   5      -0.826   3.035   2.902  1.00 90.56           H  
ATOM     76  CE2 TYR A   5       1.348   0.531   3.757  1.00 90.56           C  
ATOM     77  HE2 TYR A   5       2.409   0.332   3.805  1.00 90.56           H  
ATOM     78  OH  TYR A   5       1.811   2.711   2.885  1.00 90.56           O  
ATOM     79  HH  TYR A   5       1.384   3.507   2.557  1.00 90.56           H  
ATOM     80  CZ  TYR A   5       0.904   1.786   3.293  1.00 90.56           C  
ATOM     81  N   CYS A   6      -3.727  -3.026   6.810  1.00 88.88           N  
ATOM     82  H   CYS A   6      -2.885  -3.566   6.950  1.00 88.88           H  
ATOM     83  CA  CYS A   6      -5.026  -3.641   7.098  1.00 88.88           C  
ATOM     84  HA  CYS A   6      -5.692  -3.497   6.247  1.00 88.88           H  
ATOM     85  C   CYS A   6      -5.745  -3.015   8.295  1.00 88.88           C  
ATOM     86  CB  CYS A   6      -4.842  -5.142   7.330  1.00 88.88           C  
ATOM     87  HB2 CYS A   6      -4.027  -5.320   8.032  1.00 88.88           H  
ATOM     88  HB3 CYS A   6      -5.763  -5.550   7.747  1.00 88.88           H  
ATOM     89  O   CYS A   6      -6.948  -3.197   8.431  1.00 88.88           O  
ATOM     90  SG  CYS A   6      -4.510  -5.957   5.750  1.00 88.88           S  
ATOM     91  HG  CYS A   6      -5.640  -5.581   5.144  1.00 88.88           H  
ATOM     92  N   ASN A   7      -5.008  -2.338   9.175  1.00 79.12           N  
ATOM     93  H   ASN A   7      -4.030  -2.190   8.974  1.00 79.12           H  
ATOM     94  CA  ASN A   7      -5.550  -1.800  10.422  1.00 79.12           C  
ATOM     95  HA  ASN A   7      -6.592  -2.107  10.502  1.00 79.12           H  
ATOM     96  C   ASN A   7      -5.599  -0.269  10.447  1.00 79.12           C  
ATOM     97  CB  ASN A   7      -4.748  -2.395  11.595  1.00 79.12           C  
ATOM     98  HB2 ASN A   7      -4.089  -1.633  12.011  1.00 79.12           H  
ATOM     99  HB3 ASN A   7      -4.127  -3.223  11.252  1.00 79.12           H  
ATOM    100  O   ASN A   7      -5.852   0.325  11.493  1.00 79.12           O  
ATOM    101  CG  ASN A   7      -5.630  -2.943  12.700  1.00 79.12           C  
ATOM    102  ND2 ASN A   7      -5.051  -3.250  13.836  1.00 79.12           N  
ATOM    103 HD21 ASN A   7      -4.073  -3.049  13.985  1.00 79.12           H  
ATOM    104 HD22 ASN A   7      -5.673  -3.600  14.551  1.00 79.12           H  
ATOM    105  OD1 ASN A   7      -6.817  -3.176  12.569  1.00 79.12           O  
ATOM    106  N   ARG A   8      -5.304   0.356   9.309  1.00 64.81           N  
ATOM    107  H   ARG A   8      -5.282  -0.189   8.459  1.00 64.81           H  
ATOM    108  CA  ARG A   8      -5.444   1.787   9.096  1.00 64.81           C  
ATOM    109  HA  ARG A   8      -5.863   2.257   9.986  1.00 64.81           H  
ATOM    110  C   ARG A   8      -6.457   2.006   7.990  1.00 64.81           C  
ATOM    111  CB  ARG A   8      -4.077   2.386   8.765  1.00 64.81           C  
ATOM    112  HB2 ARG A   8      -3.785   2.102   7.754  1.00 64.81           H  
ATOM    113  HB3 ARG A   8      -3.338   2.002   9.469  1.00 64.81           H  
ATOM    114  O   ARG A   8      -7.277   2.928   8.162  1.00 64.81           O  
ATOM    115  CG  ARG A   8      -4.145   3.906   8.895  1.00 64.81           C  
ATOM    116  HG2 ARG A   8      -4.433   4.163   9.915  1.00 64.81           H  
ATOM    117  HG3 ARG A   8      -4.883   4.312   8.203  1.00 64.81           H  
ATOM    118  CD  ARG A   8      -2.781   4.514   8.587  1.00 64.81           C  
ATOM    119  HD2 ARG A   8      -2.560   4.357   7.531  1.00 64.81           H  
ATOM    120  HD3 ARG A   8      -2.026   4.009   9.190  1.00 64.81           H  
ATOM    121  NE  ARG A   8      -2.770   5.951   8.902  1.00 64.81           N  
ATOM    122  HE  ARG A   8      -3.629   6.321   9.283  1.00 64.81           H  
ATOM    123  NH1 ARG A   8      -0.637   6.381   8.200  1.00 64.81           N  
ATOM    124 HH11 ARG A   8      -0.571   5.416   7.911  1.00 64.81           H  
ATOM    125 HH12 ARG A   8       0.133   7.021   8.069  1.00 64.81           H  
ATOM    126  NH2 ARG A   8      -1.857   8.018   9.109  1.00 64.81           N  
ATOM    127 HH21 ARG A   8      -2.718   8.341   9.527  1.00 64.81           H  
ATOM    128 HH22 ARG A   8      -1.084   8.655   8.980  1.00 64.81           H  
ATOM    129  CZ  ARG A   8      -1.759   6.775   8.735  1.00 64.81           C  
ATOM    130  OXT ARG A   8      -6.328   1.272   6.991  1.00 64.81           O  
TER     131      ARG A   8                                                       
END
