# Supplementary material for: Unveiling the Bioactive Potential of the Invasive Jellyfish Phyllorhiza punctata Through Integrative Transcriptomic and Proteomic Analyses
Source: Biomolecules. 2025 Aug 4;15(8):1121. doi: 10.3390/biom15081121 (PMC12383608; doi:10.3390/biom15081121)
Supplement: Supplementary file 1 [file biomolecules-15-01121-s001.zip › Suplementary Material/FileS3/Alphafold2/XP_065060804_4660_relaxed_rank_001_alphafold2_ptm_model_3_seed_000.pdb]

ATOM      1  N   GLY A   1      -7.099   8.265   5.452  1.00 79.00           N  
ATOM      2  H   GLY A   1      -7.623   8.770   6.152  1.00 79.00           H  
ATOM      3  H2  GLY A   1      -7.071   7.284   5.692  1.00 79.00           H  
ATOM      4  H3  GLY A   1      -7.552   8.359   4.554  1.00 79.00           H  
ATOM      5  CA  GLY A   1      -5.717   8.774   5.376  1.00 79.00           C  
ATOM      6  HA2 GLY A   1      -5.705   9.807   5.029  1.00 79.00           H  
ATOM      7  HA3 GLY A   1      -5.236   8.702   6.351  1.00 79.00           H  
ATOM      8  C   GLY A   1      -4.964   7.899   4.408  1.00 79.00           C  
ATOM      9  O   GLY A   1      -5.109   6.688   4.502  1.00 79.00           O  
ATOM     10  N   CYS A   2      -4.277   8.479   3.428  1.00 82.62           N  
ATOM     11  H   CYS A   2      -4.183   9.483   3.381  1.00 82.62           H  
ATOM     12  CA  CYS A   2      -3.572   7.708   2.403  1.00 82.62           C  
ATOM     13  HA  CYS A   2      -4.290   7.064   1.895  1.00 82.62           H  
ATOM     14  C   CYS A   2      -2.497   6.806   3.033  1.00 82.62           C  
ATOM     15  CB  CYS A   2      -2.984   8.675   1.368  1.00 82.62           C  
ATOM     16  HB2 CYS A   2      -2.275   9.349   1.849  1.00 82.62           H  
ATOM     17  HB3 CYS A   2      -2.453   8.108   0.603  1.00 82.62           H  
ATOM     18  O   CYS A   2      -1.833   7.211   3.986  1.00 82.62           O  
ATOM     19  SG  CYS A   2      -4.332   9.620   0.593  1.00 82.62           S  
ATOM     20  HG  CYS A   2      -3.587  10.276  -0.301  1.00 82.62           H  
ATOM     21  N   LEU A   3      -2.363   5.584   2.513  1.00 81.75           N  
ATOM     22  H   LEU A   3      -2.918   5.337   1.706  1.00 81.75           H  
ATOM     23  CA  LEU A   3      -1.400   4.589   2.989  1.00 81.75           C  
ATOM     24  HA  LEU A   3      -1.534   4.481   4.065  1.00 81.75           H  
ATOM     25  C   LEU A   3       0.040   5.051   2.709  1.00 81.75           C  
ATOM     26  CB  LEU A   3      -1.686   3.238   2.304  1.00 81.75           C  
ATOM     27  HB2 LEU A   3      -1.892   3.421   1.250  1.00 81.75           H  
ATOM     28  HB3 LEU A   3      -0.795   2.613   2.351  1.00 81.75           H  
ATOM     29  O   LEU A   3       0.303   5.569   1.620  1.00 81.75           O  
ATOM     30  CG  LEU A   3      -2.858   2.471   2.943  1.00 81.75           C  
ATOM     31  HG  LEU A   3      -3.646   3.171   3.221  1.00 81.75           H  
ATOM     32  CD1 LEU A   3      -3.446   1.469   1.951  1.00 81.75           C  
ATOM     33 HD11 LEU A   3      -3.813   1.991   1.067  1.00 81.75           H  
ATOM     34 HD12 LEU A   3      -4.279   0.938   2.413  1.00 81.75           H  
ATOM     35 HD13 LEU A   3      -2.685   0.748   1.653  1.00 81.75           H  
ATOM     36  CD2 LEU A   3      -2.400   1.708   4.188  1.00 81.75           C  
ATOM     37 HD21 LEU A   3      -1.618   0.994   3.927  1.00 81.75           H  
ATOM     38 HD22 LEU A   3      -3.243   1.166   4.618  1.00 81.75           H  
ATOM     39 HD23 LEU A   3      -2.017   2.402   4.936  1.00 81.75           H  
ATOM     40  N   PRO A   4       0.978   4.869   3.655  1.00 75.56           N  
ATOM     41  CA  PRO A   4       2.359   5.272   3.461  1.00 75.56           C  
ATOM     42  HA  PRO A   4       2.396   6.298   3.094  1.00 75.56           H  
ATOM     43  C   PRO A   4       3.034   4.349   2.444  1.00 75.56           C  
ATOM     44  CB  PRO A   4       3.004   5.216   4.849  1.00 75.56           C  
ATOM     45  HB2 PRO A   4       2.864   6.173   5.352  1.00 75.56           H  
ATOM     46  HB3 PRO A   4       4.064   4.963   4.803  1.00 75.56           H  
ATOM     47  O   PRO A   4       3.070   3.131   2.609  1.00 75.56           O  
ATOM     48  CG  PRO A   4       2.195   4.141   5.575  1.00 75.56           C  
ATOM     49  HG2 PRO A   4       2.602   3.158   5.340  1.00 75.56           H  
ATOM     50  HG3 PRO A   4       2.185   4.300   6.653  1.00 75.56           H  
ATOM     51  CD  PRO A   4       0.798   4.270   4.969  1.00 75.56           C  
ATOM     52  HD2 PRO A   4       0.192   4.933   5.588  1.00 75.56           H  
ATOM     53  HD3 PRO A   4       0.332   3.287   4.896  1.00 75.56           H  
ATOM     54  N   THR A   5       3.622   4.953   1.413  1.00 82.69           N  
ATOM     55  H   THR A   5       3.430   5.934   1.269  1.00 82.69           H  
ATOM     56  CA  THR A   5       4.424   4.303   0.361  1.00 82.69           C  
ATOM     57  HA  THR A   5       3.767   3.714  -0.280  1.00 82.69           H  
ATOM     58  C   THR A   5       5.508   3.371   0.916  1.00 82.69           C  
ATOM     59  CB  THR A   5       5.088   5.409  -0.480  1.00 82.69           C  
ATOM     60  HB  THR A   5       5.832   5.920   0.130  1.00 82.69           H  
ATOM     61  O   THR A   5       5.879   2.406   0.260  1.00 82.69           O  
ATOM     62  CG2 THR A   5       5.759   4.918  -1.759  1.00 82.69           C  
ATOM     63 HG21 THR A   5       6.591   4.258  -1.512  1.00 82.69           H  
ATOM     64 HG22 THR A   5       6.150   5.763  -2.325  1.00 82.69           H  
ATOM     65 HG23 THR A   5       5.040   4.370  -2.369  1.00 82.69           H  
ATOM     66  OG1 THR A   5       4.112   6.351  -0.872  1.00 82.69           O  
ATOM     67  HG1 THR A   5       4.524   6.949  -1.500  1.00 82.69           H  
ATOM     68  N   VAL A   6       5.968   3.640   2.141  1.00 76.12           N  
ATOM     69  H   VAL A   6       5.553   4.428   2.618  1.00 76.12           H  
ATOM     70  CA  VAL A   6       7.067   2.954   2.843  1.00 76.12           C  
ATOM     71  HA  VAL A   6       7.777   2.606   2.093  1.00 76.12           H  
ATOM     72  C   VAL A   6       6.610   1.693   3.599  1.00 76.12           C  
ATOM     73  CB  VAL A   6       7.813   3.942   3.775  1.00 76.12           C  
ATOM     74  HB  VAL A   6       7.227   4.085   4.682  1.00 76.12           H  
ATOM     75  O   VAL A   6       7.351   1.130   4.392  1.00 76.12           O  
ATOM     76  CG1 VAL A   6       9.220   3.463   4.163  1.00 76.12           C  
ATOM     77 HG11 VAL A   6       9.750   4.240   4.713  1.00 76.12           H  
ATOM     78 HG12 VAL A   6       9.786   3.207   3.267  1.00 76.12           H  
ATOM     79 HG13 VAL A   6       9.180   2.587   4.810  1.00 76.12           H  
ATOM     80  CG2 VAL A   6       8.005   5.325   3.123  1.00 76.12           C  
ATOM     81 HG21 VAL A   6       8.607   5.962   3.770  1.00 76.12           H  
ATOM     82 HG22 VAL A   6       8.512   5.213   2.165  1.00 76.12           H  
ATOM     83 HG23 VAL A   6       7.046   5.823   2.977  1.00 76.12           H  
ATOM     84  N   ALA A   7       5.380   1.221   3.389  1.00 72.88           N  
ATOM     85  H   ALA A   7       4.748   1.737   2.793  1.00 72.88           H  
ATOM     86  CA  ALA A   7       5.043  -0.164   3.734  1.00 72.88           C  
ATOM     87  HA  ALA A   7       5.534  -0.425   4.671  1.00 72.88           H  
ATOM     88  C   ALA A   7       5.568  -1.176   2.683  1.00 72.88           C  
ATOM     89  CB  ALA A   7       3.533  -0.261   3.978  1.00 72.88           C  
ATOM     90  HB1 ALA A   7       3.243   0.435   4.766  1.00 72.88           H  
ATOM     91  HB2 ALA A   7       2.994  -0.016   3.063  1.00 72.88           H  
ATOM     92  HB3 ALA A   7       3.278  -1.274   4.287  1.00 72.88           H  
ATOM     93  O   ALA A   7       5.349  -2.377   2.837  1.00 72.88           O  
ATOM     94  N   ARG A   8       6.234  -0.695   1.621  1.00 55.50           N  
ATOM     95  H   ARG A   8       6.448   0.292   1.618  1.00 55.50           H  
ATOM     96  CA  ARG A   8       7.037  -1.472   0.664  1.00 55.50           C  
ATOM     97  HA  ARG A   8       6.963  -2.538   0.878  1.00 55.50           H  
ATOM     98  C   ARG A   8       8.510  -1.117   0.833  1.00 55.50           C  
ATOM     99  CB  ARG A   8       6.611  -1.187  -0.785  1.00 55.50           C  
ATOM    100  HB2 ARG A   8       7.283  -1.722  -1.455  1.00 55.50           H  
ATOM    101  HB3 ARG A   8       6.722  -0.119  -0.973  1.00 55.50           H  
ATOM    102  O   ARG A   8       9.318  -2.053   0.678  1.00 55.50           O  
ATOM    103  CG  ARG A   8       5.170  -1.609  -1.089  1.00 55.50           C  
ATOM    104  HG2 ARG A   8       4.503  -1.076  -0.412  1.00 55.50           H  
ATOM    105  HG3 ARG A   8       5.046  -2.679  -0.922  1.00 55.50           H  
ATOM    106  CD  ARG A   8       4.775  -1.239  -2.528  1.00 55.50           C  
ATOM    107  HD2 ARG A   8       3.708  -1.015  -2.531  1.00 55.50           H  
ATOM    108  HD3 ARG A   8       5.304  -0.332  -2.818  1.00 55.50           H  
ATOM    109  NE  ARG A   8       5.010  -2.333  -3.492  1.00 55.50           N  
ATOM    110  HE  ARG A   8       4.936  -3.268  -3.118  1.00 55.50           H  
ATOM    111  NH1 ARG A   8       5.516  -1.058  -5.334  1.00 55.50           N  
ATOM    112 HH11 ARG A   8       5.603  -0.256  -4.727  1.00 55.50           H  
ATOM    113 HH12 ARG A   8       5.744  -0.986  -6.315  1.00 55.50           H  
ATOM    114  NH2 ARG A   8       5.267  -3.260  -5.553  1.00 55.50           N  
ATOM    115 HH21 ARG A   8       5.106  -4.173  -5.152  1.00 55.50           H  
ATOM    116 HH22 ARG A   8       5.486  -3.170  -6.535  1.00 55.50           H  
ATOM    117  CZ  ARG A   8       5.263  -2.211  -4.782  1.00 55.50           C  
ATOM    118  OXT ARG A   8       8.769   0.090   1.039  1.00 55.50           O  
TER     119      ARG A   8                                                       
END
