# Supplementary material for: Unveiling the Bioactive Potential of the Invasive Jellyfish Phyllorhiza punctata Through Integrative Transcriptomic and Proteomic Analyses
Source: Biomolecules. 2025 Aug 4;15(8):1121. doi: 10.3390/biom15081121 (PMC12383608; doi:10.3390/biom15081121)
Supplement: Supplementary file 1 [file biomolecules-15-01121-s001.zip › Suplementary Material/FileS3/Alphafold2/XP_065060867_704_relaxed_rank_001_alphafold2_ptm_model_4_seed_000.pdb]

ATOM      1  N   ALA A   1       9.897   6.747   9.006  1.00 70.12           N  
ATOM      2  H   ALA A   1       9.525   7.449   8.383  1.00 70.12           H  
ATOM      3  H2  ALA A   1      10.830   6.509   8.701  1.00 70.12           H  
ATOM      4  H3  ALA A   1       9.934   7.135   9.938  1.00 70.12           H  
ATOM      5  CA  ALA A   1       9.019   5.556   8.983  1.00 70.12           C  
ATOM      6  HA  ALA A   1       8.023   5.866   9.297  1.00 70.12           H  
ATOM      7  C   ALA A   1       9.466   4.505   9.999  1.00 70.12           C  
ATOM      8  CB  ALA A   1       8.883   4.980   7.570  1.00 70.12           C  
ATOM      9  HB1 ALA A   1       8.488   5.739   6.895  1.00 70.12           H  
ATOM     10  HB2 ALA A   1       8.194   4.136   7.585  1.00 70.12           H  
ATOM     11  HB3 ALA A   1       9.851   4.640   7.200  1.00 70.12           H  
ATOM     12  O   ALA A   1       8.678   4.168  10.867  1.00 70.12           O  
ATOM     13  N   LEU A   2      10.728   4.058   9.958  1.00 82.31           N  
ATOM     14  H   LEU A   2      11.321   4.293   9.175  1.00 82.31           H  
ATOM     15  CA  LEU A   2      11.232   2.984  10.829  1.00 82.31           C  
ATOM     16  HA  LEU A   2      10.600   2.111  10.665  1.00 82.31           H  
ATOM     17  C   LEU A   2      11.146   3.309  12.336  1.00 82.31           C  
ATOM     18  CB  LEU A   2      12.668   2.653  10.369  1.00 82.31           C  
ATOM     19  HB2 LEU A   2      12.789   2.976   9.335  1.00 82.31           H  
ATOM     20  HB3 LEU A   2      13.390   3.225  10.952  1.00 82.31           H  
ATOM     21  O   LEU A   2      10.611   2.522  13.106  1.00 82.31           O  
ATOM     22  CG  LEU A   2      13.005   1.147  10.433  1.00 82.31           C  
ATOM     23  HG  LEU A   2      12.103   0.564  10.619  1.00 82.31           H  
ATOM     24  CD1 LEU A   2      13.597   0.692   9.098  1.00 82.31           C  
ATOM     25 HD11 LEU A   2      14.504   1.252   8.871  1.00 82.31           H  
ATOM     26 HD12 LEU A   2      13.844  -0.368   9.154  1.00 82.31           H  
ATOM     27 HD13 LEU A   2      12.868   0.829   8.299  1.00 82.31           H  
ATOM     28  CD2 LEU A   2      14.012   0.849  11.540  1.00 82.31           C  
ATOM     29 HD21 LEU A   2      14.208  -0.222  11.577  1.00 82.31           H  
ATOM     30 HD22 LEU A   2      14.950   1.373  11.357  1.00 82.31           H  
ATOM     31 HD23 LEU A   2      13.604   1.154  12.504  1.00 82.31           H  
ATOM     32  N   MET A   3      11.560   4.517  12.743  1.00 80.06           N  
ATOM     33  H   MET A   3      12.076   5.093  12.093  1.00 80.06           H  
ATOM     34  CA  MET A   3      11.476   4.966  14.146  1.00 80.06           C  
ATOM     35  HA  MET A   3      12.041   4.281  14.779  1.00 80.06           H  
ATOM     36  C   MET A   3      10.050   4.986  14.707  1.00 80.06           C  
ATOM     37  CB  MET A   3      12.073   6.376  14.275  1.00 80.06           C  
ATOM     38  HB2 MET A   3      11.643   6.876  15.144  1.00 80.06           H  
ATOM     39  HB3 MET A   3      11.829   6.968  13.393  1.00 80.06           H  
ATOM     40  O   MET A   3       9.858   4.784  15.898  1.00 80.06           O  
ATOM     41  CG  MET A   3      13.586   6.342  14.481  1.00 80.06           C  
ATOM     42  HG2 MET A   3      13.789   5.898  15.456  1.00 80.06           H  
ATOM     43  HG3 MET A   3      14.052   5.720  13.716  1.00 80.06           H  
ATOM     44  SD  MET A   3      14.330   7.991  14.420  1.00 80.06           S  
ATOM     45  CE  MET A   3      15.716   7.754  15.565  1.00 80.06           C  
ATOM     46  HE1 MET A   3      15.338   7.508  16.558  1.00 80.06           H  
ATOM     47  HE2 MET A   3      16.300   8.673  15.624  1.00 80.06           H  
ATOM     48  HE3 MET A   3      16.356   6.946  15.210  1.00 80.06           H  
ATOM     49  N   ASN A   4       9.040   5.197  13.862  1.00 81.81           N  
ATOM     50  H   ASN A   4       9.220   5.201  12.868  1.00 81.81           H  
ATOM     51  CA  ASN A   4       7.661   5.298  14.327  1.00 81.81           C  
ATOM     52  HA  ASN A   4       7.655   5.853  15.265  1.00 81.81           H  
ATOM     53  C   ASN A   4       7.034   3.929  14.631  1.00 81.81           C  
ATOM     54  CB  ASN A   4       6.863   6.101  13.293  1.00 81.81           C  
ATOM     55  HB2 ASN A   4       6.628   5.475  12.432  1.00 81.81           H  
ATOM     56  HB3 ASN A   4       7.450   6.959  12.964  1.00 81.81           H  
ATOM     57  O   ASN A   4       5.996   3.888  15.273  1.00 81.81           O  
ATOM     58  CG  ASN A   4       5.589   6.656  13.896  1.00 81.81           C  
ATOM     59  ND2 ASN A   4       4.467   6.006  13.718  1.00 81.81           N  
ATOM     60 HD21 ASN A   4       3.715   6.366  14.286  1.00 81.81           H  
ATOM     61 HD22 ASN A   4       4.515   5.035  13.444  1.00 81.81           H  
ATOM     62  OD1 ASN A   4       5.578   7.688  14.535  1.00 81.81           O  
ATOM     63  N   PHE A   5       7.637   2.832  14.163  1.00 85.19           N  
ATOM     64  H   PHE A   5       8.497   2.925  13.641  1.00 85.19           H  
ATOM     65  CA  PHE A   5       7.184   1.470  14.462  1.00 85.19           C  
ATOM     66  HA  PHE A   5       6.109   1.470  14.644  1.00 85.19           H  
ATOM     67  C   PHE A   5       7.837   0.895  15.726  1.00 85.19           C  
ATOM     68  CB  PHE A   5       7.470   0.587  13.241  1.00 85.19           C  
ATOM     69  HB2 PHE A   5       8.542   0.402  13.172  1.00 85.19           H  
ATOM     70  HB3 PHE A   5       7.171   1.121  12.339  1.00 85.19           H  
ATOM     71  O   PHE A   5       7.341  -0.062  16.291  1.00 85.19           O  
ATOM     72  CG  PHE A   5       6.727  -0.733  13.266  1.00 85.19           C  
ATOM     73  CD1 PHE A   5       7.334  -1.891  13.789  1.00 85.19           C  
ATOM     74  HD1 PHE A   5       8.336  -1.846  14.192  1.00 85.19           H  
ATOM     75  CD2 PHE A   5       5.399  -0.792  12.801  1.00 85.19           C  
ATOM     76  HD2 PHE A   5       4.916   0.097  12.424  1.00 85.19           H  
ATOM     77  CE1 PHE A   5       6.617  -3.099  13.845  1.00 85.19           C  
ATOM     78  HE1 PHE A   5       7.073  -3.977  14.280  1.00 85.19           H  
ATOM     79  CE2 PHE A   5       4.685  -2.002  12.852  1.00 85.19           C  
ATOM     80  HE2 PHE A   5       3.659  -2.043  12.516  1.00 85.19           H  
ATOM     81  CZ  PHE A   5       5.294  -3.155  13.375  1.00 85.19           C  
ATOM     82  HZ  PHE A   5       4.739  -4.079  13.440  1.00 85.19           H  
ATOM     83  N   VAL A   6       8.964   1.461  16.165  1.00 87.19           N  
ATOM     84  H   VAL A   6       9.359   2.232  15.645  1.00 87.19           H  
ATOM     85  CA  VAL A   6       9.652   1.006  17.385  1.00 87.19           C  
ATOM     86  HA  VAL A   6       9.512  -0.068  17.503  1.00 87.19           H  
ATOM     87  C   VAL A   6       9.054   1.644  18.639  1.00 87.19           C  
ATOM     88  CB  VAL A   6      11.163   1.280  17.260  1.00 87.19           C  
ATOM     89  HB  VAL A   6      11.312   2.317  16.959  1.00 87.19           H  
ATOM     90  O   VAL A   6       9.135   1.068  19.717  1.00 87.19           O  
ATOM     91  CG1 VAL A   6      11.947   1.049  18.556  1.00 87.19           C  
ATOM     92 HG11 VAL A   6      13.017   1.160  18.376  1.00 87.19           H  
ATOM     93 HG12 VAL A   6      11.747   0.048  18.937  1.00 87.19           H  
ATOM     94 HG13 VAL A   6      11.653   1.779  19.310  1.00 87.19           H  
ATOM     95  CG2 VAL A   6      11.769   0.370  16.181  1.00 87.19           C  
ATOM     96 HG21 VAL A   6      12.837   0.568  16.083  1.00 87.19           H  
ATOM     97 HG22 VAL A   6      11.293   0.554  15.218  1.00 87.19           H  
ATOM     98 HG23 VAL A   6      11.623  -0.675  16.454  1.00 87.19           H  
ATOM     99  N   VAL A   7       8.486   2.846  18.505  1.00 81.56           N  
ATOM    100  H   VAL A   7       8.464   3.258  17.583  1.00 81.56           H  
ATOM    101  CA  VAL A   7       8.009   3.648  19.645  1.00 81.56           C  
ATOM    102  HA  VAL A   7       8.346   3.172  20.566  1.00 81.56           H  
ATOM    103  C   VAL A   7       6.475   3.682  19.751  1.00 81.56           C  
ATOM    104  CB  VAL A   7       8.642   5.059  19.615  1.00 81.56           C  
ATOM    105  HB  VAL A   7       8.196   5.632  18.802  1.00 81.56           H  
ATOM    106  O   VAL A   7       5.955   4.088  20.786  1.00 81.56           O  
ATOM    107  CG1 VAL A   7       8.442   5.826  20.930  1.00 81.56           C  
ATOM    108 HG11 VAL A   7       7.389   6.067  21.073  1.00 81.56           H  
ATOM    109 HG12 VAL A   7       8.994   6.765  20.910  1.00 81.56           H  
ATOM    110 HG13 VAL A   7       8.786   5.223  21.771  1.00 81.56           H  
ATOM    111  CG2 VAL A   7      10.164   5.010  19.387  1.00 81.56           C  
ATOM    112 HG21 VAL A   7      10.632   4.405  20.164  1.00 81.56           H  
ATOM    113 HG22 VAL A   7      10.397   4.579  18.413  1.00 81.56           H  
ATOM    114 HG23 VAL A   7      10.580   6.017  19.414  1.00 81.56           H  
ATOM    115  N   LYS A   8       5.740   3.250  18.718  1.00 66.00           N  
ATOM    116  H   LYS A   8       6.227   2.741  17.994  1.00 66.00           H  
ATOM    117  CA  LYS A   8       4.312   2.908  18.840  1.00 66.00           C  
ATOM    118  HA  LYS A   8       3.870   3.371  19.722  1.00 66.00           H  
ATOM    119  C   LYS A   8       4.165   1.417  19.072  1.00 66.00           C  
ATOM    120  CB  LYS A   8       3.514   3.277  17.585  1.00 66.00           C  
ATOM    121  HB2 LYS A   8       2.630   2.640  17.560  1.00 66.00           H  
ATOM    122  HB3 LYS A   8       4.100   3.055  16.693  1.00 66.00           H  
ATOM    123  O   LYS A   8       3.271   1.065  19.865  1.00 66.00           O  
ATOM    124  CG  LYS A   8       3.044   4.729  17.592  1.00 66.00           C  
ATOM    125  HG2 LYS A   8       2.518   4.930  18.525  1.00 66.00           H  
ATOM    126  HG3 LYS A   8       3.903   5.395  17.511  1.00 66.00           H  
ATOM    127  CD  LYS A   8       2.090   4.951  16.414  1.00 66.00           C  
ATOM    128  HD2 LYS A   8       1.293   4.210  16.464  1.00 66.00           H  
ATOM    129  HD3 LYS A   8       2.638   4.822  15.481  1.00 66.00           H  
ATOM    130  CE  LYS A   8       1.484   6.353  16.501  1.00 66.00           C  
ATOM    131  HE2 LYS A   8       1.000   6.451  17.472  1.00 66.00           H  
ATOM    132  HE3 LYS A   8       2.291   7.086  16.461  1.00 66.00           H  
ATOM    133  NZ  LYS A   8       0.499   6.589  15.417  1.00 66.00           N  
ATOM    134  HZ1 LYS A   8       0.930   6.498  14.508  1.00 66.00           H  
ATOM    135  HZ2 LYS A   8      -0.249   5.914  15.488  1.00 66.00           H  
ATOM    136  HZ3 LYS A   8       0.100   7.512  15.505  1.00 66.00           H  
ATOM    137  OXT LYS A   8       4.887   0.700  18.353  1.00 66.00           O  
TER     138      LYS A   8                                                       
END
