# Supplementary material for: Unveiling the Bioactive Potential of the Invasive Jellyfish Phyllorhiza punctata Through Integrative Transcriptomic and Proteomic Analyses
Source: Biomolecules. 2025 Aug 4;15(8):1121. doi: 10.3390/biom15081121 (PMC12383608; doi:10.3390/biom15081121)
Supplement: Supplementary file 1 [file biomolecules-15-01121-s001.zip › Suplementary Material/FileS3/Alphafold2/XP_065060964_7865_relaxed_rank_001_alphafold2_ptm_model_4_seed_000.pdb]

ATOM      1  N   LYS A   1      12.136  -2.287  -2.476  1.00 65.19           N  
ATOM      2  H   LYS A   1      12.575  -2.767  -3.249  1.00 65.19           H  
ATOM      3  H2  LYS A   1      12.504  -1.347  -2.441  1.00 65.19           H  
ATOM      4  H3  LYS A   1      12.389  -2.749  -1.614  1.00 65.19           H  
ATOM      5  CA  LYS A   1      10.657  -2.249  -2.640  1.00 65.19           C  
ATOM      6  HA  LYS A   1      10.249  -1.702  -1.790  1.00 65.19           H  
ATOM      7  C   LYS A   1       9.991  -3.628  -2.519  1.00 65.19           C  
ATOM      8  CB  LYS A   1      10.205  -1.476  -3.897  1.00 65.19           C  
ATOM      9  HB2 LYS A   1       9.169  -1.739  -4.111  1.00 65.19           H  
ATOM     10  HB3 LYS A   1      10.813  -1.762  -4.756  1.00 65.19           H  
ATOM     11  O   LYS A   1       8.970  -3.682  -1.853  1.00 65.19           O  
ATOM     12  CG  LYS A   1      10.271   0.051  -3.678  1.00 65.19           C  
ATOM     13  HG2 LYS A   1      11.309   0.349  -3.526  1.00 65.19           H  
ATOM     14  HG3 LYS A   1       9.705   0.300  -2.780  1.00 65.19           H  
ATOM     15  CD  LYS A   1       9.689   0.851  -4.860  1.00 65.19           C  
ATOM     16  HD2 LYS A   1       8.660   0.531  -5.025  1.00 65.19           H  
ATOM     17  HD3 LYS A   1      10.267   0.646  -5.761  1.00 65.19           H  
ATOM     18  CE  LYS A   1       9.707   2.365  -4.569  1.00 65.19           C  
ATOM     19  HE2 LYS A   1      10.742   2.705  -4.525  1.00 65.19           H  
ATOM     20  HE3 LYS A   1       9.263   2.536  -3.589  1.00 65.19           H  
ATOM     21  NZ  LYS A   1       8.957   3.148  -5.589  1.00 65.19           N  
ATOM     22  HZ1 LYS A   1       8.984   4.134  -5.373  1.00 65.19           H  
ATOM     23  HZ2 LYS A   1       7.986   2.873  -5.625  1.00 65.19           H  
ATOM     24  HZ3 LYS A   1       9.355   3.030  -6.509  1.00 65.19           H  
ATOM     25  N   SER A   2      10.548  -4.728  -3.053  1.00 73.38           N  
ATOM     26  H   SER A   2      11.298  -4.664  -3.727  1.00 73.38           H  
ATOM     27  CA  SER A   2       9.896  -6.058  -2.973  1.00 73.38           C  
ATOM     28  HA  SER A   2       8.931  -5.996  -3.475  1.00 73.38           H  
ATOM     29  C   SER A   2       9.609  -6.571  -1.558  1.00 73.38           C  
ATOM     30  CB  SER A   2      10.711  -7.131  -3.700  1.00 73.38           C  
ATOM     31  HB2 SER A   2      10.244  -8.104  -3.545  1.00 73.38           H  
ATOM     32  HB3 SER A   2      11.733  -7.160  -3.322  1.00 73.38           H  
ATOM     33  O   SER A   2       8.515  -7.061  -1.313  1.00 73.38           O  
ATOM     34  OG  SER A   2      10.706  -6.840  -5.072  1.00 73.38           O  
ATOM     35  HG  SER A   2      10.874  -7.644  -5.569  1.00 73.38           H  
ATOM     36  N   ALA A   3      10.541  -6.424  -0.609  1.00 83.69           N  
ATOM     37  H   ALA A   3      11.474  -6.130  -0.862  1.00 83.69           H  
ATOM     38  CA  ALA A   3      10.328  -6.934   0.751  1.00 83.69           C  
ATOM     39  HA  ALA A   3      10.063  -7.989   0.695  1.00 83.69           H  
ATOM     40  C   ALA A   3       9.178  -6.222   1.487  1.00 83.69           C  
ATOM     41  CB  ALA A   3      11.645  -6.816   1.525  1.00 83.69           C  
ATOM     42  HB1 ALA A   3      12.429  -7.380   1.019  1.00 83.69           H  
ATOM     43  HB2 ALA A   3      11.945  -5.772   1.619  1.00 83.69           H  
ATOM     44  HB3 ALA A   3      11.514  -7.234   2.523  1.00 83.69           H  
ATOM     45  O   ALA A   3       8.411  -6.853   2.205  1.00 83.69           O  
ATOM     46  N   SER A   4       9.012  -4.917   1.250  1.00 86.50           N  
ATOM     47  H   SER A   4       9.647  -4.455   0.616  1.00 86.50           H  
ATOM     48  CA  SER A   4       7.952  -4.132   1.889  1.00 86.50           C  
ATOM     49  HA  SER A   4       8.038  -4.244   2.970  1.00 86.50           H  
ATOM     50  C   SER A   4       6.558  -4.608   1.476  1.00 86.50           C  
ATOM     51  CB  SER A   4       8.121  -2.655   1.534  1.00 86.50           C  
ATOM     52  HB2 SER A   4       7.702  -2.458   0.547  1.00 86.50           H  
ATOM     53  HB3 SER A   4       9.182  -2.407   1.522  1.00 86.50           H  
ATOM     54  O   SER A   4       5.648  -4.596   2.294  1.00 86.50           O  
ATOM     55  OG  SER A   4       7.502  -1.835   2.495  1.00 86.50           O  
ATOM     56  HG  SER A   4       6.635  -2.179   2.719  1.00 86.50           H  
ATOM     57  N   TRP A   5       6.395  -5.056   0.226  1.00 88.62           N  
ATOM     58  H   TRP A   5       7.195  -5.101  -0.388  1.00 88.62           H  
ATOM     59  CA  TRP A   5       5.113  -5.556  -0.273  1.00 88.62           C  
ATOM     60  HA  TRP A   5       4.328  -4.847  -0.008  1.00 88.62           H  
ATOM     61  C   TRP A   5       4.722  -6.896   0.369  1.00 88.62           C  
ATOM     62  CB  TRP A   5       5.181  -5.655  -1.800  1.00 88.62           C  
ATOM     63  HB2 TRP A   5       5.962  -6.362  -2.078  1.00 88.62           H  
ATOM     64  HB3 TRP A   5       5.456  -4.681  -2.204  1.00 88.62           H  
ATOM     65  O   TRP A   5       3.569  -7.079   0.751  1.00 88.62           O  
ATOM     66  CG  TRP A   5       3.903  -6.079  -2.449  1.00 88.62           C  
ATOM     67  CD1 TRP A   5       2.761  -5.355  -2.481  1.00 88.62           C  
ATOM     68  HD1 TRP A   5       2.636  -4.376  -2.042  1.00 88.62           H  
ATOM     69  CD2 TRP A   5       3.602  -7.333  -3.135  1.00 88.62           C  
ATOM     70  CE2 TRP A   5       2.245  -7.288  -3.575  1.00 88.62           C  
ATOM     71  CE3 TRP A   5       4.337  -8.502  -3.432  1.00 88.62           C  
ATOM     72  HE3 TRP A   5       5.364  -8.578  -3.109  1.00 88.62           H  
ATOM     73  NE1 TRP A   5       1.782  -6.061  -3.150  1.00 88.62           N  
ATOM     74  HE1 TRP A   5       0.848  -5.710  -3.303  1.00 88.62           H  
ATOM     75  CH2 TRP A   5       2.409  -9.484  -4.573  1.00 88.62           C  
ATOM     76  HH2 TRP A   5       1.975 -10.299  -5.132  1.00 88.62           H  
ATOM     77  CZ2 TRP A   5       1.647  -8.339  -4.285  1.00 88.62           C  
ATOM     78  HZ2 TRP A   5       0.624  -8.260  -4.621  1.00 88.62           H  
ATOM     79  CZ3 TRP A   5       3.747  -9.564  -4.144  1.00 88.62           C  
ATOM     80  HZ3 TRP A   5       4.326 -10.448  -4.369  1.00 88.62           H  
ATOM     81  N   LEU A   6       5.691  -7.800   0.558  1.00 90.69           N  
ATOM     82  H   LEU A   6       6.622  -7.583   0.232  1.00 90.69           H  
ATOM     83  CA  LEU A   6       5.479  -9.066   1.271  1.00 90.69           C  
ATOM     84  HA  LEU A   6       4.614  -9.571   0.841  1.00 90.69           H  
ATOM     85  C   LEU A   6       5.148  -8.844   2.754  1.00 90.69           C  
ATOM     86  CB  LEU A   6       6.723  -9.959   1.108  1.00 90.69           C  
ATOM     87  HB2 LEU A   6       7.614  -9.343   1.227  1.00 90.69           H  
ATOM     88  HB3 LEU A   6       6.737 -10.705   1.903  1.00 90.69           H  
ATOM     89  O   LEU A   6       4.229  -9.476   3.269  1.00 90.69           O  
ATOM     90  CG  LEU A   6       6.772 -10.690  -0.245  1.00 90.69           C  
ATOM     91  HG  LEU A   6       6.493 -10.002  -1.043  1.00 90.69           H  
ATOM     92  CD1 LEU A   6       8.191 -11.186  -0.520  1.00 90.69           C  
ATOM     93 HD11 LEU A   6       8.507 -11.867   0.271  1.00 90.69           H  
ATOM     94 HD12 LEU A   6       8.875 -10.339  -0.563  1.00 90.69           H  
ATOM     95 HD13 LEU A   6       8.219 -11.712  -1.474  1.00 90.69           H  
ATOM     96  CD2 LEU A   6       5.829 -11.897  -0.267  1.00 90.69           C  
ATOM     97 HD21 LEU A   6       4.798 -11.576  -0.116  1.00 90.69           H  
ATOM     98 HD22 LEU A   6       5.896 -12.400  -1.231  1.00 90.69           H  
ATOM     99 HD23 LEU A   6       6.101 -12.601   0.519  1.00 90.69           H  
ATOM    100  N   ALA A   7       5.830  -7.910   3.422  1.00 89.88           N  
ATOM    101  H   ALA A   7       6.601  -7.445   2.964  1.00 89.88           H  
ATOM    102  CA  ALA A   7       5.565  -7.596   4.827  1.00 89.88           C  
ATOM    103  HA  ALA A   7       5.682  -8.506   5.416  1.00 89.88           H  
ATOM    104  C   ALA A   7       4.129  -7.087   5.055  1.00 89.88           C  
ATOM    105  CB  ALA A   7       6.609  -6.577   5.300  1.00 89.88           C  
ATOM    106  HB1 ALA A   7       6.509  -5.647   4.740  1.00 89.88           H  
ATOM    107  HB2 ALA A   7       6.460  -6.373   6.360  1.00 89.88           H  
ATOM    108  HB3 ALA A   7       7.611  -6.981   5.157  1.00 89.88           H  
ATOM    109  O   ALA A   7       3.460  -7.508   5.998  1.00 89.88           O  
ATOM    110  N   SER A   8       3.606  -6.245   4.157  1.00 89.12           N  
ATOM    111  H   SER A   8       4.196  -5.882   3.422  1.00 89.12           H  
ATOM    112  CA  SER A   8       2.228  -5.743   4.260  1.00 89.12           C  
ATOM    113  HA  SER A   8       2.089  -5.311   5.251  1.00 89.12           H  
ATOM    114  C   SER A   8       1.156  -6.829   4.101  1.00 89.12           C  
ATOM    115  CB  SER A   8       1.986  -4.651   3.216  1.00 89.12           C  
ATOM    116  HB2 SER A   8       2.148  -5.057   2.218  1.00 89.12           H  
ATOM    117  HB3 SER A   8       0.956  -4.303   3.292  1.00 89.12           H  
ATOM    118  O   SER A   8       0.046  -6.646   4.590  1.00 89.12           O  
ATOM    119  OG  SER A   8       2.857  -3.555   3.424  1.00 89.12           O  
ATOM    120  HG  SER A   8       2.766  -3.262   4.334  1.00 89.12           H  
ATOM    121  N   LYS A   9       1.467  -7.949   3.436  1.00 87.88           N  
ATOM    122  H   LYS A   9       2.410  -8.036   3.084  1.00 87.88           H  
ATOM    123  CA  LYS A   9       0.554  -9.089   3.230  1.00 87.88           C  
ATOM    124  HA  LYS A   9      -0.457  -8.721   3.058  1.00 87.88           H  
ATOM    125  C   LYS A   9       0.427 -10.009   4.447  1.00 87.88           C  
ATOM    126  CB  LYS A   9       1.043  -9.897   2.010  1.00 87.88           C  
ATOM    127  HB2 LYS A   9       2.085  -9.647   1.808  1.00 87.88           H  
ATOM    128  HB3 LYS A   9       1.035 -10.962   2.242  1.00 87.88           H  
ATOM    129  O   LYS A   9      -0.521 -10.776   4.491  1.00 87.88           O  
ATOM    130  CG  LYS A   9       0.247  -9.647   0.719  1.00 87.88           C  
ATOM    131  HG2 LYS A   9       0.956  -9.601  -0.108  1.00 87.88           H  
ATOM    132  HG3 LYS A   9      -0.277  -8.693   0.768  1.00 87.88           H  
ATOM    133  CD  LYS A   9      -0.742 -10.786   0.439  1.00 87.88           C  
ATOM    134  HD2 LYS A   9      -1.527 -10.773   1.195  1.00 87.88           H  
ATOM    135  HD3 LYS A   9      -0.214 -11.738   0.497  1.00 87.88           H  
ATOM    136  CE  LYS A   9      -1.339 -10.632  -0.964  1.00 87.88           C  
ATOM    137  HE2 LYS A   9      -1.892  -9.693  -1.000  1.00 87.88           H  
ATOM    138  HE3 LYS A   9      -0.524 -10.573  -1.685  1.00 87.88           H  
ATOM    139  NZ  LYS A   9      -2.233 -11.771  -1.289  1.00 87.88           N  
ATOM    140  HZ1 LYS A   9      -2.663 -11.653  -2.195  1.00 87.88           H  
ATOM    141  HZ2 LYS A   9      -1.715 -12.638  -1.285  1.00 87.88           H  
ATOM    142  HZ3 LYS A   9      -2.961 -11.849  -0.593  1.00 87.88           H  
ATOM    143  N   MET A  10       1.396  -9.980   5.363  1.00 87.00           N  
ATOM    144  H   MET A  10       2.169  -9.348   5.216  1.00 87.00           H  
ATOM    145  CA  MET A  10       1.395 -10.811   6.577  1.00 87.00           C  
ATOM    146  HA  MET A  10       0.759 -11.684   6.434  1.00 87.00           H  
ATOM    147  C   MET A  10       0.845 -10.074   7.798  1.00 87.00           C  
ATOM    148  CB  MET A  10       2.824 -11.283   6.878  1.00 87.00           C  
ATOM    149  HB2 MET A  10       2.842 -11.723   7.875  1.00 87.00           H  
ATOM    150  HB3 MET A  10       3.506 -10.433   6.868  1.00 87.00           H  
ATOM    151  O   MET A  10       0.323 -10.702   8.710  1.00 87.00           O  
ATOM    152  CG  MET A  10       3.308 -12.344   5.890  1.00 87.00           C  
ATOM    153  HG2 MET A  10       2.587 -13.162   5.896  1.00 87.00           H  
ATOM    154  HG3 MET A  10       3.349 -11.925   4.885  1.00 87.00           H  
ATOM    155  SD  MET A  10       4.938 -13.010   6.322  1.00 87.00           S  
ATOM    156  CE  MET A  10       4.706 -14.734   5.815  1.00 87.00           C  
ATOM    157  HE1 MET A  10       5.614 -15.299   6.025  1.00 87.00           H  
ATOM    158  HE2 MET A  10       4.488 -14.779   4.748  1.00 87.00           H  
ATOM    159  HE3 MET A  10       3.878 -15.170   6.374  1.00 87.00           H  
ATOM    160  N   VAL A  11       1.002  -8.748   7.833  1.00 80.88           N  
ATOM    161  H   VAL A  11       1.505  -8.309   7.075  1.00 80.88           H  
ATOM    162  CA  VAL A  11       0.528  -7.895   8.936  1.00 80.88           C  
ATOM    163  HA  VAL A  11       0.650  -8.435   9.876  1.00 80.88           H  
ATOM    164  C   VAL A  11      -0.971  -7.582   8.826  1.00 80.88           C  
ATOM    165  CB  VAL A  11       1.398  -6.621   9.002  1.00 80.88           C  
ATOM    166  HB  VAL A  11       1.438  -6.169   8.011  1.00 80.88           H  
ATOM    167  O   VAL A  11      -1.581  -7.182   9.815  1.00 80.88           O  
ATOM    168  CG1 VAL A  11       0.893  -5.555   9.982  1.00 80.88           C  
ATOM    169 HG11 VAL A  11       0.720  -6.005  10.959  1.00 80.88           H  
ATOM    170 HG12 VAL A  11      -0.040  -5.124   9.620  1.00 80.88           H  
ATOM    171 HG13 VAL A  11       1.623  -4.751  10.079  1.00 80.88           H  
ATOM    172  CG2 VAL A  11       2.829  -6.980   9.431  1.00 80.88           C  
ATOM    173 HG21 VAL A  11       3.270  -7.688   8.728  1.00 80.88           H  
ATOM    174 HG22 VAL A  11       3.450  -6.085   9.445  1.00 80.88           H  
ATOM    175 HG23 VAL A  11       2.817  -7.427  10.425  1.00 80.88           H  
ATOM    176  N   LYS A  12      -1.568  -7.760   7.644  1.00 67.38           N  
ATOM    177  H   LYS A  12      -1.052  -8.252   6.929  1.00 67.38           H  
ATOM    178  CA  LYS A  12      -3.010  -7.634   7.413  1.00 67.38           C  
ATOM    179  HA  LYS A  12      -3.490  -7.203   8.291  1.00 67.38           H  
ATOM    180  C   LYS A  12      -3.643  -9.006   7.243  1.00 67.38           C  
ATOM    181  CB  LYS A  12      -3.251  -6.738   6.193  1.00 67.38           C  
ATOM    182  HB2 LYS A  12      -2.830  -7.209   5.304  1.00 67.38           H  
ATOM    183  HB3 LYS A  12      -2.750  -5.785   6.361  1.00 67.38           H  
ATOM    184  O   LYS A  12      -4.755  -9.178   7.783  1.00 67.38           O  
ATOM    185  CG  LYS A  12      -4.752  -6.501   5.997  1.00 67.38           C  
ATOM    186  HG2 LYS A  12      -5.237  -7.431   5.697  1.00 67.38           H  
ATOM    187  HG3 LYS A  12      -5.183  -6.167   6.941  1.00 67.38           H  
ATOM    188  CD  LYS A  12      -5.006  -5.439   4.930  1.00 67.38           C  
ATOM    189  HD2 LYS A  12      -4.488  -4.525   5.220  1.00 67.38           H  
ATOM    190  HD3 LYS A  12      -4.628  -5.787   3.968  1.00 67.38           H  
ATOM    191  CE  LYS A  12      -6.513  -5.187   4.857  1.00 67.38           C  
ATOM    192  HE2 LYS A  12      -6.887  -5.087   5.876  1.00 67.38           H  
ATOM    193  HE3 LYS A  12      -6.992  -6.064   4.420  1.00 67.38           H  
ATOM    194  NZ  LYS A  12      -6.826  -3.963   4.084  1.00 67.38           N  
ATOM    195  HZ1 LYS A  12      -6.395  -3.162   4.523  1.00 67.38           H  
ATOM    196  HZ2 LYS A  12      -6.485  -4.049   3.137  1.00 67.38           H  
ATOM    197  HZ3 LYS A  12      -7.825  -3.816   4.064  1.00 67.38           H  
ATOM    198  OXT LYS A  12      -3.041  -9.781   6.473  1.00 67.38           O  
TER     199      LYS A  12                                                       
END
