# Supplementary material for: Unveiling the Bioactive Potential of the Invasive Jellyfish Phyllorhiza punctata Through Integrative Transcriptomic and Proteomic Analyses
Source: Biomolecules. 2025 Aug 4;15(8):1121. doi: 10.3390/biom15081121 (PMC12383608; doi:10.3390/biom15081121)
Supplement: Supplementary file 1 [file biomolecules-15-01121-s001.zip › Suplementary Material/FileS3/Alphafold2/XP_065061103_11376_relaxed_rank_001_alphafold2_ptm_model_5_seed_000.pdb]

ATOM      1  N   SER A   1     -15.670  13.570 -18.374  1.00 39.41           N  
ATOM      2  H   SER A   1     -15.835  12.979 -19.176  1.00 39.41           H  
ATOM      3  H2  SER A   1     -15.578  14.520 -18.704  1.00 39.41           H  
ATOM      4  H3  SER A   1     -14.825  13.276 -17.905  1.00 39.41           H  
ATOM      5  CA  SER A   1     -16.845  13.451 -17.489  1.00 39.41           C  
ATOM      6  HA  SER A   1     -16.759  14.153 -16.660  1.00 39.41           H  
ATOM      7  C   SER A   1     -16.914  12.041 -16.912  1.00 39.41           C  
ATOM      8  CB  SER A   1     -18.127  13.773 -18.273  1.00 39.41           C  
ATOM      9  HB2 SER A   1     -18.268  14.853 -18.310  1.00 39.41           H  
ATOM     10  HB3 SER A   1     -18.991  13.321 -17.785  1.00 39.41           H  
ATOM     11  O   SER A   1     -17.270  11.111 -17.616  1.00 39.41           O  
ATOM     12  OG  SER A   1     -17.989  13.283 -19.594  1.00 39.41           O  
ATOM     13  HG  SER A   1     -18.853  13.217 -20.007  1.00 39.41           H  
ATOM     14  N   CYS A   2     -16.568  11.873 -15.632  1.00 51.50           N  
ATOM     15  H   CYS A   2     -16.210  12.658 -15.108  1.00 51.50           H  
ATOM     16  CA  CYS A   2     -17.143  10.816 -14.796  1.00 51.50           C  
ATOM     17  HA  CYS A   2     -17.758  10.143 -15.393  1.00 51.50           H  
ATOM     18  C   CYS A   2     -18.044  11.550 -13.794  1.00 51.50           C  
ATOM     19  CB  CYS A   2     -16.037   9.978 -14.137  1.00 51.50           C  
ATOM     20  HB2 CYS A   2     -15.431  10.607 -13.485  1.00 51.50           H  
ATOM     21  HB3 CYS A   2     -15.403   9.533 -14.905  1.00 51.50           H  
ATOM     22  O   CYS A   2     -17.552  12.196 -12.874  1.00 51.50           O  
ATOM     23  SG  CYS A   2     -16.807   8.657 -13.153  1.00 51.50           S  
ATOM     24  HG  CYS A   2     -15.685   8.103 -12.685  1.00 51.50           H  
ATOM     25  N   ASN A   3     -19.350  11.566 -14.072  1.00 46.34           N  
ATOM     26  H   ASN A   3     -19.671  10.992 -14.839  1.00 46.34           H  
ATOM     27  CA  ASN A   3     -20.385  12.271 -13.309  1.00 46.34           C  
ATOM     28  HA  ASN A   3     -19.970  13.187 -12.888  1.00 46.34           H  
ATOM     29  C   ASN A   3     -20.855  11.421 -12.121  1.00 46.34           C  
ATOM     30  CB  ASN A   3     -21.557  12.639 -14.248  1.00 46.34           C  
ATOM     31  HB2 ASN A   3     -21.817  11.785 -14.873  1.00 46.34           H  
ATOM     32  HB3 ASN A   3     -22.434  12.884 -13.649  1.00 46.34           H  
ATOM     33  O   ASN A   3     -22.026  11.063 -12.037  1.00 46.34           O  
ATOM     34  CG  ASN A   3     -21.312  13.863 -15.101  1.00 46.34           C  
ATOM     35  ND2 ASN A   3     -21.893  13.925 -16.275  1.00 46.34           N  
ATOM     36 HD21 ASN A   3     -22.573  13.226 -16.536  1.00 46.34           H  
ATOM     37 HD22 ASN A   3     -21.836  14.818 -16.745  1.00 46.34           H  
ATOM     38  OD1 ASN A   3     -20.603  14.780 -14.736  1.00 46.34           O  
ATOM     39  N   ASN A   4     -19.946  11.072 -11.213  1.00 54.00           N  
ATOM     40  H   ASN A   4     -18.993  11.388 -11.324  1.00 54.00           H  
ATOM     41  CA  ASN A   4     -20.336  10.474  -9.944  1.00 54.00           C  
ATOM     42  HA  ASN A   4     -21.405  10.259  -9.963  1.00 54.00           H  
ATOM     43  C   ASN A   4     -20.139  11.511  -8.839  1.00 54.00           C  
ATOM     44  CB  ASN A   4     -19.652   9.117  -9.737  1.00 54.00           C  
ATOM     45  HB2 ASN A   4     -19.563   8.605 -10.695  1.00 54.00           H  
ATOM     46  HB3 ASN A   4     -18.656   9.247  -9.312  1.00 54.00           H  
ATOM     47  O   ASN A   4     -19.067  11.656  -8.263  1.00 54.00           O  
ATOM     48  CG  ASN A   4     -20.494   8.267  -8.803  1.00 54.00           C  
ATOM     49  ND2 ASN A   4     -20.845   7.063  -9.187  1.00 54.00           N  
ATOM     50 HD21 ASN A   4     -20.545   6.684 -10.074  1.00 54.00           H  
ATOM     51 HD22 ASN A   4     -21.410   6.542  -8.532  1.00 54.00           H  
ATOM     52  OD1 ASN A   4     -20.903   8.703  -7.744  1.00 54.00           O  
ATOM     53  N   THR A   5     -21.203  12.271  -8.604  1.00 54.91           N  
ATOM     54  H   THR A   5     -22.043  12.085  -9.134  1.00 54.91           H  
ATOM     55  CA  THR A   5     -21.371  13.238  -7.518  1.00 54.91           C  
ATOM     56  HA  THR A   5     -20.520  13.920  -7.514  1.00 54.91           H  
ATOM     57  C   THR A   5     -21.420  12.586  -6.134  1.00 54.91           C  
ATOM     58  CB  THR A   5     -22.660  14.046  -7.746  1.00 54.91           C  
ATOM     59  HB  THR A   5     -22.917  14.611  -6.850  1.00 54.91           H  
ATOM     60  O   THR A   5     -21.737  13.274  -5.163  1.00 54.91           O  
ATOM     61  CG2 THR A   5     -22.531  15.026  -8.911  1.00 54.91           C  
ATOM     62 HG21 THR A   5     -21.698  15.706  -8.729  1.00 54.91           H  
ATOM     63 HG22 THR A   5     -22.360  14.486  -9.842  1.00 54.91           H  
ATOM     64 HG23 THR A   5     -23.447  15.610  -9.001  1.00 54.91           H  
ATOM     65  OG1 THR A   5     -23.707  13.157  -8.070  1.00 54.91           O  
ATOM     66  HG1 THR A   5     -24.532  13.568  -7.802  1.00 54.91           H  
ATOM     67  N   GLN A   6     -21.080  11.296  -5.977  1.00 53.62           N  
ATOM     68  H   GLN A   6     -20.813  10.737  -6.775  1.00 53.62           H  
ATOM     69  CA  GLN A   6     -20.713  10.821  -4.651  1.00 53.62           C  
ATOM     70  HA  GLN A   6     -21.549  11.032  -3.984  1.00 53.62           H  
ATOM     71  C   GLN A   6     -19.487  11.610  -4.213  1.00 53.62           C  
ATOM     72  CB  GLN A   6     -20.409   9.320  -4.590  1.00 53.62           C  
ATOM     73  HB2 GLN A   6     -19.799   9.144  -3.705  1.00 53.62           H  
ATOM     74  HB3 GLN A   6     -19.831   9.002  -5.458  1.00 53.62           H  
ATOM     75  O   GLN A   6     -18.497  11.633  -4.948  1.00 53.62           O  
ATOM     76  CG  GLN A   6     -21.692   8.494  -4.449  1.00 53.62           C  
ATOM     77  HG2 GLN A   6     -22.362   8.968  -3.731  1.00 53.62           H  
ATOM     78  HG3 GLN A   6     -22.202   8.436  -5.410  1.00 53.62           H  
ATOM     79  CD  GLN A   6     -21.384   7.090  -3.949  1.00 53.62           C  
ATOM     80  NE2 GLN A   6     -21.097   6.915  -2.675  1.00 53.62           N  
ATOM     81 HE21 GLN A   6     -21.139   7.686  -2.023  1.00 53.62           H  
ATOM     82 HE22 GLN A   6     -20.968   5.954  -2.394  1.00 53.62           H  
ATOM     83  OE1 GLN A   6     -21.384   6.120  -4.683  1.00 53.62           O  
ATOM     84  N   PRO A   7     -19.513  12.261  -3.038  1.00 49.75           N  
ATOM     85  CA  PRO A   7     -18.330  12.907  -2.528  1.00 49.75           C  
ATOM     86  HA  PRO A   7     -17.989  13.672  -3.225  1.00 49.75           H  
ATOM     87  C   PRO A   7     -17.270  11.821  -2.389  1.00 49.75           C  
ATOM     88  CB  PRO A   7     -18.740  13.566  -1.205  1.00 49.75           C  
ATOM     89  HB2 PRO A   7     -17.941  13.549  -0.464  1.00 49.75           H  
ATOM     90  HB3 PRO A   7     -19.050  14.593  -1.399  1.00 49.75           H  
ATOM     91  O   PRO A   7     -17.249  11.062  -1.417  1.00 49.75           O  
ATOM     92  CG  PRO A   7     -19.953  12.755  -0.755  1.00 49.75           C  
ATOM     93  HG2 PRO A   7     -19.622  11.878  -0.199  1.00 49.75           H  
ATOM     94  HG3 PRO A   7     -20.638  13.352  -0.154  1.00 49.75           H  
ATOM     95  CD  PRO A   7     -20.594  12.312  -2.068  1.00 49.75           C  
ATOM     96  HD2 PRO A   7     -21.064  11.339  -1.932  1.00 49.75           H  
ATOM     97  HD3 PRO A   7     -21.331  13.048  -2.387  1.00 49.75           H  
ATOM     98  N   CYS A   8     -16.340  11.796  -3.345  1.00 51.31           N  
ATOM     99  H   CYS A   8     -16.570  12.217  -4.234  1.00 51.31           H  
ATOM    100  CA  CYS A   8     -15.066  11.126  -3.190  1.00 51.31           C  
ATOM    101  HA  CYS A   8     -15.227  10.049  -3.142  1.00 51.31           H  
ATOM    102  C   CYS A   8     -14.435  11.544  -1.857  1.00 51.31           C  
ATOM    103  CB  CYS A   8     -14.146  11.445  -4.383  1.00 51.31           C  
ATOM    104  HB2 CYS A   8     -13.114  11.498  -4.036  1.00 51.31           H  
ATOM    105  HB3 CYS A   8     -14.415  12.402  -4.829  1.00 51.31           H  
ATOM    106  O   CYS A   8     -13.621  10.805  -1.361  1.00 51.31           O  
ATOM    107  SG  CYS A   8     -14.253  10.122  -5.621  1.00 51.31           S  
ATOM    108  HG  CYS A   8     -13.518  10.710  -6.570  1.00 51.31           H  
ATOM    109  N   GLY A   9     -14.838  12.642  -1.205  1.00 50.47           N  
ATOM    110  H   GLY A   9     -15.505  13.245  -1.666  1.00 50.47           H  
ATOM    111  CA  GLY A   9     -14.421  12.997   0.152  1.00 50.47           C  
ATOM    112  HA2 GLY A   9     -14.754  14.015   0.358  1.00 50.47           H  
ATOM    113  HA3 GLY A   9     -13.332  12.995   0.196  1.00 50.47           H  
ATOM    114  C   GLY A   9     -14.935  12.111   1.299  1.00 50.47           C  
ATOM    115  O   GLY A   9     -14.190  11.926   2.249  1.00 50.47           O  
ATOM    116  N   ALA A  10     -16.139  11.524   1.259  1.00 53.16           N  
ATOM    117  H   ALA A  10     -16.719  11.615   0.438  1.00 53.16           H  
ATOM    118  CA  ALA A  10     -16.605  10.693   2.387  1.00 53.16           C  
ATOM    119  HA  ALA A  10     -16.294  11.153   3.325  1.00 53.16           H  
ATOM    120  C   ALA A  10     -15.974   9.293   2.341  1.00 53.16           C  
ATOM    121  CB  ALA A  10     -18.136  10.638   2.389  1.00 53.16           C  
ATOM    122  HB1 ALA A  10     -18.498  10.181   1.468  1.00 53.16           H  
ATOM    123  HB2 ALA A  10     -18.477  10.048   3.239  1.00 53.16           H  
ATOM    124  HB3 ALA A  10     -18.541  11.646   2.477  1.00 53.16           H  
ATOM    125  O   ALA A  10     -15.505   8.756   3.343  1.00 53.16           O  
ATOM    126  N   VAL A  11     -15.875   8.737   1.133  1.00 51.94           N  
ATOM    127  H   VAL A  11     -16.277   9.236   0.352  1.00 51.94           H  
ATOM    128  CA  VAL A  11     -15.258   7.430   0.895  1.00 51.94           C  
ATOM    129  HA  VAL A  11     -15.408   6.816   1.783  1.00 51.94           H  
ATOM    130  C   VAL A  11     -13.733   7.545   0.714  1.00 51.94           C  
ATOM    131  CB  VAL A  11     -15.981   6.720  -0.266  1.00 51.94           C  
ATOM    132  HB  VAL A  11     -15.810   7.276  -1.188  1.00 51.94           H  
ATOM    133  O   VAL A  11     -13.024   6.593   1.012  1.00 51.94           O  
ATOM    134  CG1 VAL A  11     -15.477   5.295  -0.448  1.00 51.94           C  
ATOM    135 HG11 VAL A  11     -16.045   4.802  -1.237  1.00 51.94           H  
ATOM    136 HG12 VAL A  11     -15.610   4.763   0.494  1.00 51.94           H  
ATOM    137 HG13 VAL A  11     -14.427   5.336  -0.736  1.00 51.94           H  
ATOM    138  CG2 VAL A  11     -17.495   6.613  -0.023  1.00 51.94           C  
ATOM    139 HG21 VAL A  11     -17.948   7.604   0.004  1.00 51.94           H  
ATOM    140 HG22 VAL A  11     -17.968   6.058  -0.833  1.00 51.94           H  
ATOM    141 HG23 VAL A  11     -17.692   6.106   0.921  1.00 51.94           H  
ATOM    142  N   CYS A  12     -13.173   8.695   0.312  1.00 56.16           N  
ATOM    143  H   CYS A  12     -13.748   9.445  -0.047  1.00 56.16           H  
ATOM    144  CA  CYS A  12     -11.735   8.975   0.492  1.00 56.16           C  
ATOM    145  HA  CYS A  12     -11.220   8.018   0.415  1.00 56.16           H  
ATOM    146  C   CYS A  12     -11.373   9.498   1.885  1.00 56.16           C  
ATOM    147  CB  CYS A  12     -11.086   9.842  -0.601  1.00 56.16           C  
ATOM    148  HB2 CYS A  12     -11.504  10.848  -0.599  1.00 56.16           H  
ATOM    149  HB3 CYS A  12     -10.029   9.960  -0.362  1.00 56.16           H  
ATOM    150  O   CYS A  12     -10.180   9.601   2.173  1.00 56.16           O  
ATOM    151  SG  CYS A  12     -11.204   9.048  -2.233  1.00 56.16           S  
ATOM    152  HG  CYS A  12     -10.846  10.114  -2.954  1.00 56.16           H  
ATOM    153  N   GLY A  13     -12.362   9.787   2.733  1.00 58.12           N  
ATOM    154  H   GLY A  13     -13.314   9.751   2.396  1.00 58.12           H  
ATOM    155  CA  GLY A  13     -12.177  10.240   4.111  1.00 58.12           C  
ATOM    156  HA2 GLY A  13     -13.029  10.858   4.396  1.00 58.12           H  
ATOM    157  HA3 GLY A  13     -11.275  10.846   4.189  1.00 58.12           H  
ATOM    158  C   GLY A  13     -12.082   9.090   5.108  1.00 58.12           C  
ATOM    159  O   GLY A  13     -11.194   9.101   5.951  1.00 58.12           O  
ATOM    160  N   ASN A  14     -12.918   8.056   4.966  1.00 66.31           N  
ATOM    161  H   ASN A  14     -13.675   8.131   4.301  1.00 66.31           H  
ATOM    162  CA  ASN A  14     -12.819   6.829   5.764  1.00 66.31           C  
ATOM    163  HA  ASN A  14     -12.440   7.077   6.755  1.00 66.31           H  
ATOM    164  C   ASN A  14     -11.793   5.866   5.173  1.00 66.31           C  
ATOM    165  CB  ASN A  14     -14.202   6.173   5.927  1.00 66.31           C  
ATOM    166  HB2 ASN A  14     -14.089   5.109   6.135  1.00 66.31           H  
ATOM    167  HB3 ASN A  14     -14.776   6.276   5.006  1.00 66.31           H  
ATOM    168  O   ASN A  14     -12.129   4.763   4.759  1.00 66.31           O  
ATOM    169  CG  ASN A  14     -14.986   6.715   7.098  1.00 66.31           C  
ATOM    170  ND2 ASN A  14     -16.287   6.572   7.066  1.00 66.31           N  
ATOM    171 HD21 ASN A  14     -16.722   6.046   6.322  1.00 66.31           H  
ATOM    172 HD22 ASN A  14     -16.776   6.876   7.896  1.00 66.31           H  
ATOM    173  OD1 ASN A  14     -14.463   7.241   8.062  1.00 66.31           O  
ATOM    174  N   TRP A  15     -10.538   6.287   5.099  1.00 74.50           N  
ATOM    175  H   TRP A  15     -10.325   7.183   5.512  1.00 74.50           H  
ATOM    176  CA  TRP A  15      -9.478   5.296   5.053  1.00 74.50           C  
ATOM    177  HA  TRP A  15      -9.894   4.308   4.857  1.00 74.50           H  
ATOM    178  C   TRP A  15      -8.801   5.231   6.405  1.00 74.50           C  
ATOM    179  CB  TRP A  15      -8.475   5.568   3.954  1.00 74.50           C  
ATOM    180  HB2 TRP A  15      -8.015   6.539   4.137  1.00 74.50           H  
ATOM    181  HB3 TRP A  15      -7.720   4.790   4.070  1.00 74.50           H  
ATOM    182  O   TRP A  15      -8.604   6.255   7.061  1.00 74.50           O  
ATOM    183  CG  TRP A  15      -8.976   5.493   2.545  1.00 74.50           C  
ATOM    184  CD1 TRP A  15      -9.731   6.419   1.932  1.00 74.50           C  
ATOM    185  HD1 TRP A  15     -10.115   7.288   2.446  1.00 74.50           H  
ATOM    186  CD2 TRP A  15      -8.833   4.418   1.574  1.00 74.50           C  
ATOM    187  CE2 TRP A  15      -9.418   4.825   0.342  1.00 74.50           C  
ATOM    188  CE3 TRP A  15      -8.311   3.117   1.619  1.00 74.50           C  
ATOM    189  HE3 TRP A  15      -7.925   2.747   2.558  1.00 74.50           H  
ATOM    190  NE1 TRP A  15      -9.979   6.040   0.627  1.00 74.50           N  
ATOM    191  HE1 TRP A  15     -10.682   6.486   0.055  1.00 74.50           H  
ATOM    192  CH2 TRP A  15      -8.830   2.753  -0.740  1.00 74.50           C  
ATOM    193  HH2 TRP A  15      -8.810   2.108  -1.606  1.00 74.50           H  
ATOM    194  CZ2 TRP A  15      -9.412   4.028  -0.809  1.00 74.50           C  
ATOM    195  HZ2 TRP A  15      -9.859   4.382  -1.727  1.00 74.50           H  
ATOM    196  CZ3 TRP A  15      -8.298   2.296   0.477  1.00 74.50           C  
ATOM    197  HZ3 TRP A  15      -7.892   1.297   0.535  1.00 74.50           H  
ATOM    198  N   THR A  16      -8.380   4.032   6.784  1.00 81.94           N  
ATOM    199  H   THR A  16      -8.589   3.236   6.199  1.00 81.94           H  
ATOM    200  CA  THR A  16      -7.437   3.859   7.880  1.00 81.94           C  
ATOM    201  HA  THR A  16      -7.892   4.257   8.787  1.00 81.94           H  
ATOM    202  C   THR A  16      -6.161   4.650   7.598  1.00 81.94           C  
ATOM    203  CB  THR A  16      -7.106   2.376   8.120  1.00 81.94           C  
ATOM    204  HB  THR A  16      -6.485   2.305   9.013  1.00 81.94           H  
ATOM    205  O   THR A  16      -5.863   5.023   6.454  1.00 81.94           O  
ATOM    206  CG2 THR A  16      -8.366   1.540   8.358  1.00 81.94           C  
ATOM    207 HG21 THR A  16      -8.078   0.522   8.618  1.00 81.94           H  
ATOM    208 HG22 THR A  16      -8.944   1.964   9.179  1.00 81.94           H  
ATOM    209 HG23 THR A  16      -8.986   1.509   7.462  1.00 81.94           H  
ATOM    210  OG1 THR A  16      -6.377   1.829   7.038  1.00 81.94           O  
ATOM    211  HG1 THR A  16      -5.474   2.143   7.123  1.00 81.94           H  
ATOM    212  N   GLN A  17      -5.367   4.878   8.644  1.00 83.12           N  
ATOM    213  H   GLN A  17      -5.643   4.555   9.560  1.00 83.12           H  
ATOM    214  CA  GLN A  17      -4.028   5.429   8.472  1.00 83.12           C  
ATOM    215  HA  GLN A  17      -4.124   6.444   8.087  1.00 83.12           H  
ATOM    216  C   GLN A  17      -3.246   4.606   7.438  1.00 83.12           C  
ATOM    217  CB  GLN A  17      -3.290   5.482   9.817  1.00 83.12           C  
ATOM    218  HB2 GLN A  17      -2.251   5.760   9.639  1.00 83.12           H  
ATOM    219  HB3 GLN A  17      -3.306   4.496  10.282  1.00 83.12           H  
ATOM    220  O   GLN A  17      -3.399   3.384   7.346  1.00 83.12           O  
ATOM    221  CG  GLN A  17      -3.916   6.513  10.768  1.00 83.12           C  
ATOM    222  HG2 GLN A  17      -4.951   6.245  10.978  1.00 83.12           H  
ATOM    223  HG3 GLN A  17      -3.902   7.497  10.301  1.00 83.12           H  
ATOM    224  CD  GLN A  17      -3.163   6.578  12.090  1.00 83.12           C  
ATOM    225  NE2 GLN A  17      -2.121   7.373  12.198  1.00 83.12           N  
ATOM    226 HE21 GLN A  17      -1.801   7.939  11.425  1.00 83.12           H  
ATOM    227 HE22 GLN A  17      -1.654   7.345  13.093  1.00 83.12           H  
ATOM    228  OE1 GLN A  17      -3.490   5.901  13.044  1.00 83.12           O  
ATOM    229  N   TRP A  18      -2.434   5.298   6.638  1.00 84.94           N  
ATOM    230  H   TRP A  18      -2.355   6.296   6.768  1.00 84.94           H  
ATOM    231  CA  TRP A  18      -1.499   4.644   5.733  1.00 84.94           C  
ATOM    232  HA  TRP A  18      -2.044   4.003   5.041  1.00 84.94           H  
ATOM    233  C   TRP A  18      -0.543   3.761   6.530  1.00 84.94           C  
ATOM    234  CB  TRP A  18      -0.716   5.690   4.934  1.00 84.94           C  
ATOM    235  HB2 TRP A  18      -0.293   6.425   5.620  1.00 84.94           H  
ATOM    236  HB3 TRP A  18       0.120   5.187   4.449  1.00 84.94           H  
ATOM    237  O   TRP A  18       0.009   4.201   7.538  1.00 84.94           O  
ATOM    238  CG  TRP A  18      -1.489   6.395   3.863  1.00 84.94           C  
ATOM    239  CD1 TRP A  18      -2.025   7.634   3.941  1.00 84.94           C  
ATOM    240  HD1 TRP A  18      -1.970   8.275   4.809  1.00 84.94           H  
ATOM    241  CD2 TRP A  18      -1.789   5.912   2.520  1.00 84.94           C  
ATOM    242  CE2 TRP A  18      -2.468   6.948   1.809  1.00 84.94           C  
ATOM    243  CE3 TRP A  18      -1.552   4.704   1.831  1.00 84.94           C  
ATOM    244  HE3 TRP A  18      -1.064   3.892   2.350  1.00 84.94           H  
ATOM    245  NE1 TRP A  18      -2.608   7.963   2.732  1.00 84.94           N  
ATOM    246  HE1 TRP A  18      -3.037   8.860   2.553  1.00 84.94           H  
ATOM    247  CH2 TRP A  18      -2.621   5.583  -0.183  1.00 84.94           C  
ATOM    248  HH2 TRP A  18      -2.913   5.448  -1.214  1.00 84.94           H  
ATOM    249  CZ2 TRP A  18      -2.884   6.795   0.478  1.00 84.94           C  
ATOM    250  HZ2 TRP A  18      -3.385   7.604  -0.032  1.00 84.94           H  
ATOM    251  CZ3 TRP A  18      -1.954   4.545   0.491  1.00 84.94           C  
ATOM    252  HZ3 TRP A  18      -1.756   3.617  -0.024  1.00 84.94           H  
ATOM    253  N   SER A  19      -0.323   2.545   6.042  1.00 88.06           N  
ATOM    254  H   SER A  19      -0.845   2.234   5.235  1.00 88.06           H  
ATOM    255  CA  SER A  19       0.735   1.674   6.531  1.00 88.06           C  
ATOM    256  HA  SER A  19       0.591   1.527   7.601  1.00 88.06           H  
ATOM    257  C   SER A  19       2.104   2.314   6.312  1.00 88.06           C  
ATOM    258  CB  SER A  19       0.668   0.302   5.841  1.00 88.06           C  
ATOM    259  HB2 SER A  19       1.274  -0.409   6.403  1.00 88.06           H  
ATOM    260  HB3 SER A  19      -0.363  -0.052   5.841  1.00 88.06           H  
ATOM    261  O   SER A  19       2.285   3.231   5.495  1.00 88.06           O  
ATOM    262  OG  SER A  19       1.152   0.359   4.505  1.00 88.06           O  
ATOM    263  HG  SER A  19       2.108   0.431   4.545  1.00 88.06           H  
ATOM    264  N   GLU A  20       3.102   1.763   6.993  1.00 90.19           N  
ATOM    265  H   GLU A  20       2.916   1.039   7.672  1.00 90.19           H  
ATOM    266  CA  GLU A  20       4.491   2.053   6.674  1.00 90.19           C  
ATOM    267  HA  GLU A  20       4.637   3.129   6.764  1.00 90.19           H  
ATOM    268  C   GLU A  20       4.813   1.673   5.225  1.00 90.19           C  
ATOM    269  CB  GLU A  20       5.435   1.382   7.674  1.00 90.19           C  
ATOM    270  HB2 GLU A  20       6.461   1.618   7.389  1.00 90.19           H  
ATOM    271  HB3 GLU A  20       5.301   0.300   7.651  1.00 90.19           H  
ATOM    272  O   GLU A  20       4.102   0.898   4.571  1.00 90.19           O  
ATOM    273  CG  GLU A  20       5.175   1.916   9.088  1.00 90.19           C  
ATOM    274  HG2 GLU A  20       4.266   1.466   9.486  1.00 90.19           H  
ATOM    275  HG3 GLU A  20       5.020   2.994   9.038  1.00 90.19           H  
ATOM    276  CD  GLU A  20       6.357   1.616  10.007  1.00 90.19           C  
ATOM    277  OE1 GLU A  20       7.018   2.598  10.411  1.00 90.19           O  
ATOM    278  OE2 GLU A  20       6.595   0.415  10.256  1.00 90.19           O  
ATOM    279  N   CYS A  21       5.865   2.297   4.699  1.00 92.56           N  
ATOM    280  H   CYS A  21       6.495   2.765   5.334  1.00 92.56           H  
ATOM    281  CA  CYS A  21       6.348   1.985   3.365  1.00 92.56           C  
ATOM    282  HA  CYS A  21       5.524   2.034   2.654  1.00 92.56           H  
ATOM    283  C   CYS A  21       6.901   0.560   3.358  1.00 92.56           C  
ATOM    284  CB  CYS A  21       7.423   3.008   2.984  1.00 92.56           C  
ATOM    285  HB2 CYS A  21       7.118   4.014   3.272  1.00 92.56           H  
ATOM    286  HB3 CYS A  21       8.351   2.762   3.502  1.00 92.56           H  
ATOM    287  O   CYS A  21       7.683   0.208   4.236  1.00 92.56           O  
ATOM    288  SG  CYS A  21       7.695   2.963   1.195  1.00 92.56           S  
ATOM    289  HG  CYS A  21       9.027   2.907   1.274  1.00 92.56           H  
ATOM    290  N   SER A  22       6.552  -0.231   2.342  1.00 93.62           N  
ATOM    291  H   SER A  22       5.859   0.084   1.679  1.00 93.62           H  
ATOM    292  CA  SER A  22       7.113  -1.577   2.166  1.00 93.62           C  
ATOM    293  HA  SER A  22       6.845  -2.185   3.030  1.00 93.62           H  
ATOM    294  C   SER A  22       8.643  -1.580   2.051  1.00 93.62           C  
ATOM    295  CB  SER A  22       6.511  -2.214   0.909  1.00 93.62           C  
ATOM    296  HB2 SER A  22       5.424  -2.183   0.978  1.00 93.62           H  
ATOM    297  HB3 SER A  22       6.824  -3.256   0.845  1.00 93.62           H  
ATOM    298  O   SER A  22       9.278  -2.598   2.305  1.00 93.62           O  
ATOM    299  OG  SER A  22       6.927  -1.523  -0.262  1.00 93.62           O  
ATOM    300  HG  SER A  22       7.760  -1.910  -0.540  1.00 93.62           H  
ATOM    301  N   ALA A  23       9.229  -0.453   1.639  1.00 90.12           N  
ATOM    302  H   ALA A  23       8.641   0.355   1.497  1.00 90.12           H  
ATOM    303  CA  ALA A  23      10.662  -0.267   1.488  1.00 90.12           C  
ATOM    304  HA  ALA A  23      11.182  -1.124   1.916  1.00 90.12           H  
ATOM    305  C   ALA A  23      11.125   0.988   2.236  1.00 90.12           C  
ATOM    306  CB  ALA A  23      11.000  -0.205  -0.006  1.00 90.12           C  
ATOM    307  HB1 ALA A  23      12.082  -0.169  -0.136  1.00 90.12           H  
ATOM    308  HB2 ALA A  23      10.562   0.685  -0.458  1.00 90.12           H  
ATOM    309  HB3 ALA A  23      10.621  -1.092  -0.513  1.00 90.12           H  
ATOM    310  O   ALA A  23      10.473   2.033   2.194  1.00 90.12           O  
ATOM    311  N   THR A  24      12.281   0.895   2.885  1.00 88.81           N  
ATOM    312  H   THR A  24      12.771   0.012   2.901  1.00 88.81           H  
ATOM    313  CA  THR A  24      12.928   2.019   3.577  1.00 88.81           C  
ATOM    314  HA  THR A  24      12.167   2.631   4.062  1.00 88.81           H  
ATOM    315  C   THR A  24      13.693   2.938   2.620  1.00 88.81           C  
ATOM    316  CB  THR A  24      13.878   1.492   4.659  1.00 88.81           C  
ATOM    317  HB  THR A  24      14.433   2.323   5.094  1.00 88.81           H  
ATOM    318  O   THR A  24      13.985   4.079   2.970  1.00 88.81           O  
ATOM    319  CG2 THR A  24      13.127   0.759   5.772  1.00 88.81           C  
ATOM    320 HG21 THR A  24      12.631  -0.130   5.382  1.00 88.81           H  
ATOM    321 HG22 THR A  24      12.379   1.421   6.208  1.00 88.81           H  
ATOM    322 HG23 THR A  24      13.826   0.462   6.554  1.00 88.81           H  
ATOM    323  OG1 THR A  24      14.775   0.568   4.087  1.00 88.81           O  
ATOM    324  HG1 THR A  24      15.374   0.277   4.778  1.00 88.81           H  
ATOM    325  N   CYS A  25      13.996   2.472   1.404  1.00 90.19           N  
ATOM    326  H   CYS A  25      13.759   1.515   1.184  1.00 90.19           H  
ATOM    327  CA  CYS A  25      14.630   3.246   0.342  1.00 90.19           C  
ATOM    328  HA  CYS A  25      14.334   4.288   0.458  1.00 90.19           H  
ATOM    329  C   CYS A  25      14.152   2.789  -1.049  1.00 90.19           C  
ATOM    330  CB  CYS A  25      16.159   3.162   0.501  1.00 90.19           C  
ATOM    331  HB2 CYS A  25      16.642   3.799  -0.239  1.00 90.19           H  
ATOM    332  HB3 CYS A  25      16.426   3.521   1.495  1.00 90.19           H  
ATOM    333  O   CYS A  25      13.698   1.660  -1.231  1.00 90.19           O  
ATOM    334  SG  CYS A  25      16.758   1.456   0.305  1.00 90.19           S  
ATOM    335  HG  CYS A  25      18.034   1.678   0.633  1.00 90.19           H  
ATOM    336  N   GLY A  26      14.252   3.677  -2.042  1.00 89.06           N  
ATOM    337  H   GLY A  26      14.587   4.606  -1.829  1.00 89.06           H  
ATOM    338  CA  GLY A  26      13.826   3.395  -3.415  1.00 89.06           C  
ATOM    339  HA2 GLY A  26      14.219   2.423  -3.711  1.00 89.06           H  
ATOM    340  HA3 GLY A  26      14.241   4.146  -4.087  1.00 89.06           H  
ATOM    341  C   GLY A  26      12.304   3.387  -3.593  1.00 89.06           C  
ATOM    342  O   GLY A  26      11.594   4.201  -3.002  1.00 89.06           O  
ATOM    343  N   TYR A  27      11.807   2.488  -4.445  1.00 90.94           N  
ATOM    344  H   TYR A  27      12.431   1.805  -4.852  1.00 90.94           H  
ATOM    345  CA  TYR A  27      10.377   2.346  -4.708  1.00 90.94           C  
ATOM    346  HA  TYR A  27       9.905   3.324  -4.612  1.00 90.94           H  
ATOM    347  C   TYR A  27       9.738   1.406  -3.691  1.00 90.94           C  
ATOM    348  CB  TYR A  27      10.126   1.862  -6.141  1.00 90.94           C  
ATOM    349  HB2 TYR A  27       9.053   1.736  -6.284  1.00 90.94           H  
ATOM    350  HB3 TYR A  27      10.590   0.884  -6.275  1.00 90.94           H  
ATOM    351  O   TYR A  27      10.081   0.229  -3.605  1.00 90.94           O  
ATOM    352  CG  TYR A  27      10.642   2.813  -7.200  1.00 90.94           C  
ATOM    353  CD1 TYR A  27       9.903   3.965  -7.531  1.00 90.94           C  
ATOM    354  HD1 TYR A  27       8.961   4.166  -7.041  1.00 90.94           H  
ATOM    355  CD2 TYR A  27      11.872   2.557  -7.835  1.00 90.94           C  
ATOM    356  HD2 TYR A  27      12.435   1.669  -7.585  1.00 90.94           H  
ATOM    357  CE1 TYR A  27      10.394   4.861  -8.499  1.00 90.94           C  
ATOM    358  HE1 TYR A  27       9.839   5.749  -8.763  1.00 90.94           H  
ATOM    359  CE2 TYR A  27      12.368   3.452  -8.801  1.00 90.94           C  
ATOM    360  HE2 TYR A  27      13.311   3.254  -9.288  1.00 90.94           H  
ATOM    361  OH  TYR A  27      12.091   5.476 -10.068  1.00 90.94           O  
ATOM    362  HH  TYR A  27      12.936   5.201 -10.433  1.00 90.94           H  
ATOM    363  CZ  TYR A  27      11.626   4.606  -9.135  1.00 90.94           C  
ATOM    364  N   GLY A  28       8.763   1.928  -2.957  1.00 91.25           N  
ATOM    365  H   GLY A  28       8.532   2.903  -3.083  1.00 91.25           H  
ATOM    366  CA  GLY A  28       7.892   1.147  -2.095  1.00 91.25           C  
ATOM    367  HA2 GLY A  28       8.171   1.294  -1.052  1.00 91.25           H  
ATOM    368  HA3 GLY A  28       7.981   0.085  -2.326  1.00 91.25           H  
ATOM    369  C   GLY A  28       6.442   1.560  -2.289  1.00 91.25           C  
ATOM    370  O   GLY A  28       6.145   2.611  -2.862  1.00 91.25           O  
ATOM    371  N   PHE A  29       5.533   0.726  -1.806  1.00 89.94           N  
ATOM    372  H   PHE A  29       5.844  -0.102  -1.318  1.00 89.94           H  
ATOM    373  CA  PHE A  29       4.112   1.035  -1.772  1.00 89.94           C  
ATOM    374  HA  PHE A  29       3.950   2.023  -2.203  1.00 89.94           H  
ATOM    375  C   PHE A  29       3.634   1.114  -0.325  1.00 89.94           C  
ATOM    376  CB  PHE A  29       3.319   0.048  -2.639  1.00 89.94           C  
ATOM    377  HB2 PHE A  29       2.257   0.279  -2.560  1.00 89.94           H  
ATOM    378  HB3 PHE A  29       3.602   0.204  -3.680  1.00 89.94           H  
ATOM    379  O   PHE A  29       4.202   0.507   0.584  1.00 89.94           O  
ATOM    380  CG  PHE A  29       3.533  -1.413  -2.294  1.00 89.94           C  
ATOM    381  CD1 PHE A  29       4.532  -2.152  -2.956  1.00 89.94           C  
ATOM    382  HD1 PHE A  29       5.137  -1.685  -3.719  1.00 89.94           H  
ATOM    383  CD2 PHE A  29       2.759  -2.025  -1.291  1.00 89.94           C  
ATOM    384  HD2 PHE A  29       2.014  -1.452  -0.760  1.00 89.94           H  
ATOM    385  CE1 PHE A  29       4.754  -3.498  -2.619  1.00 89.94           C  
ATOM    386  HE1 PHE A  29       5.524  -4.062  -3.124  1.00 89.94           H  
ATOM    387  CE2 PHE A  29       2.991  -3.368  -0.946  1.00 89.94           C  
ATOM    388  HE2 PHE A  29       2.440  -3.829  -0.140  1.00 89.94           H  
ATOM    389  CZ  PHE A  29       3.983  -4.106  -1.614  1.00 89.94           C  
ATOM    390  HZ  PHE A  29       4.169  -5.134  -1.341  1.00 89.94           H  
ATOM    391  N   LYS A  30       2.576   1.895  -0.124  1.00 88.06           N  
ATOM    392  H   LYS A  30       2.148   2.322  -0.933  1.00 88.06           H  
ATOM    393  CA  LYS A  30       1.837   1.980   1.133  1.00 88.06           C  
ATOM    394  HA  LYS A  30       2.288   1.322   1.876  1.00 88.06           H  
ATOM    395  C   LYS A  30       0.427   1.491   0.884  1.00 88.06           C  
ATOM    396  CB  LYS A  30       1.843   3.410   1.686  1.00 88.06           C  
ATOM    397  HB2 LYS A  30       1.440   4.095   0.941  1.00 88.06           H  
ATOM    398  HB3 LYS A  30       1.212   3.441   2.574  1.00 88.06           H  
ATOM    399  O   LYS A  30      -0.123   1.694  -0.198  1.00 88.06           O  
ATOM    400  CG  LYS A  30       3.255   3.844   2.088  1.00 88.06           C  
ATOM    401  HG2 LYS A  30       3.627   3.145   2.837  1.00 88.06           H  
ATOM    402  HG3 LYS A  30       3.915   3.830   1.221  1.00 88.06           H  
ATOM    403  CD  LYS A  30       3.241   5.250   2.689  1.00 88.06           C  
ATOM    404  HD2 LYS A  30       2.564   5.259   3.544  1.00 88.06           H  
ATOM    405  HD3 LYS A  30       2.898   5.968   1.944  1.00 88.06           H  
ATOM    406  CE  LYS A  30       4.657   5.599   3.152  1.00 88.06           C  
ATOM    407  HE2 LYS A  30       5.014   4.780   3.776  1.00 88.06           H  
ATOM    408  HE3 LYS A  30       5.309   5.664   2.281  1.00 88.06           H  
ATOM    409  NZ  LYS A  30       4.680   6.861   3.927  1.00 88.06           N  
ATOM    410  HZ1 LYS A  30       4.090   6.769   4.742  1.00 88.06           H  
ATOM    411  HZ2 LYS A  30       5.617   7.064   4.243  1.00 88.06           H  
ATOM    412  HZ3 LYS A  30       4.348   7.633   3.366  1.00 88.06           H  
ATOM    413  N   GLN A  31      -0.152   0.861   1.888  1.00 86.88           N  
ATOM    414  H   GLN A  31       0.349   0.755   2.759  1.00 86.88           H  
ATOM    415  CA  GLN A  31      -1.514   0.361   1.842  1.00 86.88           C  
ATOM    416  HA  GLN A  31      -1.956   0.570   0.868  1.00 86.88           H  
ATOM    417  C   GLN A  31      -2.347   1.102   2.885  1.00 86.88           C  
ATOM    418  CB  GLN A  31      -1.512  -1.162   2.032  1.00 86.88           C  
ATOM    419  HB2 GLN A  31      -1.069  -1.404   2.998  1.00 86.88           H  
ATOM    420  HB3 GLN A  31      -2.542  -1.519   2.024  1.00 86.88           H  
ATOM    421  O   GLN A  31      -1.839   1.575   3.896  1.00 86.88           O  
ATOM    422  CG  GLN A  31      -0.726  -1.876   0.915  1.00 86.88           C  
ATOM    423  HG2 GLN A  31      -1.149  -1.607  -0.053  1.00 86.88           H  
ATOM    424  HG3 GLN A  31       0.316  -1.558   0.937  1.00 86.88           H  
ATOM    425  CD  GLN A  31      -0.743  -3.395   1.046  1.00 86.88           C  
ATOM    426  NE2 GLN A  31      -0.191  -4.116   0.094  1.00 86.88           N  
ATOM    427 HE21 GLN A  31      -0.238  -5.115   0.231  1.00 86.88           H  
ATOM    428 HE22 GLN A  31       0.239  -3.688  -0.713  1.00 86.88           H  
ATOM    429  OE1 GLN A  31      -1.250  -3.970   1.991  1.00 86.88           O  
ATOM    430  N   ARG A  32      -3.639   1.240   2.619  1.00 83.38           N  
ATOM    431  H   ARG A  32      -3.999   0.820   1.775  1.00 83.38           H  
ATOM    432  CA  ARG A  32      -4.641   1.686   3.588  1.00 83.38           C  
ATOM    433  HA  ARG A  32      -4.336   1.374   4.587  1.00 83.38           H  
ATOM    434  C   ARG A  32      -5.936   0.958   3.272  1.00 83.38           C  
ATOM    435  CB  ARG A  32      -4.803   3.217   3.597  1.00 83.38           C  
ATOM    436  HB2 ARG A  32      -5.637   3.465   4.254  1.00 83.38           H  
ATOM    437  HB3 ARG A  32      -3.905   3.665   4.022  1.00 83.38           H  
ATOM    438  O   ARG A  32      -6.162   0.602   2.116  1.00 83.38           O  
ATOM    439  CG  ARG A  32      -5.046   3.841   2.217  1.00 83.38           C  
ATOM    440  HG2 ARG A  32      -5.861   3.323   1.711  1.00 83.38           H  
ATOM    441  HG3 ARG A  32      -4.157   3.715   1.598  1.00 83.38           H  
ATOM    442  CD  ARG A  32      -5.364   5.334   2.349  1.00 83.38           C  
ATOM    443  HD2 ARG A  32      -4.463   5.858   2.667  1.00 83.38           H  
ATOM    444  HD3 ARG A  32      -6.083   5.476   3.157  1.00 83.38           H  
ATOM    445  NE  ARG A  32      -5.890   5.900   1.091  1.00 83.38           N  
ATOM    446  HE  ARG A  32      -5.697   5.364   0.257  1.00 83.38           H  
ATOM    447  NH1 ARG A  32      -6.949   7.743   1.977  1.00 83.38           N  
ATOM    448 HH11 ARG A  32      -7.646   8.470   1.896  1.00 83.38           H  
ATOM    449 HH12 ARG A  32      -6.683   7.425   2.898  1.00 83.38           H  
ATOM    450  NH2 ARG A  32      -7.078   7.342  -0.209  1.00 83.38           N  
ATOM    451 HH21 ARG A  32      -7.678   8.152  -0.277  1.00 83.38           H  
ATOM    452 HH22 ARG A  32      -6.918   6.741  -1.004  1.00 83.38           H  
ATOM    453  CZ  ARG A  32      -6.633   6.986   0.963  1.00 83.38           C  
ATOM    454  N   PHE A  33      -6.763   0.742   4.281  1.00 76.25           N  
ATOM    455  H   PHE A  33      -6.537   1.110   5.193  1.00 76.25           H  
ATOM    456  CA  PHE A  33      -8.035   0.035   4.158  1.00 76.25           C  
ATOM    457  HA  PHE A  33      -8.102  -0.434   3.176  1.00 76.25           H  
ATOM    458  C   PHE A  33      -9.197   1.025   4.270  1.00 76.25           C  
ATOM    459  CB  PHE A  33      -8.082  -1.086   5.204  1.00 76.25           C  
ATOM    460  HB2 PHE A  33      -8.093  -0.644   6.200  1.00 76.25           H  
ATOM    461  HB3 PHE A  33      -9.011  -1.644   5.085  1.00 76.25           H  
ATOM    462  O   PHE A  33      -9.013   2.117   4.809  1.00 76.25           O  
ATOM    463  CG  PHE A  33      -6.911  -2.049   5.098  1.00 76.25           C  
ATOM    464  CD1 PHE A  33      -6.947  -3.107   4.169  1.00 76.25           C  
ATOM    465  HD1 PHE A  33      -7.824  -3.257   3.556  1.00 76.25           H  
ATOM    466  CD2 PHE A  33      -5.764  -1.863   5.895  1.00 76.25           C  
ATOM    467  HD2 PHE A  33      -5.730  -1.055   6.611  1.00 76.25           H  
ATOM    468  CE1 PHE A  33      -5.847  -3.974   4.040  1.00 76.25           C  
ATOM    469  HE1 PHE A  33      -5.879  -4.787   3.330  1.00 76.25           H  
ATOM    470  CE2 PHE A  33      -4.661  -2.727   5.761  1.00 76.25           C  
ATOM    471  HE2 PHE A  33      -3.784  -2.583   6.374  1.00 76.25           H  
ATOM    472  CZ  PHE A  33      -4.702  -3.782   4.833  1.00 76.25           C  
ATOM    473  HZ  PHE A  33      -3.856  -4.444   4.730  1.00 76.25           H  
ATOM    474  N   LYS A  34     -10.359   0.663   3.723  1.00 71.31           N  
ATOM    475  H   LYS A  34     -10.462  -0.307   3.462  1.00 71.31           H  
ATOM    476  CA  LYS A  34     -11.630   1.360   3.957  1.00 71.31           C  
ATOM    477  HA  LYS A  34     -11.467   2.338   4.409  1.00 71.31           H  
ATOM    478  C   LYS A  34     -12.461   0.605   4.975  1.00 71.31           C  
ATOM    479  CB  LYS A  34     -12.451   1.508   2.675  1.00 71.31           C  
ATOM    480  HB2 LYS A  34     -13.485   1.665   2.983  1.00 71.31           H  
ATOM    481  HB3 LYS A  34     -12.414   0.583   2.099  1.00 71.31           H  
ATOM    482  O   LYS A  34     -12.387  -0.642   4.929  1.00 71.31           O  
ATOM    483  CG  LYS A  34     -12.004   2.696   1.820  1.00 71.31           C  
ATOM    484  HG2 LYS A  34     -11.352   2.346   1.020  1.00 71.31           H  
ATOM    485  HG3 LYS A  34     -11.453   3.411   2.430  1.00 71.31           H  
ATOM    486  CD  LYS A  34     -13.220   3.417   1.239  1.00 71.31           C  
ATOM    487  HD2 LYS A  34     -12.845   4.248   0.642  1.00 71.31           H  
ATOM    488  HD3 LYS A  34     -13.804   3.820   2.065  1.00 71.31           H  
ATOM    489  CE  LYS A  34     -14.110   2.511   0.377  1.00 71.31           C  
ATOM    490  HE2 LYS A  34     -13.954   1.473   0.672  1.00 71.31           H  
ATOM    491  HE3 LYS A  34     -15.151   2.750   0.591  1.00 71.31           H  
ATOM    492  NZ  LYS A  34     -13.829   2.699  -1.064  1.00 71.31           N  
ATOM    493  HZ1 LYS A  34     -14.444   2.118  -1.616  1.00 71.31           H  
ATOM    494  HZ2 LYS A  34     -13.962   3.668  -1.317  1.00 71.31           H  
ATOM    495  HZ3 LYS A  34     -12.872   2.435  -1.252  1.00 71.31           H  
ATOM    496  OXT LYS A  34     -13.195   1.307   5.693  1.00 71.31           O  
TER     497      LYS A  34                                                       
END
