# Supplementary material for: Unveiling the Bioactive Potential of the Invasive Jellyfish Phyllorhiza punctata Through Integrative Transcriptomic and Proteomic Analyses
Source: Biomolecules. 2025 Aug 4;15(8):1121. doi: 10.3390/biom15081121 (PMC12383608; doi:10.3390/biom15081121)
Supplement: Supplementary file 1 [file biomolecules-15-01121-s001.zip › Suplementary Material/FileS3/Alphafold2/XP_065061129_1425_relaxed_rank_001_alphafold2_ptm_model_5_seed_000.pdb]

ATOM      1  N   CYS A   1      13.381  -2.072  -7.008  1.00 59.19           N  
ATOM      2  H   CYS A   1      13.910  -2.768  -6.503  1.00 59.19           H  
ATOM      3  H2  CYS A   1      13.344  -1.235  -6.444  1.00 59.19           H  
ATOM      4  H3  CYS A   1      13.845  -1.869  -7.882  1.00 59.19           H  
ATOM      5  CA  CYS A   1      12.021  -2.593  -7.254  1.00 59.19           C  
ATOM      6  HA  CYS A   1      11.415  -1.835  -7.751  1.00 59.19           H  
ATOM      7  C   CYS A   1      11.405  -2.890  -5.892  1.00 59.19           C  
ATOM      8  CB  CYS A   1      12.080  -3.841  -8.160  1.00 59.19           C  
ATOM      9  HB2 CYS A   1      12.808  -3.713  -8.961  1.00 59.19           H  
ATOM     10  HB3 CYS A   1      12.341  -4.728  -7.582  1.00 59.19           H  
ATOM     11  O   CYS A   1      11.832  -3.846  -5.261  1.00 59.19           O  
ATOM     12  SG  CYS A   1      10.455  -4.068  -8.919  1.00 59.19           S  
ATOM     13  HG  CYS A   1      10.682  -5.225  -9.548  1.00 59.19           H  
ATOM     14  N   HIS A   2      10.538  -2.018  -5.374  1.00 80.50           N  
ATOM     15  H   HIS A   2      10.146  -1.282  -5.944  1.00 80.50           H  
ATOM     16  CA  HIS A   2       9.861  -2.259  -4.097  1.00 80.50           C  
ATOM     17  HA  HIS A   2      10.448  -2.927  -3.466  1.00 80.50           H  
ATOM     18  C   HIS A   2       8.536  -2.945  -4.415  1.00 80.50           C  
ATOM     19  CB  HIS A   2       9.655  -0.943  -3.324  1.00 80.50           C  
ATOM     20  HB2 HIS A   2       9.179  -0.208  -3.972  1.00 80.50           H  
ATOM     21  HB3 HIS A   2       8.975  -1.136  -2.494  1.00 80.50           H  
ATOM     22  O   HIS A   2       7.690  -2.357  -5.085  1.00 80.50           O  
ATOM     23  CG  HIS A   2      10.927  -0.356  -2.760  1.00 80.50           C  
ATOM     24  CD2 HIS A   2      11.995   0.117  -3.471  1.00 80.50           C  
ATOM     25  HD2 HIS A   2      12.073   0.160  -4.547  1.00 80.50           H  
ATOM     26  ND1 HIS A   2      11.227  -0.179  -1.428  1.00 80.50           N  
ATOM     27  HD1 HIS A   2      10.632  -0.407  -0.644  1.00 80.50           H  
ATOM     28  CE1 HIS A   2      12.451   0.370  -1.344  1.00 80.50           C  
ATOM     29  HE1 HIS A   2      12.957   0.625  -0.424  1.00 80.50           H  
ATOM     30  NE2 HIS A   2      12.965   0.553  -2.570  1.00 80.50           N  
ATOM     31  N   THR A   3       8.365  -4.190  -3.988  1.00 81.31           N  
ATOM     32  H   THR A   3       9.095  -4.668  -3.478  1.00 81.31           H  
ATOM     33  CA  THR A   3       7.059  -4.845  -4.009  1.00 81.31           C  
ATOM     34  HA  THR A   3       6.528  -4.556  -4.916  1.00 81.31           H  
ATOM     35  C   THR A   3       6.250  -4.342  -2.821  1.00 81.31           C  
ATOM     36  CB  THR A   3       7.183  -6.377  -4.007  1.00 81.31           C  
ATOM     37  HB  THR A   3       6.300  -6.816  -3.545  1.00 81.31           H  
ATOM     38  O   THR A   3       6.690  -4.413  -1.674  1.00 81.31           O  
ATOM     39  CG2 THR A   3       7.308  -6.903  -5.436  1.00 81.31           C  
ATOM     40 HG21 THR A   3       6.414  -6.645  -6.005  1.00 81.31           H  
ATOM     41 HG22 THR A   3       8.183  -6.468  -5.919  1.00 81.31           H  
ATOM     42 HG23 THR A   3       7.410  -7.989  -5.420  1.00 81.31           H  
ATOM     43  OG1 THR A   3       8.342  -6.798  -3.318  1.00 81.31           O  
ATOM     44  HG1 THR A   3       8.207  -7.708  -3.042  1.00 81.31           H  
ATOM     45  N   ILE A   4       5.068  -3.797  -3.099  1.00 82.69           N  
ATOM     46  H   ILE A   4       4.764  -3.750  -4.061  1.00 82.69           H  
ATOM     47  CA  ILE A   4       4.118  -3.388  -2.066  1.00 82.69           C  
ATOM     48  HA  ILE A   4       4.663  -2.921  -1.245  1.00 82.69           H  
ATOM     49  C   ILE A   4       3.458  -4.667  -1.547  1.00 82.69           C  
ATOM     50  CB  ILE A   4       3.112  -2.349  -2.618  1.00 82.69           C  
ATOM     51  HB  ILE A   4       2.560  -2.804  -3.441  1.00 82.69           H  
ATOM     52  O   ILE A   4       2.780  -5.369  -2.296  1.00 82.69           O  
ATOM     53  CG1 ILE A   4       3.863  -1.104  -3.156  1.00 82.69           C  
ATOM     54 HG12 ILE A   4       4.609  -1.413  -3.888  1.00 82.69           H  
ATOM     55 HG13 ILE A   4       4.387  -0.614  -2.335  1.00 82.69           H  
ATOM     56  CG2 ILE A   4       2.108  -1.945  -1.522  1.00 82.69           C  
ATOM     57 HG21 ILE A   4       1.592  -2.822  -1.132  1.00 82.69           H  
ATOM     58 HG22 ILE A   4       1.347  -1.280  -1.930  1.00 82.69           H  
ATOM     59 HG23 ILE A   4       2.623  -1.443  -0.703  1.00 82.69           H  
ATOM     60  CD1 ILE A   4       2.968  -0.075  -3.859  1.00 82.69           C  
ATOM     61 HD11 ILE A   4       2.290   0.392  -3.145  1.00 82.69           H  
ATOM     62 HD12 ILE A   4       3.592   0.702  -4.300  1.00 82.69           H  
ATOM     63 HD13 ILE A   4       2.391  -0.559  -4.647  1.00 82.69           H  
ATOM     64  N   MET A   5       3.704  -4.998  -0.278  1.00 83.25           N  
ATOM     65  H   MET A   5       4.319  -4.406   0.261  1.00 83.25           H  
ATOM     66  CA  MET A   5       3.027  -6.096   0.412  1.00 83.25           C  
ATOM     67  HA  MET A   5       3.179  -7.020  -0.146  1.00 83.25           H  
ATOM     68  C   MET A   5       1.527  -5.809   0.468  1.00 83.25           C  
ATOM     69  CB  MET A   5       3.586  -6.270   1.834  1.00 83.25           C  
ATOM     70  HB2 MET A   5       3.941  -5.312   2.215  1.00 83.25           H  
ATOM     71  HB3 MET A   5       2.784  -6.615   2.487  1.00 83.25           H  
ATOM     72  O   MET A   5       1.098  -4.800   1.027  1.00 83.25           O  
ATOM     73  CG  MET A   5       4.712  -7.305   1.894  1.00 83.25           C  
ATOM     74  HG2 MET A   5       4.290  -8.291   1.697  1.00 83.25           H  
ATOM     75  HG3 MET A   5       5.432  -7.081   1.108  1.00 83.25           H  
ATOM     76  SD  MET A   5       5.613  -7.364   3.470  1.00 83.25           S  
ATOM     77  CE  MET A   5       4.264  -7.565   4.670  1.00 83.25           C  
ATOM     78  HE1 MET A   5       3.628  -6.680   4.670  1.00 83.25           H  
ATOM     79  HE2 MET A   5       3.671  -8.443   4.416  1.00 83.25           H  
ATOM     80  HE3 MET A   5       4.687  -7.696   5.667  1.00 83.25           H  
ATOM     81  N   ASN A   6       0.734  -6.710  -0.106  1.00 80.50           N  
ATOM     82  H   ASN A   6       1.150  -7.501  -0.577  1.00 80.50           H  
ATOM     83  CA  ASN A   6      -0.714  -6.650  -0.020  1.00 80.50           C  
ATOM     84  HA  ASN A   6      -1.027  -5.628  -0.237  1.00 80.50           H  
ATOM     85  C   ASN A   6      -1.125  -7.001   1.420  1.00 80.50           C  
ATOM     86  CB  ASN A   6      -1.305  -7.592  -1.089  1.00 80.50           C  
ATOM     87  HB2 ASN A   6      -0.672  -7.582  -1.975  1.00 80.50           H  
ATOM     88  HB3 ASN A   6      -1.343  -8.613  -0.709  1.00 80.50           H  
ATOM     89  O   ASN A   6      -0.975  -8.144   1.846  1.00 80.50           O  
ATOM     90  CG  ASN A   6      -2.679  -7.151  -1.554  1.00 80.50           C  
ATOM     91  ND2 ASN A   6      -3.624  -8.053  -1.669  1.00 80.50           N  
ATOM     92 HD21 ASN A   6      -4.523  -7.712  -1.979  1.00 80.50           H  
ATOM     93 HD22 ASN A   6      -3.461  -9.010  -1.393  1.00 80.50           H  
ATOM     94  OD1 ASN A   6      -2.911  -5.994  -1.849  1.00 80.50           O  
ATOM     95  N   CYS A   7      -1.600  -6.016   2.179  1.00 76.06           N  
ATOM     96  H   CYS A   7      -1.635  -5.083   1.793  1.00 76.06           H  
ATOM     97  CA  CYS A   7      -2.211  -6.244   3.484  1.00 76.06           C  
ATOM     98  HA  CYS A   7      -1.724  -7.083   3.981  1.00 76.06           H  
ATOM     99  C   CYS A   7      -3.682  -6.607   3.257  1.00 76.06           C  
ATOM    100  CB  CYS A   7      -2.016  -4.997   4.358  1.00 76.06           C  
ATOM    101  HB2 CYS A   7      -2.621  -4.178   3.969  1.00 76.06           H  
ATOM    102  HB3 CYS A   7      -0.965  -4.709   4.349  1.00 76.06           H  
ATOM    103  O   CYS A   7      -4.522  -5.737   3.026  1.00 76.06           O  
ATOM    104  SG  CYS A   7      -2.514  -5.366   6.064  1.00 76.06           S  
ATOM    105  HG  CYS A   7      -2.319  -4.149   6.579  1.00 76.06           H  
ATOM    106  N   THR A   8      -3.995  -7.899   3.250  1.00 75.38           N  
ATOM    107  H   THR A   8      -3.263  -8.586   3.365  1.00 75.38           H  
ATOM    108  CA  THR A   8      -5.370  -8.355   3.473  1.00 75.38           C  
ATOM    109  HA  THR A   8      -6.051  -7.721   2.905  1.00 75.38           H  
ATOM    110  C   THR A   8      -5.702  -8.185   4.952  1.00 75.38           C  
ATOM    111  CB  THR A   8      -5.580  -9.808   3.022  1.00 75.38           C  
ATOM    112  HB  THR A   8      -6.408 -10.250   3.577  1.00 75.38           H  
ATOM    113  O   THR A   8      -4.868  -8.515   5.793  1.00 75.38           O  
ATOM    114  CG2 THR A   8      -5.914  -9.858   1.531  1.00 75.38           C  
ATOM    115 HG21 THR A   8      -6.026 -10.898   1.224  1.00 75.38           H  
ATOM    116 HG22 THR A   8      -5.109  -9.398   0.958  1.00 75.38           H  
ATOM    117 HG23 THR A   8      -6.848  -9.330   1.341  1.00 75.38           H  
ATOM    118  OG1 THR A   8      -4.415 -10.577   3.217  1.00 75.38           O  
ATOM    119  HG1 THR A   8      -4.315 -10.682   4.166  1.00 75.38           H  
ATOM    120  N   LYS A   9      -6.888  -7.623   5.224  1.00 68.50           N  
ATOM    121  H   LYS A   9      -7.496  -7.419   4.444  1.00 68.50           H  
ATOM    122  CA  LYS A   9      -7.443  -7.440   6.574  1.00 68.50           C  
ATOM    123  HA  LYS A   9      -6.858  -6.701   7.122  1.00 68.50           H  
ATOM    124  C   LYS A   9      -7.371  -8.709   7.417  1.00 68.50           C  
ATOM    125  CB  LYS A   9      -8.917  -7.019   6.500  1.00 68.50           C  
ATOM    126  HB2 LYS A   9      -9.328  -7.083   7.507  1.00 68.50           H  
ATOM    127  HB3 LYS A   9      -9.457  -7.731   5.876  1.00 68.50           H  
ATOM    128  O   LYS A   9      -7.574  -9.794   6.828  1.00 68.50           O  
ATOM    129  CG  LYS A   9      -9.138  -5.596   5.983  1.00 68.50           C  
ATOM    130  HG2 LYS A   9      -8.576  -4.895   6.601  1.00 68.50           H  
ATOM    131  HG3 LYS A   9      -8.800  -5.518   4.950  1.00 68.50           H  
ATOM    132  CD  LYS A   9     -10.634  -5.275   6.069  1.00 68.50           C  
ATOM    133  HD2 LYS A   9     -11.186  -5.975   5.442  1.00 68.50           H  
ATOM    134  HD3 LYS A   9     -10.958  -5.394   7.103  1.00 68.50           H  
ATOM    135  CE  LYS A   9     -10.903  -3.841   5.612  1.00 68.50           C  
ATOM    136  HE2 LYS A   9     -10.610  -3.749   4.566  1.00 68.50           H  
ATOM    137  HE3 LYS A   9     -10.273  -3.171   6.197  1.00 68.50           H  
ATOM    138  NZ  LYS A   9     -12.332  -3.486   5.789  1.00 68.50           N  
ATOM    139  HZ1 LYS A   9     -12.916  -4.109   5.249  1.00 68.50           H  
ATOM    140  HZ2 LYS A   9     -12.590  -3.571   6.761  1.00 68.50           H  
ATOM    141  HZ3 LYS A   9     -12.501  -2.536   5.490  1.00 68.50           H  
ATOM    142  OXT LYS A   9      -7.243  -8.511   8.641  1.00 68.50           O  
TER     143      LYS A   9                                                       
END
