# Supplementary material for: Unveiling the Bioactive Potential of the Invasive Jellyfish Phyllorhiza punctata Through Integrative Transcriptomic and Proteomic Analyses
Source: Biomolecules. 2025 Aug 4;15(8):1121. doi: 10.3390/biom15081121 (PMC12383608; doi:10.3390/biom15081121)
Supplement: Supplementary file 1 [file biomolecules-15-01121-s001.zip › Suplementary Material/FileS3/Alphafold2/XP_065061351_5256_relaxed_rank_001_alphafold2_ptm_model_1_seed_000.pdb]

ATOM      1  N   GLY A   1      -6.125  11.317   7.514  1.00 71.00           N  
ATOM      2  H   GLY A   1      -6.239  12.040   8.210  1.00 71.00           H  
ATOM      3  H2  GLY A   1      -5.934  10.437   7.973  1.00 71.00           H  
ATOM      4  H3  GLY A   1      -6.977  11.221   6.982  1.00 71.00           H  
ATOM      5  CA  GLY A   1      -5.001  11.638   6.619  1.00 71.00           C  
ATOM      6  HA2 GLY A   1      -4.086  11.762   7.197  1.00 71.00           H  
ATOM      7  HA3 GLY A   1      -5.207  12.545   6.050  1.00 71.00           H  
ATOM      8  C   GLY A   1      -4.813  10.475   5.682  1.00 71.00           C  
ATOM      9  O   GLY A   1      -4.649   9.366   6.169  1.00 71.00           O  
ATOM     10  N   ILE A   2      -4.941  10.698   4.377  1.00 76.75           N  
ATOM     11  H   ILE A   2      -5.011  11.642   4.025  1.00 76.75           H  
ATOM     12  CA  ILE A   2      -4.745   9.644   3.377  1.00 76.75           C  
ATOM     13  HA  ILE A   2      -5.170   8.716   3.759  1.00 76.75           H  
ATOM     14  C   ILE A   2      -3.241   9.402   3.191  1.00 76.75           C  
ATOM     15  CB  ILE A   2      -5.484   9.975   2.059  1.00 76.75           C  
ATOM     16  HB  ILE A   2      -5.244   9.189   1.344  1.00 76.75           H  
ATOM     17  O   ILE A   2      -2.466  10.353   3.110  1.00 76.75           O  
ATOM     18  CG1 ILE A   2      -5.053  11.332   1.452  1.00 76.75           C  
ATOM     19 HG12 ILE A   2      -5.375  12.150   2.096  1.00 76.75           H  
ATOM     20 HG13 ILE A   2      -3.966  11.367   1.377  1.00 76.75           H  
ATOM     21  CG2 ILE A   2      -7.005   9.936   2.314  1.00 76.75           C  
ATOM     22 HG21 ILE A   2      -7.316  10.767   2.946  1.00 76.75           H  
ATOM     23 HG22 ILE A   2      -7.541   9.995   1.367  1.00 76.75           H  
ATOM     24 HG23 ILE A   2      -7.280   8.994   2.788  1.00 76.75           H  
ATOM     25  CD1 ILE A   2      -5.593  11.580   0.040  1.00 76.75           C  
ATOM     26 HD11 ILE A   2      -5.175  12.509  -0.348  1.00 76.75           H  
ATOM     27 HD12 ILE A   2      -6.680  11.670   0.056  1.00 76.75           H  
ATOM     28 HD13 ILE A   2      -5.303  10.761  -0.618  1.00 76.75           H  
ATOM     29  N   LEU A   3      -2.819   8.139   3.182  1.00 76.44           N  
ATOM     30  H   LEU A   3      -3.502   7.397   3.239  1.00 76.44           H  
ATOM     31  CA  LEU A   3      -1.433   7.757   2.908  1.00 76.44           C  
ATOM     32  HA  LEU A   3      -0.754   8.382   3.488  1.00 76.44           H  
ATOM     33  C   LEU A   3      -1.155   7.990   1.418  1.00 76.44           C  
ATOM     34  CB  LEU A   3      -1.232   6.284   3.311  1.00 76.44           C  
ATOM     35  HB2 LEU A   3      -0.374   5.878   2.776  1.00 76.44           H  
ATOM     36  HB3 LEU A   3      -2.101   5.711   2.987  1.00 76.44           H  
ATOM     37  O   LEU A   3      -1.759   7.341   0.571  1.00 76.44           O  
ATOM     38  CG  LEU A   3      -1.012   6.100   4.827  1.00 76.44           C  
ATOM     39  HG  LEU A   3      -1.477   6.923   5.369  1.00 76.44           H  
ATOM     40  CD1 LEU A   3      -1.642   4.799   5.322  1.00 76.44           C  
ATOM     41 HD11 LEU A   3      -1.466   4.686   6.391  1.00 76.44           H  
ATOM     42 HD12 LEU A   3      -2.717   4.819   5.144  1.00 76.44           H  
ATOM     43 HD13 LEU A   3      -1.205   3.950   4.796  1.00 76.44           H  
ATOM     44  CD2 LEU A   3       0.482   6.068   5.156  1.00 76.44           C  
ATOM     45 HD21 LEU A   3       0.956   6.991   4.823  1.00 76.44           H  
ATOM     46 HD22 LEU A   3       0.620   5.969   6.233  1.00 76.44           H  
ATOM     47 HD23 LEU A   3       0.958   5.224   4.658  1.00 76.44           H  
ATOM     48  N   LEU A   4      -0.266   8.934   1.102  1.00 74.94           N  
ATOM     49  H   LEU A   4       0.144   9.473   1.852  1.00 74.94           H  
ATOM     50  CA  LEU A   4       0.051   9.324  -0.279  1.00 74.94           C  
ATOM     51  HA  LEU A   4      -0.864   9.256  -0.867  1.00 74.94           H  
ATOM     52  C   LEU A   4       1.025   8.366  -0.988  1.00 74.94           C  
ATOM     53  CB  LEU A   4       0.525  10.793  -0.300  1.00 74.94           C  
ATOM     54  HB2 LEU A   4       0.956  11.012  -1.277  1.00 74.94           H  
ATOM     55  HB3 LEU A   4       1.314  10.915   0.441  1.00 74.94           H  
ATOM     56  O   LEU A   4       1.269   8.534  -2.176  1.00 74.94           O  
ATOM     57  CG  LEU A   4      -0.602  11.812  -0.031  1.00 74.94           C  
ATOM     58  HG  LEU A   4      -1.134  11.537   0.879  1.00 74.94           H  
ATOM     59  CD1 LEU A   4      -0.011  13.207   0.171  1.00 74.94           C  
ATOM     60 HD11 LEU A   4      -0.807  13.919   0.390  1.00 74.94           H  
ATOM     61 HD12 LEU A   4       0.688  13.194   1.007  1.00 74.94           H  
ATOM     62 HD13 LEU A   4       0.515  13.522  -0.731  1.00 74.94           H  
ATOM     63  CD2 LEU A   4      -1.605  11.893  -1.187  1.00 74.94           C  
ATOM     64 HD21 LEU A   4      -1.086  12.121  -2.118  1.00 74.94           H  
ATOM     65 HD22 LEU A   4      -2.136  10.947  -1.296  1.00 74.94           H  
ATOM     66 HD23 LEU A   4      -2.339  12.673  -0.986  1.00 74.94           H  
ATOM     67  N   PHE A   5       1.531   7.335  -0.302  1.00 78.88           N  
ATOM     68  H   PHE A   5       1.258   7.224   0.664  1.00 78.88           H  
ATOM     69  CA  PHE A   5       2.363   6.276  -0.879  1.00 78.88           C  
ATOM     70  HA  PHE A   5       2.103   6.160  -1.931  1.00 78.88           H  
ATOM     71  C   PHE A   5       2.071   4.949  -0.160  1.00 78.88           C  
ATOM     72  CB  PHE A   5       3.847   6.682  -0.797  1.00 78.88           C  
ATOM     73  HB2 PHE A   5       4.133   6.784   0.250  1.00 78.88           H  
ATOM     74  HB3 PHE A   5       4.452   5.882  -1.225  1.00 78.88           H  
ATOM     75  O   PHE A   5       2.028   4.908   1.071  1.00 78.88           O  
ATOM     76  CG  PHE A   5       4.161   7.978  -1.533  1.00 78.88           C  
ATOM     77  CD1 PHE A   5       4.295   7.977  -2.935  1.00 78.88           C  
ATOM     78  HD1 PHE A   5       4.227   7.049  -3.484  1.00 78.88           H  
ATOM     79  CD2 PHE A   5       4.221   9.199  -0.832  1.00 78.88           C  
ATOM     80  HD2 PHE A   5       4.105   9.210   0.242  1.00 78.88           H  
ATOM     81  CE1 PHE A   5       4.477   9.186  -3.630  1.00 78.88           C  
ATOM     82  HE1 PHE A   5       4.564   9.181  -4.707  1.00 78.88           H  
ATOM     83  CE2 PHE A   5       4.398  10.409  -1.528  1.00 78.88           C  
ATOM     84  HE2 PHE A   5       4.434  11.345  -0.989  1.00 78.88           H  
ATOM     85  CZ  PHE A   5       4.524  10.403  -2.928  1.00 78.88           C  
ATOM     86  HZ  PHE A   5       4.654  11.331  -3.465  1.00 78.88           H  
ATOM     87  N   GLY A   6       1.809   3.879  -0.920  1.00 75.06           N  
ATOM     88  H   GLY A   6       1.881   3.976  -1.923  1.00 75.06           H  
ATOM     89  CA  GLY A   6       1.576   2.535  -0.376  1.00 75.06           C  
ATOM     90  HA2 GLY A   6       1.251   1.865  -1.172  1.00 75.06           H  
ATOM     91  HA3 GLY A   6       0.786   2.592   0.373  1.00 75.06           H  
ATOM     92  C   GLY A   6       2.836   1.943   0.275  1.00 75.06           C  
ATOM     93  O   GLY A   6       3.936   2.438   0.021  1.00 75.06           O  
ATOM     94  N   PRO A   7       2.700   0.907   1.125  1.00 72.50           N  
ATOM     95  CA  PRO A   7       3.816   0.356   1.887  1.00 72.50           C  
ATOM     96  HA  PRO A   7       4.167   1.130   2.570  1.00 72.50           H  
ATOM     97  C   PRO A   7       4.956  -0.101   0.959  1.00 72.50           C  
ATOM     98  CB  PRO A   7       3.242  -0.798   2.718  1.00 72.50           C  
ATOM     99  HB2 PRO A   7       3.933  -1.637   2.793  1.00 72.50           H  
ATOM    100  HB3 PRO A   7       2.983  -0.431   3.711  1.00 72.50           H  
ATOM    101  O   PRO A   7       4.707  -0.840   0.001  1.00 72.50           O  
ATOM    102  CG  PRO A   7       1.964  -1.183   1.972  1.00 72.50           C  
ATOM    103  HG2 PRO A   7       1.218  -1.611   2.641  1.00 72.50           H  
ATOM    104  HG3 PRO A   7       2.207  -1.881   1.171  1.00 72.50           H  
ATOM    105  CD  PRO A   7       1.492   0.138   1.367  1.00 72.50           C  
ATOM    106  HD2 PRO A   7       0.945  -0.049   0.444  1.00 72.50           H  
ATOM    107  HD3 PRO A   7       0.862   0.668   2.082  1.00 72.50           H  
ATOM    108  N   PRO A   8       6.206   0.319   1.222  1.00 68.06           N  
ATOM    109  CA  PRO A   8       7.353  -0.143   0.462  1.00 68.06           C  
ATOM    110  HA  PRO A   8       7.169  -0.042  -0.608  1.00 68.06           H  
ATOM    111  C   PRO A   8       7.595  -1.615   0.809  1.00 68.06           C  
ATOM    112  CB  PRO A   8       8.508   0.778   0.871  1.00 68.06           C  
ATOM    113  HB2 PRO A   8       9.473   0.273   0.829  1.00 68.06           H  
ATOM    114  HB3 PRO A   8       8.512   1.655   0.224  1.00 68.06           H  
ATOM    115  O   PRO A   8       7.999  -1.933   1.923  1.00 68.06           O  
ATOM    116  CG  PRO A   8       8.152   1.206   2.295  1.00 68.06           C  
ATOM    117  HG2 PRO A   8       8.548   2.195   2.529  1.00 68.06           H  
ATOM    118  HG3 PRO A   8       8.527   0.470   3.006  1.00 68.06           H  
ATOM    119  CD  PRO A   8       6.624   1.196   2.307  1.00 68.06           C  
ATOM    120  HD2 PRO A   8       6.250   2.202   2.120  1.00 68.06           H  
ATOM    121  HD3 PRO A   8       6.267   0.830   3.270  1.00 68.06           H  
ATOM    122  N   GLY A   9       7.330  -2.514  -0.139  1.00 64.50           N  
ATOM    123  H   GLY A   9       6.868  -2.191  -0.977  1.00 64.50           H  
ATOM    124  CA  GLY A   9       7.667  -3.932   0.005  1.00 64.50           C  
ATOM    125  HA2 GLY A   9       8.431  -4.186  -0.729  1.00 64.50           H  
ATOM    126  HA3 GLY A   9       8.090  -4.129   0.990  1.00 64.50           H  
ATOM    127  C   GLY A   9       6.489  -4.877  -0.178  1.00 64.50           C  
ATOM    128  O   GLY A   9       6.032  -5.508   0.767  1.00 64.50           O  
ATOM    129  N   THR A  10       6.022  -5.029  -1.416  1.00 64.38           N  
ATOM    130  H   THR A  10       6.330  -4.369  -2.117  1.00 64.38           H  
ATOM    131  CA  THR A  10       5.468  -6.305  -1.903  1.00 64.38           C  
ATOM    132  HA  THR A  10       6.058  -7.108  -1.462  1.00 64.38           H  
ATOM    133  C   THR A  10       5.685  -6.393  -3.417  1.00 64.38           C  
ATOM    134  CB  THR A  10       3.994  -6.564  -1.516  1.00 64.38           C  
ATOM    135  HB  THR A  10       3.329  -6.067  -2.223  1.00 64.38           H  
ATOM    136  O   THR A  10       4.757  -6.541  -4.205  1.00 64.38           O  
ATOM    137  CG2 THR A  10       3.701  -8.067  -1.502  1.00 64.38           C  
ATOM    138 HG21 THR A  10       4.320  -8.564  -0.755  1.00 64.38           H  
ATOM    139 HG22 THR A  10       2.651  -8.223  -1.256  1.00 64.38           H  
ATOM    140 HG23 THR A  10       3.898  -8.498  -2.484  1.00 64.38           H  
ATOM    141  OG1 THR A  10       3.667  -6.107  -0.226  1.00 64.38           O  
ATOM    142  HG1 THR A  10       4.485  -5.967   0.256  1.00 64.38           H  
ATOM    143  N   GLY A  11       6.937  -6.218  -3.839  1.00 65.00           N  
ATOM    144  H   GLY A  11       7.651  -6.126  -3.130  1.00 65.00           H  
ATOM    145  CA  GLY A  11       7.419  -6.768  -5.101  1.00 65.00           C  
ATOM    146  HA2 GLY A  11       6.617  -6.829  -5.838  1.00 65.00           H  
ATOM    147  HA3 GLY A  11       8.228  -6.156  -5.498  1.00 65.00           H  
ATOM    148  C   GLY A  11       7.965  -8.155  -4.792  1.00 65.00           C  
ATOM    149  O   GLY A  11       8.606  -8.328  -3.759  1.00 65.00           O  
ATOM    150  N   LYS A  12       7.625  -9.131  -5.626  1.00 51.56           N  
ATOM    151  H   LYS A  12       7.144  -8.862  -6.473  1.00 51.56           H  
ATOM    152  CA  LYS A  12       8.225 -10.466  -5.597  1.00 51.56           C  
ATOM    153  HA  LYS A  12       7.971 -10.980  -4.670  1.00 51.56           H  
ATOM    154  C   LYS A  12       9.751 -10.411  -5.627  1.00 51.56           C  
ATOM    155  CB  LYS A  12       7.741 -11.255  -6.812  1.00 51.56           C  
ATOM    156  HB2 LYS A  12       8.031 -10.727  -7.721  1.00 51.56           H  
ATOM    157  HB3 LYS A  12       8.249 -12.219  -6.806  1.00 51.56           H  
ATOM    158  O   LYS A  12      10.275  -9.434  -6.208  1.00 51.56           O  
ATOM    159  CG  LYS A  12       6.228 -11.484  -6.803  1.00 51.56           C  
ATOM    160  HG2 LYS A  12       5.697 -10.535  -6.883  1.00 51.56           H  
ATOM    161  HG3 LYS A  12       5.948 -11.979  -5.873  1.00 51.56           H  
ATOM    162  CD  LYS A  12       5.861 -12.375  -7.990  1.00 51.56           C  
ATOM    163  HD2 LYS A  12       6.073 -11.853  -8.923  1.00 51.56           H  
ATOM    164  HD3 LYS A  12       6.468 -13.279  -7.941  1.00 51.56           H  
ATOM    165  CE  LYS A  12       4.381 -12.747  -7.915  1.00 51.56           C  
ATOM    166  HE2 LYS A  12       3.784 -11.874  -8.181  1.00 51.56           H  
ATOM    167  HE3 LYS A  12       4.148 -13.012  -6.884  1.00 51.56           H  
ATOM    168  NZ  LYS A  12       4.082 -13.891  -8.807  1.00 51.56           N  
ATOM    169  HZ1 LYS A  12       3.106 -14.146  -8.742  1.00 51.56           H  
ATOM    170  HZ2 LYS A  12       4.642 -14.689  -8.544  1.00 51.56           H  
ATOM    171  HZ3 LYS A  12       4.296 -13.654  -9.765  1.00 51.56           H  
ATOM    172  OXT LYS A  12      10.318 -11.413  -5.152  1.00 51.56           O  
TER     173      LYS A  12                                                       
END
