# Supplementary material for: Unveiling the Bioactive Potential of the Invasive Jellyfish Phyllorhiza punctata Through Integrative Transcriptomic and Proteomic Analyses
Source: Biomolecules. 2025 Aug 4;15(8):1121. doi: 10.3390/biom15081121 (PMC12383608; doi:10.3390/biom15081121)
Supplement: Supplementary file 1 [file biomolecules-15-01121-s001.zip › Suplementary Material/FileS3/Alphafold2/XP_065061388_14675_relaxed_rank_001_alphafold2_ptm_model_1_seed_000.pdb]

ATOM      1  N   VAL A   1       6.670   1.415  -4.554  1.00 69.56           N  
ATOM      2  H   VAL A   1       7.139   0.645  -5.009  1.00 69.56           H  
ATOM      3  H2  VAL A   1       7.172   2.267  -4.761  1.00 69.56           H  
ATOM      4  H3  VAL A   1       6.689   1.283  -3.553  1.00 69.56           H  
ATOM      5  CA  VAL A   1       5.267   1.542  -5.020  1.00 69.56           C  
ATOM      6  HA  VAL A   1       4.809   2.358  -4.460  1.00 69.56           H  
ATOM      7  C   VAL A   1       4.475   0.300  -4.640  1.00 69.56           C  
ATOM      8  CB  VAL A   1       5.150   1.934  -6.501  1.00 69.56           C  
ATOM      9  HB  VAL A   1       5.503   1.104  -7.114  1.00 69.56           H  
ATOM     10  O   VAL A   1       3.767   0.389  -3.658  1.00 69.56           O  
ATOM     11  CG1 VAL A   1       3.719   2.282  -6.911  1.00 69.56           C  
ATOM     12 HG11 VAL A   1       3.654   2.303  -7.999  1.00 69.56           H  
ATOM     13 HG12 VAL A   1       3.452   3.277  -6.555  1.00 69.56           H  
ATOM     14 HG13 VAL A   1       3.002   1.546  -6.548  1.00 69.56           H  
ATOM     15  CG2 VAL A   1       6.017   3.169  -6.785  1.00 69.56           C  
ATOM     16 HG21 VAL A   1       7.079   2.941  -6.697  1.00 69.56           H  
ATOM     17 HG22 VAL A   1       5.848   3.500  -7.810  1.00 69.56           H  
ATOM     18 HG23 VAL A   1       5.755   3.990  -6.118  1.00 69.56           H  
ATOM     19  N   VAL A   2       4.665  -0.875  -5.253  1.00 77.69           N  
ATOM     20  H   VAL A   2       5.223  -0.927  -6.094  1.00 77.69           H  
ATOM     21  CA  VAL A   2       3.843  -2.070  -4.935  1.00 77.69           C  
ATOM     22  HA  VAL A   2       2.821  -1.828  -5.224  1.00 77.69           H  
ATOM     23  C   VAL A   2       3.772  -2.407  -3.430  1.00 77.69           C  
ATOM     24  CB  VAL A   2       4.282  -3.269  -5.809  1.00 77.69           C  
ATOM     25  HB  VAL A   2       4.670  -2.872  -6.746  1.00 77.69           H  
ATOM     26  O   VAL A   2       2.689  -2.592  -2.899  1.00 77.69           O  
ATOM     27  CG1 VAL A   2       5.384  -4.141  -5.193  1.00 77.69           C  
ATOM     28 HG11 VAL A   2       5.014  -4.665  -4.311  1.00 77.69           H  
ATOM     29 HG12 VAL A   2       6.253  -3.536  -4.934  1.00 77.69           H  
ATOM     30 HG13 VAL A   2       5.695  -4.892  -5.919  1.00 77.69           H  
ATOM     31  CG2 VAL A   2       3.085  -4.144  -6.174  1.00 77.69           C  
ATOM     32 HG21 VAL A   2       3.401  -4.959  -6.825  1.00 77.69           H  
ATOM     33 HG22 VAL A   2       2.335  -3.554  -6.700  1.00 77.69           H  
ATOM     34 HG23 VAL A   2       2.636  -4.564  -5.273  1.00 77.69           H  
ATOM     35  N   HIS A   3       4.892  -2.322  -2.702  1.00 79.81           N  
ATOM     36  H   HIS A   3       5.771  -2.250  -3.195  1.00 79.81           H  
ATOM     37  CA  HIS A   3       4.941  -2.555  -1.250  1.00 79.81           C  
ATOM     38  HA  HIS A   3       4.467  -3.512  -1.032  1.00 79.81           H  
ATOM     39  C   HIS A   3       4.209  -1.478  -0.418  1.00 79.81           C  
ATOM     40  CB  HIS A   3       6.423  -2.640  -0.860  1.00 79.81           C  
ATOM     41  HB2 HIS A   3       6.929  -3.332  -1.534  1.00 79.81           H  
ATOM     42  HB3 HIS A   3       6.890  -1.661  -0.969  1.00 79.81           H  
ATOM     43  O   HIS A   3       3.546  -1.775   0.571  1.00 79.81           O  
ATOM     44  CG  HIS A   3       6.644  -3.132   0.543  1.00 79.81           C  
ATOM     45  CD2 HIS A   3       6.775  -4.440   0.926  1.00 79.81           C  
ATOM     46  HD2 HIS A   3       6.736  -5.304   0.280  1.00 79.81           H  
ATOM     47  ND1 HIS A   3       6.758  -2.362   1.680  1.00 79.81           N  
ATOM     48  HD1 HIS A   3       6.666  -1.358   1.751  1.00 79.81           H  
ATOM     49  CE1 HIS A   3       6.952  -3.189   2.721  1.00 79.81           C  
ATOM     50  HE1 HIS A   3       7.064  -2.885   3.752  1.00 79.81           H  
ATOM     51  NE2 HIS A   3       6.973  -4.462   2.306  1.00 79.81           N  
ATOM     52  N   THR A   4       4.304  -0.212  -0.836  1.00 82.12           N  
ATOM     53  H   THR A   4       4.814  -0.033  -1.689  1.00 82.12           H  
ATOM     54  CA  THR A   4       3.621   0.933  -0.207  1.00 82.12           C  
ATOM     55  HA  THR A   4       3.809   0.928   0.867  1.00 82.12           H  
ATOM     56  C   THR A   4       2.109   0.859  -0.417  1.00 82.12           C  
ATOM     57  CB  THR A   4       4.139   2.250  -0.812  1.00 82.12           C  
ATOM     58  HB  THR A   4       3.786   2.325  -1.841  1.00 82.12           H  
ATOM     59  O   THR A   4       1.339   1.182   0.480  1.00 82.12           O  
ATOM     60  CG2 THR A   4       3.679   3.495  -0.059  1.00 82.12           C  
ATOM     61 HG21 THR A   4       2.596   3.595  -0.133  1.00 82.12           H  
ATOM     62 HG22 THR A   4       4.135   4.384  -0.495  1.00 82.12           H  
ATOM     63 HG23 THR A   4       3.953   3.424   0.993  1.00 82.12           H  
ATOM     64  OG1 THR A   4       5.553   2.264  -0.851  1.00 82.12           O  
ATOM     65  HG1 THR A   4       5.842   2.607  -0.003  1.00 82.12           H  
ATOM     66  N   PHE A   5       1.689   0.406  -1.599  1.00 84.00           N  
ATOM     67  H   PHE A   5       2.378   0.119  -2.280  1.00 84.00           H  
ATOM     68  CA  PHE A   5       0.286   0.292  -1.978  1.00 84.00           C  
ATOM     69  HA  PHE A   5      -0.255   1.171  -1.625  1.00 84.00           H  
ATOM     70  C   PHE A   5      -0.381  -0.918  -1.306  1.00 84.00           C  
ATOM     71  CB  PHE A   5       0.180   0.260  -3.510  1.00 84.00           C  
ATOM     72  HB2 PHE A   5       0.926  -0.426  -3.914  1.00 84.00           H  
ATOM     73  HB3 PHE A   5      -0.796  -0.152  -3.766  1.00 84.00           H  
ATOM     74  O   PHE A   5      -1.512  -0.791  -0.850  1.00 84.00           O  
ATOM     75  CG  PHE A   5       0.318   1.614  -4.203  1.00 84.00           C  
ATOM     76  CD1 PHE A   5      -0.775   2.161  -4.898  1.00 84.00           C  
ATOM     77  HD1 PHE A   5      -1.713   1.628  -4.936  1.00 84.00           H  
ATOM     78  CD2 PHE A   5       1.504   2.368  -4.136  1.00 84.00           C  
ATOM     79  HD2 PHE A   5       2.301   2.070  -3.471  1.00 84.00           H  
ATOM     80  CE1 PHE A   5      -0.655   3.395  -5.562  1.00 84.00           C  
ATOM     81  HE1 PHE A   5      -1.501   3.799  -6.097  1.00 84.00           H  
ATOM     82  CE2 PHE A   5       1.634   3.591  -4.809  1.00 84.00           C  
ATOM     83  HE2 PHE A   5       2.531   4.184  -4.703  1.00 84.00           H  
ATOM     84  CZ  PHE A   5       0.559   4.097  -5.548  1.00 84.00           C  
ATOM     85  HZ  PHE A   5       0.640   5.048  -6.055  1.00 84.00           H  
ATOM     86  N   SER A   6       0.324  -2.047  -1.141  1.00 85.00           N  
ATOM     87  H   SER A   6       1.200  -2.165  -1.630  1.00 85.00           H  
ATOM     88  CA  SER A   6      -0.189  -3.202  -0.386  1.00 85.00           C  
ATOM     89  HA  SER A   6      -1.124  -3.532  -0.840  1.00 85.00           H  
ATOM     90  C   SER A   6      -0.488  -2.864   1.079  1.00 85.00           C  
ATOM     91  CB  SER A   6       0.801  -4.370  -0.436  1.00 85.00           C  
ATOM     92  HB2 SER A   6       0.398  -5.198   0.148  1.00 85.00           H  
ATOM     93  HB3 SER A   6       1.755  -4.066  -0.007  1.00 85.00           H  
ATOM     94  O   SER A   6      -1.516  -3.274   1.605  1.00 85.00           O  
ATOM     95  OG  SER A   6       0.994  -4.797  -1.770  1.00 85.00           O  
ATOM     96  HG  SER A   6       1.199  -5.735  -1.765  1.00 85.00           H  
ATOM     97  N   SER A   7       0.362  -2.064   1.729  1.00 82.69           N  
ATOM     98  H   SER A   7       1.199  -1.762   1.252  1.00 82.69           H  
ATOM     99  CA  SER A   7       0.155  -1.640   3.125  1.00 82.69           C  
ATOM    100  HA  SER A   7       0.024  -2.524   3.749  1.00 82.69           H  
ATOM    101  C   SER A   7      -1.096  -0.763   3.307  1.00 82.69           C  
ATOM    102  CB  SER A   7       1.410  -0.902   3.598  1.00 82.69           C  
ATOM    103  HB2 SER A   7       1.515   0.033   3.048  1.00 82.69           H  
ATOM    104  HB3 SER A   7       2.283  -1.526   3.406  1.00 82.69           H  
ATOM    105  O   SER A   7      -1.805  -0.870   4.303  1.00 82.69           O  
ATOM    106  OG  SER A   7       1.336  -0.635   4.980  1.00 82.69           O  
ATOM    107  HG  SER A   7       2.169  -0.279   5.296  1.00 82.69           H  
ATOM    108  N   LEU A   8      -1.424   0.058   2.304  1.00 84.06           N  
ATOM    109  H   LEU A   8      -0.830   0.077   1.488  1.00 84.06           H  
ATOM    110  CA  LEU A   8      -2.593   0.942   2.323  1.00 84.06           C  
ATOM    111  HA  LEU A   8      -2.612   1.466   3.278  1.00 84.06           H  
ATOM    112  C   LEU A   8      -3.930   0.182   2.183  1.00 84.06           C  
ATOM    113  CB  LEU A   8      -2.418   1.958   1.179  1.00 84.06           C  
ATOM    114  HB2 LEU A   8      -2.702   1.467   0.249  1.00 84.06           H  
ATOM    115  HB3 LEU A   8      -1.369   2.241   1.090  1.00 84.06           H  
ATOM    116  O   LEU A   8      -4.960   0.666   2.647  1.00 84.06           O  
ATOM    117  CG  LEU A   8      -3.256   3.238   1.357  1.00 84.06           C  
ATOM    118  HG  LEU A   8      -4.229   3.001   1.787  1.00 84.06           H  
ATOM    119  CD1 LEU A   8      -2.540   4.245   2.262  1.00 84.06           C  
ATOM    120 HD11 LEU A   8      -3.159   5.134   2.382  1.00 84.06           H  
ATOM    121 HD12 LEU A   8      -2.374   3.801   3.244  1.00 84.06           H  
ATOM    122 HD13 LEU A   8      -1.581   4.529   1.829  1.00 84.06           H  
ATOM    123  CD2 LEU A   8      -3.491   3.898  -0.001  1.00 84.06           C  
ATOM    124 HD21 LEU A   8      -4.050   3.218  -0.643  1.00 84.06           H  
ATOM    125 HD22 LEU A   8      -2.537   4.140  -0.471  1.00 84.06           H  
ATOM    126 HD23 LEU A   8      -4.074   4.810   0.130  1.00 84.06           H  
ATOM    127  N   LEU A   9      -3.912  -0.987   1.533  1.00 81.44           N  
ATOM    128  H   LEU A   9      -3.020  -1.306   1.182  1.00 81.44           H  
ATOM    129  CA  LEU A   9      -5.088  -1.815   1.233  1.00 81.44           C  
ATOM    130  HA  LEU A   9      -5.982  -1.191   1.226  1.00 81.44           H  
ATOM    131  C   LEU A   9      -5.348  -2.916   2.276  1.00 81.44           C  
ATOM    132  CB  LEU A   9      -4.896  -2.430  -0.167  1.00 81.44           C  
ATOM    133  HB2 LEU A   9      -3.891  -2.851  -0.217  1.00 81.44           H  
ATOM    134  HB3 LEU A   9      -5.597  -3.255  -0.297  1.00 81.44           H  
ATOM    135  O   LEU A   9      -6.480  -3.365   2.389  1.00 81.44           O  
ATOM    136  CG  LEU A   9      -5.095  -1.432  -1.323  1.00 81.44           C  
ATOM    137  HG  LEU A   9      -4.660  -0.467  -1.061  1.00 81.44           H  
ATOM    138  CD1 LEU A   9      -4.398  -1.936  -2.588  1.00 81.44           C  
ATOM    139 HD11 LEU A   9      -4.809  -2.902  -2.878  1.00 81.44           H  
ATOM    140 HD12 LEU A   9      -3.330  -2.042  -2.397  1.00 81.44           H  
ATOM    141 HD13 LEU A   9      -4.543  -1.221  -3.398  1.00 81.44           H  
ATOM    142  CD2 LEU A   9      -6.579  -1.241  -1.648  1.00 81.44           C  
ATOM    143 HD21 LEU A   9      -7.027  -2.192  -1.935  1.00 81.44           H  
ATOM    144 HD22 LEU A   9      -7.100  -0.857  -0.771  1.00 81.44           H  
ATOM    145 HD23 LEU A   9      -6.693  -0.527  -2.463  1.00 81.44           H  
ATOM    146  N   LEU A  10      -4.324  -3.353   3.021  1.00 83.44           N  
ATOM    147  H   LEU A  10      -3.405  -2.988   2.819  1.00 83.44           H  
ATOM    148  CA  LEU A  10      -4.439  -4.380   4.073  1.00 83.44           C  
ATOM    149  HA  LEU A  10      -5.310  -5.002   3.869  1.00 83.44           H  
ATOM    150  C   LEU A  10      -4.687  -3.814   5.486  1.00 83.44           C  
ATOM    151  CB  LEU A  10      -3.177  -5.271   4.050  1.00 83.44           C  
ATOM    152  HB2 LEU A  10      -3.010  -5.646   5.059  1.00 83.44           H  
ATOM    153  HB3 LEU A  10      -2.302  -4.668   3.808  1.00 83.44           H  
ATOM    154  O   LEU A  10      -4.961  -4.581   6.404  1.00 83.44           O  
ATOM    155  CG  LEU A  10      -3.286  -6.483   3.097  1.00 83.44           C  
ATOM    156  HG  LEU A  10      -4.287  -6.537   2.668  1.00 83.44           H  
ATOM    157  CD1 LEU A  10      -2.278  -6.411   1.949  1.00 83.44           C  
ATOM    158 HD11 LEU A  10      -2.527  -5.559   1.317  1.00 83.44           H  
ATOM    159 HD12 LEU A  10      -2.341  -7.317   1.346  1.00 83.44           H  
ATOM    160 HD13 LEU A  10      -1.268  -6.299   2.343  1.00 83.44           H  
ATOM    161  CD2 LEU A  10      -3.028  -7.786   3.857  1.00 83.44           C  
ATOM    162 HD21 LEU A  10      -3.748  -7.877   4.670  1.00 83.44           H  
ATOM    163 HD22 LEU A  10      -2.018  -7.791   4.268  1.00 83.44           H  
ATOM    164 HD23 LEU A  10      -3.156  -8.637   3.188  1.00 83.44           H  
ATOM    165  N   GLY A  11      -4.553  -2.497   5.677  1.00 83.81           N  
ATOM    166  H   GLY A  11      -4.293  -1.935   4.879  1.00 83.81           H  
ATOM    167  CA  GLY A  11      -4.719  -1.814   6.971  1.00 83.81           C  
ATOM    168  HA2 GLY A  11      -4.641  -2.540   7.780  1.00 83.81           H  
ATOM    169  HA3 GLY A  11      -3.912  -1.091   7.088  1.00 83.81           H  
ATOM    170  C   GLY A  11      -6.050  -1.069   7.148  1.00 83.81           C  
ATOM    171  O   GLY A  11      -6.165  -0.249   8.059  1.00 83.81           O  
ATOM    172  N   LYS A  12      -7.020  -1.308   6.262  1.00 62.88           N  
ATOM    173  H   LYS A  12      -6.896  -2.087   5.632  1.00 62.88           H  
ATOM    174  CA  LYS A  12      -8.388  -0.771   6.278  1.00 62.88           C  
ATOM    175  HA  LYS A  12      -8.603  -0.284   7.228  1.00 62.88           H  
ATOM    176  C   LYS A  12      -9.386  -1.918   6.181  1.00 62.88           C  
ATOM    177  CB  LYS A  12      -8.606   0.191   5.099  1.00 62.88           C  
ATOM    178  HB2 LYS A  12      -7.956  -0.085   4.269  1.00 62.88           H  
ATOM    179  HB3 LYS A  12      -9.637   0.083   4.762  1.00 62.88           H  
ATOM    180  O   LYS A  12     -10.456  -1.764   6.803  1.00 62.88           O  
ATOM    181  CG  LYS A  12      -8.394   1.657   5.480  1.00 62.88           C  
ATOM    182  HG2 LYS A  12      -7.361   1.811   5.794  1.00 62.88           H  
ATOM    183  HG3 LYS A  12      -9.054   1.890   6.316  1.00 62.88           H  
ATOM    184  CD  LYS A  12      -8.717   2.567   4.279  1.00 62.88           C  
ATOM    185  HD2 LYS A  12      -9.207   1.986   3.498  1.00 62.88           H  
ATOM    186  HD3 LYS A  12      -7.789   2.952   3.858  1.00 62.88           H  
ATOM    187  CE  LYS A  12      -9.658   3.717   4.656  1.00 62.88           C  
ATOM    188  HE2 LYS A  12      -9.944   4.242   3.745  1.00 62.88           H  
ATOM    189  HE3 LYS A  12     -10.559   3.288   5.094  1.00 62.88           H  
ATOM    190  NZ  LYS A  12      -9.016   4.653   5.608  1.00 62.88           N  
ATOM    191  HZ1 LYS A  12      -8.187   5.060   5.198  1.00 62.88           H  
ATOM    192  HZ2 LYS A  12      -8.738   4.140   6.433  1.00 62.88           H  
ATOM    193  HZ3 LYS A  12      -9.658   5.382   5.883  1.00 62.88           H  
ATOM    194  OXT LYS A  12      -9.064  -2.870   5.442  1.00 62.88           O  
TER     195      LYS A  12                                                       
END
