# Supplementary material for: Unveiling the Bioactive Potential of the Invasive Jellyfish Phyllorhiza punctata Through Integrative Transcriptomic and Proteomic Analyses
Source: Biomolecules. 2025 Aug 4;15(8):1121. doi: 10.3390/biom15081121 (PMC12383608; doi:10.3390/biom15081121)
Supplement: Supplementary file 1 [file biomolecules-15-01121-s001.zip › Suplementary Material/FileS3/Alphafold2/XP_065061439_9085_relaxed_rank_001_alphafold2_ptm_model_1_seed_000.pdb]

ATOM      1  N   GLY A   1      11.982   4.226  -1.293  1.00 69.00           N  
ATOM      2  H   GLY A   1      11.923   3.702  -0.432  1.00 69.00           H  
ATOM      3  H2  GLY A   1      12.832   4.771  -1.297  1.00 69.00           H  
ATOM      4  H3  GLY A   1      11.998   3.577  -2.066  1.00 69.00           H  
ATOM      5  CA  GLY A   1      10.810   5.108  -1.430  1.00 69.00           C  
ATOM      6  HA2 GLY A   1      10.877   5.681  -2.355  1.00 69.00           H  
ATOM      7  HA3 GLY A   1      10.733   5.785  -0.579  1.00 69.00           H  
ATOM      8  C   GLY A   1       9.584   4.235  -1.501  1.00 69.00           C  
ATOM      9  O   GLY A   1       9.384   3.583  -2.513  1.00 69.00           O  
ATOM     10  N   THR A   2       8.867   4.123  -0.389  1.00 65.56           N  
ATOM     11  H   THR A   2       9.084   4.712   0.403  1.00 65.56           H  
ATOM     12  CA  THR A   2       7.781   3.164  -0.151  1.00 65.56           C  
ATOM     13  HA  THR A   2       7.991   2.226  -0.664  1.00 65.56           H  
ATOM     14  C   THR A   2       6.464   3.740  -0.667  1.00 65.56           C  
ATOM     15  CB  THR A   2       7.702   2.892   1.365  1.00 65.56           C  
ATOM     16  HB  THR A   2       7.379   3.797   1.879  1.00 65.56           H  
ATOM     17  O   THR A   2       6.047   4.796  -0.201  1.00 65.56           O  
ATOM     18  CG2 THR A   2       6.768   1.748   1.748  1.00 65.56           C  
ATOM     19 HG21 THR A   2       5.744   2.005   1.476  1.00 65.56           H  
ATOM     20 HG22 THR A   2       6.802   1.584   2.825  1.00 65.56           H  
ATOM     21 HG23 THR A   2       7.059   0.834   1.230  1.00 65.56           H  
ATOM     22  OG1 THR A   2       8.992   2.553   1.834  1.00 65.56           O  
ATOM     23  HG1 THR A   2       8.882   2.196   2.718  1.00 65.56           H  
ATOM     24  N   GLY A   3       5.820   3.074  -1.627  1.00 80.38           N  
ATOM     25  H   GLY A   3       6.224   2.222  -1.987  1.00 80.38           H  
ATOM     26  CA  GLY A   3       4.440   3.382  -2.008  1.00 80.38           C  
ATOM     27  HA2 GLY A   3       4.353   4.443  -2.240  1.00 80.38           H  
ATOM     28  HA3 GLY A   3       4.156   2.808  -2.890  1.00 80.38           H  
ATOM     29  C   GLY A   3       3.483   3.027  -0.869  1.00 80.38           C  
ATOM     30  O   GLY A   3       3.672   2.018  -0.188  1.00 80.38           O  
ATOM     31  N   CYS A   4       2.478   3.866  -0.626  1.00 80.00           N  
ATOM     32  H   CYS A   4       2.391   4.706  -1.180  1.00 80.00           H  
ATOM     33  CA  CYS A   4       1.483   3.635   0.415  1.00 80.00           C  
ATOM     34  HA  CYS A   4       1.984   3.324   1.331  1.00 80.00           H  
ATOM     35  C   CYS A   4       0.535   2.509  -0.019  1.00 80.00           C  
ATOM     36  CB  CYS A   4       0.731   4.946   0.698  1.00 80.00           C  
ATOM     37  HB2 CYS A   4       0.252   5.294  -0.218  1.00 80.00           H  
ATOM     38  HB3 CYS A   4      -0.049   4.765   1.438  1.00 80.00           H  
ATOM     39  O   CYS A   4      -0.404   2.742  -0.777  1.00 80.00           O  
ATOM     40  SG  CYS A   4       1.869   6.222   1.316  1.00 80.00           S  
ATOM     41  HG  CYS A   4       2.209   5.626   2.462  1.00 80.00           H  
ATOM     42  N   TYR A   5       0.773   1.287   0.460  1.00 77.19           N  
ATOM     43  H   TYR A   5       1.624   1.121   0.978  1.00 77.19           H  
ATOM     44  CA  TYR A   5      -0.212   0.213   0.370  1.00 77.19           C  
ATOM     45  HA  TYR A   5      -0.617   0.183  -0.642  1.00 77.19           H  
ATOM     46  C   TYR A   5      -1.350   0.531   1.337  1.00 77.19           C  
ATOM     47  CB  TYR A   5       0.430  -1.150   0.653  1.00 77.19           C  
ATOM     48  HB2 TYR A   5      -0.358  -1.903   0.698  1.00 77.19           H  
ATOM     49  HB3 TYR A   5       0.915  -1.129   1.628  1.00 77.19           H  
ATOM     50  O   TYR A   5      -1.207   0.420   2.555  1.00 77.19           O  
ATOM     51  CG  TYR A   5       1.432  -1.568  -0.404  1.00 77.19           C  
ATOM     52  CD1 TYR A   5       0.986  -2.168  -1.599  1.00 77.19           C  
ATOM     53  HD1 TYR A   5      -0.068  -2.345  -1.756  1.00 77.19           H  
ATOM     54  CD2 TYR A   5       2.806  -1.332  -0.205  1.00 77.19           C  
ATOM     55  HD2 TYR A   5       3.147  -0.858   0.703  1.00 77.19           H  
ATOM     56  CE1 TYR A   5       1.914  -2.537  -2.591  1.00 77.19           C  
ATOM     57  HE1 TYR A   5       1.584  -3.000  -3.509  1.00 77.19           H  
ATOM     58  CE2 TYR A   5       3.737  -1.704  -1.193  1.00 77.19           C  
ATOM     59  HE2 TYR A   5       4.790  -1.524  -1.034  1.00 77.19           H  
ATOM     60  OH  TYR A   5       4.183  -2.669  -3.346  1.00 77.19           O  
ATOM     61  HH  TYR A   5       5.090  -2.506  -3.077  1.00 77.19           H  
ATOM     62  CZ  TYR A   5       3.290  -2.308  -2.388  1.00 77.19           C  
ATOM     63  N   SER A   6      -2.470   0.991   0.792  1.00 75.06           N  
ATOM     64  H   SER A   6      -2.485   1.198  -0.197  1.00 75.06           H  
ATOM     65  CA  SER A   6      -3.711   1.158   1.536  1.00 75.06           C  
ATOM     66  HA  SER A   6      -3.534   1.801   2.397  1.00 75.06           H  
ATOM     67  C   SER A   6      -4.171  -0.218   2.021  1.00 75.06           C  
ATOM     68  CB  SER A   6      -4.765   1.812   0.636  1.00 75.06           C  
ATOM     69  HB2 SER A   6      -5.671   2.003   1.213  1.00 75.06           H  
ATOM     70  HB3 SER A   6      -5.007   1.139  -0.187  1.00 75.06           H  
ATOM     71  O   SER A   6      -4.540  -1.076   1.224  1.00 75.06           O  
ATOM     72  OG  SER A   6      -4.267   3.028   0.104  1.00 75.06           O  
ATOM     73  HG  SER A   6      -4.114   3.649   0.819  1.00 75.06           H  
ATOM     74  N   TYR A   7      -4.103  -0.440   3.332  1.00 71.50           N  
ATOM     75  H   TYR A   7      -3.745   0.298   3.921  1.00 71.50           H  
ATOM     76  CA  TYR A   7      -4.653  -1.608   4.009  1.00 71.50           C  
ATOM     77  HA  TYR A   7      -4.194  -2.511   3.606  1.00 71.50           H  
ATOM     78  C   TYR A   7      -6.161  -1.662   3.725  1.00 71.50           C  
ATOM     79  CB  TYR A   7      -4.316  -1.522   5.512  1.00 71.50           C  
ATOM     80  HB2 TYR A   7      -4.938  -2.230   6.059  1.00 71.50           H  
ATOM     81  HB3 TYR A   7      -3.279  -1.832   5.646  1.00 71.50           H  
ATOM     82  O   TYR A   7      -6.934  -0.821   4.181  1.00 71.50           O  
ATOM     83  CG  TYR A   7      -4.477  -0.132   6.113  1.00 71.50           C  
ATOM     84  CD1 TYR A   7      -3.400   0.779   6.083  1.00 71.50           C  
ATOM     85  HD1 TYR A   7      -2.440   0.465   5.700  1.00 71.50           H  
ATOM     86  CD2 TYR A   7      -5.724   0.277   6.622  1.00 71.50           C  
ATOM     87  HD2 TYR A   7      -6.554  -0.414   6.645  1.00 71.50           H  
ATOM     88  CE1 TYR A   7      -3.581   2.102   6.529  1.00 71.50           C  
ATOM     89  HE1 TYR A   7      -2.757   2.800   6.498  1.00 71.50           H  
ATOM     90  CE2 TYR A   7      -5.913   1.601   7.056  1.00 71.50           C  
ATOM     91  HE2 TYR A   7      -6.875   1.926   7.424  1.00 71.50           H  
ATOM     92  OH  TYR A   7      -5.039   3.798   7.415  1.00 71.50           O  
ATOM     93  HH  TYR A   7      -4.233   4.318   7.375  1.00 71.50           H  
ATOM     94  CZ  TYR A   7      -4.844   2.517   7.006  1.00 71.50           C  
ATOM     95  N   VAL A   8      -6.583  -2.613   2.896  1.00 70.69           N  
ATOM     96  H   VAL A   8      -5.905  -3.233   2.477  1.00 70.69           H  
ATOM     97  CA  VAL A   8      -7.999  -2.822   2.589  1.00 70.69           C  
ATOM     98  HA  VAL A   8      -8.468  -1.855   2.406  1.00 70.69           H  
ATOM     99  C   VAL A   8      -8.646  -3.444   3.825  1.00 70.69           C  
ATOM    100  CB  VAL A   8      -8.182  -3.672   1.317  1.00 70.69           C  
ATOM    101  HB  VAL A   8      -7.708  -4.644   1.456  1.00 70.69           H  
ATOM    102  O   VAL A   8      -8.514  -4.637   4.072  1.00 70.69           O  
ATOM    103  CG1 VAL A   8      -9.667  -3.882   0.997  1.00 70.69           C  
ATOM    104 HG11 VAL A   8     -10.173  -2.923   0.881  1.00 70.69           H  
ATOM    105 HG12 VAL A   8     -10.150  -4.446   1.795  1.00 70.69           H  
ATOM    106 HG13 VAL A   8      -9.770  -4.455   0.076  1.00 70.69           H  
ATOM    107  CG2 VAL A   8      -7.538  -2.985   0.103  1.00 70.69           C  
ATOM    108 HG21 VAL A   8      -7.973  -1.996  -0.045  1.00 70.69           H  
ATOM    109 HG22 VAL A   8      -6.463  -2.884   0.249  1.00 70.69           H  
ATOM    110 HG23 VAL A   8      -7.704  -3.587  -0.790  1.00 70.69           H  
ATOM    111  N   GLY A   9      -9.274  -2.593   4.635  1.00 68.75           N  
ATOM    112  H   GLY A   9      -9.183  -1.612   4.416  1.00 68.75           H  
ATOM    113  CA  GLY A   9     -10.011  -2.943   5.851  1.00 68.75           C  
ATOM    114  HA2 GLY A   9      -9.426  -2.663   6.727  1.00 68.75           H  
ATOM    115  HA3 GLY A   9     -10.191  -4.017   5.878  1.00 68.75           H  
ATOM    116  C   GLY A   9     -11.370  -2.241   5.923  1.00 68.75           C  
ATOM    117  O   GLY A   9     -11.733  -1.721   6.975  1.00 68.75           O  
ATOM    118  N   LYS A  10     -12.085  -2.177   4.792  1.00 50.50           N  
ATOM    119  H   LYS A  10     -11.726  -2.723   4.022  1.00 50.50           H  
ATOM    120  CA  LYS A  10     -13.550  -2.068   4.776  1.00 50.50           C  
ATOM    121  HA  LYS A  10     -13.928  -1.798   5.762  1.00 50.50           H  
ATOM    122  C   LYS A  10     -14.138  -3.442   4.504  1.00 50.50           C  
ATOM    123  CB  LYS A  10     -14.060  -1.076   3.722  1.00 50.50           C  
ATOM    124  HB2 LYS A  10     -13.435  -1.122   2.830  1.00 50.50           H  
ATOM    125  HB3 LYS A  10     -15.068  -1.380   3.443  1.00 50.50           H  
ATOM    126  O   LYS A  10     -13.516  -4.159   3.690  1.00 50.50           O  
ATOM    127  CG  LYS A  10     -14.124   0.352   4.268  1.00 50.50           C  
ATOM    128  HG2 LYS A  10     -14.616   0.339   5.241  1.00 50.50           H  
ATOM    129  HG3 LYS A  10     -13.116   0.748   4.385  1.00 50.50           H  
ATOM    130  CD  LYS A  10     -14.938   1.235   3.317  1.00 50.50           C  
ATOM    131  HD2 LYS A  10     -14.404   1.321   2.371  1.00 50.50           H  
ATOM    132  HD3 LYS A  10     -15.910   0.774   3.142  1.00 50.50           H  
ATOM    133  CE  LYS A  10     -15.135   2.616   3.947  1.00 50.50           C  
ATOM    134  HE2 LYS A  10     -14.155   3.033   4.178  1.00 50.50           H  
ATOM    135  HE3 LYS A  10     -15.676   2.491   4.885  1.00 50.50           H  
ATOM    136  NZ  LYS A  10     -15.879   3.519   3.034  1.00 50.50           N  
ATOM    137  HZ1 LYS A  10     -16.000   4.427   3.460  1.00 50.50           H  
ATOM    138  HZ2 LYS A  10     -15.376   3.625   2.165  1.00 50.50           H  
ATOM    139  HZ3 LYS A  10     -16.789   3.130   2.835  1.00 50.50           H  
ATOM    140  OXT LYS A  10     -15.209  -3.686   5.089  1.00 50.50           O  
TER     141      LYS A  10                                                       
END
