# Supplementary material for: Unveiling the Bioactive Potential of the Invasive Jellyfish Phyllorhiza punctata Through Integrative Transcriptomic and Proteomic Analyses
Source: Biomolecules. 2025 Aug 4;15(8):1121. doi: 10.3390/biom15081121 (PMC12383608; doi:10.3390/biom15081121)
Supplement: Supplementary file 1 [file biomolecules-15-01121-s001.zip › Suplementary Material/FileS3/Alphafold2/XP_065061443_9088_relaxed_rank_001_alphafold2_ptm_model_5_seed_000.pdb]

ATOM      1  N   GLY A   1       8.174  -0.472  -0.792  1.00 82.69           N  
ATOM      2  H   GLY A   1       7.461  -0.426  -0.079  1.00 82.69           H  
ATOM      3  H2  GLY A   1       8.253  -1.423  -1.122  1.00 82.69           H  
ATOM      4  H3  GLY A   1       9.053  -0.189  -0.383  1.00 82.69           H  
ATOM      5  CA  GLY A   1       7.822   0.438  -1.897  1.00 82.69           C  
ATOM      6  HA2 GLY A   1       7.738   1.456  -1.517  1.00 82.69           H  
ATOM      7  HA3 GLY A   1       8.587   0.413  -2.673  1.00 82.69           H  
ATOM      8  C   GLY A   1       6.485   0.057  -2.495  1.00 82.69           C  
ATOM      9  O   GLY A   1       5.469   0.500  -1.988  1.00 82.69           O  
ATOM     10  N   CYS A   2       6.477  -0.815  -3.509  1.00 79.56           N  
ATOM     11  H   CYS A   2       7.353  -1.104  -3.920  1.00 79.56           H  
ATOM     12  CA  CYS A   2       5.270  -1.120  -4.295  1.00 79.56           C  
ATOM     13  HA  CYS A   2       4.831  -0.178  -4.623  1.00 79.56           H  
ATOM     14  C   CYS A   2       4.158  -1.864  -3.515  1.00 79.56           C  
ATOM     15  CB  CYS A   2       5.724  -1.895  -5.547  1.00 79.56           C  
ATOM     16  HB2 CYS A   2       6.727  -1.594  -5.848  1.00 79.56           H  
ATOM     17  HB3 CYS A   2       5.705  -2.969  -5.362  1.00 79.56           H  
ATOM     18  O   CYS A   2       2.978  -1.592  -3.697  1.00 79.56           O  
ATOM     19  SG  CYS A   2       4.611  -1.499  -6.917  1.00 79.56           S  
ATOM     20  HG  CYS A   2       5.121  -2.318  -7.841  1.00 79.56           H  
ATOM     21  N   TRP A   3       4.518  -2.749  -2.578  1.00 82.38           N  
ATOM     22  H   TRP A   3       5.495  -2.990  -2.488  1.00 82.38           H  
ATOM     23  CA  TRP A   3       3.545  -3.578  -1.845  1.00 82.38           C  
ATOM     24  HA  TRP A   3       2.813  -3.972  -2.550  1.00 82.38           H  
ATOM     25  C   TRP A   3       2.735  -2.821  -0.780  1.00 82.38           C  
ATOM     26  CB  TRP A   3       4.289  -4.770  -1.236  1.00 82.38           C  
ATOM     27  HB2 TRP A   3       3.636  -5.241  -0.501  1.00 82.38           H  
ATOM     28  HB3 TRP A   3       5.175  -4.425  -0.704  1.00 82.38           H  
ATOM     29  O   TRP A   3       1.591  -3.175  -0.507  1.00 82.38           O  
ATOM     30  CG  TRP A   3       4.681  -5.822  -2.229  1.00 82.38           C  
ATOM     31  CD1 TRP A   3       5.666  -5.740  -3.156  1.00 82.38           C  
ATOM     32  HD1 TRP A   3       6.328  -4.898  -3.297  1.00 82.38           H  
ATOM     33  CD2 TRP A   3       4.070  -7.136  -2.418  1.00 82.38           C  
ATOM     34  CE2 TRP A   3       4.738  -7.795  -3.492  1.00 82.38           C  
ATOM     35  CE3 TRP A   3       3.018  -7.836  -1.788  1.00 82.38           C  
ATOM     36  HE3 TRP A   3       2.479  -7.372  -0.975  1.00 82.38           H  
ATOM     37  NE1 TRP A   3       5.695  -6.898  -3.908  1.00 82.38           N  
ATOM     38  HE1 TRP A   3       6.342  -7.072  -4.664  1.00 82.38           H  
ATOM     39  CH2 TRP A   3       3.340  -9.754  -3.269  1.00 82.38           C  
ATOM     40  HH2 TRP A   3       3.054 -10.747  -3.582  1.00 82.38           H  
ATOM     41  CZ2 TRP A   3       4.387  -9.082  -3.921  1.00 82.38           C  
ATOM     42  HZ2 TRP A   3       4.913  -9.554  -4.738  1.00 82.38           H  
ATOM     43  CZ3 TRP A   3       2.660  -9.132  -2.207  1.00 82.38           C  
ATOM     44  HZ3 TRP A   3       1.852  -9.653  -1.714  1.00 82.38           H  
ATOM     45  N   SER A   4       3.290  -1.752  -0.200  1.00 89.94           N  
ATOM     46  H   SER A   4       4.223  -1.472  -0.467  1.00 89.94           H  
ATOM     47  CA  SER A   4       2.608  -0.968   0.841  1.00 89.94           C  
ATOM     48  HA  SER A   4       2.226  -1.648   1.602  1.00 89.94           H  
ATOM     49  C   SER A   4       1.407  -0.184   0.296  1.00 89.94           C  
ATOM     50  CB  SER A   4       3.598  -0.006   1.506  1.00 89.94           C  
ATOM     51  HB2 SER A   4       3.117   0.490   2.349  1.00 89.94           H  
ATOM     52  HB3 SER A   4       3.901   0.750   0.781  1.00 89.94           H  
ATOM     53  O   SER A   4       0.448   0.038   1.026  1.00 89.94           O  
ATOM     54  OG  SER A   4       4.752  -0.707   1.951  1.00 89.94           O  
ATOM     55  HG  SER A   4       4.533  -1.114   2.793  1.00 89.94           H  
ATOM     56  N   TYR A   5       1.432   0.196  -0.986  1.00 90.50           N  
ATOM     57  H   TYR A   5       2.230  -0.053  -1.553  1.00 90.50           H  
ATOM     58  CA  TYR A   5       0.349   0.944  -1.630  1.00 90.50           C  
ATOM     59  HA  TYR A   5       0.071   1.785  -0.994  1.00 90.50           H  
ATOM     60  C   TYR A   5      -0.911   0.089  -1.829  1.00 90.50           C  
ATOM     61  CB  TYR A   5       0.874   1.491  -2.963  1.00 90.50           C  
ATOM     62  HB2 TYR A   5       1.163   0.658  -3.604  1.00 90.50           H  
ATOM     63  HB3 TYR A   5       1.769   2.084  -2.772  1.00 90.50           H  
ATOM     64  O   TYR A   5      -2.018   0.529  -1.528  1.00 90.50           O  
ATOM     65  CG  TYR A   5      -0.117   2.364  -3.701  1.00 90.50           C  
ATOM     66  CD1 TYR A   5      -0.765   1.884  -4.857  1.00 90.50           C  
ATOM     67  HD1 TYR A   5      -0.564   0.888  -5.223  1.00 90.50           H  
ATOM     68  CD2 TYR A   5      -0.394   3.661  -3.225  1.00 90.50           C  
ATOM     69  HD2 TYR A   5       0.092   4.026  -2.332  1.00 90.50           H  
ATOM     70  CE1 TYR A   5      -1.679   2.706  -5.541  1.00 90.50           C  
ATOM     71  HE1 TYR A   5      -2.188   2.352  -6.425  1.00 90.50           H  
ATOM     72  CE2 TYR A   5      -1.316   4.481  -3.902  1.00 90.50           C  
ATOM     73  HE2 TYR A   5      -1.538   5.470  -3.529  1.00 90.50           H  
ATOM     74  OH  TYR A   5      -2.847   4.787  -5.727  1.00 90.50           O  
ATOM     75  HH  TYR A   5      -2.988   5.630  -5.291  1.00 90.50           H  
ATOM     76  CZ  TYR A   5      -1.958   4.003  -5.064  1.00 90.50           C  
ATOM     77  N   VAL A   6      -0.739  -1.169  -2.250  1.00 90.19           N  
ATOM     78  H   VAL A   6       0.196  -1.478  -2.477  1.00 90.19           H  
ATOM     79  CA  VAL A   6      -1.854  -2.116  -2.428  1.00 90.19           C  
ATOM     80  HA  VAL A   6      -2.598  -1.664  -3.084  1.00 90.19           H  
ATOM     81  C   VAL A   6      -2.545  -2.401  -1.092  1.00 90.19           C  
ATOM     82  CB  VAL A   6      -1.362  -3.425  -3.078  1.00 90.19           C  
ATOM     83  HB  VAL A   6      -0.630  -3.897  -2.422  1.00 90.19           H  
ATOM     84  O   VAL A   6      -3.771  -2.415  -1.018  1.00 90.19           O  
ATOM     85  CG1 VAL A   6      -2.511  -4.411  -3.314  1.00 90.19           C  
ATOM     86 HG11 VAL A   6      -3.280  -3.952  -3.936  1.00 90.19           H  
ATOM     87 HG12 VAL A   6      -2.138  -5.306  -3.812  1.00 90.19           H  
ATOM     88 HG13 VAL A   6      -2.958  -4.715  -2.368  1.00 90.19           H  
ATOM     89  CG2 VAL A   6      -0.688  -3.151  -4.431  1.00 90.19           C  
ATOM     90 HG21 VAL A   6      -1.379  -2.627  -5.091  1.00 90.19           H  
ATOM     91 HG22 VAL A   6      -0.400  -4.093  -4.897  1.00 90.19           H  
ATOM     92 HG23 VAL A   6       0.212  -2.550  -4.300  1.00 90.19           H  
ATOM     93  N   GLY A   7      -1.763  -2.556  -0.018  1.00 93.25           N  
ATOM     94  H   GLY A   7      -0.761  -2.533  -0.146  1.00 93.25           H  
ATOM     95  CA  GLY A   7      -2.291  -2.787   1.328  1.00 93.25           C  
ATOM     96  HA2 GLY A   7      -1.455  -2.967   2.004  1.00 93.25           H  
ATOM     97  HA3 GLY A   7      -2.922  -3.676   1.319  1.00 93.25           H  
ATOM     98  C   GLY A   7      -3.107  -1.621   1.898  1.00 93.25           C  
ATOM     99  O   GLY A   7      -3.970  -1.855   2.737  1.00 93.25           O  
ATOM    100  N   MET A   8      -2.857  -0.388   1.445  1.00 92.81           N  
ATOM    101  H   MET A   8      -2.132  -0.267   0.751  1.00 92.81           H  
ATOM    102  CA  MET A   8      -3.601   0.804   1.868  1.00 92.81           C  
ATOM    103  HA  MET A   8      -3.894   0.685   2.911  1.00 92.81           H  
ATOM    104  C   MET A   8      -4.895   1.010   1.074  1.00 92.81           C  
ATOM    105  CB  MET A   8      -2.675   2.025   1.774  1.00 92.81           C  
ATOM    106  HB2 MET A   8      -2.335   2.152   0.746  1.00 92.81           H  
ATOM    107  HB3 MET A   8      -1.804   1.845   2.404  1.00 92.81           H  
ATOM    108  O   MET A   8      -5.851   1.536   1.621  1.00 92.81           O  
ATOM    109  CG  MET A   8      -3.349   3.322   2.235  1.00 92.81           C  
ATOM    110  HG2 MET A   8      -4.100   3.608   1.499  1.00 92.81           H  
ATOM    111  HG3 MET A   8      -3.853   3.145   3.185  1.00 92.81           H  
ATOM    112  SD  MET A   8      -2.188   4.699   2.448  1.00 92.81           S  
ATOM    113  CE  MET A   8      -3.373   6.063   2.593  1.00 92.81           C  
ATOM    114  HE1 MET A   8      -3.972   6.126   1.684  1.00 92.81           H  
ATOM    115  HE2 MET A   8      -4.030   5.888   3.444  1.00 92.81           H  
ATOM    116  HE3 MET A   8      -2.835   7.000   2.737  1.00 92.81           H  
ATOM    117  N   LEU A   9      -4.947   0.595  -0.195  1.00 87.50           N  
ATOM    118  H   LEU A   9      -4.113   0.209  -0.615  1.00 87.50           H  
ATOM    119  CA  LEU A   9      -6.169   0.685  -1.005  1.00 87.50           C  
ATOM    120  HA  LEU A   9      -6.667   1.632  -0.794  1.00 87.50           H  
ATOM    121  C   LEU A   9      -7.196  -0.405  -0.680  1.00 87.50           C  
ATOM    122  CB  LEU A   9      -5.786   0.625  -2.493  1.00 87.50           C  
ATOM    123  HB2 LEU A   9      -4.925  -0.033  -2.611  1.00 87.50           H  
ATOM    124  HB3 LEU A   9      -6.607   0.187  -3.062  1.00 87.50           H  
ATOM    125  O   LEU A   9      -8.382  -0.212  -0.919  1.00 87.50           O  
ATOM    126  CG  LEU A   9      -5.479   2.007  -3.088  1.00 87.50           C  
ATOM    127  HG  LEU A   9      -4.840   2.571  -2.408  1.00 87.50           H  
ATOM    128  CD1 LEU A   9      -4.740   1.823  -4.410  1.00 87.50           C  
ATOM    129 HD11 LEU A   9      -5.339   1.219  -5.092  1.00 87.50           H  
ATOM    130 HD12 LEU A   9      -3.787   1.329  -4.225  1.00 87.50           H  
ATOM    131 HD13 LEU A   9      -4.557   2.797  -4.864  1.00 87.50           H  
ATOM    132  CD2 LEU A   9      -6.758   2.801  -3.369  1.00 87.50           C  
ATOM    133 HD21 LEU A   9      -7.309   2.965  -2.442  1.00 87.50           H  
ATOM    134 HD22 LEU A   9      -7.397   2.255  -4.064  1.00 87.50           H  
ATOM    135 HD23 LEU A   9      -6.505   3.770  -3.797  1.00 87.50           H  
ATOM    136  N   THR A  10      -6.753  -1.560  -0.179  1.00 87.00           N  
ATOM    137  H   THR A  10      -5.757  -1.672  -0.051  1.00 87.00           H  
ATOM    138  CA  THR A  10      -7.640  -2.702   0.100  1.00 87.00           C  
ATOM    139  HA  THR A  10      -8.489  -2.640  -0.581  1.00 87.00           H  
ATOM    140  C   THR A  10      -8.237  -2.713   1.512  1.00 87.00           C  
ATOM    141  CB  THR A  10      -6.923  -4.024  -0.213  1.00 87.00           C  
ATOM    142  HB  THR A  10      -6.419  -3.931  -1.174  1.00 87.00           H  
ATOM    143  O   THR A  10      -8.907  -3.686   1.865  1.00 87.00           O  
ATOM    144  CG2 THR A  10      -5.892  -4.428   0.844  1.00 87.00           C  
ATOM    145 HG21 THR A  10      -6.384  -4.698   1.778  1.00 87.00           H  
ATOM    146 HG22 THR A  10      -5.324  -5.283   0.478  1.00 87.00           H  
ATOM    147 HG23 THR A  10      -5.211  -3.597   1.024  1.00 87.00           H  
ATOM    148  OG1 THR A  10      -7.862  -5.066  -0.306  1.00 87.00           O  
ATOM    149  HG1 THR A  10      -8.453  -4.952   0.441  1.00 87.00           H  
ATOM    150  N   LYS A  11      -7.961  -1.701   2.336  1.00 63.59           N  
ATOM    151  H   LYS A  11      -7.576  -0.851   1.949  1.00 63.59           H  
ATOM    152  CA  LYS A  11      -8.364  -1.621   3.743  1.00 63.59           C  
ATOM    153  HA  LYS A  11      -9.016  -2.460   3.986  1.00 63.59           H  
ATOM    154  C   LYS A  11      -9.208  -0.375   3.972  1.00 63.59           C  
ATOM    155  CB  LYS A  11      -7.103  -1.647   4.620  1.00 63.59           C  
ATOM    156  HB2 LYS A  11      -6.286  -2.085   4.046  1.00 63.59           H  
ATOM    157  HB3 LYS A  11      -6.818  -0.628   4.883  1.00 63.59           H  
ATOM    158  O   LYS A  11     -10.192  -0.505   4.726  1.00 63.59           O  
ATOM    159  CG  LYS A  11      -7.297  -2.487   5.883  1.00 63.59           C  
ATOM    160  HG2 LYS A  11      -8.033  -2.012   6.531  1.00 63.59           H  
ATOM    161  HG3 LYS A  11      -7.651  -3.479   5.601  1.00 63.59           H  
ATOM    162  CD  LYS A  11      -5.956  -2.617   6.610  1.00 63.59           C  
ATOM    163  HD2 LYS A  11      -5.632  -1.630   6.940  1.00 63.59           H  
ATOM    164  HD3 LYS A  11      -5.219  -3.023   5.917  1.00 63.59           H  
ATOM    165  CE  LYS A  11      -6.108  -3.553   7.808  1.00 63.59           C  
ATOM    166  HE2 LYS A  11      -6.567  -4.478   7.460  1.00 63.59           H  
ATOM    167  HE3 LYS A  11      -6.789  -3.092   8.523  1.00 63.59           H  
ATOM    168  NZ  LYS A  11      -4.794  -3.837   8.431  1.00 63.59           N  
ATOM    169  HZ1 LYS A  11      -4.383  -2.974   8.759  1.00 63.59           H  
ATOM    170  HZ2 LYS A  11      -4.907  -4.468   9.212  1.00 63.59           H  
ATOM    171  HZ3 LYS A  11      -4.177  -4.255   7.750  1.00 63.59           H  
ATOM    172  OXT LYS A  11      -8.812   0.669   3.417  1.00 63.59           O  
TER     173      LYS A  11                                                       
END
