# Supplementary material for: Unveiling the Bioactive Potential of the Invasive Jellyfish Phyllorhiza punctata Through Integrative Transcriptomic and Proteomic Analyses
Source: Biomolecules. 2025 Aug 4;15(8):1121. doi: 10.3390/biom15081121 (PMC12383608; doi:10.3390/biom15081121)
Supplement: Supplementary file 1 [file biomolecules-15-01121-s001.zip › Suplementary Material/FileS3/Alphafold2/XP_065061803_7839_relaxed_rank_001_alphafold2_ptm_model_3_seed_000.pdb]

ATOM      1  N   LYS A   1      -0.634  12.714   6.108  1.00 58.91           N  
ATOM      2  H   LYS A   1      -0.188  11.887   6.478  1.00 58.91           H  
ATOM      3  H2  LYS A   1      -0.868  13.314   6.885  1.00 58.91           H  
ATOM      4  H3  LYS A   1       0.025  13.202   5.517  1.00 58.91           H  
ATOM      5  CA  LYS A   1      -1.859  12.357   5.341  1.00 58.91           C  
ATOM      6  HA  LYS A   1      -2.535  11.824   6.009  1.00 58.91           H  
ATOM      7  C   LYS A   1      -1.655  11.402   4.130  1.00 58.91           C  
ATOM      8  CB  LYS A   1      -2.593  13.650   4.905  1.00 58.91           C  
ATOM      9  HB2 LYS A   1      -1.901  14.251   4.315  1.00 58.91           H  
ATOM     10  HB3 LYS A   1      -3.443  13.406   4.268  1.00 58.91           H  
ATOM     11  O   LYS A   1      -2.645  11.195   3.438  1.00 58.91           O  
ATOM     12  CG  LYS A   1      -3.128  14.485   6.091  1.00 58.91           C  
ATOM     13  HG2 LYS A   1      -4.092  14.088   6.408  1.00 58.91           H  
ATOM     14  HG3 LYS A   1      -2.444  14.406   6.936  1.00 58.91           H  
ATOM     15  CD  LYS A   1      -3.262  15.985   5.762  1.00 58.91           C  
ATOM     16  HD2 LYS A   1      -3.472  16.533   6.681  1.00 58.91           H  
ATOM     17  HD3 LYS A   1      -2.298  16.343   5.401  1.00 58.91           H  
ATOM     18  CE  LYS A   1      -4.326  16.336   4.708  1.00 58.91           C  
ATOM     19  HE2 LYS A   1      -4.042  17.285   4.252  1.00 58.91           H  
ATOM     20  HE3 LYS A   1      -4.321  15.588   3.915  1.00 58.91           H  
ATOM     21  NZ  LYS A   1      -5.688  16.479   5.289  1.00 58.91           N  
ATOM     22  HZ1 LYS A   1      -6.011  15.622   5.714  1.00 58.91           H  
ATOM     23  HZ2 LYS A   1      -6.352  16.738   4.573  1.00 58.91           H  
ATOM     24  HZ3 LYS A   1      -5.709  17.210   5.986  1.00 58.91           H  
ATOM     25  N   PRO A   2      -0.487  10.768   3.853  1.00 68.62           N  
ATOM     26  CA  PRO A   2      -0.345   9.915   2.661  1.00 68.62           C  
ATOM     27  HA  PRO A   2      -0.707  10.440   1.777  1.00 68.62           H  
ATOM     28  C   PRO A   2      -1.120   8.596   2.771  1.00 68.62           C  
ATOM     29  CB  PRO A   2       1.157   9.667   2.498  1.00 68.62           C  
ATOM     30  HB2 PRO A   2       1.602  10.483   1.929  1.00 68.62           H  
ATOM     31  HB3 PRO A   2       1.370   8.713   2.016  1.00 68.62           H  
ATOM     32  O   PRO A   2      -1.648   8.135   1.773  1.00 68.62           O  
ATOM     33  CG  PRO A   2       1.668   9.706   3.933  1.00 68.62           C  
ATOM     34  HG2 PRO A   2       2.723   9.975   3.977  1.00 68.62           H  
ATOM     35  HG3 PRO A   2       1.502   8.741   4.412  1.00 68.62           H  
ATOM     36  CD  PRO A   2       0.784  10.769   4.578  1.00 68.62           C  
ATOM     37  HD2 PRO A   2       0.651  10.517   5.630  1.00 68.62           H  
ATOM     38  HD3 PRO A   2       1.270  11.738   4.466  1.00 68.62           H  
ATOM     39  N   VAL A   3      -1.272   8.032   3.977  1.00 71.12           N  
ATOM     40  H   VAL A   3      -0.731   8.388   4.752  1.00 71.12           H  
ATOM     41  CA  VAL A   3      -2.010   6.773   4.181  1.00 71.12           C  
ATOM     42  HA  VAL A   3      -1.566   6.020   3.530  1.00 71.12           H  
ATOM     43  C   VAL A   3      -3.480   6.878   3.768  1.00 71.12           C  
ATOM     44  CB  VAL A   3      -1.846   6.271   5.630  1.00 71.12           C  
ATOM     45  HB  VAL A   3      -0.778   6.242   5.843  1.00 71.12           H  
ATOM     46  O   VAL A   3      -3.977   5.999   3.086  1.00 71.12           O  
ATOM     47  CG1 VAL A   3      -2.499   7.189   6.676  1.00 71.12           C  
ATOM     48 HG11 VAL A   3      -3.585   7.136   6.603  1.00 71.12           H  
ATOM     49 HG12 VAL A   3      -2.217   6.842   7.670  1.00 71.12           H  
ATOM     50 HG13 VAL A   3      -2.160   8.218   6.558  1.00 71.12           H  
ATOM     51  CG2 VAL A   3      -2.387   4.852   5.801  1.00 71.12           C  
ATOM     52 HG21 VAL A   3      -3.468   4.831   5.662  1.00 71.12           H  
ATOM     53 HG22 VAL A   3      -1.925   4.186   5.071  1.00 71.12           H  
ATOM     54 HG23 VAL A   3      -2.154   4.483   6.799  1.00 71.12           H  
ATOM     55  N   VAL A   4      -4.162   7.985   4.085  1.00 73.12           N  
ATOM     56  H   VAL A   4      -3.705   8.688   4.648  1.00 73.12           H  
ATOM     57  CA  VAL A   4      -5.565   8.195   3.680  1.00 73.12           C  
ATOM     58  HA  VAL A   4      -6.129   7.287   3.895  1.00 73.12           H  
ATOM     59  C   VAL A   4      -5.674   8.439   2.176  1.00 73.12           C  
ATOM     60  CB  VAL A   4      -6.217   9.352   4.462  1.00 73.12           C  
ATOM     61  HB  VAL A   4      -5.683  10.276   4.238  1.00 73.12           H  
ATOM     62  O   VAL A   4      -6.622   7.976   1.560  1.00 73.12           O  
ATOM     63  CG1 VAL A   4      -7.694   9.542   4.095  1.00 73.12           C  
ATOM     64 HG11 VAL A   4      -7.798   9.843   3.053  1.00 73.12           H  
ATOM     65 HG12 VAL A   4      -8.143  10.317   4.716  1.00 73.12           H  
ATOM     66 HG13 VAL A   4      -8.239   8.610   4.246  1.00 73.12           H  
ATOM     67  CG2 VAL A   4      -6.141   9.113   5.976  1.00 73.12           C  
ATOM     68 HG21 VAL A   4      -5.106   9.080   6.315  1.00 73.12           H  
ATOM     69 HG22 VAL A   4      -6.653   9.916   6.507  1.00 73.12           H  
ATOM     70 HG23 VAL A   4      -6.628   8.170   6.223  1.00 73.12           H  
ATOM     71  N   ALA A   5      -4.702   9.126   1.566  1.00 71.31           N  
ATOM     72  H   ALA A   5      -3.912   9.449   2.105  1.00 71.31           H  
ATOM     73  CA  ALA A   5      -4.670   9.318   0.117  1.00 71.31           C  
ATOM     74  HA  ALA A   5      -5.648   9.665  -0.216  1.00 71.31           H  
ATOM     75  C   ALA A   5      -4.377   8.007  -0.629  1.00 71.31           C  
ATOM     76  CB  ALA A   5      -3.640  10.401  -0.220  1.00 71.31           C  
ATOM     77  HB1 ALA A   5      -3.900  11.332   0.286  1.00 71.31           H  
ATOM     78  HB2 ALA A   5      -3.639  10.574  -1.296  1.00 71.31           H  
ATOM     79  HB3 ALA A   5      -2.643  10.083   0.086  1.00 71.31           H  
ATOM     80  O   ALA A   5      -4.995   7.755  -1.654  1.00 71.31           O  
ATOM     81  N   ALA A   6      -3.494   7.158  -0.095  1.00 72.00           N  
ATOM     82  H   ALA A   6      -2.972   7.446   0.720  1.00 72.00           H  
ATOM     83  CA  ALA A   6      -3.221   5.828  -0.626  1.00 72.00           C  
ATOM     84  HA  ALA A   6      -3.030   5.905  -1.697  1.00 72.00           H  
ATOM     85  C   ALA A   6      -4.423   4.901  -0.441  1.00 72.00           C  
ATOM     86  CB  ALA A   6      -1.967   5.261   0.048  1.00 72.00           C  
ATOM     87  HB1 ALA A   6      -2.127   5.161   1.122  1.00 72.00           H  
ATOM     88  HB2 ALA A   6      -1.120   5.922  -0.134  1.00 72.00           H  
ATOM     89  HB3 ALA A   6      -1.745   4.280  -0.371  1.00 72.00           H  
ATOM     90  O   ALA A   6      -4.785   4.217  -1.380  1.00 72.00           O  
ATOM     91  N   ILE A   7      -5.095   4.927   0.717  1.00 69.56           N  
ATOM     92  H   ILE A   7      -4.720   5.457   1.489  1.00 69.56           H  
ATOM     93  CA  ILE A   7      -6.356   4.201   0.909  1.00 69.56           C  
ATOM     94  HA  ILE A   7      -6.199   3.157   0.637  1.00 69.56           H  
ATOM     95  C   ILE A   7      -7.407   4.746  -0.049  1.00 69.56           C  
ATOM     96  CB  ILE A   7      -6.843   4.239   2.373  1.00 69.56           C  
ATOM     97  HB  ILE A   7      -6.874   5.279   2.699  1.00 69.56           H  
ATOM     98  O   ILE A   7      -8.042   3.950  -0.695  1.00 69.56           O  
ATOM     99  CG1 ILE A   7      -5.877   3.446   3.281  1.00 69.56           C  
ATOM    100 HG12 ILE A   7      -4.842   3.661   3.016  1.00 69.56           H  
ATOM    101 HG13 ILE A   7      -6.028   2.378   3.126  1.00 69.56           H  
ATOM    102  CG2 ILE A   7      -8.255   3.636   2.514  1.00 69.56           C  
ATOM    103 HG21 ILE A   7      -8.983   4.205   1.936  1.00 69.56           H  
ATOM    104 HG22 ILE A   7      -8.259   2.605   2.160  1.00 69.56           H  
ATOM    105 HG23 ILE A   7      -8.588   3.654   3.552  1.00 69.56           H  
ATOM    106  CD1 ILE A   7      -6.058   3.766   4.771  1.00 69.56           C  
ATOM    107 HD11 ILE A   7      -7.037   3.442   5.122  1.00 69.56           H  
ATOM    108 HD12 ILE A   7      -5.946   4.837   4.938  1.00 69.56           H  
ATOM    109 HD13 ILE A   7      -5.298   3.234   5.344  1.00 69.56           H  
ATOM    110  N   SER A   8      -7.566   6.057  -0.227  1.00 69.75           N  
ATOM    111  H   SER A   8      -7.036   6.693   0.352  1.00 69.75           H  
ATOM    112  CA  SER A   8      -8.529   6.612  -1.190  1.00 69.75           C  
ATOM    113  HA  SER A   8      -9.515   6.201  -0.973  1.00 69.75           H  
ATOM    114  C   SER A   8      -8.186   6.234  -2.635  1.00 69.75           C  
ATOM    115  CB  SER A   8      -8.610   8.130  -1.034  1.00 69.75           C  
ATOM    116  HB2 SER A   8      -8.840   8.374   0.003  1.00 69.75           H  
ATOM    117  HB3 SER A   8      -7.654   8.577  -1.304  1.00 69.75           H  
ATOM    118  O   SER A   8      -9.052   5.769  -3.359  1.00 69.75           O  
ATOM    119  OG  SER A   8      -9.627   8.646  -1.865  1.00 69.75           O  
ATOM    120  HG  SER A   8      -9.629   9.606  -1.831  1.00 69.75           H  
ATOM    121  N   GLY A   9      -6.924   6.341  -3.055  1.00 71.81           N  
ATOM    122  H   GLY A   9      -6.235   6.719  -2.421  1.00 71.81           H  
ATOM    123  CA  GLY A   9      -6.477   5.952  -4.397  1.00 71.81           C  
ATOM    124  HA2 GLY A   9      -5.430   6.230  -4.519  1.00 71.81           H  
ATOM    125  HA3 GLY A   9      -7.070   6.477  -5.145  1.00 71.81           H  
ATOM    126  C   GLY A   9      -6.605   4.448  -4.645  1.00 71.81           C  
ATOM    127  O   GLY A   9      -7.185   4.035  -5.645  1.00 71.81           O  
ATOM    128  N   SER A  10      -6.150   3.627  -3.698  1.00 70.00           N  
ATOM    129  H   SER A  10      -5.647   4.014  -2.913  1.00 70.00           H  
ATOM    130  CA  SER A  10      -6.328   2.174  -3.716  1.00 70.00           C  
ATOM    131  HA  SER A  10      -6.003   1.790  -4.683  1.00 70.00           H  
ATOM    132  C   SER A  10      -7.778   1.767  -3.516  1.00 70.00           C  
ATOM    133  CB  SER A  10      -5.504   1.484  -2.625  1.00 70.00           C  
ATOM    134  HB2 SER A  10      -5.705   0.413  -2.656  1.00 70.00           H  
ATOM    135  HB3 SER A  10      -5.796   1.863  -1.646  1.00 70.00           H  
ATOM    136  O   SER A  10      -8.144   0.704  -3.976  1.00 70.00           O  
ATOM    137  OG  SER A  10      -4.120   1.690  -2.830  1.00 70.00           O  
ATOM    138  HG  SER A  10      -3.636   1.161  -2.192  1.00 70.00           H  
ATOM    139  N   CYS A  11      -8.619   2.559  -2.852  1.00 65.88           N  
ATOM    140  H   CYS A  11      -8.249   3.375  -2.386  1.00 65.88           H  
ATOM    141  CA  CYS A  11     -10.042   2.287  -2.697  1.00 65.88           C  
ATOM    142  HA  CYS A  11     -10.138   1.205  -2.604  1.00 65.88           H  
ATOM    143  C   CYS A  11     -10.834   2.734  -3.918  1.00 65.88           C  
ATOM    144  CB  CYS A  11     -10.662   2.904  -1.435  1.00 65.88           C  
ATOM    145  HB2 CYS A  11     -11.747   2.903  -1.540  1.00 65.88           H  
ATOM    146  HB3 CYS A  11     -10.346   3.941  -1.329  1.00 65.88           H  
ATOM    147  O   CYS A  11     -11.862   2.148  -4.192  1.00 65.88           O  
ATOM    148  SG  CYS A  11     -10.237   1.942   0.048  1.00 65.88           S  
ATOM    149  HG  CYS A  11     -10.955   0.856  -0.251  1.00 65.88           H  
ATOM    150  N   LEU A  12     -10.400   3.747  -4.657  1.00 67.75           N  
ATOM    151  H   LEU A  12      -9.603   4.278  -4.338  1.00 67.75           H  
ATOM    152  CA  LEU A  12     -11.053   4.155  -5.897  1.00 67.75           C  
ATOM    153  HA  LEU A  12     -12.132   4.043  -5.790  1.00 67.75           H  
ATOM    154  C   LEU A  12     -10.659   3.235  -7.059  1.00 67.75           C  
ATOM    155  CB  LEU A  12     -10.737   5.632  -6.174  1.00 67.75           C  
ATOM    156  HB2 LEU A  12     -11.028   5.868  -7.197  1.00 67.75           H  
ATOM    157  HB3 LEU A  12      -9.660   5.777  -6.095  1.00 67.75           H  
ATOM    158  O   LEU A  12     -11.518   2.922  -7.874  1.00 67.75           O  
ATOM    159  CG  LEU A  12     -11.462   6.606  -5.222  1.00 67.75           C  
ATOM    160  HG  LEU A  12     -11.338   6.293  -4.185  1.00 67.75           H  
ATOM    161  CD1 LEU A  12     -10.869   8.007  -5.379  1.00 67.75           C  
ATOM    162 HD11 LEU A  12     -10.978   8.345  -6.409  1.00 67.75           H  
ATOM    163 HD12 LEU A  12     -11.380   8.698  -4.708  1.00 67.75           H  
ATOM    164 HD13 LEU A  12      -9.813   7.980  -5.112  1.00 67.75           H  
ATOM    165  CD2 LEU A  12     -12.965   6.687  -5.504  1.00 67.75           C  
ATOM    166 HD21 LEU A  12     -13.424   7.421  -4.842  1.00 67.75           H  
ATOM    167 HD22 LEU A  12     -13.435   5.721  -5.318  1.00 67.75           H  
ATOM    168 HD23 LEU A  12     -13.137   6.976  -6.540  1.00 67.75           H  
ATOM    169  N   GLY A  13      -9.407   2.762  -7.095  1.00 70.31           N  
ATOM    170  H   GLY A  13      -8.735   3.136  -6.440  1.00 70.31           H  
ATOM    171  CA  GLY A  13      -8.990   1.645  -7.949  1.00 70.31           C  
ATOM    172  HA2 GLY A  13      -7.907   1.651  -8.075  1.00 70.31           H  
ATOM    173  HA3 GLY A  13      -9.450   1.728  -8.934  1.00 70.31           H  
ATOM    174  C   GLY A  13      -9.422   0.313  -7.338  1.00 70.31           C  
ATOM    175  O   GLY A  13     -10.544  -0.136  -7.513  1.00 70.31           O  
ATOM    176  N   GLY A  14      -8.583  -0.266  -6.485  1.00 71.25           N  
ATOM    177  H   GLY A  14      -7.699   0.190  -6.311  1.00 71.25           H  
ATOM    178  CA  GLY A  14      -8.804  -1.576  -5.867  1.00 71.25           C  
ATOM    179  HA2 GLY A  14      -7.906  -1.834  -5.306  1.00 71.25           H  
ATOM    180  HA3 GLY A  14      -8.911  -2.313  -6.662  1.00 71.25           H  
ATOM    181  C   GLY A  14      -9.995  -1.736  -4.906  1.00 71.25           C  
ATOM    182  O   GLY A  14     -10.479  -2.846  -4.778  1.00 71.25           O  
ATOM    183  N   GLY A  15     -10.490  -0.716  -4.198  1.00 68.56           N  
ATOM    184  H   GLY A  15     -10.020   0.172  -4.307  1.00 68.56           H  
ATOM    185  CA  GLY A  15     -11.569  -0.874  -3.196  1.00 68.56           C  
ATOM    186  HA2 GLY A  15     -11.526  -0.101  -2.428  1.00 68.56           H  
ATOM    187  HA3 GLY A  15     -11.447  -1.827  -2.681  1.00 68.56           H  
ATOM    188  C   GLY A  15     -12.973  -0.816  -3.784  1.00 68.56           C  
ATOM    189  O   GLY A  15     -13.860  -1.513  -3.307  1.00 68.56           O  
ATOM    190  N   CYS A  16     -13.161  -0.025  -4.835  1.00 65.44           N  
ATOM    191  H   CYS A  16     -12.401   0.586  -5.097  1.00 65.44           H  
ATOM    192  CA  CYS A  16     -14.345   0.006  -5.664  1.00 65.44           C  
ATOM    193  HA  CYS A  16     -15.235  -0.057  -5.038  1.00 65.44           H  
ATOM    194  C   CYS A  16     -14.307  -1.216  -6.566  1.00 65.44           C  
ATOM    195  CB  CYS A  16     -14.386   1.313  -6.462  1.00 65.44           C  
ATOM    196  HB2 CYS A  16     -13.598   1.309  -7.215  1.00 65.44           H  
ATOM    197  HB3 CYS A  16     -14.230   2.160  -5.795  1.00 65.44           H  
ATOM    198  O   CYS A  16     -15.310  -1.901  -6.651  1.00 65.44           O  
ATOM    199  SG  CYS A  16     -16.010   1.461  -7.265  1.00 65.44           S  
ATOM    200  HG  CYS A  16     -15.670   2.438  -8.110  1.00 65.44           H  
ATOM    201  N   GLU A  17     -13.146  -1.583  -7.122  1.00 67.50           N  
ATOM    202  H   GLU A  17     -12.349  -0.963  -7.106  1.00 67.50           H  
ATOM    203  CA  GLU A  17     -12.979  -2.883  -7.775  1.00 67.50           C  
ATOM    204  HA  GLU A  17     -13.704  -2.973  -8.584  1.00 67.50           H  
ATOM    205  C   GLU A  17     -13.237  -4.050  -6.819  1.00 67.50           C  
ATOM    206  CB  GLU A  17     -11.579  -3.027  -8.377  1.00 67.50           C  
ATOM    207  HB2 GLU A  17     -10.834  -2.715  -7.645  1.00 67.50           H  
ATOM    208  HB3 GLU A  17     -11.404  -4.080  -8.598  1.00 67.50           H  
ATOM    209  O   GLU A  17     -13.866  -5.007  -7.233  1.00 67.50           O  
ATOM    210  CG  GLU A  17     -11.413  -2.242  -9.682  1.00 67.50           C  
ATOM    211  HG2 GLU A  17     -12.096  -2.649 -10.427  1.00 67.50           H  
ATOM    212  HG3 GLU A  17     -11.680  -1.196  -9.534  1.00 67.50           H  
ATOM    213  CD  GLU A  17      -9.968  -2.365 -10.181  1.00 67.50           C  
ATOM    214  OE1 GLU A  17      -9.648  -3.440 -10.735  1.00 67.50           O  
ATOM    215  OE2 GLU A  17      -9.183  -1.408  -9.981  1.00 67.50           O  
ATOM    216  N   LEU A  18     -12.835  -3.989  -5.544  1.00 70.38           N  
ATOM    217  H   LEU A  18     -12.207  -3.244  -5.281  1.00 70.38           H  
ATOM    218  CA  LEU A  18     -13.155  -5.018  -4.547  1.00 70.38           C  
ATOM    219  HA  LEU A  18     -12.949  -5.998  -4.977  1.00 70.38           H  
ATOM    220  C   LEU A  18     -14.637  -5.003  -4.188  1.00 70.38           C  
ATOM    221  CB  LEU A  18     -12.318  -4.846  -3.266  1.00 70.38           C  
ATOM    222  HB2 LEU A  18     -12.217  -3.781  -3.058  1.00 70.38           H  
ATOM    223  HB3 LEU A  18     -12.862  -5.277  -2.426  1.00 70.38           H  
ATOM    224  O   LEU A  18     -15.233  -6.063  -4.107  1.00 70.38           O  
ATOM    225  CG  LEU A  18     -10.932  -5.512  -3.316  1.00 70.38           C  
ATOM    226  HG  LEU A  18     -10.450  -5.320  -4.275  1.00 70.38           H  
ATOM    227  CD1 LEU A  18     -10.051  -4.957  -2.193  1.00 70.38           C  
ATOM    228 HD11 LEU A  18     -10.512  -5.151  -1.224  1.00 70.38           H  
ATOM    229 HD12 LEU A  18      -9.925  -3.883  -2.329  1.00 70.38           H  
ATOM    230 HD13 LEU A  18      -9.069  -5.430  -2.234  1.00 70.38           H  
ATOM    231  CD2 LEU A  18     -11.039  -7.027  -3.123  1.00 70.38           C  
ATOM    232 HD21 LEU A  18     -11.511  -7.257  -2.168  1.00 70.38           H  
ATOM    233 HD22 LEU A  18     -10.044  -7.472  -3.154  1.00 70.38           H  
ATOM    234 HD23 LEU A  18     -11.634  -7.462  -3.926  1.00 70.38           H  
ATOM    235  N   ALA A  19     -15.252  -3.838  -3.984  1.00 70.62           N  
ATOM    236  H   ALA A  19     -14.710  -2.987  -4.024  1.00 70.62           H  
ATOM    237  CA  ALA A  19     -16.681  -3.742  -3.696  1.00 70.62           C  
ATOM    238  HA  ALA A  19     -16.914  -4.391  -2.852  1.00 70.62           H  
ATOM    239  C   ALA A  19     -17.521  -4.219  -4.889  1.00 70.62           C  
ATOM    240  CB  ALA A  19     -17.018  -2.298  -3.308  1.00 70.62           C  
ATOM    241  HB1 ALA A  19     -18.078  -2.224  -3.069  1.00 70.62           H  
ATOM    242  HB2 ALA A  19     -16.791  -1.626  -4.136  1.00 70.62           H  
ATOM    243  HB3 ALA A  19     -16.435  -2.004  -2.435  1.00 70.62           H  
ATOM    244  O   ALA A  19     -18.480  -4.965  -4.707  1.00 70.62           O  
ATOM    245  N   LEU A  20     -17.122  -3.842  -6.105  1.00 69.31           N  
ATOM    246  H   LEU A  20     -16.328  -3.221  -6.171  1.00 69.31           H  
ATOM    247  CA  LEU A  20     -17.703  -4.316  -7.351  1.00 69.31           C  
ATOM    248  HA  LEU A  20     -18.787  -4.215  -7.290  1.00 69.31           H  
ATOM    249  C   LEU A  20     -17.426  -5.801  -7.533  1.00 69.31           C  
ATOM    250  CB  LEU A  20     -17.189  -3.509  -8.558  1.00 69.31           C  
ATOM    251  HB2 LEU A  20     -17.472  -4.034  -9.470  1.00 69.31           H  
ATOM    252  HB3 LEU A  20     -16.100  -3.489  -8.527  1.00 69.31           H  
ATOM    253  O   LEU A  20     -18.368  -6.497  -7.835  1.00 69.31           O  
ATOM    254  CG  LEU A  20     -17.731  -2.070  -8.648  1.00 69.31           C  
ATOM    255  HG  LEU A  20     -17.575  -1.545  -7.705  1.00 69.31           H  
ATOM    256  CD1 LEU A  20     -16.997  -1.316  -9.758  1.00 69.31           C  
ATOM    257 HD11 LEU A  20     -17.144  -1.815 -10.716  1.00 69.31           H  
ATOM    258 HD12 LEU A  20     -17.365  -0.292  -9.815  1.00 69.31           H  
ATOM    259 HD13 LEU A  20     -15.932  -1.286  -9.528  1.00 69.31           H  
ATOM    260  CD2 LEU A  20     -19.229  -2.038  -8.963  1.00 69.31           C  
ATOM    261 HD21 LEU A  20     -19.430  -2.588  -9.882  1.00 69.31           H  
ATOM    262 HD22 LEU A  20     -19.554  -1.005  -9.080  1.00 69.31           H  
ATOM    263 HD23 LEU A  20     -19.794  -2.483  -8.143  1.00 69.31           H  
ATOM    264  N   SER A  21     -16.220  -6.314  -7.293  1.00 70.00           N  
ATOM    265  H   SER A  21     -15.474  -5.670  -7.072  1.00 70.00           H  
ATOM    266  CA  SER A  21     -15.868  -7.741  -7.407  1.00 70.00           C  
ATOM    267  HA  SER A  21     -16.158  -8.099  -8.394  1.00 70.00           H  
ATOM    268  C   SER A  21     -16.600  -8.601  -6.374  1.00 70.00           C  
ATOM    269  CB  SER A  21     -14.349  -7.907  -7.270  1.00 70.00           C  
ATOM    270  HB2 SER A  21     -13.865  -7.344  -8.068  1.00 70.00           H  
ATOM    271  HB3 SER A  21     -14.026  -7.512  -6.307  1.00 70.00           H  
ATOM    272  O   SER A  21     -17.095  -9.673  -6.705  1.00 70.00           O  
ATOM    273  OG  SER A  21     -13.945  -9.256  -7.373  1.00 70.00           O  
ATOM    274  HG  SER A  21     -13.001  -9.269  -7.549  1.00 70.00           H  
ATOM    275  N   CYS A  22     -16.765  -8.109  -5.144  1.00 70.00           N  
ATOM    276  H   CYS A  22     -16.291  -7.250  -4.903  1.00 70.00           H  
ATOM    277  CA  CYS A  22     -17.575  -8.751  -4.110  1.00 70.00           C  
ATOM    278  HA  CYS A  22     -17.285  -9.798  -4.022  1.00 70.00           H  
ATOM    279  C   CYS A  22     -19.074  -8.737  -4.437  1.00 70.00           C  
ATOM    280  CB  CYS A  22     -17.341  -8.046  -2.766  1.00 70.00           C  
ATOM    281  HB2 CYS A  22     -17.450  -6.971  -2.904  1.00 70.00           H  
ATOM    282  HB3 CYS A  22     -18.095  -8.385  -2.056  1.00 70.00           H  
ATOM    283  O   CYS A  22     -19.782  -9.605  -3.947  1.00 70.00           O  
ATOM    284  SG  CYS A  22     -15.693  -8.426  -2.096  1.00 70.00           S  
ATOM    285  HG  CYS A  22     -15.677  -7.452  -1.181  1.00 70.00           H  
ATOM    286  N   HIS A  23     -19.559  -7.763  -5.215  1.00 68.19           N  
ATOM    287  H   HIS A  23     -18.934  -7.031  -5.520  1.00 68.19           H  
ATOM    288  CA  HIS A  23     -20.953  -7.712  -5.677  1.00 68.19           C  
ATOM    289  HA  HIS A  23     -21.576  -8.254  -4.965  1.00 68.19           H  
ATOM    290  C   HIS A  23     -21.143  -8.397  -7.048  1.00 68.19           C  
ATOM    291  CB  HIS A  23     -21.403  -6.241  -5.684  1.00 68.19           C  
ATOM    292  HB2 HIS A  23     -20.994  -5.750  -6.566  1.00 68.19           H  
ATOM    293  HB3 HIS A  23     -20.975  -5.753  -4.808  1.00 68.19           H  
ATOM    294  O   HIS A  23     -22.237  -8.836  -7.376  1.00 68.19           O  
ATOM    295  CG  HIS A  23     -22.893  -5.981  -5.622  1.00 68.19           C  
ATOM    296  CD2 HIS A  23     -23.938  -6.852  -5.813  1.00 68.19           C  
ATOM    297  HD2 HIS A  23     -23.876  -7.907  -6.035  1.00 68.19           H  
ATOM    298  ND1 HIS A  23     -23.452  -4.768  -5.289  1.00 68.19           N  
ATOM    299  HD1 HIS A  23     -22.937  -3.925  -5.081  1.00 68.19           H  
ATOM    300  CE1 HIS A  23     -24.787  -4.901  -5.291  1.00 68.19           C  
ATOM    301  HE1 HIS A  23     -25.493  -4.113  -5.072  1.00 68.19           H  
ATOM    302  NE2 HIS A  23     -25.133  -6.152  -5.608  1.00 68.19           N  
ATOM    303  N   TYR A  24     -20.089  -8.505  -7.859  1.00 65.69           N  
ATOM    304  H   TYR A  24     -19.230  -8.056  -7.574  1.00 65.69           H  
ATOM    305  CA  TYR A  24     -20.078  -9.197  -9.152  1.00 65.69           C  
ATOM    306  HA  TYR A  24     -21.071  -9.112  -9.593  1.00 65.69           H  
ATOM    307  C   TYR A  24     -19.820 -10.702  -9.020  1.00 65.69           C  
ATOM    308  CB  TYR A  24     -19.070  -8.558 -10.131  1.00 65.69           C  
ATOM    309  HB2 TYR A  24     -18.571  -9.350 -10.689  1.00 65.69           H  
ATOM    310  HB3 TYR A  24     -18.261  -8.049  -9.605  1.00 65.69           H  
ATOM    311  O   TYR A  24     -19.926 -11.412 -10.020  1.00 65.69           O  
ATOM    312  CG  TYR A  24     -19.704  -7.644 -11.159  1.00 65.69           C  
ATOM    313  CD1 TYR A  24     -20.270  -8.226 -12.308  1.00 65.69           C  
ATOM    314  HD1 TYR A  24     -20.258  -9.299 -12.424  1.00 65.69           H  
ATOM    315  CD2 TYR A  24     -19.738  -6.246 -10.987  1.00 65.69           C  
ATOM    316  HD2 TYR A  24     -19.316  -5.809 -10.094  1.00 65.69           H  
ATOM    317  CE1 TYR A  24     -20.862  -7.416 -13.294  1.00 65.69           C  
ATOM    318  HE1 TYR A  24     -21.302  -7.858 -14.176  1.00 65.69           H  
ATOM    319  CE2 TYR A  24     -20.330  -5.429 -11.972  1.00 65.69           C  
ATOM    320  HE2 TYR A  24     -20.358  -4.358 -11.837  1.00 65.69           H  
ATOM    321  OH  TYR A  24     -21.464  -5.240 -14.085  1.00 65.69           O  
ATOM    322  HH  TYR A  24     -21.429  -4.311 -13.847  1.00 65.69           H  
ATOM    323  CZ  TYR A  24     -20.891  -6.018 -13.128  1.00 65.69           C  
ATOM    324  N   ARG A  25     -19.482 -11.191  -7.824  1.00 59.47           N  
ATOM    325  H   ARG A  25     -19.464 -10.550  -7.044  1.00 59.47           H  
ATOM    326  CA  ARG A  25     -19.434 -12.616  -7.489  1.00 59.47           C  
ATOM    327  HA  ARG A  25     -19.422 -13.207  -8.405  1.00 59.47           H  
ATOM    328  C   ARG A  25     -20.695 -13.032  -6.747  1.00 59.47           C  
ATOM    329  CB  ARG A  25     -18.172 -12.907  -6.668  1.00 59.47           C  
ATOM    330  HB2 ARG A  25     -17.295 -12.617  -7.246  1.00 59.47           H  
ATOM    331  HB3 ARG A  25     -18.199 -12.327  -5.746  1.00 59.47           H  
ATOM    332  O   ARG A  25     -21.175 -14.146  -7.048  1.00 59.47           O  
ATOM    333  CG  ARG A  25     -18.104 -14.402  -6.338  1.00 59.47           C  
ATOM    334  HG2 ARG A  25     -18.135 -14.975  -7.265  1.00 59.47           H  
ATOM    335  HG3 ARG A  25     -18.953 -14.686  -5.716  1.00 59.47           H  
ATOM    336  CD  ARG A  25     -16.829 -14.743  -5.576  1.00 59.47           C  
ATOM    337  HD2 ARG A  25     -16.811 -14.158  -4.657  1.00 59.47           H  
ATOM    338  HD3 ARG A  25     -15.970 -14.457  -6.183  1.00 59.47           H  
ATOM    339  NE  ARG A  25     -16.773 -16.192  -5.304  1.00 59.47           N  
ATOM    340  HE  ARG A  25     -16.927 -16.781  -6.110  1.00 59.47           H  
ATOM    341  NH1 ARG A  25     -16.502 -16.111  -3.028  1.00 59.47           N  
ATOM    342 HH11 ARG A  25     -16.458 -16.572  -2.131  1.00 59.47           H  
ATOM    343 HH12 ARG A  25     -16.577 -15.105  -3.084  1.00 59.47           H  
ATOM    344  NH2 ARG A  25     -16.643 -18.083  -4.059  1.00 59.47           N  
ATOM    345 HH21 ARG A  25     -16.813 -18.623  -4.895  1.00 59.47           H  
ATOM    346 HH22 ARG A  25     -16.554 -18.538  -3.162  1.00 59.47           H  
ATOM    347  CZ  ARG A  25     -16.640 -16.782  -4.135  1.00 59.47           C  
ATOM    348  OXT ARG A  25     -21.055 -12.291  -5.813  1.00 59.47           O  
TER     349      ARG A  25                                                       
END
