# Supplementary material for: Unveiling the Bioactive Potential of the Invasive Jellyfish Phyllorhiza punctata Through Integrative Transcriptomic and Proteomic Analyses
Source: Biomolecules. 2025 Aug 4;15(8):1121. doi: 10.3390/biom15081121 (PMC12383608; doi:10.3390/biom15081121)
Supplement: Supplementary file 1 [file biomolecules-15-01121-s001.zip › Suplementary Material/FileS3/Alphafold2/XP_065061945_15770_relaxed_rank_001_alphafold2_ptm_model_4_seed_000.pdb]

ATOM      1  N   TRP A   1       6.935  -5.623   7.360  1.00 87.38           N  
ATOM      2  H   TRP A   1       6.080  -5.516   7.886  1.00 87.38           H  
ATOM      3  H2  TRP A   1       6.763  -6.256   6.592  1.00 87.38           H  
ATOM      4  H3  TRP A   1       7.651  -6.022   7.952  1.00 87.38           H  
ATOM      5  CA  TRP A   1       7.385  -4.320   6.832  1.00 87.38           C  
ATOM      6  HA  TRP A   1       8.299  -4.492   6.264  1.00 87.38           H  
ATOM      7  C   TRP A   1       7.794  -3.377   7.959  1.00 87.38           C  
ATOM      8  CB  TRP A   1       6.377  -3.731   5.845  1.00 87.38           C  
ATOM      9  HB2 TRP A   1       5.531  -3.312   6.390  1.00 87.38           H  
ATOM     10  HB3 TRP A   1       5.996  -4.530   5.208  1.00 87.38           H  
ATOM     11  O   TRP A   1       8.960  -3.033   8.018  1.00 87.38           O  
ATOM     12  CG  TRP A   1       6.955  -2.690   4.946  1.00 87.38           C  
ATOM     13  CD1 TRP A   1       7.908  -2.888   4.001  1.00 87.38           C  
ATOM     14  HD1 TRP A   1       8.379  -3.829   3.757  1.00 87.38           H  
ATOM     15  CD2 TRP A   1       6.614  -1.272   4.876  1.00 87.38           C  
ATOM     16  CE2 TRP A   1       7.413  -0.664   3.862  1.00 87.38           C  
ATOM     17  CE3 TRP A   1       5.700  -0.442   5.561  1.00 87.38           C  
ATOM     18  HE3 TRP A   1       5.061  -0.856   6.327  1.00 87.38           H  
ATOM     19  NE1 TRP A   1       8.186  -1.692   3.369  1.00 87.38           N  
ATOM     20  HE1 TRP A   1       8.860  -1.588   2.625  1.00 87.38           H  
ATOM     21  CH2 TRP A   1       6.402   1.496   4.245  1.00 87.38           C  
ATOM     22  HH2 TRP A   1       6.315   2.547   4.014  1.00 87.38           H  
ATOM     23  CZ2 TRP A   1       7.318   0.696   3.543  1.00 87.38           C  
ATOM     24  HZ2 TRP A   1       7.938   1.124   2.770  1.00 87.38           H  
ATOM     25  CZ3 TRP A   1       5.597   0.927   5.248  1.00 87.38           C  
ATOM     26  HZ3 TRP A   1       4.891   1.551   5.777  1.00 87.38           H  
ATOM     27  N   ILE A   2       6.936  -3.089   8.943  1.00 87.50           N  
ATOM     28  H   ILE A   2       5.949  -3.273   8.831  1.00 87.50           H  
ATOM     29  CA  ILE A   2       7.330  -2.266  10.108  1.00 87.50           C  
ATOM     30  HA  ILE A   2       7.836  -1.371   9.747  1.00 87.50           H  
ATOM     31  C   ILE A   2       8.333  -2.987  11.020  1.00 87.50           C  
ATOM     32  CB  ILE A   2       6.072  -1.806  10.872  1.00 87.50           C  
ATOM     33  HB  ILE A   2       5.488  -2.687  11.138  1.00 87.50           H  
ATOM     34  O   ILE A   2       9.334  -2.405  11.402  1.00 87.50           O  
ATOM     35  CG1 ILE A   2       5.220  -0.898   9.951  1.00 87.50           C  
ATOM     36 HG12 ILE A   2       5.114  -1.348   8.964  1.00 87.50           H  
ATOM     37 HG13 ILE A   2       5.718   0.063   9.823  1.00 87.50           H  
ATOM     38  CG2 ILE A   2       6.444  -1.066  12.169  1.00 87.50           C  
ATOM     39 HG21 ILE A   2       6.969  -1.724  12.862  1.00 87.50           H  
ATOM     40 HG22 ILE A   2       5.549  -0.713  12.682  1.00 87.50           H  
ATOM     41 HG23 ILE A   2       7.079  -0.209  11.948  1.00 87.50           H  
ATOM     42  CD1 ILE A   2       3.799  -0.663  10.469  1.00 87.50           C  
ATOM     43 HD11 ILE A   2       3.303  -1.616  10.653  1.00 87.50           H  
ATOM     44 HD12 ILE A   2       3.816  -0.078  11.389  1.00 87.50           H  
ATOM     45 HD13 ILE A   2       3.232  -0.108   9.721  1.00 87.50           H  
ATOM     46  N   ALA A   3       8.155  -4.286  11.277  1.00 81.50           N  
ATOM     47  H   ALA A   3       7.263  -4.711  11.066  1.00 81.50           H  
ATOM     48  CA  ALA A   3       9.120  -5.061  12.067  1.00 81.50           C  
ATOM     49  HA  ALA A   3       9.262  -4.563  13.026  1.00 81.50           H  
ATOM     50  C   ALA A   3      10.518  -5.176  11.420  1.00 81.50           C  
ATOM     51  CB  ALA A   3       8.521  -6.446  12.336  1.00 81.50           C  
ATOM     52  HB1 ALA A   3       8.373  -6.987  11.402  1.00 81.50           H  
ATOM     53  HB2 ALA A   3       7.571  -6.347  12.861  1.00 81.50           H  
ATOM     54  HB3 ALA A   3       9.203  -7.016  12.968  1.00 81.50           H  
ATOM     55  O   ALA A   3      11.472  -5.526  12.096  1.00 81.50           O  
ATOM     56  N   ASN A   4      10.653  -4.872  10.125  1.00 87.25           N  
ATOM     57  H   ASN A   4       9.868  -4.450   9.650  1.00 87.25           H  
ATOM     58  CA  ASN A   4      11.955  -4.790   9.455  1.00 87.25           C  
ATOM     59  HA  ASN A   4      12.693  -5.355  10.026  1.00 87.25           H  
ATOM     60  C   ASN A   4      12.491  -3.353   9.387  1.00 87.25           C  
ATOM     61  CB  ASN A   4      11.832  -5.428   8.065  1.00 87.25           C  
ATOM     62  HB2 ASN A   4      11.315  -4.749   7.386  1.00 87.25           H  
ATOM     63  HB3 ASN A   4      11.274  -6.361   8.137  1.00 87.25           H  
ATOM     64  O   ASN A   4      13.539  -3.116   8.807  1.00 87.25           O  
ATOM     65  CG  ASN A   4      13.200  -5.771   7.501  1.00 87.25           C  
ATOM     66  ND2 ASN A   4      13.751  -4.951   6.641  1.00 87.25           N  
ATOM     67 HD21 ASN A   4      13.470  -3.982   6.689  1.00 87.25           H  
ATOM     68 HD22 ASN A   4      14.708  -5.161   6.392  1.00 87.25           H  
ATOM     69  OD1 ASN A   4      13.776  -6.794   7.844  1.00 87.25           O  
ATOM     70  N   LEU A   5      11.733  -2.389   9.899  1.00 91.06           N  
ATOM     71  H   LEU A   5      10.856  -2.628  10.340  1.00 91.06           H  
ATOM     72  CA  LEU A   5      12.149  -0.998   9.979  1.00 91.06           C  
ATOM     73  HA  LEU A   5      12.958  -0.823   9.269  1.00 91.06           H  
ATOM     74  C   LEU A   5      12.711  -0.661  11.364  1.00 91.06           C  
ATOM     75  CB  LEU A   5      10.942  -0.119   9.613  1.00 91.06           C  
ATOM     76  HB2 LEU A   5      10.371   0.076  10.521  1.00 91.06           H  
ATOM     77  HB3 LEU A   5      10.291  -0.645   8.915  1.00 91.06           H  
ATOM     78  O   LEU A   5      13.478   0.282  11.488  1.00 91.06           O  
ATOM     79  CG  LEU A   5      11.357   1.215   8.973  1.00 91.06           C  
ATOM     80  HG  LEU A   5      12.154   1.680   9.553  1.00 91.06           H  
ATOM     81  CD1 LEU A   5      11.825   1.014   7.527  1.00 91.06           C  
ATOM     82 HD11 LEU A   5      12.748   0.433   7.509  1.00 91.06           H  
ATOM     83 HD12 LEU A   5      11.059   0.501   6.946  1.00 91.06           H  
ATOM     84 HD13 LEU A   5      12.031   1.984   7.074  1.00 91.06           H  
ATOM     85  CD2 LEU A   5      10.156   2.159   8.953  1.00 91.06           C  
ATOM     86 HD21 LEU A   5       9.815   2.336   9.973  1.00 91.06           H  
ATOM     87 HD22 LEU A   5      10.454   3.116   8.523  1.00 91.06           H  
ATOM     88 HD23 LEU A   5       9.346   1.733   8.362  1.00 91.06           H  
ATOM     89  N   ILE A   6      12.317  -1.425  12.391  1.00 88.44           N  
ATOM     90  H   ILE A   6      11.630  -2.143  12.208  1.00 88.44           H  
ATOM     91  CA  ILE A   6      12.773  -1.237  13.779  1.00 88.44           C  
ATOM     92  HA  ILE A   6      13.463  -0.393  13.782  1.00 88.44           H  
ATOM     93  C   ILE A   6      13.599  -2.413  14.318  1.00 88.44           C  
ATOM     94  CB  ILE A   6      11.616  -0.896  14.756  1.00 88.44           C  
ATOM     95  HB  ILE A   6      11.411  -1.781  15.360  1.00 88.44           H  
ATOM     96  O   ILE A   6      14.078  -2.346  15.445  1.00 88.44           O  
ATOM     97  CG1 ILE A   6      10.283  -0.504  14.081  1.00 88.44           C  
ATOM     98 HG12 ILE A   6       9.973  -1.331  13.441  1.00 88.44           H  
ATOM     99 HG13 ILE A   6      10.424   0.387  13.469  1.00 88.44           H  
ATOM    100  CG2 ILE A   6      12.099   0.219  15.700  1.00 88.44           C  
ATOM    101 HG21 ILE A   6      12.224   1.151  15.148  1.00 88.44           H  
ATOM    102 HG22 ILE A   6      13.057  -0.057  16.141  1.00 88.44           H  
ATOM    103 HG23 ILE A   6      11.393   0.367  16.517  1.00 88.44           H  
ATOM    104  CD1 ILE A   6       9.119  -0.272  15.049  1.00 88.44           C  
ATOM    105 HD11 ILE A   6       8.993  -1.138  15.699  1.00 88.44           H  
ATOM    106 HD12 ILE A   6       8.202  -0.116  14.481  1.00 88.44           H  
ATOM    107 HD13 ILE A   6       9.301   0.618  15.653  1.00 88.44           H  
ATOM    108  N   ARG A   7      13.755  -3.487  13.541  1.00 71.44           N  
ATOM    109  H   ARG A   7      13.443  -3.404  12.584  1.00 71.44           H  
ATOM    110  CA  ARG A   7      14.854  -4.433  13.745  1.00 71.44           C  
ATOM    111  HA  ARG A   7      15.195  -4.414  14.779  1.00 71.44           H  
ATOM    112  C   ARG A   7      16.022  -3.963  12.900  1.00 71.44           C  
ATOM    113  CB  ARG A   7      14.425  -5.850  13.355  1.00 71.44           C  
ATOM    114  HB2 ARG A   7      13.562  -6.145  13.952  1.00 71.44           H  
ATOM    115  HB3 ARG A   7      14.137  -5.840  12.304  1.00 71.44           H  
ATOM    116  O   ARG A   7      17.135  -3.903  13.455  1.00 71.44           O  
ATOM    117  CG  ARG A   7      15.570  -6.852  13.589  1.00 71.44           C  
ATOM    118  HG2 ARG A   7      15.717  -6.980  14.661  1.00 71.44           H  
ATOM    119  HG3 ARG A   7      16.501  -6.487  13.156  1.00 71.44           H  
ATOM    120  CD  ARG A   7      15.266  -8.208  12.951  1.00 71.44           C  
ATOM    121  HD2 ARG A   7      14.324  -8.586  13.349  1.00 71.44           H  
ATOM    122  HD3 ARG A   7      16.063  -8.896  13.232  1.00 71.44           H  
ATOM    123  NE  ARG A   7      15.167  -8.093  11.482  1.00 71.44           N  
ATOM    124  HE  ARG A   7      14.762  -7.232  11.142  1.00 71.44           H  
ATOM    125  NH1 ARG A   7      16.384  -9.942  10.892  1.00 71.44           N  
ATOM    126 HH11 ARG A   7      16.597 -10.086  11.869  1.00 71.44           H  
ATOM    127 HH12 ARG A   7      16.813 -10.514  10.179  1.00 71.44           H  
ATOM    128  NH2 ARG A   7      15.466  -8.668   9.306  1.00 71.44           N  
ATOM    129 HH21 ARG A   7      15.900  -9.247   8.601  1.00 71.44           H  
ATOM    130 HH22 ARG A   7      14.927  -7.868   9.007  1.00 71.44           H  
ATOM    131  CZ  ARG A   7      15.671  -8.896  10.572  1.00 71.44           C  
ATOM    132  OXT ARG A   7      15.751  -3.785  11.692  1.00 71.44           O  
TER     133      ARG A   7                                                       
END
