# Supplementary material for: Unveiling the Bioactive Potential of the Invasive Jellyfish Phyllorhiza punctata Through Integrative Transcriptomic and Proteomic Analyses
Source: Biomolecules. 2025 Aug 4;15(8):1121. doi: 10.3390/biom15081121 (PMC12383608; doi:10.3390/biom15081121)
Supplement: Supplementary file 1 [file biomolecules-15-01121-s001.zip › Suplementary Material/FileS3/Alphafold2/XP_065062068_8896_relaxed_rank_001_alphafold2_ptm_model_3_seed_000.pdb]

ATOM      1  N   LEU A   1     -12.131  16.762   0.206  1.00 61.53           N  
ATOM      2  H   LEU A   1     -12.329  15.773   0.152  1.00 61.53           H  
ATOM      3  H2  LEU A   1     -12.131  17.162  -0.721  1.00 61.53           H  
ATOM      4  H3  LEU A   1     -12.863  17.204   0.744  1.00 61.53           H  
ATOM      5  CA  LEU A   1     -10.824  16.982   0.873  1.00 61.53           C  
ATOM      6  HA  LEU A   1     -10.632  18.055   0.871  1.00 61.53           H  
ATOM      7  C   LEU A   1      -9.630  16.371   0.118  1.00 61.53           C  
ATOM      8  CB  LEU A   1     -10.895  16.548   2.356  1.00 61.53           C  
ATOM      9  HB2 LEU A   1     -10.208  15.727   2.560  1.00 61.53           H  
ATOM     10  HB3 LEU A   1     -11.896  16.168   2.562  1.00 61.53           H  
ATOM     11  O   LEU A   1      -8.553  16.292   0.678  1.00 61.53           O  
ATOM     12  CG  LEU A   1     -10.611  17.725   3.314  1.00 61.53           C  
ATOM     13  HG  LEU A   1     -10.950  18.650   2.848  1.00 61.53           H  
ATOM     14  CD1 LEU A   1     -11.392  17.556   4.615  1.00 61.53           C  
ATOM     15 HD11 LEU A   1     -11.197  18.405   5.271  1.00 61.53           H  
ATOM     16 HD12 LEU A   1     -12.463  17.514   4.421  1.00 61.53           H  
ATOM     17 HD13 LEU A   1     -11.080  16.646   5.127  1.00 61.53           H  
ATOM     18  CD2 LEU A   1      -9.126  17.852   3.646  1.00 61.53           C  
ATOM     19 HD21 LEU A   1      -8.769  16.948   4.139  1.00 61.53           H  
ATOM     20 HD22 LEU A   1      -8.965  18.701   4.310  1.00 61.53           H  
ATOM     21 HD23 LEU A   1      -8.545  18.010   2.737  1.00 61.53           H  
ATOM     22  N   LEU A   2      -9.770  16.043  -1.171  1.00 65.44           N  
ATOM     23  H   LEU A   2     -10.677  16.033  -1.615  1.00 65.44           H  
ATOM     24  CA  LEU A   2      -8.646  15.851  -2.098  1.00 65.44           C  
ATOM     25  HA  LEU A   2      -7.754  16.346  -1.714  1.00 65.44           H  
ATOM     26  C   LEU A   2      -9.009  16.569  -3.401  1.00 65.44           C  
ATOM     27  CB  LEU A   2      -8.342  14.350  -2.281  1.00 65.44           C  
ATOM     28  HB2 LEU A   2      -7.850  14.196  -3.241  1.00 65.44           H  
ATOM     29  HB3 LEU A   2      -9.283  13.800  -2.309  1.00 65.44           H  
ATOM     30  O   LEU A   2      -9.298  15.961  -4.423  1.00 65.44           O  
ATOM     31  CG  LEU A   2      -7.426  13.759  -1.192  1.00 65.44           C  
ATOM     32  HG  LEU A   2      -7.779  14.058  -0.205  1.00 65.44           H  
ATOM     33  CD1 LEU A   2      -7.471  12.235  -1.250  1.00 65.44           C  
ATOM     34 HD11 LEU A   2      -7.131  11.887  -2.226  1.00 65.44           H  
ATOM     35 HD12 LEU A   2      -6.824  11.818  -0.479  1.00 65.44           H  
ATOM     36 HD13 LEU A   2      -8.488  11.884  -1.077  1.00 65.44           H  
ATOM     37  CD2 LEU A   2      -5.971  14.204  -1.370  1.00 65.44           C  
ATOM     38 HD21 LEU A   2      -5.605  13.915  -2.355  1.00 65.44           H  
ATOM     39 HD22 LEU A   2      -5.349  13.732  -0.610  1.00 65.44           H  
ATOM     40 HD23 LEU A   2      -5.885  15.285  -1.252  1.00 65.44           H  
ATOM     41  N   MET A   3      -9.145  17.889  -3.294  1.00 74.75           N  
ATOM     42  H   MET A   3      -8.788  18.329  -2.458  1.00 74.75           H  
ATOM     43  CA  MET A   3      -9.365  18.769  -4.437  1.00 74.75           C  
ATOM     44  HA  MET A   3      -9.929  18.235  -5.201  1.00 74.75           H  
ATOM     45  C   MET A   3      -7.980  19.109  -4.990  1.00 74.75           C  
ATOM     46  CB  MET A   3     -10.166  20.006  -3.984  1.00 74.75           C  
ATOM     47  HB2 MET A   3      -9.507  20.868  -3.883  1.00 74.75           H  
ATOM     48  HB3 MET A   3     -10.606  19.811  -3.006  1.00 74.75           H  
ATOM     49  O   MET A   3      -7.117  19.503  -4.209  1.00 74.75           O  
ATOM     50  CG  MET A   3     -11.313  20.354  -4.937  1.00 74.75           C  
ATOM     51  HG2 MET A   3     -11.863  19.445  -5.184  1.00 74.75           H  
ATOM     52  HG3 MET A   3     -10.900  20.771  -5.855  1.00 74.75           H  
ATOM     53  SD  MET A   3     -12.481  21.537  -4.212  1.00 74.75           S  
ATOM     54  CE  MET A   3     -13.581  21.812  -5.626  1.00 74.75           C  
ATOM     55  HE1 MET A   3     -13.008  22.199  -6.469  1.00 74.75           H  
ATOM     56  HE2 MET A   3     -14.058  20.874  -5.912  1.00 74.75           H  
ATOM     57  HE3 MET A   3     -14.349  22.536  -5.353  1.00 74.75           H  
ATOM     58  N   ASN A   4      -7.780  18.865  -6.288  1.00 69.56           N  
ATOM     59  H   ASN A   4      -8.545  18.450  -6.799  1.00 69.56           H  
ATOM     60  CA  ASN A   4      -6.575  19.131  -7.080  1.00 69.56           C  
ATOM     61  HA  ASN A   4      -6.028  18.199  -7.221  1.00 69.56           H  
ATOM     62  C   ASN A   4      -5.603  20.135  -6.437  1.00 69.56           C  
ATOM     63  CB  ASN A   4      -7.029  19.656  -8.460  1.00 69.56           C  
ATOM     64  HB2 ASN A   4      -7.894  20.311  -8.351  1.00 69.56           H  
ATOM     65  HB3 ASN A   4      -6.230  20.258  -8.893  1.00 69.56           H  
ATOM     66  O   ASN A   4      -5.789  21.344  -6.529  1.00 69.56           O  
ATOM     67  CG  ASN A   4      -7.324  18.574  -9.475  1.00 69.56           C  
ATOM     68  ND2 ASN A   4      -7.931  18.925 -10.582  1.00 69.56           N  
ATOM     69 HD21 ASN A   4      -8.014  18.203 -11.283  1.00 69.56           H  
ATOM     70 HD22 ASN A   4      -8.014  19.905 -10.813  1.00 69.56           H  
ATOM     71  OD1 ASN A   4      -7.020  17.410  -9.292  1.00 69.56           O  
ATOM     72  N   CYS A   5      -4.533  19.621  -5.827  1.00 75.69           N  
ATOM     73  H   CYS A   5      -4.478  18.621  -5.701  1.00 75.69           H  
ATOM     74  CA  CYS A   5      -3.367  20.438  -5.470  1.00 75.69           C  
ATOM     75  HA  CYS A   5      -3.701  21.356  -4.985  1.00 75.69           H  
ATOM     76  C   CYS A   5      -2.574  20.852  -6.723  1.00 75.69           C  
ATOM     77  CB  CYS A   5      -2.517  19.633  -4.479  1.00 75.69           C  
ATOM     78  HB2 CYS A   5      -2.142  18.735  -4.969  1.00 75.69           H  
ATOM     79  HB3 CYS A   5      -3.133  19.349  -3.625  1.00 75.69           H  
ATOM     80  O   CYS A   5      -1.767  21.775  -6.698  1.00 75.69           O  
ATOM     81  SG  CYS A   5      -1.110  20.614  -3.887  1.00 75.69           S  
ATOM     82  HG  CYS A   5      -0.524  19.664  -3.154  1.00 75.69           H  
ATOM     83  N   LEU A   6      -2.834  20.190  -7.847  1.00 74.38           N  
ATOM     84  H   LEU A   6      -3.540  19.467  -7.837  1.00 74.38           H  
ATOM     85  CA  LEU A   6      -2.295  20.573  -9.134  1.00 74.38           C  
ATOM     86  HA  LEU A   6      -1.404  21.188  -9.010  1.00 74.38           H  
ATOM     87  C   LEU A   6      -3.336  21.440  -9.830  1.00 74.38           C  
ATOM     88  CB  LEU A   6      -1.874  19.318  -9.906  1.00 74.38           C  
ATOM     89  HB2 LEU A   6      -1.465  19.630 -10.867  1.00 74.38           H  
ATOM     90  HB3 LEU A   6      -2.756  18.708 -10.099  1.00 74.38           H  
ATOM     91  O   LEU A   6      -4.302  20.954 -10.415  1.00 74.38           O  
ATOM     92  CG  LEU A   6      -0.827  18.469  -9.156  1.00 74.38           C  
ATOM     93  HG  LEU A   6      -1.235  18.146  -8.198  1.00 74.38           H  
ATOM     94  CD1 LEU A   6      -0.522  17.211  -9.964  1.00 74.38           C  
ATOM     95 HD11 LEU A   6       0.203  16.594  -9.433  1.00 74.38           H  
ATOM     96 HD12 LEU A   6      -0.118  17.486 -10.938  1.00 74.38           H  
ATOM     97 HD13 LEU A   6      -1.437  16.636 -10.107  1.00 74.38           H  
ATOM     98  CD2 LEU A   6       0.484  19.218  -8.894  1.00 74.38           C  
ATOM     99 HD21 LEU A   6       0.882  19.606  -9.831  1.00 74.38           H  
ATOM    100 HD22 LEU A   6       1.213  18.545  -8.442  1.00 74.38           H  
ATOM    101 HD23 LEU A   6       0.311  20.045  -8.205  1.00 74.38           H  
ATOM    102  N   LYS A   7      -3.151  22.744  -9.668  1.00 60.34           N  
ATOM    103  H   LYS A   7      -2.376  22.992  -9.070  1.00 60.34           H  
ATOM    104  CA  LYS A   7      -3.483  23.703 -10.716  1.00 60.34           C  
ATOM    105  HA  LYS A   7      -4.563  23.824 -10.793  1.00 60.34           H  
ATOM    106  C   LYS A   7      -2.984  23.198 -12.076  1.00 60.34           C  
ATOM    107  CB  LYS A   7      -2.789  25.008 -10.320  1.00 60.34           C  
ATOM    108  HB2 LYS A   7      -2.973  25.193  -9.262  1.00 60.34           H  
ATOM    109  HB3 LYS A   7      -1.716  24.892 -10.468  1.00 60.34           H  
ATOM    110  O   LYS A   7      -3.674  23.506 -13.067  1.00 60.34           O  
ATOM    111  CG  LYS A   7      -3.288  26.217 -11.107  1.00 60.34           C  
ATOM    112  HG2 LYS A   7      -4.350  26.362 -10.910  1.00 60.34           H  
ATOM    113  HG3 LYS A   7      -3.132  26.065 -12.175  1.00 60.34           H  
ATOM    114  CD  LYS A   7      -2.495  27.440 -10.642  1.00 60.34           C  
ATOM    115  HD2 LYS A   7      -1.455  27.322 -10.944  1.00 60.34           H  
ATOM    116  HD3 LYS A   7      -2.547  27.513  -9.555  1.00 60.34           H  
ATOM    117  CE  LYS A   7      -3.083  28.704 -11.264  1.00 60.34           C  
ATOM    118  HE2 LYS A   7      -3.065  28.592 -12.348  1.00 60.34           H  
ATOM    119  HE3 LYS A   7      -4.125  28.789 -10.954  1.00 60.34           H  
ATOM    120  NZ  LYS A   7      -2.314  29.901 -10.850  1.00 60.34           N  
ATOM    121  HZ1 LYS A   7      -1.353  29.808 -11.145  1.00 60.34           H  
ATOM    122  HZ2 LYS A   7      -2.336  30.001  -9.846  1.00 60.34           H  
ATOM    123  HZ3 LYS A   7      -2.703  30.731 -11.275  1.00 60.34           H  
ATOM    124  OXT LYS A   7      -1.895  22.581 -12.078  1.00 60.34           O  
TER     125      LYS A   7                                                       
END
