# Supplementary material for: Unveiling the Bioactive Potential of the Invasive Jellyfish Phyllorhiza punctata Through Integrative Transcriptomic and Proteomic Analyses
Source: Biomolecules. 2025 Aug 4;15(8):1121. doi: 10.3390/biom15081121 (PMC12383608; doi:10.3390/biom15081121)
Supplement: Supplementary file 1 [file biomolecules-15-01121-s001.zip › Suplementary Material/FileS3/Alphafold2/XP_065062106_8080_relaxed_rank_001_alphafold2_ptm_model_1_seed_000.pdb]

ATOM      1  N   LEU A   1       1.282   3.690  -7.471  1.00 75.00           N  
ATOM      2  H   LEU A   1       0.642   4.231  -6.907  1.00 75.00           H  
ATOM      3  H2  LEU A   1       1.985   4.300  -7.863  1.00 75.00           H  
ATOM      4  H3  LEU A   1       0.758   3.276  -8.228  1.00 75.00           H  
ATOM      5  CA  LEU A   1       1.904   2.621  -6.654  1.00 75.00           C  
ATOM      6  HA  LEU A   1       1.103   1.996  -6.259  1.00 75.00           H  
ATOM      7  C   LEU A   1       2.570   3.198  -5.403  1.00 75.00           C  
ATOM      8  CB  LEU A   1       2.805   1.694  -7.491  1.00 75.00           C  
ATOM      9  HB2 LEU A   1       3.298   0.984  -6.827  1.00 75.00           H  
ATOM     10  HB3 LEU A   1       3.575   2.289  -7.982  1.00 75.00           H  
ATOM     11  O   LEU A   1       2.104   2.882  -4.324  1.00 75.00           O  
ATOM     12  CG  LEU A   1       2.004   0.907  -8.556  1.00 75.00           C  
ATOM     13  HG  LEU A   1       1.471   1.618  -9.187  1.00 75.00           H  
ATOM     14  CD1 LEU A   1       2.941   0.103  -9.451  1.00 75.00           C  
ATOM     15 HD11 LEU A   1       3.663   0.760  -9.936  1.00 75.00           H  
ATOM     16 HD12 LEU A   1       3.477  -0.643  -8.864  1.00 75.00           H  
ATOM     17 HD13 LEU A   1       2.369  -0.408 -10.224  1.00 75.00           H  
ATOM     18  CD2 LEU A   1       0.980  -0.043  -7.930  1.00 75.00           C  
ATOM     19 HD21 LEU A   1       1.477  -0.743  -7.258  1.00 75.00           H  
ATOM     20 HD22 LEU A   1       0.207   0.497  -7.384  1.00 75.00           H  
ATOM     21 HD23 LEU A   1       0.490  -0.620  -8.715  1.00 75.00           H  
ATOM     22  N   ALA A   2       3.520   4.136  -5.514  1.00 80.25           N  
ATOM     23  H   ALA A   2       3.956   4.316  -6.407  1.00 80.25           H  
ATOM     24  CA  ALA A   2       4.169   4.757  -4.344  1.00 80.25           C  
ATOM     25  HA  ALA A   2       4.622   3.968  -3.744  1.00 80.25           H  
ATOM     26  C   ALA A   2       3.223   5.539  -3.397  1.00 80.25           C  
ATOM     27  CB  ALA A   2       5.295   5.658  -4.864  1.00 80.25           C  
ATOM     28  HB1 ALA A   2       4.892   6.468  -5.472  1.00 80.25           H  
ATOM     29  HB2 ALA A   2       5.829   6.091  -4.018  1.00 80.25           H  
ATOM     30  HB3 ALA A   2       6.003   5.075  -5.453  1.00 80.25           H  
ATOM     31  O   ALA A   2       3.359   5.445  -2.183  1.00 80.25           O  
ATOM     32  N   LEU A   3       2.227   6.257  -3.936  1.00 80.38           N  
ATOM     33  H   LEU A   3       2.226   6.395  -4.937  1.00 80.38           H  
ATOM     34  CA  LEU A   3       1.268   7.041  -3.134  1.00 80.38           C  
ATOM     35  HA  LEU A   3       1.820   7.652  -2.420  1.00 80.38           H  
ATOM     36  C   LEU A   3       0.312   6.177  -2.291  1.00 80.38           C  
ATOM     37  CB  LEU A   3       0.464   7.963  -4.073  1.00 80.38           C  
ATOM     38  HB2 LEU A   3      -0.361   8.401  -3.510  1.00 80.38           H  
ATOM     39  HB3 LEU A   3       0.028   7.358  -4.868  1.00 80.38           H  
ATOM     40  O   LEU A   3      -0.142   6.606  -1.239  1.00 80.38           O  
ATOM     41  CG  LEU A   3       1.283   9.112  -4.692  1.00 80.38           C  
ATOM     42  HG  LEU A   3       2.196   8.709  -5.130  1.00 80.38           H  
ATOM     43  CD1 LEU A   3       0.480   9.779  -5.808  1.00 80.38           C  
ATOM     44 HD11 LEU A   3       1.068  10.579  -6.255  1.00 80.38           H  
ATOM     45 HD12 LEU A   3      -0.438  10.205  -5.403  1.00 80.38           H  
ATOM     46 HD13 LEU A   3       0.228   9.054  -6.582  1.00 80.38           H  
ATOM     47  CD2 LEU A   3       1.651  10.175  -3.658  1.00 80.38           C  
ATOM     48 HD21 LEU A   3       2.192  10.989  -4.141  1.00 80.38           H  
ATOM     49 HD22 LEU A   3       2.293   9.754  -2.884  1.00 80.38           H  
ATOM     50 HD23 LEU A   3       0.752  10.579  -3.192  1.00 80.38           H  
ATOM     51  N   ILE A   4       0.032   4.948  -2.734  1.00 81.19           N  
ATOM     52  H   ILE A   4       0.527   4.616  -3.549  1.00 81.19           H  
ATOM     53  CA  ILE A   4      -0.871   4.011  -2.044  1.00 81.19           C  
ATOM     54  HA  ILE A   4      -1.660   4.574  -1.545  1.00 81.19           H  
ATOM     55  C   ILE A   4      -0.114   3.251  -0.942  1.00 81.19           C  
ATOM     56  CB  ILE A   4      -1.537   3.079  -3.086  1.00 81.19           C  
ATOM     57  HB  ILE A   4      -0.749   2.575  -3.645  1.00 81.19           H  
ATOM     58  O   ILE A   4      -0.680   2.905   0.086  1.00 81.19           O  
ATOM     59  CG1 ILE A   4      -2.394   3.911  -4.077  1.00 81.19           C  
ATOM     60 HG12 ILE A   4      -1.810   4.747  -4.461  1.00 81.19           H  
ATOM     61 HG13 ILE A   4      -3.253   4.325  -3.550  1.00 81.19           H  
ATOM     62  CG2 ILE A   4      -2.404   2.001  -2.413  1.00 81.19           C  
ATOM     63 HG21 ILE A   4      -3.178   2.468  -1.804  1.00 81.19           H  
ATOM     64 HG22 ILE A   4      -1.797   1.362  -1.772  1.00 81.19           H  
ATOM     65 HG23 ILE A   4      -2.877   1.357  -3.154  1.00 81.19           H  
ATOM     66  CD1 ILE A   4      -2.888   3.127  -5.299  1.00 81.19           C  
ATOM     67 HD11 ILE A   4      -2.049   2.636  -5.793  1.00 81.19           H  
ATOM     68 HD12 ILE A   4      -3.625   2.380  -5.004  1.00 81.19           H  
ATOM     69 HD13 ILE A   4      -3.360   3.815  -6.000  1.00 81.19           H  
ATOM     70  N   THR A   5       1.192   3.042  -1.119  1.00 83.12           N  
ATOM     71  H   THR A   5       1.604   3.293  -2.006  1.00 83.12           H  
ATOM     72  CA  THR A   5       2.061   2.356  -0.152  1.00 83.12           C  
ATOM     73  HA  THR A   5       1.546   1.470   0.219  1.00 83.12           H  
ATOM     74  C   THR A   5       2.406   3.210   1.075  1.00 83.12           C  
ATOM     75  CB  THR A   5       3.339   1.910  -0.879  1.00 83.12           C  
ATOM     76  HB  THR A   5       3.870   2.791  -1.240  1.00 83.12           H  
ATOM     77  O   THR A   5       2.723   2.654   2.122  1.00 83.12           O  
ATOM     78  CG2 THR A   5       4.297   1.073  -0.036  1.00 83.12           C  
ATOM     79 HG21 THR A   5       5.106   0.700  -0.664  1.00 83.12           H  
ATOM     80 HG22 THR A   5       4.731   1.687   0.752  1.00 83.12           H  
ATOM     81 HG23 THR A   5       3.767   0.234   0.414  1.00 83.12           H  
ATOM     82  OG1 THR A   5       2.992   1.111  -1.989  1.00 83.12           O  
ATOM     83  HG1 THR A   5       2.565   0.321  -1.650  1.00 83.12           H  
ATOM     84  N   PHE A   6       2.348   4.541   0.978  1.00 81.38           N  
ATOM     85  H   PHE A   6       2.117   4.954   0.086  1.00 81.38           H  
ATOM     86  CA  PHE A   6       2.676   5.436   2.096  1.00 81.38           C  
ATOM     87  HA  PHE A   6       3.435   4.964   2.720  1.00 81.38           H  
ATOM     88  C   PHE A   6       1.484   5.720   3.021  1.00 81.38           C  
ATOM     89  CB  PHE A   6       3.279   6.727   1.535  1.00 81.38           C  
ATOM     90  HB2 PHE A   6       2.528   7.242   0.937  1.00 81.38           H  
ATOM     91  HB3 PHE A   6       4.108   6.472   0.875  1.00 81.38           H  
ATOM     92  O   PHE A   6       1.670   5.847   4.220  1.00 81.38           O  
ATOM     93  CG  PHE A   6       3.797   7.668   2.607  1.00 81.38           C  
ATOM     94  CD1 PHE A   6       3.033   8.784   2.998  1.00 81.38           C  
ATOM     95  HD1 PHE A   6       2.072   8.974   2.543  1.00 81.38           H  
ATOM     96  CD2 PHE A   6       5.031   7.413   3.237  1.00 81.38           C  
ATOM     97  HD2 PHE A   6       5.614   6.548   2.955  1.00 81.38           H  
ATOM     98  CE1 PHE A   6       3.505   9.644   4.006  1.00 81.38           C  
ATOM     99  HE1 PHE A   6       2.908  10.487   4.319  1.00 81.38           H  
ATOM    100  CE2 PHE A   6       5.501   8.273   4.246  1.00 81.38           C  
ATOM    101  HE2 PHE A   6       6.440   8.071   4.740  1.00 81.38           H  
ATOM    102  CZ  PHE A   6       4.738   9.389   4.629  1.00 81.38           C  
ATOM    103  HZ  PHE A   6       5.087  10.039   5.417  1.00 81.38           H  
ATOM    104  N   ALA A   7       0.258   5.752   2.492  1.00 81.69           N  
ATOM    105  H   ALA A   7       0.151   5.637   1.494  1.00 81.69           H  
ATOM    106  CA  ALA A   7      -0.953   6.004   3.281  1.00 81.69           C  
ATOM    107  HA  ALA A   7      -0.771   6.853   3.939  1.00 81.69           H  
ATOM    108  C   ALA A   7      -1.371   4.825   4.189  1.00 81.69           C  
ATOM    109  CB  ALA A   7      -2.070   6.377   2.299  1.00 81.69           C  
ATOM    110  HB1 ALA A   7      -2.295   5.531   1.650  1.00 81.69           H  
ATOM    111  HB2 ALA A   7      -2.967   6.645   2.857  1.00 81.69           H  
ATOM    112  HB3 ALA A   7      -1.765   7.231   1.694  1.00 81.69           H  
ATOM    113  O   ALA A   7      -2.310   4.950   4.967  1.00 81.69           O  
ATOM    114  N   SER A   8      -0.699   3.678   4.053  1.00 74.44           N  
ATOM    115  H   SER A   8       0.083   3.678   3.413  1.00 74.44           H  
ATOM    116  CA  SER A   8      -0.973   2.437   4.787  1.00 74.44           C  
ATOM    117  HA  SER A   8      -1.878   2.570   5.379  1.00 74.44           H  
ATOM    118  C   SER A   8       0.146   2.060   5.775  1.00 74.44           C  
ATOM    119  CB  SER A   8      -1.241   1.319   3.772  1.00 74.44           C  
ATOM    120  HB2 SER A   8      -2.020   1.636   3.078  1.00 74.44           H  
ATOM    121  HB3 SER A   8      -0.330   1.119   3.208  1.00 74.44           H  
ATOM    122  O   SER A   8       0.136   0.939   6.289  1.00 74.44           O  
ATOM    123  OG  SER A   8      -1.659   0.134   4.416  1.00 74.44           O  
ATOM    124  HG  SER A   8      -1.143   0.063   5.223  1.00 74.44           H  
ATOM    125  N   LYS A   9       1.118   2.950   6.007  1.00 63.94           N  
ATOM    126  H   LYS A   9       0.973   3.895   5.680  1.00 63.94           H  
ATOM    127  CA  LYS A   9       2.151   2.828   7.045  1.00 63.94           C  
ATOM    128  HA  LYS A   9       2.114   1.847   7.519  1.00 63.94           H  
ATOM    129  C   LYS A   9       1.883   3.815   8.174  1.00 63.94           C  
ATOM    130  CB  LYS A   9       3.549   3.089   6.471  1.00 63.94           C  
ATOM    131  HB2 LYS A   9       4.199   3.346   7.307  1.00 63.94           H  
ATOM    132  HB3 LYS A   9       3.515   3.948   5.801  1.00 63.94           H  
ATOM    133  O   LYS A   9       2.211   3.437   9.316  1.00 63.94           O  
ATOM    134  CG  LYS A   9       4.145   1.876   5.754  1.00 63.94           C  
ATOM    135  HG2 LYS A   9       4.014   0.987   6.371  1.00 63.94           H  
ATOM    136  HG3 LYS A   9       3.640   1.729   4.799  1.00 63.94           H  
ATOM    137  CD  LYS A   9       5.642   2.121   5.534  1.00 63.94           C  
ATOM    138  HD2 LYS A   9       6.110   2.277   6.506  1.00 63.94           H  
ATOM    139  HD3 LYS A   9       5.776   3.015   4.926  1.00 63.94           H  
ATOM    140  CE  LYS A   9       6.281   0.916   4.845  1.00 63.94           C  
ATOM    141  HE2 LYS A   9       5.920   0.870   3.817  1.00 63.94           H  
ATOM    142  HE3 LYS A   9       5.946   0.016   5.360  1.00 63.94           H  
ATOM    143  NZ  LYS A   9       7.760   1.005   4.892  1.00 63.94           N  
ATOM    144  HZ1 LYS A   9       8.074   1.846   4.430  1.00 63.94           H  
ATOM    145  HZ2 LYS A   9       8.064   1.040   5.855  1.00 63.94           H  
ATOM    146  HZ3 LYS A   9       8.180   0.200   4.450  1.00 63.94           H  
ATOM    147  OXT LYS A   9       1.428   4.928   7.844  1.00 63.94           O  
TER     148      LYS A   9                                                       
END
