# Supplementary material for: Unveiling the Bioactive Potential of the Invasive Jellyfish Phyllorhiza punctata Through Integrative Transcriptomic and Proteomic Analyses
Source: Biomolecules. 2025 Aug 4;15(8):1121. doi: 10.3390/biom15081121 (PMC12383608; doi:10.3390/biom15081121)
Supplement: Supplementary file 1 [file biomolecules-15-01121-s001.zip › Suplementary Material/FileS3/Alphafold2/XP_065062238_5241_relaxed_rank_001_alphafold2_ptm_model_5_seed_000.pdb]

ATOM      1  N   GLY A   1       9.182  -5.171  -2.202  1.00 78.31           N  
ATOM      2  H   GLY A   1       9.848  -5.757  -2.684  1.00 78.31           H  
ATOM      3  H2  GLY A   1       8.250  -5.539  -2.330  1.00 78.31           H  
ATOM      4  H3  GLY A   1       9.383  -5.178  -1.212  1.00 78.31           H  
ATOM      5  CA  GLY A   1       9.235  -3.785  -2.717  1.00 78.31           C  
ATOM      6  HA2 GLY A   1       9.041  -3.780  -3.789  1.00 78.31           H  
ATOM      7  HA3 GLY A   1      10.215  -3.351  -2.517  1.00 78.31           H  
ATOM      8  C   GLY A   1       8.171  -2.962  -2.025  1.00 78.31           C  
ATOM      9  O   GLY A   1       7.209  -3.558  -1.567  1.00 78.31           O  
ATOM     10  N   ILE A   2       8.336  -1.640  -1.940  1.00 90.31           N  
ATOM     11  H   ILE A   2       9.161  -1.230  -2.354  1.00 90.31           H  
ATOM     12  CA  ILE A   2       7.484  -0.706  -1.165  1.00 90.31           C  
ATOM     13  HA  ILE A   2       7.678  -0.849  -0.102  1.00 90.31           H  
ATOM     14  C   ILE A   2       5.969  -0.950  -1.361  1.00 90.31           C  
ATOM     15  CB  ILE A   2       7.904   0.742  -1.538  1.00 90.31           C  
ATOM     16  HB  ILE A   2       7.877   0.831  -2.624  1.00 90.31           H  
ATOM     17  O   ILE A   2       5.199  -0.854  -0.413  1.00 90.31           O  
ATOM     18  CG1 ILE A   2       9.352   1.023  -1.054  1.00 90.31           C  
ATOM     19 HG12 ILE A   2       9.352   1.158   0.027  1.00 90.31           H  
ATOM     20 HG13 ILE A   2       9.996   0.172  -1.277  1.00 90.31           H  
ATOM     21  CG2 ILE A   2       6.946   1.797  -0.961  1.00 90.31           C  
ATOM     22 HG21 ILE A   2       6.886   1.698   0.123  1.00 90.31           H  
ATOM     23 HG22 ILE A   2       7.285   2.804  -1.206  1.00 90.31           H  
ATOM     24 HG23 ILE A   2       5.946   1.684  -1.378  1.00 90.31           H  
ATOM     25  CD1 ILE A   2      10.005   2.246  -1.710  1.00 90.31           C  
ATOM     26 HD11 ILE A   2       9.488   3.161  -1.421  1.00 90.31           H  
ATOM     27 HD12 ILE A   2       9.984   2.144  -2.795  1.00 90.31           H  
ATOM     28 HD13 ILE A   2      11.042   2.319  -1.383  1.00 90.31           H  
ATOM     29  N   PHE A   3       5.557  -1.375  -2.559  1.00 94.81           N  
ATOM     30  H   PHE A   3       6.230  -1.392  -3.312  1.00 94.81           H  
ATOM     31  CA  PHE A   3       4.175  -1.750  -2.884  1.00 94.81           C  
ATOM     32  HA  PHE A   3       3.539  -0.882  -2.713  1.00 94.81           H  
ATOM     33  C   PHE A   3       3.594  -2.895  -2.026  1.00 94.81           C  
ATOM     34  CB  PHE A   3       4.119  -2.116  -4.379  1.00 94.81           C  
ATOM     35  HB2 PHE A   3       3.873  -3.172  -4.492  1.00 94.81           H  
ATOM     36  HB3 PHE A   3       5.092  -1.973  -4.848  1.00 94.81           H  
ATOM     37  O   PHE A   3       2.420  -2.860  -1.671  1.00 94.81           O  
ATOM     38  CG  PHE A   3       3.106  -1.298  -5.145  1.00 94.81           C  
ATOM     39  CD1 PHE A   3       1.771  -1.733  -5.229  1.00 94.81           C  
ATOM     40  HD1 PHE A   3       1.466  -2.653  -4.753  1.00 94.81           H  
ATOM     41  CD2 PHE A   3       3.488  -0.082  -5.743  1.00 94.81           C  
ATOM     42  HD2 PHE A   3       4.508   0.266  -5.673  1.00 94.81           H  
ATOM     43  CE1 PHE A   3       0.822  -0.958  -5.919  1.00 94.81           C  
ATOM     44  HE1 PHE A   3      -0.204  -1.288  -5.978  1.00 94.81           H  
ATOM     45  CE2 PHE A   3       2.538   0.693  -6.430  1.00 94.81           C  
ATOM     46  HE2 PHE A   3       2.826   1.628  -6.887  1.00 94.81           H  
ATOM     47  CZ  PHE A   3       1.206   0.254  -6.519  1.00 94.81           C  
ATOM     48  HZ  PHE A   3       0.474   0.851  -7.043  1.00 94.81           H  
ATOM     49  N   GLN A   4       4.407  -3.897  -1.670  1.00 92.88           N  
ATOM     50  H   GLN A   4       5.386  -3.819  -1.908  1.00 92.88           H  
ATOM     51  CA  GLN A   4       3.980  -5.069  -0.893  1.00 92.88           C  
ATOM     52  HA  GLN A   4       3.061  -5.456  -1.333  1.00 92.88           H  
ATOM     53  C   GLN A   4       3.687  -4.712   0.573  1.00 92.88           C  
ATOM     54  CB  GLN A   4       5.077  -6.150  -0.975  1.00 92.88           C  
ATOM     55  HB2 GLN A   4       5.912  -5.853  -0.341  1.00 92.88           H  
ATOM     56  HB3 GLN A   4       5.448  -6.219  -1.997  1.00 92.88           H  
ATOM     57  O   GLN A   4       2.758  -5.252   1.164  1.00 92.88           O  
ATOM     58  CG  GLN A   4       4.591  -7.543  -0.529  1.00 92.88           C  
ATOM     59  HG2 GLN A   4       4.103  -7.474   0.443  1.00 92.88           H  
ATOM     60  HG3 GLN A   4       5.458  -8.194  -0.414  1.00 92.88           H  
ATOM     61  CD  GLN A   4       3.643  -8.205  -1.526  1.00 92.88           C  
ATOM     62  NE2 GLN A   4       2.964  -9.263  -1.144  1.00 92.88           N  
ATOM     63 HE21 GLN A   4       2.355  -9.671  -1.839  1.00 92.88           H  
ATOM     64 HE22 GLN A   4       3.001  -9.586  -0.188  1.00 92.88           H  
ATOM     65  OE1 GLN A   4       3.519  -7.809  -2.672  1.00 92.88           O  
ATOM     66  N   ASP A   5       4.470  -3.794   1.145  1.00 95.31           N  
ATOM     67  H   ASP A   5       5.176  -3.342   0.582  1.00 95.31           H  
ATOM     68  CA  ASP A   5       4.334  -3.349   2.538  1.00 95.31           C  
ATOM     69  HA  ASP A   5       4.206  -4.217   3.184  1.00 95.31           H  
ATOM     70  C   ASP A   5       3.106  -2.441   2.711  1.00 95.31           C  
ATOM     71  CB  ASP A   5       5.631  -2.632   2.939  1.00 95.31           C  
ATOM     72  HB2 ASP A   5       5.654  -1.632   2.505  1.00 95.31           H  
ATOM     73  HB3 ASP A   5       6.482  -3.184   2.540  1.00 95.31           H  
ATOM     74  O   ASP A   5       2.296  -2.632   3.616  1.00 95.31           O  
ATOM     75  CG  ASP A   5       5.781  -2.555   4.457  1.00 95.31           C  
ATOM     76  OD1 ASP A   5       5.441  -1.494   5.027  1.00 95.31           O  
ATOM     77  OD2 ASP A   5       6.264  -3.566   5.011  1.00 95.31           O  
ATOM     78  N   TRP A   6       2.903  -1.522   1.758  1.00 96.06           N  
ATOM     79  H   TRP A   6       3.614  -1.407   1.051  1.00 96.06           H  
ATOM     80  CA  TRP A   6       1.725  -0.654   1.706  1.00 96.06           C  
ATOM     81  HA  TRP A   6       1.652  -0.103   2.644  1.00 96.06           H  
ATOM     82  C   TRP A   6       0.417  -1.447   1.553  1.00 96.06           C  
ATOM     83  CB  TRP A   6       1.919   0.348   0.562  1.00 96.06           C  
ATOM     84  HB2 TRP A   6       2.066  -0.202  -0.368  1.00 96.06           H  
ATOM     85  HB3 TRP A   6       2.826   0.922   0.750  1.00 96.06           H  
ATOM     86  O   TRP A   6      -0.552  -1.181   2.262  1.00 96.06           O  
ATOM     87  CG  TRP A   6       0.788   1.306   0.363  1.00 96.06           C  
ATOM     88  CD1 TRP A   6       0.560   2.420   1.096  1.00 96.06           C  
ATOM     89  HD1 TRP A   6       1.176   2.752   1.919  1.00 96.06           H  
ATOM     90  CD2 TRP A   6      -0.299   1.237  -0.610  1.00 96.06           C  
ATOM     91  CE2 TRP A   6      -1.140   2.373  -0.425  1.00 96.06           C  
ATOM     92  CE3 TRP A   6      -0.660   0.326  -1.628  1.00 96.06           C  
ATOM     93  HE3 TRP A   6      -0.049  -0.549  -1.794  1.00 96.06           H  
ATOM     94  NE1 TRP A   6      -0.574   3.055   0.631  1.00 96.06           N  
ATOM     95  HE1 TRP A   6      -0.954   3.897   1.042  1.00 96.06           H  
ATOM     96  CH2 TRP A   6      -2.618   1.673  -2.206  1.00 96.06           C  
ATOM     97  HH2 TRP A   6      -3.500   1.825  -2.810  1.00 96.06           H  
ATOM     98  CZ2 TRP A   6      -2.281   2.602  -1.208  1.00 96.06           C  
ATOM     99  HZ2 TRP A   6      -2.901   3.468  -1.031  1.00 96.06           H  
ATOM    100  CZ3 TRP A   6      -1.809   0.540  -2.415  1.00 96.06           C  
ATOM    101  HZ3 TRP A   6      -2.073  -0.170  -3.184  1.00 96.06           H  
ATOM    102  N   TRP A   7       0.402  -2.469   0.692  1.00 95.50           N  
ATOM    103  H   TRP A   7       1.225  -2.637   0.132  1.00 95.50           H  
ATOM    104  CA  TRP A   7      -0.763  -3.337   0.486  1.00 95.50           C  
ATOM    105  HA  TRP A   7      -1.625  -2.720   0.232  1.00 95.50           H  
ATOM    106  C   TRP A   7      -1.146  -4.148   1.734  1.00 95.50           C  
ATOM    107  CB  TRP A   7      -0.456  -4.264  -0.690  1.00 95.50           C  
ATOM    108  HB2 TRP A   7      -0.235  -3.651  -1.564  1.00 95.50           H  
ATOM    109  HB3 TRP A   7       0.438  -4.843  -0.461  1.00 95.50           H  
ATOM    110  O   TRP A   7      -2.329  -4.262   2.047  1.00 95.50           O  
ATOM    111  CG  TRP A   7      -1.553  -5.206  -1.066  1.00 95.50           C  
ATOM    112  CD1 TRP A   7      -1.543  -6.541  -0.869  1.00 95.50           C  
ATOM    113  HD1 TRP A   7      -0.736  -7.080  -0.395  1.00 95.50           H  
ATOM    114  CD2 TRP A   7      -2.815  -4.904  -1.733  1.00 95.50           C  
ATOM    115  CE2 TRP A   7      -3.489  -6.133  -1.993  1.00 95.50           C  
ATOM    116  CE3 TRP A   7      -3.440  -3.718  -2.174  1.00 95.50           C  
ATOM    117  HE3 TRP A   7      -2.960  -2.769  -1.987  1.00 95.50           H  
ATOM    118  NE1 TRP A   7      -2.668  -7.099  -1.442  1.00 95.50           N  
ATOM    119  HE1 TRP A   7      -2.768  -8.098  -1.555  1.00 95.50           H  
ATOM    120  CH2 TRP A   7      -5.314  -4.985  -3.097  1.00 95.50           C  
ATOM    121  HH2 TRP A   7      -6.257  -4.998  -3.623  1.00 95.50           H  
ATOM    122  CZ2 TRP A   7      -4.706  -6.185  -2.694  1.00 95.50           C  
ATOM    123  HZ2 TRP A   7      -5.170  -7.130  -2.935  1.00 95.50           H  
ATOM    124  CZ3 TRP A   7      -4.682  -3.757  -2.835  1.00 95.50           C  
ATOM    125  HZ3 TRP A   7      -5.150  -2.836  -3.149  1.00 95.50           H  
ATOM    126  N   ASN A   8      -0.158  -4.658   2.478  1.00 96.31           N  
ATOM    127  H   ASN A   8       0.796  -4.525   2.172  1.00 96.31           H  
ATOM    128  CA  ASN A   8      -0.380  -5.379   3.739  1.00 96.31           C  
ATOM    129  HA  ASN A   8      -1.126  -6.158   3.583  1.00 96.31           H  
ATOM    130  C   ASN A   8      -0.939  -4.496   4.860  1.00 96.31           C  
ATOM    131  CB  ASN A   8       0.951  -6.002   4.207  1.00 96.31           C  
ATOM    132  HB2 ASN A   8       1.798  -5.474   3.769  1.00 96.31           H  
ATOM    133  HB3 ASN A   8       1.034  -5.891   5.288  1.00 96.31           H  
ATOM    134  O   ASN A   8      -1.466  -5.025   5.828  1.00 96.31           O  
ATOM    135  CG  ASN A   8       1.083  -7.484   3.922  1.00 96.31           C  
ATOM    136  ND2 ASN A   8       2.177  -8.069   4.350  1.00 96.31           N  
ATOM    137 HD21 ASN A   8       2.213  -9.074   4.252  1.00 96.31           H  
ATOM    138 HD22 ASN A   8       2.850  -7.535   4.881  1.00 96.31           H  
ATOM    139  OD1 ASN A   8       0.247  -8.145   3.330  1.00 96.31           O  
ATOM    140  N   LYS A   9      -0.779  -3.173   4.763  1.00 95.00           N  
ATOM    141  H   LYS A   9      -0.276  -2.812   3.965  1.00 95.00           H  
ATOM    142  CA  LYS A   9      -1.253  -2.229   5.780  1.00 95.00           C  
ATOM    143  HA  LYS A   9      -1.224  -2.726   6.749  1.00 95.00           H  
ATOM    144  C   LYS A   9      -2.712  -1.812   5.588  1.00 95.00           C  
ATOM    145  CB  LYS A   9      -0.317  -1.010   5.787  1.00 95.00           C  
ATOM    146  HB2 LYS A   9      -0.852  -0.131   5.426  1.00 95.00           H  
ATOM    147  HB3 LYS A   9       0.527  -1.181   5.119  1.00 95.00           H  
ATOM    148  O   LYS A   9      -3.313  -1.304   6.528  1.00 95.00           O  
ATOM    149  CG  LYS A   9       0.226  -0.744   7.192  1.00 95.00           C  
ATOM    150  HG2 LYS A   9       0.765  -1.624   7.543  1.00 95.00           H  
ATOM    151  HG3 LYS A   9      -0.601  -0.532   7.869  1.00 95.00           H  
ATOM    152  CD  LYS A   9       1.180   0.452   7.150  1.00 95.00           C  
ATOM    153  HD2 LYS A   9       1.989   0.235   6.453  1.00 95.00           H  
ATOM    154  HD3 LYS A   9       0.635   1.333   6.812  1.00 95.00           H  
ATOM    155  CE  LYS A   9       1.752   0.694   8.547  1.00 95.00           C  
ATOM    156  HE2 LYS A   9       0.929   0.894   9.232  1.00 95.00           H  
ATOM    157  HE3 LYS A   9       2.247  -0.220   8.873  1.00 95.00           H  
ATOM    158  NZ  LYS A   9       2.714   1.820   8.533  1.00 95.00           N  
ATOM    159  HZ1 LYS A   9       2.261   2.667   8.221  1.00 95.00           H  
ATOM    160  HZ2 LYS A   9       3.471   1.602   7.902  1.00 95.00           H  
ATOM    161  HZ3 LYS A   9       3.097   1.964   9.456  1.00 95.00           H  
ATOM    162  N   ILE A  10      -3.236  -1.937   4.366  1.00 94.94           N  
ATOM    163  H   ILE A  10      -2.652  -2.350   3.653  1.00 94.94           H  
ATOM    164  CA  ILE A  10      -4.614  -1.551   4.014  1.00 94.94           C  
ATOM    165  HA  ILE A  10      -4.988  -0.850   4.761  1.00 94.94           H  
ATOM    166  C   ILE A  10      -5.563  -2.752   4.060  1.00 94.94           C  
ATOM    167  CB  ILE A  10      -4.642  -0.836   2.642  1.00 94.94           C  
ATOM    168  HB  ILE A  10      -4.188  -1.493   1.899  1.00 94.94           H  
ATOM    169  O   ILE A  10      -6.753  -2.570   4.310  1.00 94.94           O  
ATOM    170  CG1 ILE A  10      -3.817   0.467   2.725  1.00 94.94           C  
ATOM    171 HG12 ILE A  10      -2.808   0.240   3.070  1.00 94.94           H  
ATOM    172 HG13 ILE A  10      -4.275   1.137   3.453  1.00 94.94           H  
ATOM    173  CG2 ILE A  10      -6.083  -0.516   2.191  1.00 94.94           C  
ATOM    174 HG21 ILE A  10      -6.092  -0.007   1.227  1.00 94.94           H  
ATOM    175 HG22 ILE A  10      -6.581   0.101   2.940  1.00 94.94           H  
ATOM    176 HG23 ILE A  10      -6.654  -1.435   2.058  1.00 94.94           H  
ATOM    177  CD1 ILE A  10      -3.674   1.209   1.396  1.00 94.94           C  
ATOM    178 HD11 ILE A  10      -3.013   2.061   1.553  1.00 94.94           H  
ATOM    179 HD12 ILE A  10      -4.634   1.593   1.050  1.00 94.94           H  
ATOM    180 HD13 ILE A  10      -3.244   0.545   0.647  1.00 94.94           H  
ATOM    181  N   LYS A  11      -5.055  -3.962   3.809  1.00 75.44           N  
ATOM    182  H   LYS A  11      -4.054  -4.043   3.699  1.00 75.44           H  
ATOM    183  CA  LYS A  11      -5.790  -5.194   4.108  1.00 75.44           C  
ATOM    184  HA  LYS A  11      -6.841  -5.074   3.844  1.00 75.44           H  
ATOM    185  C   LYS A  11      -5.808  -5.487   5.603  1.00 75.44           C  
ATOM    186  CB  LYS A  11      -5.188  -6.379   3.358  1.00 75.44           C  
ATOM    187  HB2 LYS A  11      -5.554  -7.286   3.839  1.00 75.44           H  
ATOM    188  HB3 LYS A  11      -4.101  -6.364   3.447  1.00 75.44           H  
ATOM    189  O   LYS A  11      -6.859  -5.998   6.040  1.00 75.44           O  
ATOM    190  CG  LYS A  11      -5.609  -6.389   1.890  1.00 75.44           C  
ATOM    191  HG2 LYS A  11      -5.063  -5.623   1.340  1.00 75.44           H  
ATOM    192  HG3 LYS A  11      -6.680  -6.199   1.815  1.00 75.44           H  
ATOM    193  CD  LYS A  11      -5.305  -7.774   1.324  1.00 75.44           C  
ATOM    194  HD2 LYS A  11      -5.818  -8.526   1.924  1.00 75.44           H  
ATOM    195  HD3 LYS A  11      -4.229  -7.948   1.362  1.00 75.44           H  
ATOM    196  CE  LYS A  11      -5.804  -7.842  -0.111  1.00 75.44           C  
ATOM    197  HE2 LYS A  11      -5.252  -7.092  -0.679  1.00 75.44           H  
ATOM    198  HE3 LYS A  11      -6.857  -7.561  -0.126  1.00 75.44           H  
ATOM    199  NZ  LYS A  11      -5.619  -9.201  -0.667  1.00 75.44           N  
ATOM    200  HZ1 LYS A  11      -5.900  -9.232  -1.637  1.00 75.44           H  
ATOM    201  HZ2 LYS A  11      -4.655  -9.489  -0.568  1.00 75.44           H  
ATOM    202  HZ3 LYS A  11      -6.190  -9.850  -0.144  1.00 75.44           H  
ATOM    203  OXT LYS A  11      -4.751  -5.279   6.230  1.00 75.44           O  
TER     204      LYS A  11                                                       
END
