# Supplementary material for: Unveiling the Bioactive Potential of the Invasive Jellyfish Phyllorhiza punctata Through Integrative Transcriptomic and Proteomic Analyses
Source: Biomolecules. 2025 Aug 4;15(8):1121. doi: 10.3390/biom15081121 (PMC12383608; doi:10.3390/biom15081121)
Supplement: Supplementary file 1 [file biomolecules-15-01121-s001.zip › Suplementary Material/FileS3/Alphafold2/XP_065062240_2760_relaxed_rank_001_alphafold2_ptm_model_4_seed_000.pdb]

ATOM      1  N   GLU A   1       4.223  -0.260   6.414  1.00 80.69           N  
ATOM      2  H   GLU A   1       4.441   0.715   6.562  1.00 80.69           H  
ATOM      3  H2  GLU A   1       3.291  -0.301   6.026  1.00 80.69           H  
ATOM      4  H3  GLU A   1       4.892  -0.654   5.768  1.00 80.69           H  
ATOM      5  CA  GLU A   1       4.267  -0.954   7.725  1.00 80.69           C  
ATOM      6  HA  GLU A   1       5.267  -0.851   8.148  1.00 80.69           H  
ATOM      7  C   GLU A   1       4.018  -2.452   7.644  1.00 80.69           C  
ATOM      8  CB  GLU A   1       3.312  -0.302   8.710  1.00 80.69           C  
ATOM      9  HB2 GLU A   1       3.219  -0.941   9.588  1.00 80.69           H  
ATOM     10  HB3 GLU A   1       2.336  -0.169   8.244  1.00 80.69           H  
ATOM     11  O   GLU A   1       4.802  -3.189   8.222  1.00 80.69           O  
ATOM     12  CG  GLU A   1       3.913   1.045   9.111  1.00 80.69           C  
ATOM     13  HG2 GLU A   1       4.865   0.875   9.614  1.00 80.69           H  
ATOM     14  HG3 GLU A   1       4.103   1.639   8.217  1.00 80.69           H  
ATOM     15  CD  GLU A   1       2.971   1.801  10.037  1.00 80.69           C  
ATOM     16  OE1 GLU A   1       2.813   3.009   9.782  1.00 80.69           O  
ATOM     17  OE2 GLU A   1       2.412   1.133  10.929  1.00 80.69           O  
ATOM     18  N   ALA A   2       3.005  -2.915   6.902  1.00 86.62           N  
ATOM     19  H   ALA A   2       2.301  -2.279   6.556  1.00 86.62           H  
ATOM     20  CA  ALA A   2       2.671  -4.342   6.814  1.00 86.62           C  
ATOM     21  HA  ALA A   2       2.267  -4.662   7.774  1.00 86.62           H  
ATOM     22  C   ALA A   2       3.880  -5.251   6.509  1.00 86.62           C  
ATOM     23  CB  ALA A   2       1.572  -4.502   5.757  1.00 86.62           C  
ATOM     24  HB1 ALA A   2       0.697  -3.914   6.034  1.00 86.62           H  
ATOM     25  HB2 ALA A   2       1.928  -4.183   4.777  1.00 86.62           H  
ATOM     26  HB3 ALA A   2       1.277  -5.550   5.698  1.00 86.62           H  
ATOM     27  O   ALA A   2       4.121  -6.215   7.227  1.00 86.62           O  
ATOM     28  N   LEU A   3       4.692  -4.899   5.503  1.00 89.19           N  
ATOM     29  H   LEU A   3       4.407  -4.145   4.894  1.00 89.19           H  
ATOM     30  CA  LEU A   3       5.860  -5.701   5.121  1.00 89.19           C  
ATOM     31  HA  LEU A   3       5.526  -6.732   4.997  1.00 89.19           H  
ATOM     32  C   LEU A   3       6.958  -5.717   6.203  1.00 89.19           C  
ATOM     33  CB  LEU A   3       6.392  -5.176   3.774  1.00 89.19           C  
ATOM     34  HB2 LEU A   3       6.912  -4.234   3.948  1.00 89.19           H  
ATOM     35  HB3 LEU A   3       5.556  -4.980   3.103  1.00 89.19           H  
ATOM     36  O   LEU A   3       7.538  -6.758   6.488  1.00 89.19           O  
ATOM     37  CG  LEU A   3       7.349  -6.159   3.072  1.00 89.19           C  
ATOM     38  HG  LEU A   3       8.107  -6.507   3.774  1.00 89.19           H  
ATOM     39  CD1 LEU A   3       6.592  -7.362   2.504  1.00 89.19           C  
ATOM     40 HD11 LEU A   3       6.160  -7.956   3.309  1.00 89.19           H  
ATOM     41 HD12 LEU A   3       5.803  -7.034   1.826  1.00 89.19           H  
ATOM     42 HD13 LEU A   3       7.284  -8.001   1.956  1.00 89.19           H  
ATOM     43  CD2 LEU A   3       8.057  -5.451   1.919  1.00 89.19           C  
ATOM     44 HD21 LEU A   3       8.743  -6.145   1.432  1.00 89.19           H  
ATOM     45 HD22 LEU A   3       7.332  -5.098   1.186  1.00 89.19           H  
ATOM     46 HD23 LEU A   3       8.637  -4.609   2.297  1.00 89.19           H  
ATOM     47  N   LEU A   4       7.210  -4.572   6.846  1.00 92.88           N  
ATOM     48  H   LEU A   4       6.612  -3.782   6.648  1.00 92.88           H  
ATOM     49  CA  LEU A   4       8.187  -4.450   7.937  1.00 92.88           C  
ATOM     50  HA  LEU A   4       9.124  -4.911   7.625  1.00 92.88           H  
ATOM     51  C   LEU A   4       7.743  -5.207   9.197  1.00 92.88           C  
ATOM     52  CB  LEU A   4       8.421  -2.953   8.232  1.00 92.88           C  
ATOM     53  HB2 LEU A   4       7.553  -2.383   7.903  1.00 92.88           H  
ATOM     54  HB3 LEU A   4       8.500  -2.801   9.309  1.00 92.88           H  
ATOM     55  O   LEU A   4       8.589  -5.727   9.920  1.00 92.88           O  
ATOM     56  CG  LEU A   4       9.695  -2.406   7.560  1.00 92.88           C  
ATOM     57  HG  LEU A   4       9.910  -2.974   6.655  1.00 92.88           H  
ATOM     58  CD1 LEU A   4       9.503  -0.943   7.159  1.00 92.88           C  
ATOM     59 HD11 LEU A   4       8.696  -0.860   6.431  1.00 92.88           H  
ATOM     60 HD12 LEU A   4       9.272  -0.338   8.036  1.00 92.88           H  
ATOM     61 HD13 LEU A   4      10.418  -0.570   6.700  1.00 92.88           H  
ATOM     62  CD2 LEU A   4      10.890  -2.496   8.513  1.00 92.88           C  
ATOM     63 HD21 LEU A   4      11.787  -2.144   8.004  1.00 92.88           H  
ATOM     64 HD22 LEU A   4      11.041  -3.534   8.807  1.00 92.88           H  
ATOM     65 HD23 LEU A   4      10.714  -1.885   9.398  1.00 92.88           H  
ATOM     66  N   GLY A   5       6.434  -5.290   9.449  1.00 93.44           N  
ATOM     67  H   GLY A   5       5.792  -4.814   8.832  1.00 93.44           H  
ATOM     68  CA  GLY A   5       5.876  -6.034  10.577  1.00 93.44           C  
ATOM     69  HA2 GLY A   5       4.809  -5.822  10.642  1.00 93.44           H  
ATOM     70  HA3 GLY A   5       6.354  -5.710  11.501  1.00 93.44           H  
ATOM     71  C   GLY A   5       6.049  -7.550  10.453  1.00 93.44           C  
ATOM     72  O   GLY A   5       6.234  -8.213  11.466  1.00 93.44           O  
ATOM     73  N   ILE A   6       6.040  -8.093   9.231  1.00 90.88           N  
ATOM     74  H   ILE A   6       5.865  -7.493   8.438  1.00 90.88           H  
ATOM     75  CA  ILE A   6       6.237  -9.533   8.987  1.00 90.88           C  
ATOM     76  HA  ILE A   6       5.612 -10.102   9.674  1.00 90.88           H  
ATOM     77  C   ILE A   6       7.682  -9.945   9.274  1.00 90.88           C  
ATOM     78  CB  ILE A   6       5.820  -9.891   7.541  1.00 90.88           C  
ATOM     79  HB  ILE A   6       6.341  -9.222   6.856  1.00 90.88           H  
ATOM     80  O   ILE A   6       7.919 -11.006   9.829  1.00 90.88           O  
ATOM     81  CG1 ILE A   6       4.296  -9.693   7.371  1.00 90.88           C  
ATOM     82 HG12 ILE A   6       3.766 -10.481   7.906  1.00 90.88           H  
ATOM     83 HG13 ILE A   6       3.993  -8.742   7.808  1.00 90.88           H  
ATOM     84  CG2 ILE A   6       6.202 -11.340   7.180  1.00 90.88           C  
ATOM     85 HG21 ILE A   6       5.763 -12.035   7.896  1.00 90.88           H  
ATOM     86 HG22 ILE A   6       5.860 -11.596   6.176  1.00 90.88           H  
ATOM     87 HG23 ILE A   6       7.284 -11.467   7.190  1.00 90.88           H  
ATOM     88  CD1 ILE A   6       3.833  -9.681   5.909  1.00 90.88           C  
ATOM     89 HD11 ILE A   6       2.774  -9.426   5.871  1.00 90.88           H  
ATOM     90 HD12 ILE A   6       4.395  -8.934   5.348  1.00 90.88           H  
ATOM     91 HD13 ILE A   6       3.969 -10.660   5.451  1.00 90.88           H  
ATOM     92  N   LEU A   7       8.645  -9.095   8.925  1.00 89.44           N  
ATOM     93  H   LEU A   7       8.380  -8.239   8.460  1.00 89.44           H  
ATOM     94  CA  LEU A   7      10.069  -9.401   9.074  1.00 89.44           C  
ATOM     95  HA  LEU A   7      10.227 -10.439   8.783  1.00 89.44           H  
ATOM     96  C   LEU A   7      10.576  -9.299  10.521  1.00 89.44           C  
ATOM     97  CB  LEU A   7      10.844  -8.468   8.120  1.00 89.44           C  
ATOM     98  HB2 LEU A   7      11.509  -7.818   8.688  1.00 89.44           H  
ATOM     99  HB3 LEU A   7      10.141  -7.814   7.605  1.00 89.44           H  
ATOM    100  O   LEU A   7      11.634  -9.832  10.833  1.00 89.44           O  
ATOM    101  CG  LEU A   7      11.654  -9.245   7.066  1.00 89.44           C  
ATOM    102  HG  LEU A   7      11.172 -10.198   6.847  1.00 89.44           H  
ATOM    103  CD1 LEU A   7      11.707  -8.449   5.762  1.00 89.44           C  
ATOM    104 HD11 LEU A   7      10.697  -8.319   5.373  1.00 89.44           H  
ATOM    105 HD12 LEU A   7      12.295  -8.997   5.026  1.00 89.44           H  
ATOM    106 HD13 LEU A   7      12.163  -7.474   5.935  1.00 89.44           H  
ATOM    107  CD2 LEU A   7      13.083  -9.501   7.545  1.00 89.44           C  
ATOM    108 HD21 LEU A   7      13.057 -10.062   8.478  1.00 89.44           H  
ATOM    109 HD22 LEU A   7      13.606  -8.559   7.709  1.00 89.44           H  
ATOM    110 HD23 LEU A   7      13.621 -10.091   6.803  1.00 89.44           H  
ATOM    111  N   LYS A   8       9.859  -8.572  11.385  1.00 83.94           N  
ATOM    112  H   LYS A   8       8.988  -8.186  11.049  1.00 83.94           H  
ATOM    113  CA  LYS A   8      10.245  -8.324  12.785  1.00 83.94           C  
ATOM    114  HA  LYS A   8      11.290  -8.603  12.924  1.00 83.94           H  
ATOM    115  C   LYS A   8       9.496  -9.180  13.809  1.00 83.94           C  
ATOM    116  CB  LYS A   8      10.079  -6.833  13.107  1.00 83.94           C  
ATOM    117  HB2 LYS A   8       9.122  -6.478  12.725  1.00 83.94           H  
ATOM    118  HB3 LYS A   8      10.079  -6.701  14.189  1.00 83.94           H  
ATOM    119  O   LYS A   8       9.773  -9.043  14.999  1.00 83.94           O  
ATOM    120  CG  LYS A   8      11.223  -5.991  12.535  1.00 83.94           C  
ATOM    121  HG2 LYS A   8      11.195  -6.010  11.446  1.00 83.94           H  
ATOM    122  HG3 LYS A   8      12.173  -6.402  12.877  1.00 83.94           H  
ATOM    123  CD  LYS A   8      11.087  -4.551  13.039  1.00 83.94           C  
ATOM    124  HD2 LYS A   8      10.994  -4.562  14.125  1.00 83.94           H  
ATOM    125  HD3 LYS A   8      10.190  -4.107  12.607  1.00 83.94           H  
ATOM    126  CE  LYS A   8      12.320  -3.736  12.646  1.00 83.94           C  
ATOM    127  HE2 LYS A   8      12.373  -3.684  11.558  1.00 83.94           H  
ATOM    128  HE3 LYS A   8      13.205  -4.267  12.998  1.00 83.94           H  
ATOM    129  NZ  LYS A   8      12.272  -2.378  13.241  1.00 83.94           N  
ATOM    130  HZ1 LYS A   8      11.436  -1.893  12.947  1.00 83.94           H  
ATOM    131  HZ2 LYS A   8      12.266  -2.444  14.248  1.00 83.94           H  
ATOM    132  HZ3 LYS A   8      13.081  -1.842  12.962  1.00 83.94           H  
ATOM    133  N   LYS A   9       8.531  -9.982  13.372  1.00 64.56           N  
ATOM    134  H   LYS A   9       8.495 -10.163  12.379  1.00 64.56           H  
ATOM    135  CA  LYS A   9       7.846 -10.959  14.221  1.00 64.56           C  
ATOM    136  HA  LYS A   9       7.863 -10.631  15.260  1.00 64.56           H  
ATOM    137  C   LYS A   9       8.616 -12.270  14.217  1.00 64.56           C  
ATOM    138  CB  LYS A   9       6.404 -11.154  13.735  1.00 64.56           C  
ATOM    139  HB2 LYS A   9       6.223 -10.572  12.831  1.00 64.56           H  
ATOM    140  HB3 LYS A   9       6.248 -12.204  13.489  1.00 64.56           H  
ATOM    141  O   LYS A   9       8.651 -12.891  15.297  1.00 64.56           O  
ATOM    142  CG  LYS A   9       5.414 -10.739  14.823  1.00 64.56           C  
ATOM    143  HG2 LYS A   9       5.608 -11.315  15.727  1.00 64.56           H  
ATOM    144  HG3 LYS A   9       5.534  -9.677  15.038  1.00 64.56           H  
ATOM    145  CD  LYS A   9       3.989 -11.011  14.343  1.00 64.56           C  
ATOM    146  HD2 LYS A   9       3.892 -12.072  14.112  1.00 64.56           H  
ATOM    147  HD3 LYS A   9       3.796 -10.428  13.443  1.00 64.56           H  
ATOM    148  CE  LYS A   9       3.001 -10.627  15.444  1.00 64.56           C  
ATOM    149  HE2 LYS A   9       3.105  -9.561  15.647  1.00 64.56           H  
ATOM    150  HE3 LYS A   9       3.273 -11.169  16.349  1.00 64.56           H  
ATOM    151  NZ  LYS A   9       1.611 -10.953  15.047  1.00 64.56           N  
ATOM    152  HZ1 LYS A   9       0.967 -10.709  15.785  1.00 64.56           H  
ATOM    153  HZ2 LYS A   9       1.361 -10.452  14.206  1.00 64.56           H  
ATOM    154  HZ3 LYS A   9       1.534 -11.944  14.865  1.00 64.56           H  
ATOM    155  OXT LYS A   9       9.093 -12.616  13.118  1.00 64.56           O  
TER     156      LYS A   9                                                       
END
