# Supplementary material for: Unveiling the Bioactive Potential of the Invasive Jellyfish Phyllorhiza punctata Through Integrative Transcriptomic and Proteomic Analyses
Source: Biomolecules. 2025 Aug 4;15(8):1121. doi: 10.3390/biom15081121 (PMC12383608; doi:10.3390/biom15081121)
Supplement: Supplementary file 1 [file biomolecules-15-01121-s001.zip › Suplementary Material/FileS3/Alphafold2/XP_065062330_9809_relaxed_rank_001_alphafold2_ptm_model_4_seed_000.pdb]

ATOM      1  N   LEU A   1     -13.100 -11.580  14.756  1.00 53.53           N  
ATOM      2  H   LEU A   1     -12.480 -12.363  14.914  1.00 53.53           H  
ATOM      3  H2  LEU A   1     -13.619 -11.393  15.601  1.00 53.53           H  
ATOM      4  H3  LEU A   1     -13.735 -11.831  14.012  1.00 53.53           H  
ATOM      5  CA  LEU A   1     -12.282 -10.406  14.368  1.00 53.53           C  
ATOM      6  HA  LEU A   1     -12.928  -9.569  14.104  1.00 53.53           H  
ATOM      7  C   LEU A   1     -11.491 -10.802  13.132  1.00 53.53           C  
ATOM      8  CB  LEU A   1     -11.371  -9.982  15.537  1.00 53.53           C  
ATOM      9  HB2 LEU A   1     -10.499  -9.453  15.152  1.00 53.53           H  
ATOM     10  HB3 LEU A   1     -11.005 -10.875  16.044  1.00 53.53           H  
ATOM     11  O   LEU A   1     -10.914 -11.877  13.145  1.00 53.53           O  
ATOM     12  CG  LEU A   1     -12.123  -9.073  16.534  1.00 53.53           C  
ATOM     13  HG  LEU A   1     -13.187  -9.303  16.490  1.00 53.53           H  
ATOM     14  CD1 LEU A   1     -11.664  -9.301  17.970  1.00 53.53           C  
ATOM     15 HD11 LEU A   1     -10.599  -9.089  18.065  1.00 53.53           H  
ATOM     16 HD12 LEU A   1     -11.850 -10.333  18.270  1.00 53.53           H  
ATOM     17 HD13 LEU A   1     -12.213  -8.644  18.644  1.00 53.53           H  
ATOM     18  CD2 LEU A   1     -11.926  -7.601  16.170  1.00 53.53           C  
ATOM     19 HD21 LEU A   1     -12.295  -7.398  15.165  1.00 53.53           H  
ATOM     20 HD22 LEU A   1     -12.473  -6.973  16.873  1.00 53.53           H  
ATOM     21 HD23 LEU A   1     -10.870  -7.337  16.227  1.00 53.53           H  
ATOM     22  N   MET A   2     -11.569 -10.043  12.040  1.00 56.16           N  
ATOM     23  H   MET A   2     -12.023  -9.142  12.093  1.00 56.16           H  
ATOM     24  CA  MET A   2     -10.961 -10.389  10.745  1.00 56.16           C  
ATOM     25  HA  MET A   2     -11.306 -11.372  10.425  1.00 56.16           H  
ATOM     26  C   MET A   2      -9.421 -10.438  10.856  1.00 56.16           C  
ATOM     27  CB  MET A   2     -11.416  -9.349   9.697  1.00 56.16           C  
ATOM     28  HB2 MET A   2     -11.188  -8.351  10.069  1.00 56.16           H  
ATOM     29  HB3 MET A   2     -10.849  -9.495   8.778  1.00 56.16           H  
ATOM     30  O   MET A   2      -8.750  -9.445  10.598  1.00 56.16           O  
ATOM     31  CG  MET A   2     -12.912  -9.405   9.347  1.00 56.16           C  
ATOM     32  HG2 MET A   2     -13.179  -8.463   8.868  1.00 56.16           H  
ATOM     33  HG3 MET A   2     -13.505  -9.497  10.257  1.00 56.16           H  
ATOM     34  SD  MET A   2     -13.353 -10.741   8.207  1.00 56.16           S  
ATOM     35  CE  MET A   2     -15.132 -10.447   8.008  1.00 56.16           C  
ATOM     36  HE1 MET A   2     -15.641 -10.589   8.962  1.00 56.16           H  
ATOM     37  HE2 MET A   2     -15.534 -11.150   7.279  1.00 56.16           H  
ATOM     38  HE3 MET A   2     -15.300  -9.430   7.652  1.00 56.16           H  
ATOM     39  N   HIS A   3      -8.856 -11.583  11.250  1.00 57.66           N  
ATOM     40  H   HIS A   3      -9.472 -12.327  11.546  1.00 57.66           H  
ATOM     41  CA  HIS A   3      -7.409 -11.859  11.321  1.00 57.66           C  
ATOM     42  HA  HIS A   3      -6.907 -11.001  11.769  1.00 57.66           H  
ATOM     43  C   HIS A   3      -6.787 -12.050   9.922  1.00 57.66           C  
ATOM     44  CB  HIS A   3      -7.154 -13.091  12.220  1.00 57.66           C  
ATOM     45  HB2 HIS A   3      -7.877 -13.873  11.990  1.00 57.66           H  
ATOM     46  HB3 HIS A   3      -6.164 -13.499  12.014  1.00 57.66           H  
ATOM     47  O   HIS A   3      -6.107 -13.039   9.670  1.00 57.66           O  
ATOM     48  CG  HIS A   3      -7.161 -12.814  13.696  1.00 57.66           C  
ATOM     49  CD2 HIS A   3      -8.229 -12.891  14.544  1.00 57.66           C  
ATOM     50  HD2 HIS A   3      -9.237 -13.164  14.269  1.00 57.66           H  
ATOM     51  ND1 HIS A   3      -6.050 -12.561  14.468  1.00 57.66           N  
ATOM     52  HD1 HIS A   3      -5.096 -12.510  14.141  1.00 57.66           H  
ATOM     53  CE1 HIS A   3      -6.446 -12.464  15.747  1.00 57.66           C  
ATOM     54  HE1 HIS A   3      -5.793 -12.278  16.587  1.00 57.66           H  
ATOM     55  NE2 HIS A   3      -7.775 -12.638  15.840  1.00 57.66           N  
ATOM     56  N   GLY A   4      -7.052 -11.153   8.973  1.00 57.53           N  
ATOM     57  H   GLY A   4      -7.615 -10.348   9.212  1.00 57.53           H  
ATOM     58  CA  GLY A   4      -6.613 -11.376   7.588  1.00 57.53           C  
ATOM     59  HA2 GLY A   4      -5.641 -11.870   7.590  1.00 57.53           H  
ATOM     60  HA3 GLY A   4      -7.322 -12.045   7.101  1.00 57.53           H  
ATOM     61  C   GLY A   4      -6.462 -10.145   6.710  1.00 57.53           C  
ATOM     62  O   GLY A   4      -6.061 -10.274   5.561  1.00 57.53           O  
ATOM     63  N   VAL A   5      -6.745  -8.954   7.225  1.00 60.88           N  
ATOM     64  H   VAL A   5      -7.030  -8.882   8.191  1.00 60.88           H  
ATOM     65  CA  VAL A   5      -6.478  -7.710   6.507  1.00 60.88           C  
ATOM     66  HA  VAL A   5      -6.071  -7.921   5.518  1.00 60.88           H  
ATOM     67  C   VAL A   5      -5.389  -6.986   7.266  1.00 60.88           C  
ATOM     68  CB  VAL A   5      -7.745  -6.849   6.303  1.00 60.88           C  
ATOM     69  HB  VAL A   5      -7.467  -5.796   6.353  1.00 60.88           H  
ATOM     70  O   VAL A   5      -5.645  -6.465   8.347  1.00 60.88           O  
ATOM     71  CG1 VAL A   5      -8.314  -7.101   4.902  1.00 60.88           C  
ATOM     72 HG11 VAL A   5      -8.575  -8.153   4.787  1.00 60.88           H  
ATOM     73 HG12 VAL A   5      -7.572  -6.833   4.150  1.00 60.88           H  
ATOM     74 HG13 VAL A   5      -9.201  -6.487   4.746  1.00 60.88           H  
ATOM     75  CG2 VAL A   5      -8.862  -7.105   7.329  1.00 60.88           C  
ATOM     76 HG21 VAL A   5      -9.667  -6.387   7.173  1.00 60.88           H  
ATOM     77 HG22 VAL A   5      -9.264  -8.112   7.218  1.00 60.88           H  
ATOM     78 HG23 VAL A   5      -8.470  -6.970   8.337  1.00 60.88           H  
ATOM     79  N   SER A   6      -4.174  -6.965   6.711  1.00 63.25           N  
ATOM     80  H   SER A   6      -4.008  -7.502   5.872  1.00 63.25           H  
ATOM     81  CA  SER A   6      -3.212  -5.920   7.056  1.00 63.25           C  
ATOM     82  HA  SER A   6      -2.898  -6.049   8.092  1.00 63.25           H  
ATOM     83  C   SER A   6      -3.943  -4.587   6.857  1.00 63.25           C  
ATOM     84  CB  SER A   6      -1.968  -5.983   6.165  1.00 63.25           C  
ATOM     85  HB2 SER A   6      -2.259  -6.124   5.124  1.00 63.25           H  
ATOM     86  HB3 SER A   6      -1.415  -5.048   6.252  1.00 63.25           H  
ATOM     87  O   SER A   6      -4.299  -4.268   5.723  1.00 63.25           O  
ATOM     88  OG  SER A   6      -1.140  -7.045   6.597  1.00 63.25           O  
ATOM     89  HG  SER A   6      -0.361  -7.084   6.037  1.00 63.25           H  
ATOM     90  N   PRO A   7      -4.264  -3.844   7.934  1.00 62.41           N  
ATOM     91  CA  PRO A   7      -5.174  -2.697   7.864  1.00 62.41           C  
ATOM     92  HA  PRO A   7      -6.092  -2.984   7.351  1.00 62.41           H  
ATOM     93  C   PRO A   7      -4.566  -1.511   7.111  1.00 62.41           C  
ATOM     94  CB  PRO A   7      -5.494  -2.354   9.322  1.00 62.41           C  
ATOM     95  HB2 PRO A   7      -6.374  -2.915   9.636  1.00 62.41           H  
ATOM     96  HB3 PRO A   7      -5.655  -1.287   9.472  1.00 62.41           H  
ATOM     97  O   PRO A   7      -5.259  -0.564   6.755  1.00 62.41           O  
ATOM     98  CG  PRO A   7      -4.275  -2.858  10.093  1.00 62.41           C  
ATOM     99  HG2 PRO A   7      -3.485  -2.107  10.056  1.00 62.41           H  
ATOM    100  HG3 PRO A   7      -4.522  -3.104  11.126  1.00 62.41           H  
ATOM    101  CD  PRO A   7      -3.844  -4.088   9.306  1.00 62.41           C  
ATOM    102  HD2 PRO A   7      -4.349  -4.965   9.710  1.00 62.41           H  
ATOM    103  HD3 PRO A   7      -2.764  -4.213   9.375  1.00 62.41           H  
ATOM    104  N   LEU A   8      -3.267  -1.568   6.848  1.00 65.12           N  
ATOM    105  H   LEU A   8      -2.773  -2.409   7.111  1.00 65.12           H  
ATOM    106  CA  LEU A   8      -2.579  -0.660   5.960  1.00 65.12           C  
ATOM    107  HA  LEU A   8      -3.158   0.252   5.814  1.00 65.12           H  
ATOM    108  C   LEU A   8      -2.482  -1.397   4.632  1.00 65.12           C  
ATOM    109  CB  LEU A   8      -1.224  -0.298   6.590  1.00 65.12           C  
ATOM    110  HB2 LEU A   8      -0.610  -1.197   6.635  1.00 65.12           H  
ATOM    111  HB3 LEU A   8      -0.718   0.421   5.946  1.00 65.12           H  
ATOM    112  O   LEU A   8      -1.837  -2.445   4.559  1.00 65.12           O  
ATOM    113  CG  LEU A   8      -1.346   0.285   8.016  1.00 65.12           C  
ATOM    114  HG  LEU A   8      -1.856  -0.425   8.667  1.00 65.12           H  
ATOM    115  CD1 LEU A   8       0.044   0.508   8.604  1.00 65.12           C  
ATOM    116 HD11 LEU A   8       0.592  -0.433   8.626  1.00 65.12           H  
ATOM    117 HD12 LEU A   8      -0.042   0.886   9.623  1.00 65.12           H  
ATOM    118 HD13 LEU A   8       0.594   1.230   8.000  1.00 65.12           H  
ATOM    119  CD2 LEU A   8      -2.114   1.608   8.042  1.00 65.12           C  
ATOM    120 HD21 LEU A   8      -3.148   1.447   7.738  1.00 65.12           H  
ATOM    121 HD22 LEU A   8      -2.118   2.011   9.054  1.00 65.12           H  
ATOM    122 HD23 LEU A   8      -1.645   2.327   7.371  1.00 65.12           H  
ATOM    123  N   GLY A   9      -3.164  -0.889   3.605  1.00 69.38           N  
ATOM    124  H   GLY A   9      -3.720  -0.061   3.762  1.00 69.38           H  
ATOM    125  CA  GLY A   9      -3.011  -1.389   2.243  1.00 69.38           C  
ATOM    126  HA2 GLY A   9      -3.489  -2.366   2.172  1.00 69.38           H  
ATOM    127  HA3 GLY A   9      -3.491  -0.709   1.539  1.00 69.38           H  
ATOM    128  C   GLY A   9      -1.534  -1.534   1.861  1.00 69.38           C  
ATOM    129  O   GLY A   9      -0.650  -0.983   2.516  1.00 69.38           O  
ATOM    130  N   TYR A  10      -1.274  -2.313   0.813  1.00 76.88           N  
ATOM    131  H   TYR A  10      -2.058  -2.723   0.326  1.00 76.88           H  
ATOM    132  CA  TYR A  10       0.067  -2.643   0.332  1.00 76.88           C  
ATOM    133  HA  TYR A  10       0.437  -3.497   0.899  1.00 76.88           H  
ATOM    134  C   TYR A  10       1.076  -1.486   0.492  1.00 76.88           C  
ATOM    135  CB  TYR A  10      -0.061  -3.064  -1.134  1.00 76.88           C  
ATOM    136  HB2 TYR A  10      -0.573  -2.277  -1.687  1.00 76.88           H  
ATOM    137  HB3 TYR A  10      -0.679  -3.961  -1.193  1.00 76.88           H  
ATOM    138  O   TYR A  10       0.993  -0.461  -0.182  1.00 76.88           O  
ATOM    139  CG  TYR A  10       1.264  -3.346  -1.804  1.00 76.88           C  
ATOM    140  CD1 TYR A  10       1.835  -2.380  -2.655  1.00 76.88           C  
ATOM    141  HD1 TYR A  10       1.327  -1.442  -2.821  1.00 76.88           H  
ATOM    142  CD2 TYR A  10       1.929  -4.564  -1.567  1.00 76.88           C  
ATOM    143  HD2 TYR A  10       1.491  -5.306  -0.917  1.00 76.88           H  
ATOM    144  CE1 TYR A  10       3.062  -2.638  -3.292  1.00 76.88           C  
ATOM    145  HE1 TYR A  10       3.487  -1.905  -3.962  1.00 76.88           H  
ATOM    146  CE2 TYR A  10       3.163  -4.819  -2.193  1.00 76.88           C  
ATOM    147  HE2 TYR A  10       3.683  -5.751  -2.027  1.00 76.88           H  
ATOM    148  OH  TYR A  10       4.909  -4.126  -3.674  1.00 76.88           O  
ATOM    149  HH  TYR A  10       5.170  -3.438  -4.291  1.00 76.88           H  
ATOM    150  CZ  TYR A  10       3.726  -3.862  -3.062  1.00 76.88           C  
ATOM    151  N   CYS A  11       2.028  -1.665   1.408  1.00 80.81           N  
ATOM    152  H   CYS A  11       1.989  -2.504   1.968  1.00 80.81           H  
ATOM    153  CA  CYS A  11       3.120  -0.736   1.660  1.00 80.81           C  
ATOM    154  HA  CYS A  11       2.877   0.242   1.245  1.00 80.81           H  
ATOM    155  C   CYS A  11       4.380  -1.312   0.994  1.00 80.81           C  
ATOM    156  CB  CYS A  11       3.276  -0.558   3.176  1.00 80.81           C  
ATOM    157  HB2 CYS A  11       3.270  -1.548   3.632  1.00 80.81           H  
ATOM    158  HB3 CYS A  11       2.409  -0.022   3.562  1.00 80.81           H  
ATOM    159  O   CYS A  11       4.969  -2.246   1.544  1.00 80.81           O  
ATOM    160  SG  CYS A  11       4.786   0.290   3.716  1.00 80.81           S  
ATOM    161  N   PRO A  12       4.824  -0.794  -0.165  1.00 79.88           N  
ATOM    162  CA  PRO A  12       5.981  -1.344  -0.876  1.00 79.88           C  
ATOM    163  HA  PRO A  12       5.801  -2.390  -1.122  1.00 79.88           H  
ATOM    164  C   PRO A  12       7.265  -1.261  -0.042  1.00 79.88           C  
ATOM    165  CB  PRO A  12       6.085  -0.532  -2.172  1.00 79.88           C  
ATOM    166  HB2 PRO A  12       7.119  -0.355  -2.466  1.00 79.88           H  
ATOM    167  HB3 PRO A  12       5.557  -1.058  -2.968  1.00 79.88           H  
ATOM    168  O   PRO A  12       8.080  -2.176  -0.070  1.00 79.88           O  
ATOM    169  CG  PRO A  12       5.356   0.775  -1.859  1.00 79.88           C  
ATOM    170  HG2 PRO A  12       6.038   1.466  -1.363  1.00 79.88           H  
ATOM    171  HG3 PRO A  12       4.936   1.231  -2.756  1.00 79.88           H  
ATOM    172  CD  PRO A  12       4.267   0.342  -0.884  1.00 79.88           C  
ATOM    173  HD2 PRO A  12       3.380   0.024  -1.433  1.00 79.88           H  
ATOM    174  HD3 PRO A  12       4.026   1.171  -0.219  1.00 79.88           H  
ATOM    175  N   VAL A  13       7.414  -0.204   0.766  1.00 85.69           N  
ATOM    176  H   VAL A  13       6.711   0.520   0.738  1.00 85.69           H  
ATOM    177  CA  VAL A  13       8.547  -0.048   1.694  1.00 85.69           C  
ATOM    178  HA  VAL A  13       9.478  -0.151   1.138  1.00 85.69           H  
ATOM    179  C   VAL A  13       8.534  -1.141   2.761  1.00 85.69           C  
ATOM    180  CB  VAL A  13       8.522   1.344   2.355  1.00 85.69           C  
ATOM    181  HB  VAL A  13       7.584   1.465   2.898  1.00 85.69           H  
ATOM    182  O   VAL A  13       9.566  -1.730   3.058  1.00 85.69           O  
ATOM    183  CG1 VAL A  13       9.680   1.533   3.342  1.00 85.69           C  
ATOM    184 HG11 VAL A  13       9.666   2.547   3.743  1.00 85.69           H  
ATOM    185 HG12 VAL A  13      10.632   1.361   2.840  1.00 85.69           H  
ATOM    186 HG13 VAL A  13       9.588   0.841   4.179  1.00 85.69           H  
ATOM    187  CG2 VAL A  13       8.613   2.454   1.299  1.00 85.69           C  
ATOM    188 HG21 VAL A  13       7.752   2.424   0.631  1.00 85.69           H  
ATOM    189 HG22 VAL A  13       8.626   3.428   1.789  1.00 85.69           H  
ATOM    190 HG23 VAL A  13       9.526   2.340   0.715  1.00 85.69           H  
ATOM    191  N   CYS A  14       7.360  -1.452   3.306  1.00 84.19           N  
ATOM    192  H   CYS A  14       6.534  -0.963   2.992  1.00 84.19           H  
ATOM    193  CA  CYS A  14       7.190  -2.486   4.317  1.00 84.19           C  
ATOM    194  HA  CYS A  14       7.932  -2.334   5.101  1.00 84.19           H  
ATOM    195  C   CYS A  14       7.404  -3.885   3.721  1.00 84.19           C  
ATOM    196  CB  CYS A  14       5.794  -2.363   4.941  1.00 84.19           C  
ATOM    197  HB2 CYS A  14       5.770  -3.011   5.817  1.00 84.19           H  
ATOM    198  HB3 CYS A  14       5.061  -2.751   4.234  1.00 84.19           H  
ATOM    199  O   CYS A  14       8.016  -4.730   4.363  1.00 84.19           O  
ATOM    200  SG  CYS A  14       5.257  -0.699   5.460  1.00 84.19           S  
ATOM    201  N   ALA A  15       6.952  -4.119   2.484  1.00 81.50           N  
ATOM    202  H   ALA A  15       6.427  -3.394   2.015  1.00 81.50           H  
ATOM    203  CA  ALA A  15       7.191  -5.366   1.759  1.00 81.50           C  
ATOM    204  HA  ALA A  15       6.846  -6.200   2.370  1.00 81.50           H  
ATOM    205  C   ALA A  15       8.687  -5.588   1.487  1.00 81.50           C  
ATOM    206  CB  ALA A  15       6.375  -5.341   0.460  1.00 81.50           C  
ATOM    207  HB1 ALA A  15       5.317  -5.206   0.686  1.00 81.50           H  
ATOM    208  HB2 ALA A  15       6.712  -4.529  -0.184  1.00 81.50           H  
ATOM    209  HB3 ALA A  15       6.506  -6.286  -0.067  1.00 81.50           H  
ATOM    210  O   ALA A  15       9.184  -6.689   1.697  1.00 81.50           O  
ATOM    211  N   ALA A  16       9.414  -4.537   1.098  1.00 85.88           N  
ATOM    212  H   ALA A  16       8.945  -3.669   0.881  1.00 85.88           H  
ATOM    213  CA  ALA A  16      10.865  -4.593   0.938  1.00 85.88           C  
ATOM    214  HA  ALA A  16      11.117  -5.443   0.303  1.00 85.88           H  
ATOM    215  C   ALA A  16      11.589  -4.795   2.281  1.00 85.88           C  
ATOM    216  CB  ALA A  16      11.323  -3.308   0.239  1.00 85.88           C  
ATOM    217  HB1 ALA A  16      10.823  -3.217  -0.726  1.00 85.88           H  
ATOM    218  HB2 ALA A  16      11.086  -2.438   0.852  1.00 85.88           H  
ATOM    219  HB3 ALA A  16      12.400  -3.350   0.076  1.00 85.88           H  
ATOM    220  O   ALA A  16      12.538  -5.568   2.358  1.00 85.88           O  
ATOM    221  N   ALA A  17      11.131  -4.135   3.349  1.00 82.69           N  
ATOM    222  H   ALA A  17      10.385  -3.465   3.225  1.00 82.69           H  
ATOM    223  CA  ALA A  17      11.708  -4.288   4.683  1.00 82.69           C  
ATOM    224  HA  ALA A  17      12.787  -4.150   4.612  1.00 82.69           H  
ATOM    225  C   ALA A  17      11.477  -5.690   5.269  1.00 82.69           C  
ATOM    226  CB  ALA A  17      11.142  -3.197   5.597  1.00 82.69           C  
ATOM    227  HB1 ALA A  17      10.064  -3.319   5.703  1.00 82.69           H  
ATOM    228  HB2 ALA A  17      11.357  -2.213   5.179  1.00 82.69           H  
ATOM    229  HB3 ALA A  17      11.606  -3.275   6.581  1.00 82.69           H  
ATOM    230  O   ALA A  17      12.362  -6.212   5.928  1.00 82.69           O  
ATOM    231  N   ALA A  18      10.330  -6.318   5.000  1.00 80.44           N  
ATOM    232  H   ALA A  18       9.609  -5.818   4.500  1.00 80.44           H  
ATOM    233  CA  ALA A  18      10.039  -7.688   5.427  1.00 80.44           C  
ATOM    234  HA  ALA A  18      10.328  -7.796   6.473  1.00 80.44           H  
ATOM    235  C   ALA A  18      10.820  -8.761   4.640  1.00 80.44           C  
ATOM    236  CB  ALA A  18       8.526  -7.906   5.313  1.00 80.44           C  
ATOM    237  HB1 ALA A  18       7.998  -7.172   5.921  1.00 80.44           H  
ATOM    238  HB2 ALA A  18       8.215  -7.808   4.273  1.00 80.44           H  
ATOM    239  HB3 ALA A  18       8.277  -8.906   5.668  1.00 80.44           H  
ATOM    240  O   ALA A  18      10.836  -9.920   5.047  1.00 80.44           O  
ATOM    241  N   GLN A  19      11.441  -8.396   3.513  1.00 74.69           N  
ATOM    242  H   GLN A  19      11.375  -7.432   3.220  1.00 74.69           H  
ATOM    243  CA  GLN A  19      12.333  -9.271   2.741  1.00 74.69           C  
ATOM    244  HA  GLN A  19      12.048 -10.310   2.907  1.00 74.69           H  
ATOM    245  C   GLN A  19      13.805  -9.170   3.169  1.00 74.69           C  
ATOM    246  CB  GLN A  19      12.188  -8.963   1.242  1.00 74.69           C  
ATOM    247  HB2 GLN A  19      12.269  -7.888   1.077  1.00 74.69           H  
ATOM    248  HB3 GLN A  19      12.994  -9.450   0.693  1.00 74.69           H  
ATOM    249  O   GLN A  19      14.647  -9.849   2.580  1.00 74.69           O  
ATOM    250  CG  GLN A  19      10.866  -9.479   0.669  1.00 74.69           C  
ATOM    251  HG2 GLN A  19      10.024  -9.013   1.182  1.00 74.69           H  
ATOM    252  HG3 GLN A  19      10.808 -10.555   0.839  1.00 74.69           H  
ATOM    253  CD  GLN A  19      10.736  -9.220  -0.829  1.00 74.69           C  
ATOM    254  NE2 GLN A  19       9.770  -9.831  -1.478  1.00 74.69           N  
ATOM    255 HE21 GLN A  19       9.738  -9.661  -2.473  1.00 74.69           H  
ATOM    256 HE22 GLN A  19       9.143 -10.454  -0.990  1.00 74.69           H  
ATOM    257  OE1 GLN A  19      11.480  -8.490  -1.461  1.00 74.69           O  
ATOM    258  N   LYS A  20      14.125  -8.329   4.156  1.00 61.91           N  
ATOM    259  H   LYS A  20      13.384  -7.898   4.690  1.00 61.91           H  
ATOM    260  CA  LYS A  20      15.472  -8.178   4.707  1.00 61.91           C  
ATOM    261  HA  LYS A  20      16.180  -8.760   4.117  1.00 61.91           H  
ATOM    262  C   LYS A  20      15.544  -8.757   6.112  1.00 61.91           C  
ATOM    263  CB  LYS A  20      15.861  -6.698   4.662  1.00 61.91           C  
ATOM    264  HB2 LYS A  20      15.207  -6.132   5.326  1.00 61.91           H  
ATOM    265  HB3 LYS A  20      15.737  -6.333   3.642  1.00 61.91           H  
ATOM    266  O   LYS A  20      16.567  -9.417   6.390  1.00 61.91           O  
ATOM    267  CG  LYS A  20      17.319  -6.531   5.095  1.00 61.91           C  
ATOM    268  HG2 LYS A  20      17.952  -7.169   4.478  1.00 61.91           H  
ATOM    269  HG3 LYS A  20      17.429  -6.824   6.139  1.00 61.91           H  
ATOM    270  CD  LYS A  20      17.764  -5.079   4.942  1.00 61.91           C  
ATOM    271  HD2 LYS A  20      17.144  -4.447   5.577  1.00 61.91           H  
ATOM    272  HD3 LYS A  20      17.652  -4.779   3.900  1.00 61.91           H  
ATOM    273  CE  LYS A  20      19.229  -4.988   5.366  1.00 61.91           C  
ATOM    274  HE2 LYS A  20      19.304  -5.310   6.405  1.00 61.91           H  
ATOM    275  HE3 LYS A  20      19.806  -5.687   4.761  1.00 61.91           H  
ATOM    276  NZ  LYS A  20      19.745  -3.610   5.206  1.00 61.91           N  
ATOM    277  HZ1 LYS A  20      19.676  -3.329   4.238  1.00 61.91           H  
ATOM    278  HZ2 LYS A  20      19.200  -2.975   5.772  1.00 61.91           H  
ATOM    279  HZ3 LYS A  20      20.711  -3.565   5.497  1.00 61.91           H  
ATOM    280  OXT LYS A  20      14.617  -8.449   6.886  1.00 61.91           O  
TER     281      LYS A  20                                                       
END
