# Supplementary material for: Unveiling the Bioactive Potential of the Invasive Jellyfish Phyllorhiza punctata Through Integrative Transcriptomic and Proteomic Analyses
Source: Biomolecules. 2025 Aug 4;15(8):1121. doi: 10.3390/biom15081121 (PMC12383608; doi:10.3390/biom15081121)
Supplement: Supplementary file 1 [file biomolecules-15-01121-s001.zip › Suplementary Material/FileS3/Alphafold2/XP_065062463_9914_relaxed_rank_001_alphafold2_ptm_model_5_seed_000.pdb]

ATOM      1  N   LEU A   1       3.749   0.797 -13.843  1.00 72.00           N  
ATOM      2  H   LEU A   1       3.877   0.966 -12.856  1.00 72.00           H  
ATOM      3  H2  LEU A   1       3.876  -0.186 -14.040  1.00 72.00           H  
ATOM      4  H3  LEU A   1       4.456   1.311 -14.348  1.00 72.00           H  
ATOM      5  CA  LEU A   1       2.405   1.243 -14.281  1.00 72.00           C  
ATOM      6  HA  LEU A   1       2.342   2.308 -14.056  1.00 72.00           H  
ATOM      7  C   LEU A   1       1.210   0.645 -13.521  1.00 72.00           C  
ATOM      8  CB  LEU A   1       2.197   1.108 -15.799  1.00 72.00           C  
ATOM      9  HB2 LEU A   1       1.204   0.696 -15.977  1.00 72.00           H  
ATOM     10  HB3 LEU A   1       2.916   0.417 -16.240  1.00 72.00           H  
ATOM     11  O   LEU A   1       0.321   1.432 -13.219  1.00 72.00           O  
ATOM     12  CG  LEU A   1       2.274   2.488 -16.484  1.00 72.00           C  
ATOM     13  HG  LEU A   1       1.876   3.249 -15.813  1.00 72.00           H  
ATOM     14  CD1 LEU A   1       3.717   2.850 -16.840  1.00 72.00           C  
ATOM     15 HD11 LEU A   1       4.143   2.107 -17.514  1.00 72.00           H  
ATOM     16 HD12 LEU A   1       4.331   2.939 -15.943  1.00 72.00           H  
ATOM     17 HD13 LEU A   1       3.730   3.814 -17.348  1.00 72.00           H  
ATOM     18  CD2 LEU A   1       1.425   2.502 -17.749  1.00 72.00           C  
ATOM     19 HD21 LEU A   1       0.380   2.308 -17.507  1.00 72.00           H  
ATOM     20 HD22 LEU A   1       1.486   3.481 -18.224  1.00 72.00           H  
ATOM     21 HD23 LEU A   1       1.778   1.750 -18.454  1.00 72.00           H  
ATOM     22  N   PRO A   2       1.127  -0.663 -13.192  1.00 80.31           N  
ATOM     23  CA  PRO A   2      -0.122  -1.247 -12.670  1.00 80.31           C  
ATOM     24  HA  PRO A   2      -0.929  -1.071 -13.381  1.00 80.31           H  
ATOM     25  C   PRO A   2      -0.567  -0.660 -11.322  1.00 80.31           C  
ATOM     26  CB  PRO A   2       0.127  -2.757 -12.582  1.00 80.31           C  
ATOM     27  HB2 PRO A   2      -0.365  -3.209 -11.720  1.00 80.31           H  
ATOM     28  HB3 PRO A   2      -0.221  -3.233 -13.499  1.00 80.31           H  
ATOM     29  O   PRO A   2      -1.756  -0.614 -11.031  1.00 80.31           O  
ATOM     30  CG  PRO A   2       1.644  -2.880 -12.494  1.00 80.31           C  
ATOM     31  HG2 PRO A   2       1.997  -3.835 -12.885  1.00 80.31           H  
ATOM     32  HG3 PRO A   2       1.961  -2.750 -11.459  1.00 80.31           H  
ATOM     33  CD  PRO A   2       2.136  -1.707 -13.335  1.00 80.31           C  
ATOM     34  HD2 PRO A   2       2.208  -2.008 -14.379  1.00 80.31           H  
ATOM     35  HD3 PRO A   2       3.110  -1.408 -12.948  1.00 80.31           H  
ATOM     36  N   TYR A   3       0.371  -0.135 -10.532  1.00 88.75           N  
ATOM     37  H   TYR A   3       1.341  -0.257 -10.787  1.00 88.75           H  
ATOM     38  CA  TYR A   3       0.082   0.447  -9.221  1.00 88.75           C  
ATOM     39  HA  TYR A   3      -0.428  -0.309  -8.625  1.00 88.75           H  
ATOM     40  C   TYR A   3      -0.845   1.672  -9.275  1.00 88.75           C  
ATOM     41  CB  TYR A   3       1.411   0.792  -8.534  1.00 88.75           C  
ATOM     42  HB2 TYR A   3       1.583   1.868  -8.565  1.00 88.75           H  
ATOM     43  HB3 TYR A   3       2.243   0.320  -9.056  1.00 88.75           H  
ATOM     44  O   TYR A   3      -1.719   1.814  -8.426  1.00 88.75           O  
ATOM     45  CG  TYR A   3       1.444   0.318  -7.102  1.00 88.75           C  
ATOM     46  CD1 TYR A   3       0.992   1.158  -6.067  1.00 88.75           C  
ATOM     47  HD1 TYR A   3       0.624   2.149  -6.287  1.00 88.75           H  
ATOM     48  CD2 TYR A   3       1.885  -0.989  -6.816  1.00 88.75           C  
ATOM     49  HD2 TYR A   3       2.214  -1.646  -7.607  1.00 88.75           H  
ATOM     50  CE1 TYR A   3       1.004   0.699  -4.736  1.00 88.75           C  
ATOM     51  HE1 TYR A   3       0.657   1.340  -3.939  1.00 88.75           H  
ATOM     52  CE2 TYR A   3       1.894  -1.449  -5.488  1.00 88.75           C  
ATOM     53  HE2 TYR A   3       2.229  -2.447  -5.247  1.00 88.75           H  
ATOM     54  OH  TYR A   3       1.475  -1.064  -3.170  1.00 88.75           O  
ATOM     55  HH  TYR A   3       1.151  -0.416  -2.540  1.00 88.75           H  
ATOM     56  CZ  TYR A   3       1.459  -0.606  -4.446  1.00 88.75           C  
ATOM     57  N   ILE A   4      -0.700   2.524 -10.300  1.00 90.25           N  
ATOM     58  H   ILE A   4      -0.018   2.317 -11.016  1.00 90.25           H  
ATOM     59  CA  ILE A   4      -1.558   3.709 -10.473  1.00 90.25           C  
ATOM     60  HA  ILE A   4      -1.581   4.265  -9.535  1.00 90.25           H  
ATOM     61  C   ILE A   4      -2.998   3.265 -10.761  1.00 90.25           C  
ATOM     62  CB  ILE A   4      -1.000   4.644 -11.577  1.00 90.25           C  
ATOM     63  HB  ILE A   4      -0.961   4.089 -12.514  1.00 90.25           H  
ATOM     64  O   ILE A   4      -3.942   3.823 -10.214  1.00 90.25           O  
ATOM     65  CG1 ILE A   4       0.435   5.107 -11.219  1.00 90.25           C  
ATOM     66 HG12 ILE A   4       0.414   5.641 -10.269  1.00 90.25           H  
ATOM     67 HG13 ILE A   4       1.075   4.233 -11.097  1.00 90.25           H  
ATOM     68  CG2 ILE A   4      -1.924   5.861 -11.778  1.00 90.25           C  
ATOM     69 HG21 ILE A   4      -1.564   6.492 -12.590  1.00 90.25           H  
ATOM     70 HG22 ILE A   4      -1.976   6.450 -10.862  1.00 90.25           H  
ATOM     71 HG23 ILE A   4      -2.932   5.546 -12.047  1.00 90.25           H  
ATOM     72  CD1 ILE A   4       1.104   6.007 -12.268  1.00 90.25           C  
ATOM     73 HD11 ILE A   4       0.619   6.982 -12.302  1.00 90.25           H  
ATOM     74 HD12 ILE A   4       1.053   5.536 -13.250  1.00 90.25           H  
ATOM     75 HD13 ILE A   4       2.149   6.155 -11.999  1.00 90.25           H  
ATOM     76  N   ILE A   5      -3.165   2.210 -11.564  1.00 91.06           N  
ATOM     77  H   ILE A   5      -2.341   1.750 -11.924  1.00 91.06           H  
ATOM     78  CA  ILE A   5      -4.480   1.681 -11.954  1.00 91.06           C  
ATOM     79  HA  ILE A   5      -5.118   2.520 -12.232  1.00 91.06           H  
ATOM     80  C   ILE A   5      -5.163   0.971 -10.774  1.00 91.06           C  
ATOM     81  CB  ILE A   5      -4.344   0.751 -13.185  1.00 91.06           C  
ATOM     82  HB  ILE A   5      -3.794  -0.141 -12.886  1.00 91.06           H  
ATOM     83  O   ILE A   5      -6.370   1.127 -10.576  1.00 91.06           O  
ATOM     84  CG1 ILE A   5      -3.557   1.441 -14.331  1.00 91.06           C  
ATOM     85 HG12 ILE A   5      -2.566   1.720 -13.975  1.00 91.06           H  
ATOM     86 HG13 ILE A   5      -4.077   2.352 -14.629  1.00 91.06           H  
ATOM     87  CG2 ILE A   5      -5.741   0.317 -13.667  1.00 91.06           C  
ATOM     88 HG21 ILE A   5      -6.316   1.187 -13.984  1.00 91.06           H  
ATOM     89 HG22 ILE A   5      -5.663  -0.383 -14.499  1.00 91.06           H  
ATOM     90 HG23 ILE A   5      -6.282  -0.198 -12.873  1.00 91.06           H  
ATOM     91  CD1 ILE A   5      -3.339   0.567 -15.572  1.00 91.06           C  
ATOM     92 HD11 ILE A   5      -2.917  -0.395 -15.280  1.00 91.06           H  
ATOM     93 HD12 ILE A   5      -4.279   0.411 -16.100  1.00 91.06           H  
ATOM     94 HD13 ILE A   5      -2.646   1.068 -16.248  1.00 91.06           H  
ATOM     95  N   MET A   6      -4.395   0.225  -9.971  1.00 93.25           N  
ATOM     96  H   MET A   6      -3.423   0.105 -10.219  1.00 93.25           H  
ATOM     97  CA  MET A   6      -4.896  -0.489  -8.790  1.00 93.25           C  
ATOM     98  HA  MET A   6      -5.712  -1.144  -9.095  1.00 93.25           H  
ATOM     99  C   MET A   6      -5.440   0.482  -7.731  1.00 93.25           C  
ATOM    100  CB  MET A   6      -3.761  -1.351  -8.210  1.00 93.25           C  
ATOM    101  HB2 MET A   6      -3.259  -1.883  -9.018  1.00 93.25           H  
ATOM    102  HB3 MET A   6      -3.027  -0.701  -7.733  1.00 93.25           H  
ATOM    103  O   MET A   6      -6.542   0.285  -7.224  1.00 93.25           O  
ATOM    104  CG  MET A   6      -4.244  -2.386  -7.188  1.00 93.25           C  
ATOM    105  HG2 MET A   6      -4.936  -1.923  -6.485  1.00 93.25           H  
ATOM    106  HG3 MET A   6      -3.373  -2.724  -6.626  1.00 93.25           H  
ATOM    107  SD  MET A   6      -5.021  -3.848  -7.928  1.00 93.25           S  
ATOM    108  CE  MET A   6      -5.085  -4.927  -6.471  1.00 93.25           C  
ATOM    109  HE1 MET A   6      -5.536  -5.880  -6.745  1.00 93.25           H  
ATOM    110  HE2 MET A   6      -4.077  -5.100  -6.095  1.00 93.25           H  
ATOM    111  HE3 MET A   6      -5.687  -4.456  -5.694  1.00 93.25           H  
ATOM    112  N   GLY A   7      -4.702   1.560  -7.440  1.00 93.25           N  
ATOM    113  H   GLY A   7      -3.802   1.671  -7.883  1.00 93.25           H  
ATOM    114  CA  GLY A   7      -5.132   2.572  -6.469  1.00 93.25           C  
ATOM    115  HA2 GLY A   7      -4.328   3.293  -6.327  1.00 93.25           H  
ATOM    116  HA3 GLY A   7      -5.345   2.094  -5.513  1.00 93.25           H  
ATOM    117  C   GLY A   7      -6.381   3.333  -6.917  1.00 93.25           C  
ATOM    118  O   GLY A   7      -7.278   3.578  -6.114  1.00 93.25           O  
ATOM    119  N   LEU A   8      -6.479   3.643  -8.213  1.00 93.38           N  
ATOM    120  H   LEU A   8      -5.705   3.427  -8.824  1.00 93.38           H  
ATOM    121  CA  LEU A   8      -7.610   4.390  -8.767  1.00 93.38           C  
ATOM    122  HA  LEU A   8      -7.769   5.258  -8.128  1.00 93.38           H  
ATOM    123  C   LEU A   8      -8.914   3.573  -8.748  1.00 93.38           C  
ATOM    124  CB  LEU A   8      -7.213   4.872 -10.175  1.00 93.38           C  
ATOM    125  HB2 LEU A   8      -6.133   5.015 -10.187  1.00 93.38           H  
ATOM    126  HB3 LEU A   8      -7.435   4.099 -10.911  1.00 93.38           H  
ATOM    127  O   LEU A   8      -9.977   4.120  -8.467  1.00 93.38           O  
ATOM    128  CG  LEU A   8      -7.858   6.215 -10.575  1.00 93.38           C  
ATOM    129  HG  LEU A   8      -8.343   6.673  -9.713  1.00 93.38           H  
ATOM    130  CD1 LEU A   8      -6.784   7.181 -11.084  1.00 93.38           C  
ATOM    131 HD11 LEU A   8      -7.248   8.127 -11.362  1.00 93.38           H  
ATOM    132 HD12 LEU A   8      -6.059   7.372 -10.293  1.00 93.38           H  
ATOM    133 HD13 LEU A   8      -6.277   6.759 -11.952  1.00 93.38           H  
ATOM    134  CD2 LEU A   8      -8.898   6.031 -11.678  1.00 93.38           C  
ATOM    135 HD21 LEU A   8      -9.680   5.356 -11.329  1.00 93.38           H  
ATOM    136 HD22 LEU A   8      -8.434   5.619 -12.574  1.00 93.38           H  
ATOM    137 HD23 LEU A   8      -9.354   6.992 -11.916  1.00 93.38           H  
ATOM    138  N   ASN A   9      -8.832   2.254  -8.965  1.00 90.00           N  
ATOM    139  H   ASN A   9      -7.928   1.857  -9.180  1.00 90.00           H  
ATOM    140  CA  ASN A   9      -9.991   1.361  -8.847  1.00 90.00           C  
ATOM    141  HA  ASN A   9     -10.812   1.770  -9.436  1.00 90.00           H  
ATOM    142  C   ASN A   9     -10.522   1.258  -7.411  1.00 90.00           C  
ATOM    143  CB  ASN A   9      -9.641  -0.038  -9.384  1.00 90.00           C  
ATOM    144  HB2 ASN A   9     -10.137  -0.795  -8.776  1.00 90.00           H  
ATOM    145  HB3 ASN A   9      -8.568  -0.224  -9.332  1.00 90.00           H  
ATOM    146  O   ASN A   9     -11.731   1.168  -7.228  1.00 90.00           O  
ATOM    147  CG  ASN A   9     -10.143  -0.229 -10.797  1.00 90.00           C  
ATOM    148  ND2 ASN A   9      -9.339   0.101 -11.780  1.00 90.00           N  
ATOM    149 HD21 ASN A   9      -8.432   0.493 -11.571  1.00 90.00           H  
ATOM    150 HD22 ASN A   9      -9.713   0.008 -12.714  1.00 90.00           H  
ATOM    151  OD1 ASN A   9     -11.257  -0.661 -11.032  1.00 90.00           O  
ATOM    152  N   SER A  10      -9.644   1.279  -6.404  1.00 87.88           N  
ATOM    153  H   SER A  10      -8.659   1.342  -6.616  1.00 87.88           H  
ATOM    154  CA  SER A  10     -10.055   1.170  -4.997  1.00 87.88           C  
ATOM    155  HA  SER A  10     -10.797   0.377  -4.910  1.00 87.88           H  
ATOM    156  C   SER A  10     -10.687   2.446  -4.441  1.00 87.88           C  
ATOM    157  CB  SER A  10      -8.856   0.801  -4.125  1.00 87.88           C  
ATOM    158  HB2 SER A  10      -8.177   1.650  -4.054  1.00 87.88           H  
ATOM    159  HB3 SER A  10      -8.325  -0.041  -4.570  1.00 87.88           H  
ATOM    160  O   SER A  10     -11.355   2.371  -3.421  1.00 87.88           O  
ATOM    161  OG  SER A  10      -9.300   0.432  -2.835  1.00 87.88           O  
ATOM    162  HG  SER A  10     -10.048   0.987  -2.603  1.00 87.88           H  
ATOM    163  N   LEU A  11     -10.440   3.606  -5.056  1.00 90.50           N  
ATOM    164  H   LEU A  11      -9.813   3.610  -5.848  1.00 90.50           H  
ATOM    165  CA  LEU A  11     -10.999   4.884  -4.602  1.00 90.50           C  
ATOM    166  HA  LEU A  11     -11.162   4.824  -3.525  1.00 90.50           H  
ATOM    167  C   LEU A  11     -12.360   5.189  -5.245  1.00 90.50           C  
ATOM    168  CB  LEU A  11      -9.967   5.988  -4.893  1.00 90.50           C  
ATOM    169  HB2 LEU A  11      -8.967   5.557  -4.841  1.00 90.50           H  
ATOM    170  HB3 LEU A  11     -10.102   6.344  -5.914  1.00 90.50           H  
ATOM    171  O   LEU A  11     -13.142   5.966  -4.711  1.00 90.50           O  
ATOM    172  CG  LEU A  11     -10.055   7.160  -3.891  1.00 90.50           C  
ATOM    173  HG  LEU A  11     -10.856   6.989  -3.172  1.00 90.50           H  
ATOM    174  CD1 LEU A  11      -8.739   7.293  -3.120  1.00 90.50           C  
ATOM    175 HD11 LEU A  11      -8.820   8.108  -2.401  1.00 90.50           H  
ATOM    176 HD12 LEU A  11      -8.544   6.369  -2.576  1.00 90.50           H  
ATOM    177 HD13 LEU A  11      -7.917   7.494  -3.807  1.00 90.50           H  
ATOM    178  CD2 LEU A  11     -10.324   8.488  -4.597  1.00 90.50           C  
ATOM    179 HD21 LEU A  11     -10.390   9.289  -3.861  1.00 90.50           H  
ATOM    180 HD22 LEU A  11     -11.276   8.424  -5.124  1.00 90.50           H  
ATOM    181 HD23 LEU A  11      -9.528   8.708  -5.308  1.00 90.50           H  
ATOM    182  N   CYS A  12     -12.624   4.593  -6.411  1.00 83.69           N  
ATOM    183  H   CYS A  12     -11.924   3.970  -6.790  1.00 83.69           H  
ATOM    184  CA  CYS A  12     -13.865   4.767  -7.164  1.00 83.69           C  
ATOM    185  HA  CYS A  12     -14.276   5.751  -6.941  1.00 83.69           H  
ATOM    186  C   CYS A  12     -14.953   3.739  -6.789  1.00 83.69           C  
ATOM    187  CB  CYS A  12     -13.501   4.718  -8.657  1.00 83.69           C  
ATOM    188  HB2 CYS A  12     -12.625   5.341  -8.841  1.00 83.69           H  
ATOM    189  HB3 CYS A  12     -13.265   3.690  -8.934  1.00 83.69           H  
ATOM    190  O   CYS A  12     -16.051   3.786  -7.345  1.00 83.69           O  
ATOM    191  SG  CYS A  12     -14.877   5.326  -9.674  1.00 83.69           S  
ATOM    192  HG  CYS A  12     -15.824   4.641  -9.026  1.00 83.69           H  
ATOM    193  N   LYS A  13     -14.656   2.797  -5.891  1.00 66.75           N  
ATOM    194  H   LYS A  13     -13.813   2.897  -5.343  1.00 66.75           H  
ATOM    195  CA  LYS A  13     -15.569   1.745  -5.438  1.00 66.75           C  
ATOM    196  HA  LYS A  13     -16.556   1.902  -5.874  1.00 66.75           H  
ATOM    197  C   LYS A  13     -15.761   1.852  -3.936  1.00 66.75           C  
ATOM    198  CB  LYS A  13     -15.001   0.385  -5.862  1.00 66.75           C  
ATOM    199  HB2 LYS A  13     -14.352  -0.007  -5.078  1.00 66.75           H  
ATOM    200  HB3 LYS A  13     -14.400   0.527  -6.760  1.00 66.75           H  
ATOM    201  O   LYS A  13     -16.924   1.714  -3.508  1.00 66.75           O  
ATOM    202  CG  LYS A  13     -16.113  -0.614  -6.187  1.00 66.75           C  
ATOM    203  HG2 LYS A  13     -16.790  -0.164  -6.912  1.00 66.75           H  
ATOM    204  HG3 LYS A  13     -16.668  -0.865  -5.283  1.00 66.75           H  
ATOM    205  CD  LYS A  13     -15.491  -1.875  -6.795  1.00 66.75           C  
ATOM    206  HD2 LYS A  13     -14.785  -1.580  -7.572  1.00 66.75           H  
ATOM    207  HD3 LYS A  13     -14.957  -2.423  -6.019  1.00 66.75           H  
ATOM    208  CE  LYS A  13     -16.583  -2.745  -7.415  1.00 66.75           C  
ATOM    209  HE2 LYS A  13     -17.217  -3.131  -6.617  1.00 66.75           H  
ATOM    210  HE3 LYS A  13     -17.197  -2.111  -8.055  1.00 66.75           H  
ATOM    211  NZ  LYS A  13     -15.989  -3.847  -8.208  1.00 66.75           N  
ATOM    212  HZ1 LYS A  13     -16.716  -4.400  -8.639  1.00 66.75           H  
ATOM    213  HZ2 LYS A  13     -15.395  -3.463  -8.929  1.00 66.75           H  
ATOM    214  HZ3 LYS A  13     -15.431  -4.438  -7.609  1.00 66.75           H  
ATOM    215  OXT LYS A  13     -14.720   2.034  -3.275  1.00 66.75           O  
TER     216      LYS A  13                                                       
END
