# Supplementary material for: Unveiling the Bioactive Potential of the Invasive Jellyfish Phyllorhiza punctata Through Integrative Transcriptomic and Proteomic Analyses
Source: Biomolecules. 2025 Aug 4;15(8):1121. doi: 10.3390/biom15081121 (PMC12383608; doi:10.3390/biom15081121)
Supplement: Supplementary file 1 [file biomolecules-15-01121-s001.zip › Suplementary Material/FileS3/Alphafold2/XP_065062503_11164_relaxed_rank_001_alphafold2_ptm_model_5_seed_000.pdb]

ATOM      1  N   ARG A   1      14.847  -3.718  -0.532  1.00 73.25           N  
ATOM      2  H   ARG A   1      15.392  -4.488  -0.173  1.00 73.25           H  
ATOM      3  H2  ARG A   1      15.224  -3.444  -1.429  1.00 73.25           H  
ATOM      4  H3  ARG A   1      14.936  -2.945   0.112  1.00 73.25           H  
ATOM      5  CA  ARG A   1      13.430  -4.138  -0.659  1.00 73.25           C  
ATOM      6  HA  ARG A   1      12.829  -3.294  -1.000  1.00 73.25           H  
ATOM      7  C   ARG A   1      12.980  -4.513   0.745  1.00 73.25           C  
ATOM      8  CB  ARG A   1      13.299  -5.298  -1.681  1.00 73.25           C  
ATOM      9  HB2 ARG A   1      14.172  -5.285  -2.333  1.00 73.25           H  
ATOM     10  HB3 ARG A   1      13.298  -6.264  -1.177  1.00 73.25           H  
ATOM     11  O   ARG A   1      13.271  -5.614   1.185  1.00 73.25           O  
ATOM     12  CG  ARG A   1      12.062  -5.207  -2.591  1.00 73.25           C  
ATOM     13  HG2 ARG A   1      12.124  -4.285  -3.169  1.00 73.25           H  
ATOM     14  HG3 ARG A   1      11.151  -5.191  -1.992  1.00 73.25           H  
ATOM     15  CD  ARG A   1      12.025  -6.412  -3.550  1.00 73.25           C  
ATOM     16  HD2 ARG A   1      13.042  -6.664  -3.848  1.00 73.25           H  
ATOM     17  HD3 ARG A   1      11.603  -7.266  -3.020  1.00 73.25           H  
ATOM     18  NE  ARG A   1      11.248  -6.140  -4.775  1.00 73.25           N  
ATOM     19  HE  ARG A   1      10.933  -5.193  -4.930  1.00 73.25           H  
ATOM     20  NH1 ARG A   1      11.224  -8.285  -5.607  1.00 73.25           N  
ATOM     21 HH11 ARG A   1      10.958  -8.936  -6.333  1.00 73.25           H  
ATOM     22 HH12 ARG A   1      11.674  -8.627  -4.770  1.00 73.25           H  
ATOM     23  NH2 ARG A   1      10.348  -6.629  -6.810  1.00 73.25           N  
ATOM     24 HH21 ARG A   1      10.104  -5.660  -6.955  1.00 73.25           H  
ATOM     25 HH22 ARG A   1      10.118  -7.303  -7.526  1.00 73.25           H  
ATOM     26  CZ  ARG A   1      10.945  -7.017  -5.719  1.00 73.25           C  
ATOM     27  N   ILE A   2      12.485  -3.541   1.509  1.00 81.06           N  
ATOM     28  H   ILE A   2      12.182  -2.664   1.110  1.00 81.06           H  
ATOM     29  CA  ILE A   2      12.171  -3.762   2.927  1.00 81.06           C  
ATOM     30  HA  ILE A   2      13.034  -4.226   3.404  1.00 81.06           H  
ATOM     31  C   ILE A   2      10.962  -4.711   2.996  1.00 81.06           C  
ATOM     32  CB  ILE A   2      11.932  -2.418   3.650  1.00 81.06           C  
ATOM     33  HB  ILE A   2      11.179  -1.856   3.097  1.00 81.06           H  
ATOM     34  O   ILE A   2       9.994  -4.468   2.272  1.00 81.06           O  
ATOM     35  CG1 ILE A   2      13.251  -1.606   3.675  1.00 81.06           C  
ATOM     36 HG12 ILE A   2      13.954  -2.075   4.364  1.00 81.06           H  
ATOM     37 HG13 ILE A   2      13.706  -1.605   2.685  1.00 81.06           H  
ATOM     38  CG2 ILE A   2      11.414  -2.638   5.082  1.00 81.06           C  
ATOM     39 HG21 ILE A   2      10.448  -3.142   5.070  1.00 81.06           H  
ATOM     40 HG22 ILE A   2      11.261  -1.684   5.587  1.00 81.06           H  
ATOM     41 HG23 ILE A   2      12.118  -3.234   5.663  1.00 81.06           H  
ATOM     42  CD1 ILE A   2      13.069  -0.137   4.073  1.00 81.06           C  
ATOM     43 HD11 ILE A   2      12.728  -0.056   5.105  1.00 81.06           H  
ATOM     44 HD12 ILE A   2      12.345   0.340   3.412  1.00 81.06           H  
ATOM     45 HD13 ILE A   2      14.024   0.381   3.985  1.00 81.06           H  
ATOM     46  N   PRO A   3      11.012  -5.791   3.793  1.00 82.94           N  
ATOM     47  CA  PRO A   3       9.857  -6.646   4.031  1.00 82.94           C  
ATOM     48  HA  PRO A   3       9.464  -6.998   3.077  1.00 82.94           H  
ATOM     49  C   PRO A   3       8.789  -5.853   4.784  1.00 82.94           C  
ATOM     50  CB  PRO A   3      10.363  -7.842   4.849  1.00 82.94           C  
ATOM     51  HB2 PRO A   3      10.093  -7.732   5.899  1.00 82.94           H  
ATOM     52  HB3 PRO A   3       9.971  -8.784   4.464  1.00 82.94           H  
ATOM     53  O   PRO A   3       9.059  -5.306   5.852  1.00 82.94           O  
ATOM     54  CG  PRO A   3      11.884  -7.780   4.719  1.00 82.94           C  
ATOM     55  HG2 PRO A   3      12.383  -8.168   5.607  1.00 82.94           H  
ATOM     56  HG3 PRO A   3      12.196  -8.331   3.833  1.00 82.94           H  
ATOM     57  CD  PRO A   3      12.164  -6.297   4.518  1.00 82.94           C  
ATOM     58  HD2 PRO A   3      12.235  -5.798   5.484  1.00 82.94           H  
ATOM     59  HD3 PRO A   3      13.092  -6.188   3.957  1.00 82.94           H  
ATOM     60  N   VAL A   4       7.587  -5.772   4.221  1.00 87.25           N  
ATOM     61  H   VAL A   4       7.417  -6.266   3.356  1.00 87.25           H  
ATOM     62  CA  VAL A   4       6.434  -5.169   4.895  1.00 87.25           C  
ATOM     63  HA  VAL A   4       6.788  -4.447   5.631  1.00 87.25           H  
ATOM     64  C   VAL A   4       5.697  -6.285   5.625  1.00 87.25           C  
ATOM     65  CB  VAL A   4       5.512  -4.418   3.915  1.00 87.25           C  
ATOM     66  HB  VAL A   4       4.986  -5.136   3.285  1.00 87.25           H  
ATOM     67  O   VAL A   4       5.341  -7.287   5.008  1.00 87.25           O  
ATOM     68  CG1 VAL A   4       4.481  -3.579   4.682  1.00 87.25           C  
ATOM     69 HG11 VAL A   4       3.832  -3.057   3.979  1.00 87.25           H  
ATOM     70 HG12 VAL A   4       3.857  -4.225   5.300  1.00 87.25           H  
ATOM     71 HG13 VAL A   4       4.981  -2.850   5.319  1.00 87.25           H  
ATOM     72  CG2 VAL A   4       6.299  -3.467   3.000  1.00 87.25           C  
ATOM     73 HG21 VAL A   4       5.608  -2.908   2.368  1.00 87.25           H  
ATOM     74 HG22 VAL A   4       6.972  -4.030   2.354  1.00 87.25           H  
ATOM     75 HG23 VAL A   4       6.880  -2.769   3.602  1.00 87.25           H  
ATOM     76  N   ILE A   5       5.489  -6.118   6.931  1.00 83.88           N  
ATOM     77  H   ILE A   5       5.815  -5.268   7.369  1.00 83.88           H  
ATOM     78  CA  ILE A   5       4.656  -7.014   7.734  1.00 83.88           C  
ATOM     79  HA  ILE A   5       4.853  -8.042   7.430  1.00 83.88           H  
ATOM     80  C   ILE A   5       3.195  -6.648   7.438  1.00 83.88           C  
ATOM     81  CB  ILE A   5       5.019  -6.892   9.234  1.00 83.88           C  
ATOM     82  HB  ILE A   5       4.983  -5.838   9.511  1.00 83.88           H  
ATOM     83  O   ILE A   5       2.817  -5.494   7.673  1.00 83.88           O  
ATOM     84  CG1 ILE A   5       6.452  -7.421   9.478  1.00 83.88           C  
ATOM     85 HG12 ILE A   5       7.122  -7.052   8.701  1.00 83.88           H  
ATOM     86 HG13 ILE A   5       6.451  -8.510   9.423  1.00 83.88           H  
ATOM     87  CG2 ILE A   5       4.017  -7.655  10.118  1.00 83.88           C  
ATOM     88 HG21 ILE A   5       3.913  -8.687   9.783  1.00 83.88           H  
ATOM     89 HG22 ILE A   5       4.328  -7.648  11.163  1.00 83.88           H  
ATOM     90 HG23 ILE A   5       3.042  -7.170  10.078  1.00 83.88           H  
ATOM     91  CD1 ILE A   5       7.051  -6.984  10.821  1.00 83.88           C  
ATOM     92 HD11 ILE A   5       7.058  -5.896  10.887  1.00 83.88           H  
ATOM     93 HD12 ILE A   5       8.076  -7.348  10.893  1.00 83.88           H  
ATOM     94 HD13 ILE A   5       6.480  -7.395  11.654  1.00 83.88           H  
ATOM     95  N   PRO A   6       2.376  -7.559   6.880  1.00 78.56           N  
ATOM     96  CA  PRO A   6       0.942  -7.333   6.825  1.00 78.56           C  
ATOM     97  HA  PRO A   6       0.731  -6.404   6.296  1.00 78.56           H  
ATOM     98  C   PRO A   6       0.411  -7.231   8.257  1.00 78.56           C  
ATOM     99  CB  PRO A   6       0.354  -8.507   6.041  1.00 78.56           C  
ATOM    100  HB2 PRO A   6       0.323  -8.255   4.980  1.00 78.56           H  
ATOM    101  HB3 PRO A   6      -0.639  -8.782   6.396  1.00 78.56           H  
ATOM    102  O   PRO A   6       0.839  -7.982   9.135  1.00 78.56           O  
ATOM    103  CG  PRO A   6       1.366  -9.629   6.266  1.00 78.56           C  
ATOM    104  HG2 PRO A   6       1.389 -10.328   5.429  1.00 78.56           H  
ATOM    105  HG3 PRO A   6       1.120 -10.153   7.189  1.00 78.56           H  
ATOM    106  CD  PRO A   6       2.701  -8.906   6.437  1.00 78.56           C  
ATOM    107  HD2 PRO A   6       3.222  -8.859   5.481  1.00 78.56           H  
ATOM    108  HD3 PRO A   6       3.303  -9.438   7.174  1.00 78.56           H  
ATOM    109  N   LYS A   7      -0.470  -6.250   8.469  1.00 72.69           N  
ATOM    110  H   LYS A   7      -0.792  -5.738   7.660  1.00 72.69           H  
ATOM    111  CA  LYS A   7      -1.250  -6.121   9.702  1.00 72.69           C  
ATOM    112  HA  LYS A   7      -0.593  -5.940  10.552  1.00 72.69           H  
ATOM    113  C   LYS A   7      -1.981  -7.420  10.026  1.00 72.69           C  
ATOM    114  CB  LYS A   7      -2.294  -5.009   9.569  1.00 72.69           C  
ATOM    115  HB2 LYS A   7      -2.896  -5.196   8.680  1.00 72.69           H  
ATOM    116  HB3 LYS A   7      -2.954  -5.067  10.435  1.00 72.69           H  
ATOM    117  O   LYS A   7      -2.420  -8.082   9.058  1.00 72.69           O  
ATOM    118  CG  LYS A   7      -1.696  -3.602   9.511  1.00 72.69           C  
ATOM    119  HG2 LYS A   7      -1.103  -3.421  10.408  1.00 72.69           H  
ATOM    120  HG3 LYS A   7      -1.061  -3.504   8.630  1.00 72.69           H  
ATOM    121  CD  LYS A   7      -2.845  -2.592   9.435  1.00 72.69           C  
ATOM    122  HD2 LYS A   7      -3.486  -2.719  10.307  1.00 72.69           H  
ATOM    123  HD3 LYS A   7      -3.429  -2.790   8.536  1.00 72.69           H  
ATOM    124  CE  LYS A   7      -2.307  -1.163   9.399  1.00 72.69           C  
ATOM    125  HE2 LYS A   7      -1.732  -0.989  10.309  1.00 72.69           H  
ATOM    126  HE3 LYS A   7      -1.630  -1.068   8.551  1.00 72.69           H  
ATOM    127  NZ  LYS A   7      -3.415  -0.183   9.292  1.00 72.69           N  
ATOM    128  HZ1 LYS A   7      -3.057   0.761   9.278  1.00 72.69           H  
ATOM    129  HZ2 LYS A   7      -4.037  -0.281  10.082  1.00 72.69           H  
ATOM    130  HZ3 LYS A   7      -3.947  -0.347   8.449  1.00 72.69           H  
ATOM    131  OXT LYS A   7      -2.158  -7.627  11.242  1.00 72.69           O  
TER     132      LYS A   7                                                       
END
