# Supplementary material for: Unveiling the Bioactive Potential of the Invasive Jellyfish Phyllorhiza punctata Through Integrative Transcriptomic and Proteomic Analyses
Source: Biomolecules. 2025 Aug 4;15(8):1121. doi: 10.3390/biom15081121 (PMC12383608; doi:10.3390/biom15081121)
Supplement: Supplementary file 1 [file biomolecules-15-01121-s001.zip › Suplementary Material/FileS3/Alphafold2/XP_065062718_8656_relaxed_rank_001_alphafold2_ptm_model_1_seed_000.pdb]

ATOM      1  N   LEU A   1      -3.130  -4.064  10.214  1.00 61.41           N  
ATOM      2  H   LEU A   1      -3.520  -4.441  11.066  1.00 61.41           H  
ATOM      3  H2  LEU A   1      -3.119  -3.056  10.264  1.00 61.41           H  
ATOM      4  H3  LEU A   1      -3.717  -4.333   9.438  1.00 61.41           H  
ATOM      5  CA  LEU A   1      -1.768  -4.595   9.980  1.00 61.41           C  
ATOM      6  HA  LEU A   1      -1.090  -4.257  10.764  1.00 61.41           H  
ATOM      7  C   LEU A   1      -1.296  -4.033   8.639  1.00 61.41           C  
ATOM      8  CB  LEU A   1      -1.792  -6.144   9.971  1.00 61.41           C  
ATOM      9  HB2 LEU A   1      -0.825  -6.517   9.635  1.00 61.41           H  
ATOM     10  HB3 LEU A   1      -2.533  -6.468   9.239  1.00 61.41           H  
ATOM     11  O   LEU A   1      -1.887  -4.398   7.638  1.00 61.41           O  
ATOM     12  CG  LEU A   1      -2.132  -6.786  11.336  1.00 61.41           C  
ATOM     13  HG  LEU A   1      -2.923  -6.207  11.811  1.00 61.41           H  
ATOM     14  CD1 LEU A   1      -2.642  -8.214  11.164  1.00 61.41           C  
ATOM     15 HD11 LEU A   1      -3.539  -8.227  10.545  1.00 61.41           H  
ATOM     16 HD12 LEU A   1      -1.878  -8.834  10.696  1.00 61.41           H  
ATOM     17 HD13 LEU A   1      -2.889  -8.640  12.136  1.00 61.41           H  
ATOM     18  CD2 LEU A   1      -0.917  -6.802  12.262  1.00 61.41           C  
ATOM     19 HD21 LEU A   1      -1.193  -7.244  13.220  1.00 61.41           H  
ATOM     20 HD22 LEU A   1      -0.549  -5.792  12.443  1.00 61.41           H  
ATOM     21 HD23 LEU A   1      -0.119  -7.404  11.827  1.00 61.41           H  
ATOM     22  N   ASN A   2      -0.310  -3.127   8.631  1.00 63.91           N  
ATOM     23  H   ASN A   2       0.125  -2.899   9.514  1.00 63.91           H  
ATOM     24  CA  ASN A   2       0.390  -2.601   7.440  1.00 63.91           C  
ATOM     25  HA  ASN A   2       1.343  -2.267   7.851  1.00 63.91           H  
ATOM     26  C   ASN A   2      -0.143  -1.332   6.717  1.00 63.91           C  
ATOM     27  CB  ASN A   2       0.742  -3.757   6.474  1.00 63.91           C  
ATOM     28  HB2 ASN A   2      -0.080  -3.924   5.777  1.00 63.91           H  
ATOM     29  HB3 ASN A   2       0.919  -4.681   7.025  1.00 63.91           H  
ATOM     30  O   ASN A   2      -0.523  -1.382   5.554  1.00 63.91           O  
ATOM     31  CG  ASN A   2       2.007  -3.469   5.699  1.00 63.91           C  
ATOM     32  ND2 ASN A   2       2.164  -4.015   4.519  1.00 63.91           N  
ATOM     33 HD21 ASN A   2       3.037  -3.817   4.052  1.00 63.91           H  
ATOM     34 HD22 ASN A   2       1.433  -4.572   4.100  1.00 63.91           H  
ATOM     35  OD1 ASN A   2       2.880  -2.771   6.177  1.00 63.91           O  
ATOM     36  N   VAL A   3      -0.086  -0.169   7.384  1.00 70.25           N  
ATOM     37  H   VAL A   3       0.167  -0.192   8.362  1.00 70.25           H  
ATOM     38  CA  VAL A   3      -0.184   1.175   6.749  1.00 70.25           C  
ATOM     39  HA  VAL A   3      -0.353   1.051   5.679  1.00 70.25           H  
ATOM     40  C   VAL A   3       1.148   1.956   6.840  1.00 70.25           C  
ATOM     41  CB  VAL A   3      -1.417   1.940   7.303  1.00 70.25           C  
ATOM     42  HB  VAL A   3      -1.428   1.832   8.388  1.00 70.25           H  
ATOM     43  O   VAL A   3       1.269   3.065   6.336  1.00 70.25           O  
ATOM     44  CG1 VAL A   3      -1.505   3.439   6.989  1.00 70.25           C  
ATOM     45 HG11 VAL A   3      -1.393   3.607   5.918  1.00 70.25           H  
ATOM     46 HG12 VAL A   3      -2.466   3.839   7.314  1.00 70.25           H  
ATOM     47 HG13 VAL A   3      -0.727   3.984   7.524  1.00 70.25           H  
ATOM     48  CG2 VAL A   3      -2.701   1.308   6.744  1.00 70.25           C  
ATOM     49 HG21 VAL A   3      -2.733   0.241   6.967  1.00 70.25           H  
ATOM     50 HG22 VAL A   3      -2.740   1.441   5.663  1.00 70.25           H  
ATOM     51 HG23 VAL A   3      -3.576   1.781   7.190  1.00 70.25           H  
ATOM     52  N   LEU A   4       2.197   1.370   7.431  1.00 71.69           N  
ATOM     53  H   LEU A   4       2.108   0.411   7.735  1.00 71.69           H  
ATOM     54  CA  LEU A   4       3.463   2.066   7.717  1.00 71.69           C  
ATOM     55  HA  LEU A   4       3.279   3.140   7.710  1.00 71.69           H  
ATOM     56  C   LEU A   4       4.567   1.869   6.660  1.00 71.69           C  
ATOM     57  CB  LEU A   4       3.928   1.684   9.137  1.00 71.69           C  
ATOM     58  HB2 LEU A   4       3.853   0.602   9.252  1.00 71.69           H  
ATOM     59  HB3 LEU A   4       4.978   1.950   9.257  1.00 71.69           H  
ATOM     60  O   LEU A   4       5.574   2.565   6.704  1.00 71.69           O  
ATOM     61  CG  LEU A   4       3.124   2.389  10.248  1.00 71.69           C  
ATOM     62  HG  LEU A   4       2.059   2.330  10.021  1.00 71.69           H  
ATOM     63  CD1 LEU A   4       3.355   1.697  11.591  1.00 71.69           C  
ATOM     64 HD11 LEU A   4       3.049   0.652  11.534  1.00 71.69           H  
ATOM     65 HD12 LEU A   4       2.774   2.194  12.367  1.00 71.69           H  
ATOM     66 HD13 LEU A   4       4.412   1.746  11.855  1.00 71.69           H  
ATOM     67  CD2 LEU A   4       3.525   3.858  10.397  1.00 71.69           C  
ATOM     68 HD21 LEU A   4       3.319   4.407   9.478  1.00 71.69           H  
ATOM     69 HD22 LEU A   4       4.588   3.938  10.626  1.00 71.69           H  
ATOM     70 HD23 LEU A   4       2.954   4.319  11.203  1.00 71.69           H  
ATOM     71  N   SER A   5       4.394   0.980   5.678  1.00 71.06           N  
ATOM     72  H   SER A   5       3.568   0.399   5.689  1.00 71.06           H  
ATOM     73  CA  SER A   5       5.461   0.645   4.715  1.00 71.06           C  
ATOM     74  HA  SER A   5       6.415   0.754   5.230  1.00 71.06           H  
ATOM     75  C   SER A   5       5.580   1.568   3.495  1.00 71.06           C  
ATOM     76  CB  SER A   5       5.364  -0.826   4.292  1.00 71.06           C  
ATOM     77  HB2 SER A   5       4.334  -1.072   4.035  1.00 71.06           H  
ATOM     78  HB3 SER A   5       5.999  -1.021   3.428  1.00 71.06           H  
ATOM     79  O   SER A   5       6.285   1.218   2.553  1.00 71.06           O  
ATOM     80  OG  SER A   5       5.810  -1.645   5.351  1.00 71.06           O  
ATOM     81  HG  SER A   5       6.759  -1.539   5.447  1.00 71.06           H  
ATOM     82  N   ASN A   6       4.933   2.737   3.482  1.00 78.94           N  
ATOM     83  H   ASN A   6       4.397   3.003   4.296  1.00 78.94           H  
ATOM     84  CA  ASN A   6       4.981   3.651   2.329  1.00 78.94           C  
ATOM     85  HA  ASN A   6       5.564   3.174   1.542  1.00 78.94           H  
ATOM     86  C   ASN A   6       5.730   4.973   2.584  1.00 78.94           C  
ATOM     87  CB  ASN A   6       3.567   3.841   1.755  1.00 78.94           C  
ATOM     88  HB2 ASN A   6       3.043   2.885   1.736  1.00 78.94           H  
ATOM     89  HB3 ASN A   6       3.008   4.535   2.383  1.00 78.94           H  
ATOM     90  O   ASN A   6       5.607   5.902   1.795  1.00 78.94           O  
ATOM     91  CG  ASN A   6       3.616   4.354   0.321  1.00 78.94           C  
ATOM     92  ND2 ASN A   6       2.871   5.386   0.004  1.00 78.94           N  
ATOM     93 HD21 ASN A   6       3.003   5.753  -0.928  1.00 78.94           H  
ATOM     94 HD22 ASN A   6       2.391   5.908   0.724  1.00 78.94           H  
ATOM     95  OD1 ASN A   6       4.306   3.819  -0.532  1.00 78.94           O  
ATOM     96  N   VAL A   7       6.512   5.074   3.663  1.00 78.44           N  
ATOM     97  H   VAL A   7       6.587   4.284   4.288  1.00 78.44           H  
ATOM     98  CA  VAL A   7       7.307   6.277   3.977  1.00 78.44           C  
ATOM     99  HA  VAL A   7       7.129   7.037   3.216  1.00 78.44           H  
ATOM    100  C   VAL A   7       8.796   5.942   3.900  1.00 78.44           C  
ATOM    101  CB  VAL A   7       6.891   6.912   5.322  1.00 78.44           C  
ATOM    102  HB  VAL A   7       7.145   6.241   6.142  1.00 78.44           H  
ATOM    103  O   VAL A   7       9.470   5.820   4.914  1.00 78.44           O  
ATOM    104  CG1 VAL A   7       7.589   8.264   5.538  1.00 78.44           C  
ATOM    105 HG11 VAL A   7       7.264   8.702   6.481  1.00 78.44           H  
ATOM    106 HG12 VAL A   7       8.670   8.137   5.585  1.00 78.44           H  
ATOM    107 HG13 VAL A   7       7.347   8.948   4.724  1.00 78.44           H  
ATOM    108  CG2 VAL A   7       5.378   7.177   5.370  1.00 78.44           C  
ATOM    109 HG21 VAL A   7       4.828   6.236   5.347  1.00 78.44           H  
ATOM    110 HG22 VAL A   7       5.081   7.792   4.520  1.00 78.44           H  
ATOM    111 HG23 VAL A   7       5.122   7.696   6.294  1.00 78.44           H  
ATOM    112  N   CYS A   8       9.290   5.697   2.686  1.00 72.12           N  
ATOM    113  H   CYS A   8       8.640   5.729   1.913  1.00 72.12           H  
ATOM    114  CA  CYS A   8      10.723   5.741   2.354  1.00 72.12           C  
ATOM    115  HA  CYS A   8      11.115   6.684   2.737  1.00 72.12           H  
ATOM    116  C   CYS A   8      10.924   5.770   0.827  1.00 72.12           C  
ATOM    117  CB  CYS A   8      11.506   4.595   3.026  1.00 72.12           C  
ATOM    118  HB2 CYS A   8      11.561   3.732   2.362  1.00 72.12           H  
ATOM    119  HB3 CYS A   8      11.027   4.288   3.956  1.00 72.12           H  
ATOM    120  O   CYS A   8      11.750   5.047   0.268  1.00 72.12           O  
ATOM    121  SG  CYS A   8      13.174   5.203   3.419  1.00 72.12           S  
ATOM    122  HG  CYS A   8      13.659   4.057   3.905  1.00 72.12           H  
ATOM    123  N   ARG A   9      10.089   6.553   0.142  1.00 53.91           N  
ATOM    124  H   ARG A   9       9.505   7.198   0.653  1.00 53.91           H  
ATOM    125  CA  ARG A   9      10.239   6.915  -1.264  1.00 53.91           C  
ATOM    126  HA  ARG A   9      11.253   6.682  -1.589  1.00 53.91           H  
ATOM    127  C   ARG A   9      10.113   8.426  -1.364  1.00 53.91           C  
ATOM    128  CB  ARG A   9       9.210   6.180  -2.139  1.00 53.91           C  
ATOM    129  HB2 ARG A   9       8.824   5.312  -1.605  1.00 53.91           H  
ATOM    130  HB3 ARG A   9       8.377   6.848  -2.360  1.00 53.91           H  
ATOM    131  O   ARG A   9       9.251   8.956  -0.627  1.00 53.91           O  
ATOM    132  CG  ARG A   9       9.865   5.704  -3.441  1.00 53.91           C  
ATOM    133  HG2 ARG A   9      10.398   6.540  -3.894  1.00 53.91           H  
ATOM    134  HG3 ARG A   9      10.586   4.918  -3.216  1.00 53.91           H  
ATOM    135  CD  ARG A   9       8.843   5.186  -4.461  1.00 53.91           C  
ATOM    136  HD2 ARG A   9       9.374   4.971  -5.388  1.00 53.91           H  
ATOM    137  HD3 ARG A   9       8.132   5.985  -4.671  1.00 53.91           H  
ATOM    138  NE  ARG A   9       8.104   3.995  -3.987  1.00 53.91           N  
ATOM    139  HE  ARG A   9       7.544   4.139  -3.158  1.00 53.91           H  
ATOM    140  NH1 ARG A   9       8.809   2.485  -5.571  1.00 53.91           N  
ATOM    141 HH11 ARG A   9       9.412   3.196  -5.957  1.00 53.91           H  
ATOM    142 HH12 ARG A   9       8.787   1.554  -5.963  1.00 53.91           H  
ATOM    143  NH2 ARG A   9       7.339   1.859  -4.016  1.00 53.91           N  
ATOM    144 HH21 ARG A   9       7.336   0.929  -4.409  1.00 53.91           H  
ATOM    145 HH22 ARG A   9       6.765   2.075  -3.213  1.00 53.91           H  
ATOM    146  CZ  ARG A   9       8.091   2.792  -4.526  1.00 53.91           C  
ATOM    147  OXT ARG A   9      10.894   8.976  -2.158  1.00 53.91           O  
TER     148      ARG A   9                                                       
END
