# Supplementary material for: Unveiling the Bioactive Potential of the Invasive Jellyfish Phyllorhiza punctata Through Integrative Transcriptomic and Proteomic Analyses
Source: Biomolecules. 2025 Aug 4;15(8):1121. doi: 10.3390/biom15081121 (PMC12383608; doi:10.3390/biom15081121)
Supplement: Supplementary file 1 [file biomolecules-15-01121-s001.zip › Suplementary Material/FileS3/Alphafold2/XP_065062749_6842_relaxed_rank_001_alphafold2_ptm_model_3_seed_000.pdb]

ATOM      1  N   ILE A   1      15.728   3.959   3.325  1.00 73.19           N  
ATOM      2  H   ILE A   1      15.545   4.929   3.110  1.00 73.19           H  
ATOM      3  H2  ILE A   1      16.690   3.741   3.107  1.00 73.19           H  
ATOM      4  H3  ILE A   1      15.112   3.397   2.755  1.00 73.19           H  
ATOM      5  CA  ILE A   1      15.445   3.738   4.763  1.00 73.19           C  
ATOM      6  HA  ILE A   1      15.540   2.678   4.997  1.00 73.19           H  
ATOM      7  C   ILE A   1      13.995   4.143   4.964  1.00 73.19           C  
ATOM      8  CB  ILE A   1      16.430   4.517   5.664  1.00 73.19           C  
ATOM      9  HB  ILE A   1      16.381   5.574   5.403  1.00 73.19           H  
ATOM     10  O   ILE A   1      13.630   5.222   4.520  1.00 73.19           O  
ATOM     11  CG1 ILE A   1      17.871   4.001   5.413  1.00 73.19           C  
ATOM     12 HG12 ILE A   1      18.061   3.904   4.344  1.00 73.19           H  
ATOM     13 HG13 ILE A   1      17.986   3.013   5.858  1.00 73.19           H  
ATOM     14  CG2 ILE A   1      16.063   4.362   7.150  1.00 73.19           C  
ATOM     15 HG21 ILE A   1      16.092   3.315   7.453  1.00 73.19           H  
ATOM     16 HG22 ILE A   1      15.070   4.766   7.349  1.00 73.19           H  
ATOM     17 HG23 ILE A   1      16.760   4.922   7.774  1.00 73.19           H  
ATOM     18  CD1 ILE A   1      18.967   4.923   5.957  1.00 73.19           C  
ATOM     19 HD11 ILE A   1      18.871   5.916   5.518  1.00 73.19           H  
ATOM     20 HD12 ILE A   1      18.905   4.999   7.042  1.00 73.19           H  
ATOM     21 HD13 ILE A   1      19.943   4.515   5.695  1.00 73.19           H  
ATOM     22  N   LEU A   2      13.161   3.217   5.435  1.00 76.56           N  
ATOM     23  H   LEU A   2      13.534   2.376   5.851  1.00 76.56           H  
ATOM     24  CA  LEU A   2      11.705   3.357   5.466  1.00 76.56           C  
ATOM     25  HA  LEU A   2      11.348   3.519   4.449  1.00 76.56           H  
ATOM     26  C   LEU A   2      11.302   4.564   6.329  1.00 76.56           C  
ATOM     27  CB  LEU A   2      11.133   2.027   5.995  1.00 76.56           C  
ATOM     28  HB2 LEU A   2      11.448   1.918   7.033  1.00 76.56           H  
ATOM     29  HB3 LEU A   2      11.567   1.201   5.431  1.00 76.56           H  
ATOM     30  O   LEU A   2      11.726   4.670   7.477  1.00 76.56           O  
ATOM     31  CG  LEU A   2       9.601   1.887   5.941  1.00 76.56           C  
ATOM     32  HG  LEU A   2       9.135   2.754   6.409  1.00 76.56           H  
ATOM     33  CD1 LEU A   2       9.094   1.751   4.503  1.00 76.56           C  
ATOM     34 HD11 LEU A   2       8.013   1.611   4.515  1.00 76.56           H  
ATOM     35 HD12 LEU A   2       9.307   2.658   3.938  1.00 76.56           H  
ATOM     36 HD13 LEU A   2       9.556   0.893   4.015  1.00 76.56           H  
ATOM     37  CD2 LEU A   2       9.192   0.632   6.713  1.00 76.56           C  
ATOM     38 HD21 LEU A   2       9.652  -0.254   6.275  1.00 76.56           H  
ATOM     39 HD22 LEU A   2       9.498   0.725   7.755  1.00 76.56           H  
ATOM     40 HD23 LEU A   2       8.108   0.525   6.685  1.00 76.56           H  
ATOM     41  N   PHE A   3      10.527   5.475   5.742  1.00 79.62           N  
ATOM     42  H   PHE A   3      10.200   5.299   4.803  1.00 79.62           H  
ATOM     43  CA  PHE A   3      10.021   6.676   6.403  1.00 79.62           C  
ATOM     44  HA  PHE A   3      10.853   7.130   6.943  1.00 79.62           H  
ATOM     45  C   PHE A   3       8.944   6.311   7.435  1.00 79.62           C  
ATOM     46  CB  PHE A   3       9.539   7.673   5.340  1.00 79.62           C  
ATOM     47  HB2 PHE A   3       8.897   8.426   5.798  1.00 79.62           H  
ATOM     48  HB3 PHE A   3       8.928   7.153   4.602  1.00 79.62           H  
ATOM     49  O   PHE A   3       8.254   5.303   7.261  1.00 79.62           O  
ATOM     50  CG  PHE A   3      10.690   8.378   4.648  1.00 79.62           C  
ATOM     51  CD1 PHE A   3      11.225   9.561   5.195  1.00 79.62           C  
ATOM     52  HD1 PHE A   3      10.800   9.984   6.093  1.00 79.62           H  
ATOM     53  CD2 PHE A   3      11.251   7.837   3.476  1.00 79.62           C  
ATOM     54  HD2 PHE A   3      10.845   6.932   3.049  1.00 79.62           H  
ATOM     55  CE1 PHE A   3      12.310  10.200   4.571  1.00 79.62           C  
ATOM     56  HE1 PHE A   3      12.711  11.113   4.987  1.00 79.62           H  
ATOM     57  CE2 PHE A   3      12.337   8.477   2.852  1.00 79.62           C  
ATOM     58  HE2 PHE A   3      12.755   8.070   1.943  1.00 79.62           H  
ATOM     59  CZ  PHE A   3      12.866   9.659   3.399  1.00 79.62           C  
ATOM     60  HZ  PHE A   3      13.691  10.160   2.913  1.00 79.62           H  
ATOM     61  N   PRO A   4       8.844   7.083   8.531  1.00 73.38           N  
ATOM     62  CA  PRO A   4       8.134   6.691   9.741  1.00 73.38           C  
ATOM     63  HA  PRO A   4       8.625   5.816  10.165  1.00 73.38           H  
ATOM     64  C   PRO A   4       6.671   6.346   9.470  1.00 73.38           C  
ATOM     65  CB  PRO A   4       8.283   7.863  10.720  1.00 73.38           C  
ATOM     66  HB2 PRO A   4       9.126   7.675  11.385  1.00 73.38           H  
ATOM     67  HB3 PRO A   4       7.377   8.035  11.301  1.00 73.38           H  
ATOM     68  O   PRO A   4       5.978   7.033   8.721  1.00 73.38           O  
ATOM     69  CG  PRO A   4       8.604   9.052   9.816  1.00 73.38           C  
ATOM     70  HG2 PRO A   4       9.172   9.821  10.340  1.00 73.38           H  
ATOM     71  HG3 PRO A   4       7.681   9.464   9.408  1.00 73.38           H  
ATOM     72  CD  PRO A   4       9.415   8.408   8.700  1.00 73.38           C  
ATOM     73  HD2 PRO A   4       9.335   9.017   7.800  1.00 73.38           H  
ATOM     74  HD3 PRO A   4      10.458   8.320   9.004  1.00 73.38           H  
ATOM     75  N   LEU A   5       6.226   5.274  10.128  1.00 80.19           N  
ATOM     76  H   LEU A   5       6.882   4.785  10.719  1.00 80.19           H  
ATOM     77  CA  LEU A   5       4.841   4.829  10.176  1.00 80.19           C  
ATOM     78  HA  LEU A   5       4.497   4.595   9.168  1.00 80.19           H  
ATOM     79  C   LEU A   5       3.979   5.971  10.725  1.00 80.19           C  
ATOM     80  CB  LEU A   5       4.754   3.564  11.057  1.00 80.19           C  
ATOM     81  HB2 LEU A   5       3.704   3.309  11.202  1.00 80.19           H  
ATOM     82  HB3 LEU A   5       5.167   3.800  12.038  1.00 80.19           H  
ATOM     83  O   LEU A   5       3.926   6.211  11.929  1.00 80.19           O  
ATOM     84  CG  LEU A   5       5.490   2.334  10.490  1.00 80.19           C  
ATOM     85  HG  LEU A   5       6.500   2.614  10.192  1.00 80.19           H  
ATOM     86  CD1 LEU A   5       5.605   1.248  11.561  1.00 80.19           C  
ATOM     87 HD11 LEU A   5       6.164   1.630  12.415  1.00 80.19           H  
ATOM     88 HD12 LEU A   5       6.132   0.385  11.155  1.00 80.19           H  
ATOM     89 HD13 LEU A   5       4.612   0.943  11.890  1.00 80.19           H  
ATOM     90  CD2 LEU A   5       4.761   1.743   9.282  1.00 80.19           C  
ATOM     91 HD21 LEU A   5       4.737   2.470   8.470  1.00 80.19           H  
ATOM     92 HD22 LEU A   5       3.741   1.474   9.553  1.00 80.19           H  
ATOM     93 HD23 LEU A   5       5.286   0.855   8.931  1.00 80.19           H  
ATOM     94  N   CYS A   6       3.332   6.698   9.820  1.00 72.75           N  
ATOM     95  H   CYS A   6       3.532   6.524   8.845  1.00 72.75           H  
ATOM     96  CA  CYS A   6       2.225   7.576  10.151  1.00 72.75           C  
ATOM     97  HA  CYS A   6       2.543   8.298  10.903  1.00 72.75           H  
ATOM     98  C   CYS A   6       1.108   6.695  10.717  1.00 72.75           C  
ATOM     99  CB  CYS A   6       1.800   8.307   8.868  1.00 72.75           C  
ATOM    100  HB2 CYS A   6       2.663   8.805   8.428  1.00 72.75           H  
ATOM    101  HB3 CYS A   6       1.406   7.583   8.154  1.00 72.75           H  
ATOM    102  O   CYS A   6       0.633   5.794  10.026  1.00 72.75           O  
ATOM    103  SG  CYS A   6       0.514   9.537   9.219  1.00 72.75           S  
ATOM    104  HG  CYS A   6       1.235  10.339  10.008  1.00 72.75           H  
ATOM    105  N   GLY A   7       0.717   6.917  11.971  1.00 75.62           N  
ATOM    106  H   GLY A   7       1.188   7.625  12.515  1.00 75.62           H  
ATOM    107  CA  GLY A   7      -0.461   6.259  12.530  1.00 75.62           C  
ATOM    108  HA2 GLY A   7      -0.776   5.426  11.902  1.00 75.62           H  
ATOM    109  HA3 GLY A   7      -1.276   6.982  12.550  1.00 75.62           H  
ATOM    110  C   GLY A   7      -0.286   5.721  13.941  1.00 75.62           C  
ATOM    111  O   GLY A   7      -0.404   4.514  14.156  1.00 75.62           O  
ATOM    112  N   LYS A   8      -0.099   6.619  14.905  1.00 62.56           N  
ATOM    113  H   LYS A   8       0.329   7.496  14.648  1.00 62.56           H  
ATOM    114  CA  LYS A   8      -1.133   6.882  15.913  1.00 62.56           C  
ATOM    115  HA  LYS A   8      -2.114   6.638  15.505  1.00 62.56           H  
ATOM    116  C   LYS A   8      -1.229   8.383  16.135  1.00 62.56           C  
ATOM    117  CB  LYS A   8      -0.893   6.142  17.243  1.00 62.56           C  
ATOM    118  HB2 LYS A   8      -1.577   6.551  17.987  1.00 62.56           H  
ATOM    119  HB3 LYS A   8       0.121   6.356  17.580  1.00 62.56           H  
ATOM    120  O   LYS A   8      -0.191   9.048  15.929  1.00 62.56           O  
ATOM    121  CG  LYS A   8      -1.094   4.620  17.199  1.00 62.56           C  
ATOM    122  HG2 LYS A   8      -0.362   4.181  16.522  1.00 62.56           H  
ATOM    123  HG3 LYS A   8      -0.871   4.219  18.188  1.00 62.56           H  
ATOM    124  CD  LYS A   8      -2.529   4.194  16.820  1.00 62.56           C  
ATOM    125  HD2 LYS A   8      -2.986   4.926  16.154  1.00 62.56           H  
ATOM    126  HD3 LYS A   8      -3.144   4.155  17.719  1.00 62.56           H  
ATOM    127  CE  LYS A   8      -2.562   2.855  16.081  1.00 62.56           C  
ATOM    128  HE2 LYS A   8      -3.583   2.667  15.752  1.00 62.56           H  
ATOM    129  HE3 LYS A   8      -1.937   2.952  15.193  1.00 62.56           H  
ATOM    130  NZ  LYS A   8      -2.078   1.744  16.931  1.00 62.56           N  
ATOM    131  HZ1 LYS A   8      -1.127   1.938  17.210  1.00 62.56           H  
ATOM    132  HZ2 LYS A   8      -2.651   1.659  17.758  1.00 62.56           H  
ATOM    133  HZ3 LYS A   8      -2.093   0.877  16.413  1.00 62.56           H  
ATOM    134  OXT LYS A   8      -2.365   8.796  16.427  1.00 62.56           O  
TER     135      LYS A   8                                                       
END
