# Supplementary material for: Unveiling the Bioactive Potential of the Invasive Jellyfish Phyllorhiza punctata Through Integrative Transcriptomic and Proteomic Analyses
Source: Biomolecules. 2025 Aug 4;15(8):1121. doi: 10.3390/biom15081121 (PMC12383608; doi:10.3390/biom15081121)
Supplement: Supplementary file 1 [file biomolecules-15-01121-s001.zip › Suplementary Material/FileS3/Alphafold2/XP_065062955_14706_relaxed_rank_001_alphafold2_ptm_model_1_seed_000.pdb]

ATOM      1  N   VAL A   1      12.780  -3.872  -9.440  1.00 64.81           N  
ATOM      2  H   VAL A   1      13.127  -3.742 -10.380  1.00 64.81           H  
ATOM      3  H2  VAL A   1      12.894  -4.843  -9.185  1.00 64.81           H  
ATOM      4  H3  VAL A   1      13.321  -3.306  -8.802  1.00 64.81           H  
ATOM      5  CA  VAL A   1      11.345  -3.516  -9.373  1.00 64.81           C  
ATOM      6  HA  VAL A   1      11.218  -2.459  -9.603  1.00 64.81           H  
ATOM      7  C   VAL A   1      10.898  -3.759  -7.944  1.00 64.81           C  
ATOM      8  CB  VAL A   1      10.507  -4.325 -10.387  1.00 64.81           C  
ATOM      9  HB  VAL A   1      10.415  -5.362 -10.063  1.00 64.81           H  
ATOM     10  O   VAL A   1      10.583  -4.884  -7.587  1.00 64.81           O  
ATOM     11  CG1 VAL A   1       9.111  -3.715 -10.535  1.00 64.81           C  
ATOM     12 HG11 VAL A   1       8.588  -3.728  -9.579  1.00 64.81           H  
ATOM     13 HG12 VAL A   1       9.173  -2.688 -10.895  1.00 64.81           H  
ATOM     14 HG13 VAL A   1       8.525  -4.300 -11.243  1.00 64.81           H  
ATOM     15  CG2 VAL A   1      11.172  -4.329 -11.770  1.00 64.81           C  
ATOM     16 HG21 VAL A   1      10.507  -4.810 -12.487  1.00 64.81           H  
ATOM     17 HG22 VAL A   1      11.358  -3.311 -12.113  1.00 64.81           H  
ATOM     18 HG23 VAL A   1      12.099  -4.903 -11.766  1.00 64.81           H  
ATOM     19  N   PHE A   2      11.057  -2.761  -7.078  1.00 81.25           N  
ATOM     20  H   PHE A   2      11.260  -1.822  -7.390  1.00 81.25           H  
ATOM     21  CA  PHE A   2      10.705  -2.918  -5.670  1.00 81.25           C  
ATOM     22  HA  PHE A   2      10.903  -3.940  -5.344  1.00 81.25           H  
ATOM     23  C   PHE A   2       9.207  -2.655  -5.528  1.00 81.25           C  
ATOM     24  CB  PHE A   2      11.576  -1.990  -4.812  1.00 81.25           C  
ATOM     25  HB2 PHE A   2      11.370  -0.952  -5.073  1.00 81.25           H  
ATOM     26  HB3 PHE A   2      12.625  -2.182  -5.041  1.00 81.25           H  
ATOM     27  O   PHE A   2       8.774  -1.511  -5.634  1.00 81.25           O  
ATOM     28  CG  PHE A   2      11.378  -2.183  -3.322  1.00 81.25           C  
ATOM     29  CD1 PHE A   2      10.555  -1.302  -2.597  1.00 81.25           C  
ATOM     30  HD1 PHE A   2      10.066  -0.480  -3.098  1.00 81.25           H  
ATOM     31  CD2 PHE A   2      12.018  -3.247  -2.656  1.00 81.25           C  
ATOM     32  HD2 PHE A   2      12.659  -3.925  -3.200  1.00 81.25           H  
ATOM     33  CE1 PHE A   2      10.374  -1.483  -1.214  1.00 81.25           C  
ATOM     34  HE1 PHE A   2       9.754  -0.797  -0.656  1.00 81.25           H  
ATOM     35  CE2 PHE A   2      11.833  -3.429  -1.274  1.00 81.25           C  
ATOM     36  HE2 PHE A   2      12.326  -4.242  -0.762  1.00 81.25           H  
ATOM     37  CZ  PHE A   2      11.009  -2.548  -0.553  1.00 81.25           C  
ATOM     38  HZ  PHE A   2      10.874  -2.682   0.510  1.00 81.25           H  
ATOM     39  N   VAL A   3       8.421  -3.718  -5.355  1.00 79.75           N  
ATOM     40  H   VAL A   3       8.838  -4.637  -5.340  1.00 79.75           H  
ATOM     41  CA  VAL A   3       7.012  -3.618  -4.963  1.00 79.75           C  
ATOM     42  HA  VAL A   3       6.692  -2.577  -5.011  1.00 79.75           H  
ATOM     43  C   VAL A   3       6.925  -4.115  -3.523  1.00 79.75           C  
ATOM     44  CB  VAL A   3       6.068  -4.397  -5.900  1.00 79.75           C  
ATOM     45  HB  VAL A   3       6.299  -5.461  -5.859  1.00 79.75           H  
ATOM     46  O   VAL A   3       6.970  -5.328  -3.303  1.00 79.75           O  
ATOM     47  CG1 VAL A   3       4.606  -4.184  -5.481  1.00 79.75           C  
ATOM     48 HG11 VAL A   3       4.438  -4.567  -4.475  1.00 79.75           H  
ATOM     49 HG12 VAL A   3       3.947  -4.726  -6.159  1.00 79.75           H  
ATOM     50 HG13 VAL A   3       4.353  -3.124  -5.508  1.00 79.75           H  
ATOM     51  CG2 VAL A   3       6.216  -3.927  -7.353  1.00 79.75           C  
ATOM     52 HG21 VAL A   3       6.042  -2.854  -7.421  1.00 79.75           H  
ATOM     53 HG22 VAL A   3       7.218  -4.159  -7.714  1.00 79.75           H  
ATOM     54 HG23 VAL A   3       5.496  -4.449  -7.983  1.00 79.75           H  
ATOM     55  N   PRO A   4       6.851  -3.217  -2.527  1.00 79.06           N  
ATOM     56  CA  PRO A   4       6.602  -3.633  -1.160  1.00 79.06           C  
ATOM     57  HA  PRO A   4       7.288  -4.428  -0.869  1.00 79.06           H  
ATOM     58  C   PRO A   4       5.162  -4.145  -1.094  1.00 79.06           C  
ATOM     59  CB  PRO A   4       6.866  -2.398  -0.297  1.00 79.06           C  
ATOM     60  HB2 PRO A   4       6.232  -2.371   0.589  1.00 79.06           H  
ATOM     61  HB3 PRO A   4       7.916  -2.382  -0.005  1.00 79.06           H  
ATOM     62  O   PRO A   4       4.206  -3.381  -1.233  1.00 79.06           O  
ATOM     63  CG  PRO A   4       6.579  -1.223  -1.234  1.00 79.06           C  
ATOM     64  HG2 PRO A   4       7.197  -0.358  -0.997  1.00 79.06           H  
ATOM     65  HG3 PRO A   4       5.523  -0.958  -1.171  1.00 79.06           H  
ATOM     66  CD  PRO A   4       6.880  -1.764  -2.632  1.00 79.06           C  
ATOM     67  HD2 PRO A   4       7.869  -1.440  -2.952  1.00 79.06           H  
ATOM     68  HD3 PRO A   4       6.123  -1.403  -3.328  1.00 79.06           H  
ATOM     69  N   SER A   5       5.001  -5.456  -0.921  1.00 85.06           N  
ATOM     70  H   SER A   5       5.819  -6.044  -0.850  1.00 85.06           H  
ATOM     71  CA  SER A   5       3.688  -6.042  -0.669  1.00 85.06           C  
ATOM     72  HA  SER A   5       2.967  -5.615  -1.366  1.00 85.06           H  
ATOM     73  C   SER A   5       3.248  -5.679   0.744  1.00 85.06           C  
ATOM     74  CB  SER A   5       3.681  -7.554  -0.903  1.00 85.06           C  
ATOM     75  HB2 SER A   5       4.506  -8.023  -0.366  1.00 85.06           H  
ATOM     76  HB3 SER A   5       2.740  -7.972  -0.544  1.00 85.06           H  
ATOM     77  O   SER A   5       3.647  -6.310   1.714  1.00 85.06           O  
ATOM     78  OG  SER A   5       3.788  -7.797  -2.293  1.00 85.06           O  
ATOM     79  HG  SER A   5       4.611  -7.419  -2.611  1.00 85.06           H  
ATOM     80  N   GLY A   6       2.463  -4.606   0.811  1.00 76.12           N  
ATOM     81  H   GLY A   6       2.522  -4.002   0.004  1.00 76.12           H  
ATOM     82  CA  GLY A   6       1.168  -4.605   1.481  1.00 76.12           C  
ATOM     83  HA2 GLY A   6       0.561  -5.398   1.042  1.00 76.12           H  
ATOM     84  HA3 GLY A   6       0.664  -3.664   1.262  1.00 76.12           H  
ATOM     85  C   GLY A   6       1.149  -4.838   2.987  1.00 76.12           C  
ATOM     86  O   GLY A   6       1.147  -5.968   3.449  1.00 76.12           O  
ATOM     87  N   ALA A   7       1.003  -3.720   3.697  1.00 74.06           N  
ATOM     88  H   ALA A   7       1.254  -2.882   3.191  1.00 74.06           H  
ATOM     89  CA  ALA A   7       0.033  -3.479   4.766  1.00 74.06           C  
ATOM     90  HA  ALA A   7       0.413  -2.626   5.328  1.00 74.06           H  
ATOM     91  C   ALA A   7      -0.224  -4.596   5.800  1.00 74.06           C  
ATOM     92  CB  ALA A   7      -1.270  -2.999   4.111  1.00 74.06           C  
ATOM     93  HB1 ALA A   7      -1.984  -2.718   4.885  1.00 74.06           H  
ATOM     94  HB2 ALA A   7      -1.702  -3.804   3.517  1.00 74.06           H  
ATOM     95  HB3 ALA A   7      -1.080  -2.135   3.473  1.00 74.06           H  
ATOM     96  O   ALA A   7      -0.912  -5.582   5.548  1.00 74.06           O  
ATOM     97  N   CYS A   8       0.220  -4.311   7.029  1.00 77.88           N  
ATOM     98  H   CYS A   8       0.791  -3.483   7.130  1.00 77.88           H  
ATOM     99  CA  CYS A   8      -0.253  -4.919   8.268  1.00 77.88           C  
ATOM    100  HA  CYS A   8       0.076  -5.957   8.317  1.00 77.88           H  
ATOM    101  C   CYS A   8      -1.790  -4.866   8.328  1.00 77.88           C  
ATOM    102  CB  CYS A   8       0.381  -4.120   9.420  1.00 77.88           C  
ATOM    103  HB2 CYS A   8       1.464  -4.099   9.302  1.00 77.88           H  
ATOM    104  HB3 CYS A   8      -0.008  -3.102   9.407  1.00 77.88           H  
ATOM    105  O   CYS A   8      -2.384  -3.783   8.332  1.00 77.88           O  
ATOM    106  SG  CYS A   8      -0.012  -4.875  11.017  1.00 77.88           S  
ATOM    107  HG  CYS A   8       0.460  -3.914  11.816  1.00 77.88           H  
ATOM    108  N   SER A   9      -2.429  -6.033   8.340  1.00 78.38           N  
ATOM    109  H   SER A   9      -1.880  -6.881   8.354  1.00 78.38           H  
ATOM    110  CA  SER A   9      -3.850  -6.140   8.652  1.00 78.38           C  
ATOM    111  HA  SER A   9      -4.381  -5.337   8.141  1.00 78.38           H  
ATOM    112  C   SER A   9      -4.006  -5.970  10.165  1.00 78.38           C  
ATOM    113  CB  SER A   9      -4.398  -7.472   8.140  1.00 78.38           C  
ATOM    114  HB2 SER A   9      -3.995  -7.661   7.145  1.00 78.38           H  
ATOM    115  HB3 SER A   9      -4.100  -8.283   8.805  1.00 78.38           H  
ATOM    116  O   SER A   9      -3.233  -6.569  10.906  1.00 78.38           O  
ATOM    117  OG  SER A   9      -5.804  -7.402   8.041  1.00 78.38           O  
ATOM    118  HG  SER A   9      -6.161  -7.688   8.885  1.00 78.38           H  
ATOM    119  N   LYS A  10      -4.941  -5.096  10.567  1.00 72.69           N  
ATOM    120  H   LYS A  10      -5.517  -4.695   9.842  1.00 72.69           H  
ATOM    121  CA  LYS A  10      -5.228  -4.697  11.959  1.00 72.69           C  
ATOM    122  HA  LYS A  10      -4.475  -3.990  12.306  1.00 72.69           H  
ATOM    123  C   LYS A  10      -5.178  -5.845  12.964  1.00 72.69           C  
ATOM    124  CB  LYS A  10      -6.633  -4.085  12.072  1.00 72.69           C  
ATOM    125  HB2 LYS A  10      -6.865  -4.009  13.134  1.00 72.69           H  
ATOM    126  HB3 LYS A  10      -7.356  -4.770  11.630  1.00 72.69           H  
ATOM    127  O   LYS A  10      -5.683  -6.933  12.611  1.00 72.69           O  
ATOM    128  CG  LYS A  10      -6.789  -2.693  11.456  1.00 72.69           C  
ATOM    129  HG2 LYS A  10      -6.758  -2.769  10.369  1.00 72.69           H  
ATOM    130  HG3 LYS A  10      -5.980  -2.048  11.799  1.00 72.69           H  
ATOM    131  CD  LYS A  10      -8.136  -2.112  11.912  1.00 72.69           C  
ATOM    132  HD2 LYS A  10      -8.947  -2.789  11.645  1.00 72.69           H  
ATOM    133  HD3 LYS A  10      -8.113  -2.033  12.999  1.00 72.69           H  
ATOM    134  CE  LYS A  10      -8.397  -0.714  11.346  1.00 72.69           C  
ATOM    135  HE2 LYS A  10      -9.135  -0.223  11.981  1.00 72.69           H  
ATOM    136  HE3 LYS A  10      -7.473  -0.139  11.405  1.00 72.69           H  
ATOM    137  NZ  LYS A  10      -8.897  -0.772   9.952  1.00 72.69           N  
ATOM    138  HZ1 LYS A  10      -9.771  -1.277   9.916  1.00 72.69           H  
ATOM    139  HZ2 LYS A  10      -9.036   0.158   9.582  1.00 72.69           H  
ATOM    140  HZ3 LYS A  10      -8.228  -1.259   9.371  1.00 72.69           H  
ATOM    141  OXT LYS A  10      -4.781  -5.516  14.101  1.00 72.69           O  
TER     142      LYS A  10                                                       
END
