# Supplementary material for: Unveiling the Bioactive Potential of the Invasive Jellyfish Phyllorhiza punctata Through Integrative Transcriptomic and Proteomic Analyses
Source: Biomolecules. 2025 Aug 4;15(8):1121. doi: 10.3390/biom15081121 (PMC12383608; doi:10.3390/biom15081121)
Supplement: Supplementary file 1 [file biomolecules-15-01121-s001.zip › Suplementary Material/FileS3/Alphafold2/XP_065063041_11558_relaxed_rank_001_alphafold2_ptm_model_5_seed_000.pdb]

ATOM      1  N   SER A   1       1.920  -6.989   8.388  1.00 72.56           N  
ATOM      2  H   SER A   1       1.738  -6.293   9.097  1.00 72.56           H  
ATOM      3  H2  SER A   1       2.901  -7.227   8.382  1.00 72.56           H  
ATOM      4  H3  SER A   1       1.670  -6.615   7.484  1.00 72.56           H  
ATOM      5  CA  SER A   1       1.096  -8.184   8.673  1.00 72.56           C  
ATOM      6  HA  SER A   1       1.453  -8.649   9.592  1.00 72.56           H  
ATOM      7  C   SER A   1       1.217  -9.171   7.535  1.00 72.56           C  
ATOM      8  CB  SER A   1      -0.367  -7.788   8.868  1.00 72.56           C  
ATOM      9  HB2 SER A   1      -0.946  -8.649   9.205  1.00 72.56           H  
ATOM     10  HB3 SER A   1      -0.786  -7.399   7.941  1.00 72.56           H  
ATOM     11  O   SER A   1       1.336  -8.715   6.409  1.00 72.56           O  
ATOM     12  OG  SER A   1      -0.371  -6.784   9.855  1.00 72.56           O  
ATOM     13  HG  SER A   1      -1.271  -6.588  10.123  1.00 72.56           H  
ATOM     14  N   PHE A   2       1.171 -10.477   7.810  1.00 87.81           N  
ATOM     15  H   PHE A   2       1.115 -10.769   8.776  1.00 87.81           H  
ATOM     16  CA  PHE A   2       1.169 -11.575   6.824  1.00 87.81           C  
ATOM     17  HA  PHE A   2       2.187 -11.783   6.497  1.00 87.81           H  
ATOM     18  C   PHE A   2       0.333 -11.282   5.556  1.00 87.81           C  
ATOM     19  CB  PHE A   2       0.635 -12.801   7.580  1.00 87.81           C  
ATOM     20  HB2 PHE A   2       1.350 -13.070   8.358  1.00 87.81           H  
ATOM     21  HB3 PHE A   2      -0.296 -12.532   8.080  1.00 87.81           H  
ATOM     22  O   PHE A   2       0.783 -11.538   4.446  1.00 87.81           O  
ATOM     23  CG  PHE A   2       0.372 -14.028   6.737  1.00 87.81           C  
ATOM     24  CD1 PHE A   2      -0.945 -14.345   6.353  1.00 87.81           C  
ATOM     25  HD1 PHE A   2      -1.773 -13.715   6.644  1.00 87.81           H  
ATOM     26  CD2 PHE A   2       1.436 -14.865   6.353  1.00 87.81           C  
ATOM     27  HD2 PHE A   2       2.450 -14.632   6.643  1.00 87.81           H  
ATOM     28  CE1 PHE A   2      -1.196 -15.494   5.585  1.00 87.81           C  
ATOM     29  HE1 PHE A   2      -2.204 -15.738   5.283  1.00 87.81           H  
ATOM     30  CE2 PHE A   2       1.182 -16.014   5.586  1.00 87.81           C  
ATOM     31  HE2 PHE A   2       1.996 -16.655   5.283  1.00 87.81           H  
ATOM     32  CZ  PHE A   2      -0.133 -16.328   5.202  1.00 87.81           C  
ATOM     33  HZ  PHE A   2      -0.325 -17.209   4.607  1.00 87.81           H  
ATOM     34  N   MET A   3      -0.811 -10.607   5.725  1.00 91.44           N  
ATOM     35  H   MET A   3      -1.161 -10.518   6.669  1.00 91.44           H  
ATOM     36  CA  MET A   3      -1.664 -10.089   4.645  1.00 91.44           C  
ATOM     37  HA  MET A   3      -2.124 -10.935   4.134  1.00 91.44           H  
ATOM     38  C   MET A   3      -0.928  -9.257   3.572  1.00 91.44           C  
ATOM     39  CB  MET A   3      -2.763  -9.235   5.305  1.00 91.44           C  
ATOM     40  HB2 MET A   3      -2.315  -8.341   5.739  1.00 91.44           H  
ATOM     41  HB3 MET A   3      -3.228  -9.808   6.106  1.00 91.44           H  
ATOM     42  O   MET A   3      -1.231  -9.360   2.392  1.00 91.44           O  
ATOM     43  CG  MET A   3      -3.864  -8.808   4.333  1.00 91.44           C  
ATOM     44  HG2 MET A   3      -4.561  -8.162   4.867  1.00 91.44           H  
ATOM     45  HG3 MET A   3      -3.436  -8.229   3.514  1.00 91.44           H  
ATOM     46  SD  MET A   3      -4.777 -10.209   3.640  1.00 91.44           S  
ATOM     47  CE  MET A   3      -6.476  -9.716   4.030  1.00 91.44           C  
ATOM     48  HE1 MET A   3      -7.164 -10.484   3.676  1.00 91.44           H  
ATOM     49  HE2 MET A   3      -6.708  -8.774   3.533  1.00 91.44           H  
ATOM     50  HE3 MET A   3      -6.591  -9.599   5.107  1.00 91.44           H  
ATOM     51  N   GLY A   4       0.050  -8.436   3.963  1.00 95.06           N  
ATOM     52  H   GLY A   4       0.334  -8.462   4.932  1.00 95.06           H  
ATOM     53  CA  GLY A   4       0.838  -7.618   3.037  1.00 95.06           C  
ATOM     54  HA2 GLY A   4       1.293  -6.794   3.587  1.00 95.06           H  
ATOM     55  HA3 GLY A   4       0.184  -7.200   2.272  1.00 95.06           H  
ATOM     56  C   GLY A   4       1.960  -8.382   2.329  1.00 95.06           C  
ATOM     57  O   GLY A   4       2.425  -7.922   1.293  1.00 95.06           O  
ATOM     58  N   ALA A   5       2.381  -9.537   2.859  1.00 92.00           N  
ATOM     59  H   ALA A   5       1.880  -9.931   3.642  1.00 92.00           H  
ATOM     60  CA  ALA A   5       3.369 -10.385   2.195  1.00 92.00           C  
ATOM     61  HA  ALA A   5       4.169  -9.759   1.799  1.00 92.00           H  
ATOM     62  C   ALA A   5       2.723 -11.091   0.995  1.00 92.00           C  
ATOM     63  CB  ALA A   5       3.990 -11.348   3.217  1.00 92.00           C  
ATOM     64  HB1 ALA A   5       3.233 -12.025   3.613  1.00 92.00           H  
ATOM     65  HB2 ALA A   5       4.757 -11.942   2.720  1.00 92.00           H  
ATOM     66  HB3 ALA A   5       4.449 -10.787   4.031  1.00 92.00           H  
ATOM     67  O   ALA A   5       3.194 -10.928  -0.121  1.00 92.00           O  
ATOM     68  N   LEU A   6       1.554 -11.712   1.197  1.00 94.50           N  
ATOM     69  H   LEU A   6       1.202 -11.765   2.142  1.00 94.50           H  
ATOM     70  CA  LEU A   6       0.866 -12.504   0.170  1.00 94.50           C  
ATOM     71  HA  LEU A   6       1.584 -13.227  -0.217  1.00 94.50           H  
ATOM     72  C   LEU A   6       0.368 -11.692  -1.043  1.00 94.50           C  
ATOM     73  CB  LEU A   6      -0.296 -13.244   0.861  1.00 94.50           C  
ATOM     74  HB2 LEU A   6      -1.084 -12.520   1.070  1.00 94.50           H  
ATOM     75  HB3 LEU A   6       0.052 -13.642   1.815  1.00 94.50           H  
ATOM     76  O   LEU A   6       0.221 -12.243  -2.127  1.00 94.50           O  
ATOM     77  CG  LEU A   6      -0.891 -14.411   0.049  1.00 94.50           C  
ATOM     78  HG  LEU A   6      -1.183 -14.072  -0.945  1.00 94.50           H  
ATOM     79  CD1 LEU A   6       0.095 -15.575  -0.079  1.00 94.50           C  
ATOM     80 HD11 LEU A   6      -0.385 -16.408  -0.594  1.00 94.50           H  
ATOM     81 HD12 LEU A   6       0.433 -15.902   0.905  1.00 94.50           H  
ATOM     82 HD13 LEU A   6       0.955 -15.271  -0.675  1.00 94.50           H  
ATOM     83  CD2 LEU A   6      -2.144 -14.930   0.755  1.00 94.50           C  
ATOM     84 HD21 LEU A   6      -2.878 -14.128   0.836  1.00 94.50           H  
ATOM     85 HD22 LEU A   6      -2.580 -15.742   0.172  1.00 94.50           H  
ATOM     86 HD23 LEU A   6      -1.891 -15.296   1.750  1.00 94.50           H  
ATOM     87  N   VAL A   7       0.096 -10.390  -0.884  1.00 93.44           N  
ATOM     88  H   VAL A   7       0.190  -9.986   0.037  1.00 93.44           H  
ATOM     89  CA  VAL A   7      -0.334  -9.541  -2.014  1.00 93.44           C  
ATOM     90  HA  VAL A   7      -0.922 -10.164  -2.688  1.00 93.44           H  
ATOM     91  C   VAL A   7       0.841  -9.020  -2.847  1.00 93.44           C  
ATOM     92  CB  VAL A   7      -1.253  -8.399  -1.526  1.00 93.44           C  
ATOM     93  HB  VAL A   7      -1.714  -8.707  -0.587  1.00 93.44           H  
ATOM     94  O   VAL A   7       0.655  -8.635  -3.998  1.00 93.44           O  
ATOM     95  CG1 VAL A   7      -0.531  -7.067  -1.269  1.00 93.44           C  
ATOM     96 HG11 VAL A   7      -0.171  -6.639  -2.205  1.00 93.44           H  
ATOM     97 HG12 VAL A   7      -1.224  -6.362  -0.810  1.00 93.44           H  
ATOM     98 HG13 VAL A   7       0.308  -7.226  -0.593  1.00 93.44           H  
ATOM     99  CG2 VAL A   7      -2.397  -8.158  -2.515  1.00 93.44           C  
ATOM    100 HG21 VAL A   7      -3.054  -7.373  -2.141  1.00 93.44           H  
ATOM    101 HG22 VAL A   7      -1.995  -7.860  -3.484  1.00 93.44           H  
ATOM    102 HG23 VAL A   7      -2.977  -9.072  -2.637  1.00 93.44           H  
ATOM    103  N   SER A   8       2.039  -8.960  -2.259  1.00 88.56           N  
ATOM    104  H   SER A   8       2.151  -9.399  -1.357  1.00 88.56           H  
ATOM    105  CA  SER A   8       3.213  -8.333  -2.876  1.00 88.56           C  
ATOM    106  HA  SER A   8       2.887  -7.692  -3.695  1.00 88.56           H  
ATOM    107  C   SER A   8       4.183  -9.353  -3.475  1.00 88.56           C  
ATOM    108  CB  SER A   8       3.899  -7.435  -1.845  1.00 88.56           C  
ATOM    109  HB2 SER A   8       3.142  -6.836  -1.339  1.00 88.56           H  
ATOM    110  HB3 SER A   8       4.402  -8.057  -1.104  1.00 88.56           H  
ATOM    111  O   SER A   8       4.947  -8.985  -4.371  1.00 88.56           O  
ATOM    112  OG  SER A   8       4.832  -6.561  -2.453  1.00 88.56           O  
ATOM    113  HG  SER A   8       5.210  -6.004  -1.768  1.00 88.56           H  
ATOM    114  N   LYS A   9       4.167 -10.609  -3.003  1.00 68.19           N  
ATOM    115  H   LYS A   9       3.607 -10.818  -2.189  1.00 68.19           H  
ATOM    116  CA  LYS A   9       4.897 -11.761  -3.559  1.00 68.19           C  
ATOM    117  HA  LYS A   9       4.523 -11.988  -4.557  1.00 68.19           H  
ATOM    118  C   LYS A   9       4.655 -13.029  -2.748  1.00 68.19           C  
ATOM    119  CB  LYS A   9       6.407 -11.471  -3.591  1.00 68.19           C  
ATOM    120  HB2 LYS A   9       6.961 -12.328  -3.207  1.00 68.19           H  
ATOM    121  HB3 LYS A   9       6.633 -10.628  -2.938  1.00 68.19           H  
ATOM    122  O   LYS A   9       4.733 -12.948  -1.504  1.00 68.19           O  
ATOM    123  CG  LYS A   9       6.882 -11.205  -5.026  1.00 68.19           C  
ATOM    124  HG2 LYS A   9       7.186 -12.150  -5.475  1.00 68.19           H  
ATOM    125  HG3 LYS A   9       6.081 -10.787  -5.635  1.00 68.19           H  
ATOM    126  CD  LYS A   9       8.057 -10.232  -5.015  1.00 68.19           C  
ATOM    127  HD2 LYS A   9       7.718  -9.287  -4.592  1.00 68.19           H  
ATOM    128  HD3 LYS A   9       8.864 -10.638  -4.405  1.00 68.19           H  
ATOM    129  CE  LYS A   9       8.529 -10.018  -6.451  1.00 68.19           C  
ATOM    130  HE2 LYS A   9       8.938 -10.957  -6.825  1.00 68.19           H  
ATOM    131  HE3 LYS A   9       7.660  -9.764  -7.057  1.00 68.19           H  
ATOM    132  NZ  LYS A   9       9.535  -8.935  -6.518  1.00 68.19           N  
ATOM    133  HZ1 LYS A   9       9.836  -8.794  -7.472  1.00 68.19           H  
ATOM    134  HZ2 LYS A   9      10.332  -9.165  -5.942  1.00 68.19           H  
ATOM    135  HZ3 LYS A   9       9.121  -8.079  -6.175  1.00 68.19           H  
ATOM    136  OXT LYS A   9       4.489 -14.063  -3.421  1.00 68.19           O  
TER     137      LYS A   9                                                       
END
