# Supplementary material for: Unveiling the Bioactive Potential of the Invasive Jellyfish Phyllorhiza punctata Through Integrative Transcriptomic and Proteomic Analyses
Source: Biomolecules. 2025 Aug 4;15(8):1121. doi: 10.3390/biom15081121 (PMC12383608; doi:10.3390/biom15081121)
Supplement: Supplementary file 1 [file biomolecules-15-01121-s001.zip › Suplementary Material/FileS3/Alphafold2/XP_065063046_14078_relaxed_rank_001_alphafold2_ptm_model_3_seed_000.pdb]

ATOM      1  N   THR A   1       1.258  -6.462   9.217  1.00 65.81           N  
ATOM      2  H   THR A   1       1.722  -5.565   9.200  1.00 65.81           H  
ATOM      3  H2  THR A   1       1.727  -7.072   9.871  1.00 65.81           H  
ATOM      4  H3  THR A   1       0.301  -6.356   9.522  1.00 65.81           H  
ATOM      5  CA  THR A   1       1.291  -7.114   7.888  1.00 65.81           C  
ATOM      6  HA  THR A   1       2.310  -7.082   7.503  1.00 65.81           H  
ATOM      7  C   THR A   1       0.384  -6.413   6.889  1.00 65.81           C  
ATOM      8  CB  THR A   1       0.903  -8.591   8.017  1.00 65.81           C  
ATOM      9  HB  THR A   1      -0.181  -8.701   8.050  1.00 65.81           H  
ATOM     10  O   THR A   1      -0.202  -7.055   6.032  1.00 65.81           O  
ATOM     11  CG2 THR A   1       1.500  -9.478   6.928  1.00 65.81           C  
ATOM     12 HG21 THR A   1       1.117  -9.197   5.947  1.00 65.81           H  
ATOM     13 HG22 THR A   1       1.225 -10.517   7.109  1.00 65.81           H  
ATOM     14 HG23 THR A   1       2.587  -9.393   6.922  1.00 65.81           H  
ATOM     15  OG1 THR A   1       1.431  -9.048   9.236  1.00 65.81           O  
ATOM     16  HG1 THR A   1       1.322 -10.002   9.255  1.00 65.81           H  
ATOM     17  N   THR A   2       0.279  -5.087   6.962  1.00 77.00           N  
ATOM     18  H   THR A   2       0.785  -4.541   7.645  1.00 77.00           H  
ATOM     19  CA  THR A   2      -0.521  -4.323   6.003  1.00 77.00           C  
ATOM     20  HA  THR A   2      -0.679  -4.905   5.095  1.00 77.00           H  
ATOM     21  C   THR A   2       0.309  -3.113   5.634  1.00 77.00           C  
ATOM     22  CB  THR A   2      -1.909  -3.944   6.558  1.00 77.00           C  
ATOM     23  HB  THR A   2      -1.833  -3.077   7.215  1.00 77.00           H  
ATOM     24  O   THR A   2       0.187  -2.057   6.243  1.00 77.00           O  
ATOM     25  CG2 THR A   2      -2.885  -3.642   5.423  1.00 77.00           C  
ATOM     26 HG21 THR A   2      -3.841  -3.319   5.835  1.00 77.00           H  
ATOM     27 HG22 THR A   2      -3.036  -4.530   4.808  1.00 77.00           H  
ATOM     28 HG23 THR A   2      -2.490  -2.839   4.800  1.00 77.00           H  
ATOM     29  OG1 THR A   2      -2.451  -5.012   7.305  1.00 77.00           O  
ATOM     30  HG1 THR A   2      -3.404  -4.895   7.313  1.00 77.00           H  
ATOM     31  N   CYS A   3       1.250  -3.303   4.710  1.00 74.12           N  
ATOM     32  H   CYS A   3       1.323  -4.202   4.255  1.00 74.12           H  
ATOM     33  CA  CYS A   3       1.845  -2.163   4.032  1.00 74.12           C  
ATOM     34  HA  CYS A   3       2.290  -1.489   4.763  1.00 74.12           H  
ATOM     35  C   CYS A   3       0.723  -1.467   3.252  1.00 74.12           C  
ATOM     36  CB  CYS A   3       2.934  -2.628   3.063  1.00 74.12           C  
ATOM     37  HB2 CYS A   3       2.960  -1.924   2.231  1.00 74.12           H  
ATOM     38  HB3 CYS A   3       2.673  -3.598   2.639  1.00 74.12           H  
ATOM     39  O   CYS A   3       0.080  -2.128   2.431  1.00 74.12           O  
ATOM     40  SG  CYS A   3       4.600  -2.697   3.744  1.00 74.12           S  
ATOM     41  N   PRO A   4       0.443  -0.179   3.491  1.00 67.75           N  
ATOM     42  CA  PRO A   4      -0.471   0.556   2.635  1.00 67.75           C  
ATOM     43  HA  PRO A   4      -1.430   0.038   2.593  1.00 67.75           H  
ATOM     44  C   PRO A   4       0.128   0.624   1.223  1.00 67.75           C  
ATOM     45  CB  PRO A   4      -0.672   1.913   3.312  1.00 67.75           C  
ATOM     46  HB2 PRO A   4      -1.539   1.861   3.970  1.00 67.75           H  
ATOM     47  HB3 PRO A   4      -0.795   2.719   2.588  1.00 67.75           H  
ATOM     48  O   PRO A   4       1.288   0.986   1.044  1.00 67.75           O  
ATOM     49  CG  PRO A   4       0.589   2.098   4.156  1.00 67.75           C  
ATOM     50  HG2 PRO A   4       1.361   2.564   3.544  1.00 67.75           H  
ATOM     51  HG3 PRO A   4       0.398   2.698   5.045  1.00 67.75           H  
ATOM     52  CD  PRO A   4       1.021   0.679   4.513  1.00 67.75           C  
ATOM     53  HD2 PRO A   4       0.620   0.407   5.490  1.00 67.75           H  
ATOM     54  HD3 PRO A   4       2.109   0.623   4.519  1.00 67.75           H  
ATOM     55  N   ILE A   5      -0.678   0.240   0.229  1.00 72.88           N  
ATOM     56  H   ILE A   5      -1.599  -0.073   0.503  1.00 72.88           H  
ATOM     57  CA  ILE A   5      -0.321   0.030  -1.191  1.00 72.88           C  
ATOM     58  HA  ILE A   5       0.356  -0.821  -1.265  1.00 72.88           H  
ATOM     59  C   ILE A   5       0.405   1.235  -1.818  1.00 72.88           C  
ATOM     60  CB  ILE A   5      -1.633  -0.305  -1.953  1.00 72.88           C  
ATOM     61  HB  ILE A   5      -2.355   0.478  -1.724  1.00 72.88           H  
ATOM     62  O   ILE A   5       1.147   1.096  -2.785  1.00 72.88           O  
ATOM     63  CG1 ILE A   5      -2.212  -1.661  -1.473  1.00 72.88           C  
ATOM     64 HG12 ILE A   5      -1.664  -2.477  -1.943  1.00 72.88           H  
ATOM     65 HG13 ILE A   5      -2.091  -1.770  -0.395  1.00 72.88           H  
ATOM     66  CG2 ILE A   5      -1.457  -0.337  -3.482  1.00 72.88           C  
ATOM     67 HG21 ILE A   5      -2.377  -0.650  -3.975  1.00 72.88           H  
ATOM     68 HG22 ILE A   5      -0.656  -1.025  -3.753  1.00 72.88           H  
ATOM     69 HG23 ILE A   5      -1.210   0.656  -3.859  1.00 72.88           H  
ATOM     70  CD1 ILE A   5      -3.710  -1.824  -1.765  1.00 72.88           C  
ATOM     71 HD11 ILE A   5      -4.054  -2.772  -1.351  1.00 72.88           H  
ATOM     72 HD12 ILE A   5      -4.270  -1.013  -1.299  1.00 72.88           H  
ATOM     73 HD13 ILE A   5      -3.899  -1.827  -2.838  1.00 72.88           H  
ATOM     74  N   THR A   6       0.220   2.426  -1.255  1.00 73.88           N  
ATOM     75  H   THR A   6      -0.354   2.487  -0.426  1.00 73.88           H  
ATOM     76  CA  THR A   6       0.842   3.674  -1.706  1.00 73.88           C  
ATOM     77  HA  THR A   6       0.795   3.715  -2.794  1.00 73.88           H  
ATOM     78  C   THR A   6       2.316   3.806  -1.344  1.00 73.88           C  
ATOM     79  CB  THR A   6       0.067   4.867  -1.139  1.00 73.88           C  
ATOM     80  HB  THR A   6       0.683   5.765  -1.181  1.00 73.88           H  
ATOM     81  O   THR A   6       3.015   4.639  -1.923  1.00 73.88           O  
ATOM     82  CG2 THR A   6      -1.204   5.103  -1.950  1.00 73.88           C  
ATOM     83 HG21 THR A   6      -1.849   4.226  -1.907  1.00 73.88           H  
ATOM     84 HG22 THR A   6      -1.739   5.964  -1.550  1.00 73.88           H  
ATOM     85 HG23 THR A   6      -0.944   5.308  -2.988  1.00 73.88           H  
ATOM     86  OG1 THR A   6      -0.331   4.621   0.197  1.00 73.88           O  
ATOM     87  HG1 THR A   6      -0.639   5.455   0.560  1.00 73.88           H  
ATOM     88  N   CYS A   7       2.833   2.978  -0.441  1.00 67.38           N  
ATOM     89  H   CYS A   7       2.232   2.313   0.023  1.00 67.38           H  
ATOM     90  CA  CYS A   7       4.261   2.893  -0.209  1.00 67.38           C  
ATOM     91  HA  CYS A   7       4.699   3.890  -0.265  1.00 67.38           H  
ATOM     92  C   CYS A   7       4.882   2.043  -1.324  1.00 67.38           C  
ATOM     93  CB  CYS A   7       4.516   2.347   1.202  1.00 67.38           C  
ATOM     94  HB2 CYS A   7       4.025   1.380   1.308  1.00 67.38           H  
ATOM     95  HB3 CYS A   7       5.586   2.207   1.363  1.00 67.38           H  
ATOM     96  O   CYS A   7       5.129   0.853  -1.139  1.00 67.38           O  
ATOM     97  SG  CYS A   7       3.858   3.499   2.445  1.00 67.38           S  
ATOM     98  HG  CYS A   7       4.650   4.537   2.161  1.00 67.38           H  
ATOM     99  N   GLY A   8       5.249   2.670  -2.449  1.00 68.12           N  
ATOM    100  H   GLY A   8       4.914   3.614  -2.579  1.00 68.12           H  
ATOM    101  CA  GLY A   8       6.160   2.107  -3.469  1.00 68.12           C  
ATOM    102  HA2 GLY A   8       5.715   1.196  -3.870  1.00 68.12           H  
ATOM    103  HA3 GLY A   8       6.273   2.823  -4.284  1.00 68.12           H  
ATOM    104  C   GLY A   8       7.568   1.755  -2.942  1.00 68.12           C  
ATOM    105  O   GLY A   8       8.503   1.558  -3.710  1.00 68.12           O  
ATOM    106  N   PHE A   9       7.699   1.692  -1.618  1.00 68.31           N  
ATOM    107  H   PHE A   9       6.837   1.772  -1.098  1.00 68.31           H  
ATOM    108  CA  PHE A   9       8.870   1.422  -0.812  1.00 68.31           C  
ATOM    109  HA  PHE A   9       9.726   1.234  -1.459  1.00 68.31           H  
ATOM    110  C   PHE A   9       8.694   0.196   0.082  1.00 68.31           C  
ATOM    111  CB  PHE A   9       9.166   2.645   0.065  1.00 68.31           C  
ATOM    112  HB2 PHE A   9       8.306   2.844   0.705  1.00 68.31           H  
ATOM    113  HB3 PHE A   9      10.009   2.425   0.720  1.00 68.31           H  
ATOM    114  O   PHE A   9       9.595  -0.042   0.868  1.00 68.31           O  
ATOM    115  CG  PHE A   9       9.511   3.887  -0.714  1.00 68.31           C  
ATOM    116  CD1 PHE A   9      10.828   4.076  -1.169  1.00 68.31           C  
ATOM    117  HD1 PHE A   9      11.584   3.334  -0.959  1.00 68.31           H  
ATOM    118  CD2 PHE A   9       8.523   4.851  -0.983  1.00 68.31           C  
ATOM    119  HD2 PHE A   9       7.512   4.707  -0.632  1.00 68.31           H  
ATOM    120  CE1 PHE A   9      11.160   5.236  -1.888  1.00 68.31           C  
ATOM    121  HE1 PHE A   9      12.172   5.386  -2.233  1.00 68.31           H  
ATOM    122  CE2 PHE A   9       8.856   6.009  -1.706  1.00 68.31           C  
ATOM    123  HE2 PHE A   9       8.101   6.753  -1.913  1.00 68.31           H  
ATOM    124  CZ  PHE A   9      10.174   6.201  -2.155  1.00 68.31           C  
ATOM    125  HZ  PHE A   9      10.430   7.093  -2.707  1.00 68.31           H  
ATOM    126  N   CYS A  10       7.615  -0.602  -0.015  1.00 64.62           N  
ATOM    127  H   CYS A  10       6.856  -0.353  -0.632  1.00 64.62           H  
ATOM    128  CA  CYS A  10       7.586  -1.919   0.656  1.00 64.62           C  
ATOM    129  HA  CYS A  10       8.097  -1.804   1.611  1.00 64.62           H  
ATOM    130  C   CYS A  10       8.451  -2.964  -0.073  1.00 64.62           C  
ATOM    131  CB  CYS A  10       6.164  -2.369   1.025  1.00 64.62           C  
ATOM    132  HB2 CYS A  10       5.491  -2.247   0.177  1.00 64.62           H  
ATOM    133  HB3 CYS A  10       6.199  -3.423   1.300  1.00 64.62           H  
ATOM    134  O   CYS A  10       8.029  -4.092  -0.332  1.00 64.62           O  
ATOM    135  SG  CYS A  10       5.564  -1.433   2.464  1.00 64.62           S  
ATOM    136  N   LYS A  11       9.664  -2.524  -0.414  1.00 61.22           N  
ATOM    137  H   LYS A  11       9.846  -1.603  -0.042  1.00 61.22           H  
ATOM    138  CA  LYS A  11      10.876  -3.327  -0.355  1.00 61.22           C  
ATOM    139  HA  LYS A  11      10.690  -4.343  -0.701  1.00 61.22           H  
ATOM    140  C   LYS A  11      11.334  -3.452   1.097  1.00 61.22           C  
ATOM    141  CB  LYS A  11      11.988  -2.659  -1.170  1.00 61.22           C  
ATOM    142  HB2 LYS A  11      12.100  -1.620  -0.862  1.00 61.22           H  
ATOM    143  HB3 LYS A  11      12.916  -3.182  -0.942  1.00 61.22           H  
ATOM    144  O   LYS A  11      10.949  -2.586   1.912  1.00 61.22           O  
ATOM    145  CG  LYS A  11      11.726  -2.742  -2.675  1.00 61.22           C  
ATOM    146  HG2 LYS A  11      10.943  -2.037  -2.954  1.00 61.22           H  
ATOM    147  HG3 LYS A  11      11.405  -3.753  -2.928  1.00 61.22           H  
ATOM    148  CD  LYS A  11      13.019  -2.427  -3.430  1.00 61.22           C  
ATOM    149  HD2 LYS A  11      13.809  -3.091  -3.082  1.00 61.22           H  
ATOM    150  HD3 LYS A  11      13.302  -1.394  -3.229  1.00 61.22           H  
ATOM    151  CE  LYS A  11      12.798  -2.637  -4.928  1.00 61.22           C  
ATOM    152  HE2 LYS A  11      11.973  -2.000  -5.246  1.00 61.22           H  
ATOM    153  HE3 LYS A  11      12.503  -3.674  -5.091  1.00 61.22           H  
ATOM    154  NZ  LYS A  11      14.024  -2.317  -5.696  1.00 61.22           N  
ATOM    155  HZ1 LYS A  11      14.781  -2.918  -5.404  1.00 61.22           H  
ATOM    156  HZ2 LYS A  11      14.294  -1.358  -5.533  1.00 61.22           H  
ATOM    157  HZ3 LYS A  11      13.864  -2.449  -6.685  1.00 61.22           H  
ATOM    158  OXT LYS A  11      12.092  -4.412   1.322  1.00 61.22           O  
TER     159      LYS A  11                                                       
END
