# Supplementary material for: Unveiling the Bioactive Potential of the Invasive Jellyfish Phyllorhiza punctata Through Integrative Transcriptomic and Proteomic Analyses
Source: Biomolecules. 2025 Aug 4;15(8):1121. doi: 10.3390/biom15081121 (PMC12383608; doi:10.3390/biom15081121)
Supplement: Supplementary file 1 [file biomolecules-15-01121-s001.zip › Suplementary Material/FileS3/Alphafold2/XP_065063196_8717_relaxed_rank_001_alphafold2_ptm_model_1_seed_000.pdb]

ATOM      1  N   LEU A   1       8.314   1.164  -8.318  1.00 59.66           N  
ATOM      2  H   LEU A   1       8.962   1.769  -7.834  1.00 59.66           H  
ATOM      3  H2  LEU A   1       7.624   1.738  -8.782  1.00 59.66           H  
ATOM      4  H3  LEU A   1       8.821   0.628  -9.008  1.00 59.66           H  
ATOM      5  CA  LEU A   1       7.667   0.261  -7.339  1.00 59.66           C  
ATOM      6  HA  LEU A   1       6.948  -0.387  -7.839  1.00 59.66           H  
ATOM      7  C   LEU A   1       6.901   1.135  -6.356  1.00 59.66           C  
ATOM      8  CB  LEU A   1       8.720  -0.622  -6.637  1.00 59.66           C  
ATOM      9  HB2 LEU A   1       9.485   0.024  -6.204  1.00 59.66           H  
ATOM     10  HB3 LEU A   1       8.246  -1.165  -5.819  1.00 59.66           H  
ATOM     11  O   LEU A   1       7.417   1.482  -5.304  1.00 59.66           O  
ATOM     12  CG  LEU A   1       9.396  -1.635  -7.581  1.00 59.66           C  
ATOM     13  HG  LEU A   1       9.712  -1.120  -8.488  1.00 59.66           H  
ATOM     14  CD1 LEU A   1      10.636  -2.231  -6.925  1.00 59.66           C  
ATOM     15 HD11 LEU A   1      10.363  -2.760  -6.012  1.00 59.66           H  
ATOM     16 HD12 LEU A   1      11.115  -2.934  -7.606  1.00 59.66           H  
ATOM     17 HD13 LEU A   1      11.352  -1.446  -6.680  1.00 59.66           H  
ATOM     18  CD2 LEU A   1       8.438  -2.762  -7.968  1.00 59.66           C  
ATOM     19 HD21 LEU A   1       8.951  -3.465  -8.625  1.00 59.66           H  
ATOM     20 HD22 LEU A   1       7.565  -2.377  -8.495  1.00 59.66           H  
ATOM     21 HD23 LEU A   1       8.114  -3.302  -7.078  1.00 59.66           H  
ATOM     22  N   ILE A   2       5.739   1.631  -6.782  1.00 70.00           N  
ATOM     23  H   ILE A   2       5.295   1.250  -7.605  1.00 70.00           H  
ATOM     24  CA  ILE A   2       4.920   2.534  -5.962  1.00 70.00           C  
ATOM     25  HA  ILE A   2       5.549   3.341  -5.588  1.00 70.00           H  
ATOM     26  C   ILE A   2       4.393   1.713  -4.778  1.00 70.00           C  
ATOM     27  CB  ILE A   2       3.790   3.149  -6.818  1.00 70.00           C  
ATOM     28  HB  ILE A   2       3.230   2.333  -7.273  1.00 70.00           H  
ATOM     29  O   ILE A   2       4.009   0.559  -4.991  1.00 70.00           O  
ATOM     30  CG1 ILE A   2       4.411   4.016  -7.942  1.00 70.00           C  
ATOM     31 HG12 ILE A   2       4.881   4.897  -7.504  1.00 70.00           H  
ATOM     32 HG13 ILE A   2       5.184   3.453  -8.465  1.00 70.00           H  
ATOM     33  CG2 ILE A   2       2.806   3.991  -5.987  1.00 70.00           C  
ATOM     34 HG21 ILE A   2       1.964   4.301  -6.606  1.00 70.00           H  
ATOM     35 HG22 ILE A   2       3.295   4.886  -5.601  1.00 70.00           H  
ATOM     36 HG23 ILE A   2       2.389   3.412  -5.162  1.00 70.00           H  
ATOM     37  CD1 ILE A   2       3.406   4.467  -9.007  1.00 70.00           C  
ATOM     38 HD11 ILE A   2       2.883   3.603  -9.415  1.00 70.00           H  
ATOM     39 HD12 ILE A   2       2.684   5.165  -8.582  1.00 70.00           H  
ATOM     40 HD13 ILE A   2       3.939   4.972  -9.812  1.00 70.00           H  
ATOM     41  N   PRO A   3       4.405   2.240  -3.544  1.00 68.75           N  
ATOM     42  CA  PRO A   3       4.046   1.452  -2.383  1.00 68.75           C  
ATOM     43  HA  PRO A   3       4.500   0.462  -2.437  1.00 68.75           H  
ATOM     44  C   PRO A   3       2.522   1.304  -2.346  1.00 68.75           C  
ATOM     45  CB  PRO A   3       4.648   2.204  -1.195  1.00 68.75           C  
ATOM     46  HB2 PRO A   3       4.110   2.006  -0.268  1.00 68.75           H  
ATOM     47  HB3 PRO A   3       5.695   1.923  -1.086  1.00 68.75           H  
ATOM     48  O   PRO A   3       1.808   2.138  -1.798  1.00 68.75           O  
ATOM     49  CG  PRO A   3       4.563   3.668  -1.629  1.00 68.75           C  
ATOM     50  HG2 PRO A   3       3.574   4.068  -1.410  1.00 68.75           H  
ATOM     51  HG3 PRO A   3       5.331   4.275  -1.150  1.00 68.75           H  
ATOM     52  CD  PRO A   3       4.763   3.596  -3.143  1.00 68.75           C  
ATOM     53  HD2 PRO A   3       5.812   3.776  -3.375  1.00 68.75           H  
ATOM     54  HD3 PRO A   3       4.135   4.342  -3.630  1.00 68.75           H  
ATOM     55  N   VAL A   4       2.034   0.203  -2.920  1.00 70.19           N  
ATOM     56  H   VAL A   4       2.686  -0.349  -3.459  1.00 70.19           H  
ATOM     57  CA  VAL A   4       0.612  -0.197  -2.970  1.00 70.19           C  
ATOM     58  HA  VAL A   4       0.047   0.591  -3.469  1.00 70.19           H  
ATOM     59  C   VAL A   4      -0.011  -0.345  -1.569  1.00 70.19           C  
ATOM     60  CB  VAL A   4       0.489  -1.486  -3.821  1.00 70.19           C  
ATOM     61  HB  VAL A   4       1.188  -2.227  -3.434  1.00 70.19           H  
ATOM     62  O   VAL A   4      -1.225  -0.388  -1.426  1.00 70.19           O  
ATOM     63  CG1 VAL A   4      -0.905  -2.123  -3.839  1.00 70.19           C  
ATOM     64 HG11 VAL A   4      -1.650  -1.385  -4.135  1.00 70.19           H  
ATOM     65 HG12 VAL A   4      -1.158  -2.508  -2.851  1.00 70.19           H  
ATOM     66 HG13 VAL A   4      -0.931  -2.961  -4.536  1.00 70.19           H  
ATOM     67  CG2 VAL A   4       0.858  -1.192  -5.284  1.00 70.19           C  
ATOM     68 HG21 VAL A   4       0.183  -0.440  -5.693  1.00 70.19           H  
ATOM     69 HG22 VAL A   4       0.773  -2.102  -5.878  1.00 70.19           H  
ATOM     70 HG23 VAL A   4       1.885  -0.835  -5.362  1.00 70.19           H  
ATOM     71  N   ALA A   5       0.801  -0.343  -0.513  1.00 71.88           N  
ATOM     72  H   ALA A   5       1.794  -0.279  -0.689  1.00 71.88           H  
ATOM     73  CA  ALA A   5       0.365  -0.493   0.872  1.00 71.88           C  
ATOM     74  HA  ALA A   5      -0.667  -0.843   0.889  1.00 71.88           H  
ATOM     75  C   ALA A   5       0.390   0.809   1.700  1.00 71.88           C  
ATOM     76  CB  ALA A   5       1.228  -1.596   1.490  1.00 71.88           C  
ATOM     77  HB1 ALA A   5       2.273  -1.287   1.523  1.00 71.88           H  
ATOM     78  HB2 ALA A   5       1.136  -2.513   0.907  1.00 71.88           H  
ATOM     79  HB3 ALA A   5       0.888  -1.798   2.505  1.00 71.88           H  
ATOM     80  O   ALA A   5       0.051   0.779   2.879  1.00 71.88           O  
ATOM     81  N   TYR A   6       0.788   1.953   1.131  1.00 76.31           N  
ATOM     82  H   TYR A   6       1.020   1.964   0.148  1.00 76.31           H  
ATOM     83  CA  TYR A   6       0.981   3.188   1.913  1.00 76.31           C  
ATOM     84  HA  TYR A   6       1.353   2.904   2.898  1.00 76.31           H  
ATOM     85  C   TYR A   6      -0.312   3.985   2.183  1.00 76.31           C  
ATOM     86  CB  TYR A   6       2.075   4.038   1.257  1.00 76.31           C  
ATOM     87  HB2 TYR A   6       1.691   4.463   0.329  1.00 76.31           H  
ATOM     88  HB3 TYR A   6       2.914   3.389   1.006  1.00 76.31           H  
ATOM     89  O   TYR A   6      -0.281   4.987   2.885  1.00 76.31           O  
ATOM     90  CG  TYR A   6       2.611   5.144   2.146  1.00 76.31           C  
ATOM     91  CD1 TYR A   6       2.188   6.473   1.956  1.00 76.31           C  
ATOM     92  HD1 TYR A   6       1.477   6.708   1.178  1.00 76.31           H  
ATOM     93  CD2 TYR A   6       3.499   4.832   3.196  1.00 76.31           C  
ATOM     94  HD2 TYR A   6       3.815   3.811   3.352  1.00 76.31           H  
ATOM     95  CE1 TYR A   6       2.633   7.490   2.822  1.00 76.31           C  
ATOM     96  HE1 TYR A   6       2.280   8.502   2.692  1.00 76.31           H  
ATOM     97  CE2 TYR A   6       3.954   5.848   4.058  1.00 76.31           C  
ATOM     98  HE2 TYR A   6       4.627   5.623   4.873  1.00 76.31           H  
ATOM     99  OH  TYR A   6       3.943   8.146   4.725  1.00 76.31           O  
ATOM    100  HH  TYR A   6       3.524   8.990   4.542  1.00 76.31           H  
ATOM    101  CZ  TYR A   6       3.515   7.175   3.878  1.00 76.31           C  
ATOM    102  N   GLY A   7      -1.453   3.551   1.642  1.00 73.19           N  
ATOM    103  H   GLY A   7      -1.422   2.726   1.061  1.00 73.19           H  
ATOM    104  CA  GLY A   7      -2.759   4.187   1.874  1.00 73.19           C  
ATOM    105  HA2 GLY A   7      -3.283   4.273   0.922  1.00 73.19           H  
ATOM    106  HA3 GLY A   7      -2.627   5.193   2.271  1.00 73.19           H  
ATOM    107  C   GLY A   7      -3.676   3.431   2.839  1.00 73.19           C  
ATOM    108  O   GLY A   7      -4.808   3.855   3.040  1.00 73.19           O  
ATOM    109  N   ILE A   8      -3.221   2.301   3.391  1.00 71.25           N  
ATOM    110  H   ILE A   8      -2.259   2.042   3.222  1.00 71.25           H  
ATOM    111  CA  ILE A   8      -4.004   1.437   4.292  1.00 71.25           C  
ATOM    112  HA  ILE A   8      -4.951   1.932   4.509  1.00 71.25           H  
ATOM    113  C   ILE A   8      -3.270   1.331   5.639  1.00 71.25           C  
ATOM    114  CB  ILE A   8      -4.348   0.071   3.640  1.00 71.25           C  
ATOM    115  HB  ILE A   8      -3.434  -0.520   3.576  1.00 71.25           H  
ATOM    116  O   ILE A   8      -2.874   0.254   6.086  1.00 71.25           O  
ATOM    117  CG1 ILE A   8      -4.917   0.238   2.207  1.00 71.25           C  
ATOM    118 HG12 ILE A   8      -5.823   0.843   2.245  1.00 71.25           H  
ATOM    119 HG13 ILE A   8      -4.188   0.762   1.589  1.00 71.25           H  
ATOM    120  CG2 ILE A   8      -5.373  -0.687   4.509  1.00 71.25           C  
ATOM    121 HG21 ILE A   8      -6.330  -0.165   4.499  1.00 71.25           H  
ATOM    122 HG22 ILE A   8      -5.036  -0.768   5.542  1.00 71.25           H  
ATOM    123 HG23 ILE A   8      -5.510  -1.703   4.137  1.00 71.25           H  
ATOM    124  CD1 ILE A   8      -5.229  -1.081   1.487  1.00 71.25           C  
ATOM    125 HD11 ILE A   8      -4.359  -1.737   1.519  1.00 71.25           H  
ATOM    126 HD12 ILE A   8      -6.084  -1.578   1.946  1.00 71.25           H  
ATOM    127 HD13 ILE A   8      -5.474  -0.870   0.446  1.00 71.25           H  
ATOM    128  N   LYS A   9      -3.026   2.488   6.251  1.00 57.72           N  
ATOM    129  H   LYS A   9      -3.398   3.331   5.837  1.00 57.72           H  
ATOM    130  CA  LYS A   9      -2.570   2.666   7.632  1.00 57.72           C  
ATOM    131  HA  LYS A   9      -2.822   1.788   8.226  1.00 57.72           H  
ATOM    132  C   LYS A   9      -3.362   3.813   8.241  1.00 57.72           C  
ATOM    133  CB  LYS A   9      -1.059   2.957   7.688  1.00 57.72           C  
ATOM    134  HB2 LYS A   9      -0.672   3.104   6.680  1.00 57.72           H  
ATOM    135  HB3 LYS A   9      -0.896   3.882   8.242  1.00 57.72           H  
ATOM    136  O   LYS A   9      -3.706   3.670   9.430  1.00 57.72           O  
ATOM    137  CG  LYS A   9      -0.292   1.829   8.384  1.00 57.72           C  
ATOM    138  HG2 LYS A   9      -0.425   0.905   7.821  1.00 57.72           H  
ATOM    139  HG3 LYS A   9      -0.683   1.695   9.393  1.00 57.72           H  
ATOM    140  CD  LYS A   9       1.200   2.183   8.445  1.00 57.72           C  
ATOM    141  HD2 LYS A   9       1.555   2.334   7.426  1.00 57.72           H  
ATOM    142  HD3 LYS A   9       1.338   3.117   8.991  1.00 57.72           H  
ATOM    143  CE  LYS A   9       2.035   1.067   9.082  1.00 57.72           C  
ATOM    144  HE2 LYS A   9       3.085   1.251   8.851  1.00 57.72           H  
ATOM    145  HE3 LYS A   9       1.750   0.121   8.624  1.00 57.72           H  
ATOM    146  NZ  LYS A   9       1.846   1.015  10.552  1.00 57.72           N  
ATOM    147  HZ1 LYS A   9       0.868   0.872  10.757  1.00 57.72           H  
ATOM    148  HZ2 LYS A   9       2.119   1.892  10.973  1.00 57.72           H  
ATOM    149  HZ3 LYS A   9       2.379   0.261  10.963  1.00 57.72           H  
ATOM    150  OXT LYS A   9      -3.568   4.794   7.495  1.00 57.72           O  
TER     151      LYS A   9                                                       
END
