# Supplementary material for: Unveiling the Bioactive Potential of the Invasive Jellyfish Phyllorhiza punctata Through Integrative Transcriptomic and Proteomic Analyses
Source: Biomolecules. 2025 Aug 4;15(8):1121. doi: 10.3390/biom15081121 (PMC12383608; doi:10.3390/biom15081121)
Supplement: Supplementary file 1 [file biomolecules-15-01121-s001.zip › Suplementary Material/FileS3/Alphafold2/XP_065063213_12254_relaxed_rank_001_alphafold2_ptm_model_5_seed_000.pdb]

ATOM      1  N   SER A   1      33.178   4.857  -9.614  1.00 73.62           N  
ATOM      2  H   SER A   1      34.101   4.700  -9.992  1.00 73.62           H  
ATOM      3  H2  SER A   1      32.645   5.469 -10.216  1.00 73.62           H  
ATOM      4  H3  SER A   1      33.279   5.287  -8.706  1.00 73.62           H  
ATOM      5  CA  SER A   1      32.479   3.575  -9.415  1.00 73.62           C  
ATOM      6  HA  SER A   1      32.400   3.032 -10.357  1.00 73.62           H  
ATOM      7  C   SER A   1      31.085   3.897  -8.923  1.00 73.62           C  
ATOM      8  CB  SER A   1      33.227   2.709  -8.394  1.00 73.62           C  
ATOM      9  HB2 SER A   1      34.057   2.201  -8.886  1.00 73.62           H  
ATOM     10  HB3 SER A   1      32.555   1.962  -7.972  1.00 73.62           H  
ATOM     11  O   SER A   1      30.940   4.436  -7.835  1.00 73.62           O  
ATOM     12  OG  SER A   1      33.743   3.540  -7.374  1.00 73.62           O  
ATOM     13  HG  SER A   1      33.961   3.008  -6.605  1.00 73.62           H  
ATOM     14  N   THR A   2      30.068   3.713  -9.760  1.00 70.25           N  
ATOM     15  H   THR A   2      30.203   3.329 -10.684  1.00 70.25           H  
ATOM     16  CA  THR A   2      28.680   4.016  -9.385  1.00 70.25           C  
ATOM     17  HA  THR A   2      28.597   5.071  -9.123  1.00 70.25           H  
ATOM     18  C   THR A   2      28.320   3.166  -8.169  1.00 70.25           C  
ATOM     19  CB  THR A   2      27.745   3.740 -10.569  1.00 70.25           C  
ATOM     20  HB  THR A   2      27.689   2.668 -10.759  1.00 70.25           H  
ATOM     21  O   THR A   2      28.356   1.942  -8.251  1.00 70.25           O  
ATOM     22  CG2 THR A   2      26.340   4.292 -10.349  1.00 70.25           C  
ATOM     23 HG21 THR A   2      25.876   3.784  -9.503  1.00 70.25           H  
ATOM     24 HG22 THR A   2      25.728   4.116 -11.233  1.00 70.25           H  
ATOM     25 HG23 THR A   2      26.383   5.362 -10.144  1.00 70.25           H  
ATOM     26  OG1 THR A   2      28.281   4.377 -11.710  1.00 70.25           O  
ATOM     27  HG1 THR A   2      27.614   4.333 -12.399  1.00 70.25           H  
ATOM     28  N   GLY A   3      28.124   3.818  -7.021  1.00 75.06           N  
ATOM     29  H   GLY A   3      28.144   4.828  -7.038  1.00 75.06           H  
ATOM     30  CA  GLY A   3      27.973   3.173  -5.719  1.00 75.06           C  
ATOM     31  HA2 GLY A   3      27.759   3.927  -4.961  1.00 75.06           H  
ATOM     32  HA3 GLY A   3      28.912   2.682  -5.462  1.00 75.06           H  
ATOM     33  C   GLY A   3      26.854   2.133  -5.688  1.00 75.06           C  
ATOM     34  O   GLY A   3      25.935   2.163  -6.505  1.00 75.06           O  
ATOM     35  N   ALA A   4      26.965   1.197  -4.744  1.00 80.38           N  
ATOM     36  H   ALA A   4      27.722   1.268  -4.080  1.00 80.38           H  
ATOM     37  CA  ALA A   4      26.052   0.068  -4.604  1.00 80.38           C  
ATOM     38  HA  ALA A   4      26.171  -0.574  -5.477  1.00 80.38           H  
ATOM     39  C   ALA A   4      24.584   0.521  -4.535  1.00 80.38           C  
ATOM     40  CB  ALA A   4      26.455  -0.727  -3.355  1.00 80.38           C  
ATOM     41  HB1 ALA A   4      25.823  -1.611  -3.267  1.00 80.38           H  
ATOM     42  HB2 ALA A   4      26.327  -0.112  -2.464  1.00 80.38           H  
ATOM     43  HB3 ALA A   4      27.495  -1.043  -3.432  1.00 80.38           H  
ATOM     44  O   ALA A   4      24.230   1.412  -3.762  1.00 80.38           O  
ATOM     45  N   ALA A   5      23.725  -0.124  -5.327  1.00 80.06           N  
ATOM     46  H   ALA A   5      24.071  -0.837  -5.953  1.00 80.06           H  
ATOM     47  CA  ALA A   5      22.287   0.075  -5.245  1.00 80.06           C  
ATOM     48  HA  ALA A   5      22.073   1.143  -5.275  1.00 80.06           H  
ATOM     49  C   ALA A   5      21.781  -0.493  -3.913  1.00 80.06           C  
ATOM     50  CB  ALA A   5      21.622  -0.588  -6.459  1.00 80.06           C  
ATOM     51  HB1 ALA A   5      21.830  -1.658  -6.464  1.00 80.06           H  
ATOM     52  HB2 ALA A   5      22.000  -0.141  -7.378  1.00 80.06           H  
ATOM     53  HB3 ALA A   5      20.544  -0.438  -6.410  1.00 80.06           H  
ATOM     54  O   ALA A   5      21.751  -1.710  -3.722  1.00 80.06           O  
ATOM     55  N   ILE A   6      21.384   0.374  -2.980  1.00 84.62           N  
ATOM     56  H   ILE A   6      21.495   1.365  -3.139  1.00 84.62           H  
ATOM     57  CA  ILE A   6      20.680  -0.087  -1.785  1.00 84.62           C  
ATOM     58  HA  ILE A   6      21.150  -1.014  -1.456  1.00 84.62           H  
ATOM     59  C   ILE A   6      19.240  -0.425  -2.164  1.00 84.62           C  
ATOM     60  CB  ILE A   6      20.787   0.879  -0.590  1.00 84.62           C  
ATOM     61  HB  ILE A   6      20.180   0.451   0.207  1.00 84.62           H  
ATOM     62  O   ILE A   6      18.469   0.417  -2.621  1.00 84.62           O  
ATOM     63  CG1 ILE A   6      20.289   2.316  -0.874  1.00 84.62           C  
ATOM     64 HG12 ILE A   6      19.768   2.369  -1.830  1.00 84.62           H  
ATOM     65 HG13 ILE A   6      21.134   3.001  -0.935  1.00 84.62           H  
ATOM     66  CG2 ILE A   6      22.238   0.909  -0.081  1.00 84.62           C  
ATOM     67 HG21 ILE A   6      22.563  -0.097   0.185  1.00 84.62           H  
ATOM     68 HG22 ILE A   6      22.305   1.541   0.805  1.00 84.62           H  
ATOM     69 HG23 ILE A   6      22.904   1.303  -0.849  1.00 84.62           H  
ATOM     70  CD1 ILE A   6      19.332   2.805   0.219  1.00 84.62           C  
ATOM     71 HD11 ILE A   6      19.012   3.822  -0.008  1.00 84.62           H  
ATOM     72 HD12 ILE A   6      19.836   2.797   1.186  1.00 84.62           H  
ATOM     73 HD13 ILE A   6      18.456   2.157   0.259  1.00 84.62           H  
ATOM     74  N   THR A   7      18.874  -1.690  -1.993  1.00 86.12           N  
ATOM     75  H   THR A   7      19.545  -2.342  -1.613  1.00 86.12           H  
ATOM     76  CA  THR A   7      17.478  -2.102  -2.130  1.00 86.12           C  
ATOM     77  HA  THR A   7      17.053  -1.655  -3.029  1.00 86.12           H  
ATOM     78  C   THR A   7      16.719  -1.588  -0.916  1.00 86.12           C  
ATOM     79  CB  THR A   7      17.366  -3.622  -2.266  1.00 86.12           C  
ATOM     80  HB  THR A   7      17.834  -4.106  -1.409  1.00 86.12           H  
ATOM     81  O   THR A   7      17.004  -1.993   0.211  1.00 86.12           O  
ATOM     82  CG2 THR A   7      15.919  -4.097  -2.393  1.00 86.12           C  
ATOM     83 HG21 THR A   7      15.910  -5.171  -2.579  1.00 86.12           H  
ATOM     84 HG22 THR A   7      15.378  -3.898  -1.468  1.00 86.12           H  
ATOM     85 HG23 THR A   7      15.429  -3.584  -3.220  1.00 86.12           H  
ATOM     86  OG1 THR A   7      18.025  -4.020  -3.446  1.00 86.12           O  
ATOM     87  HG1 THR A   7      18.893  -3.611  -3.466  1.00 86.12           H  
ATOM     88  N   ALA A   8      15.763  -0.686  -1.134  1.00 84.19           N  
ATOM     89  H   ALA A   8      15.612  -0.338  -2.070  1.00 84.19           H  
ATOM     90  CA  ALA A   8      14.900  -0.213  -0.062  1.00 84.19           C  
ATOM     91  HA  ALA A   8      15.545   0.141   0.742  1.00 84.19           H  
ATOM     92  C   ALA A   8      14.016  -1.367   0.462  1.00 84.19           C  
ATOM     93  CB  ALA A   8      14.070   0.976  -0.560  1.00 84.19           C  
ATOM     94  HB1 ALA A   8      13.461   1.365   0.256  1.00 84.19           H  
ATOM     95  HB2 ALA A   8      14.731   1.766  -0.915  1.00 84.19           H  
ATOM     96  HB3 ALA A   8      13.414   0.659  -1.370  1.00 84.19           H  
ATOM     97  O   ALA A   8      13.518  -2.170  -0.338  1.00 84.19           O  
ATOM     98  N   PRO A   9      13.800  -1.475   1.786  1.00 83.81           N  
ATOM     99  CA  PRO A   9      12.892  -2.468   2.339  1.00 83.81           C  
ATOM    100  HA  PRO A   9      13.187  -3.459   1.993  1.00 83.81           H  
ATOM    101  C   PRO A   9      11.455  -2.193   1.883  1.00 83.81           C  
ATOM    102  CB  PRO A   9      13.065  -2.397   3.858  1.00 83.81           C  
ATOM    103  HB2 PRO A   9      12.140  -2.616   4.392  1.00 83.81           H  
ATOM    104  HB3 PRO A   9      13.852  -3.085   4.165  1.00 83.81           H  
ATOM    105  O   PRO A   9      11.054  -1.048   1.665  1.00 83.81           O  
ATOM    106  CG  PRO A   9      13.531  -0.961   4.094  1.00 83.81           C  
ATOM    107  HG2 PRO A   9      12.663  -0.304   4.147  1.00 83.81           H  
ATOM    108  HG3 PRO A   9      14.133  -0.873   4.998  1.00 83.81           H  
ATOM    109  CD  PRO A   9      14.340  -0.631   2.840  1.00 83.81           C  
ATOM    110  HD2 PRO A   9      15.388  -0.882   3.001  1.00 83.81           H  
ATOM    111  HD3 PRO A   9      14.236   0.427   2.600  1.00 83.81           H  
ATOM    112  N   LYS A  10      10.667  -3.262   1.738  1.00 85.25           N  
ATOM    113  H   LYS A  10      11.034  -4.163   2.010  1.00 85.25           H  
ATOM    114  CA  LYS A  10       9.251  -3.143   1.371  1.00 85.25           C  
ATOM    115  HA  LYS A  10       9.203  -2.585   0.435  1.00 85.25           H  
ATOM    116  C   LYS A  10       8.502  -2.341   2.448  1.00 85.25           C  
ATOM    117  CB  LYS A  10       8.611  -4.525   1.172  1.00 85.25           C  
ATOM    118  HB2 LYS A  10       8.734  -5.117   2.079  1.00 85.25           H  
ATOM    119  HB3 LYS A  10       7.543  -4.385   1.001  1.00 85.25           H  
ATOM    120  O   LYS A  10       8.824  -2.501   3.626  1.00 85.25           O  
ATOM    121  CG  LYS A  10       9.208  -5.277  -0.028  1.00 85.25           C  
ATOM    122  HG2 LYS A  10       9.152  -4.641  -0.911  1.00 85.25           H  
ATOM    123  HG3 LYS A  10      10.253  -5.515   0.173  1.00 85.25           H  
ATOM    124  CD  LYS A  10       8.431  -6.575  -0.299  1.00 85.25           C  
ATOM    125  HD2 LYS A  10       8.489  -7.232   0.568  1.00 85.25           H  
ATOM    126  HD3 LYS A  10       7.382  -6.320  -0.456  1.00 85.25           H  
ATOM    127  CE  LYS A  10       8.930  -7.309  -1.553  1.00 85.25           C  
ATOM    128  HE2 LYS A  10       8.972  -6.599  -2.380  1.00 85.25           H  
ATOM    129  HE3 LYS A  10       8.196  -8.072  -1.813  1.00 85.25           H  
ATOM    130  NZ  LYS A  10      10.256  -7.948  -1.351  1.00 85.25           N  
ATOM    131  HZ1 LYS A  10      10.554  -8.420  -2.193  1.00 85.25           H  
ATOM    132  HZ2 LYS A  10      10.218  -8.626  -0.604  1.00 85.25           H  
ATOM    133  HZ3 LYS A  10      10.951  -7.252  -1.120  1.00 85.25           H  
ATOM    134  N   PRO A  11       7.490  -1.530   2.083  1.00 85.81           N  
ATOM    135  CA  PRO A  11       6.655  -0.858   3.066  1.00 85.81           C  
ATOM    136  HA  PRO A  11       7.265  -0.139   3.612  1.00 85.81           H  
ATOM    137  C   PRO A  11       6.054  -1.878   4.028  1.00 85.81           C  
ATOM    138  CB  PRO A  11       5.571  -0.113   2.279  1.00 85.81           C  
ATOM    139  HB2 PRO A  11       5.317   0.839   2.745  1.00 85.81           H  
ATOM    140  HB3 PRO A  11       4.680  -0.732   2.172  1.00 85.81           H  
ATOM    141  O   PRO A  11       5.422  -2.850   3.609  1.00 85.81           O  
ATOM    142  CG  PRO A  11       6.211   0.080   0.906  1.00 85.81           C  
ATOM    143  HG2 PRO A  11       5.463   0.170   0.118  1.00 85.81           H  
ATOM    144  HG3 PRO A  11       6.855   0.959   0.926  1.00 85.81           H  
ATOM    145  CD  PRO A  11       7.066  -1.174   0.738  1.00 85.81           C  
ATOM    146  HD2 PRO A  11       7.914  -0.950   0.091  1.00 85.81           H  
ATOM    147  HD3 PRO A  11       6.465  -1.981   0.320  1.00 85.81           H  
ATOM    148  N   PHE A  12       6.243  -1.647   5.320  1.00 87.62           N  
ATOM    149  H   PHE A  12       6.788  -0.847   5.606  1.00 87.62           H  
ATOM    150  CA  PHE A  12       5.518  -2.386   6.337  1.00 87.62           C  
ATOM    151  HA  PHE A  12       5.395  -3.420   6.016  1.00 87.62           H  
ATOM    152  C   PHE A  12       4.140  -1.753   6.475  1.00 87.62           C  
ATOM    153  CB  PHE A  12       6.312  -2.395   7.647  1.00 87.62           C  
ATOM    154  HB2 PHE A  12       6.549  -1.372   7.939  1.00 87.62           H  
ATOM    155  HB3 PHE A  12       5.691  -2.826   8.432  1.00 87.62           H  
ATOM    156  O   PHE A  12       4.026  -0.531   6.548  1.00 87.62           O  
ATOM    157  CG  PHE A  12       7.592  -3.203   7.544  1.00 87.62           C  
ATOM    158  CD1 PHE A  12       7.576  -4.583   7.826  1.00 87.62           C  
ATOM    159  HD1 PHE A  12       6.661  -5.062   8.144  1.00 87.62           H  
ATOM    160  CD2 PHE A  12       8.792  -2.591   7.133  1.00 87.62           C  
ATOM    161  HD2 PHE A  12       8.814  -1.536   6.902  1.00 87.62           H  
ATOM    162  CE1 PHE A  12       8.753  -5.343   7.703  1.00 87.62           C  
ATOM    163  HE1 PHE A  12       8.741  -6.398   7.933  1.00 87.62           H  
ATOM    164  CE2 PHE A  12       9.967  -3.352   7.008  1.00 87.62           C  
ATOM    165  HE2 PHE A  12      10.885  -2.878   6.692  1.00 87.62           H  
ATOM    166  CZ  PHE A  12       9.948  -4.727   7.295  1.00 87.62           C  
ATOM    167  HZ  PHE A  12      10.854  -5.309   7.210  1.00 87.62           H  
ATOM    168  N   LYS A  13       3.085  -2.570   6.525  1.00 81.56           N  
ATOM    169  H   LYS A  13       3.249  -3.565   6.472  1.00 81.56           H  
ATOM    170  CA  LYS A  13       1.817  -2.106   7.086  1.00 81.56           C  
ATOM    171  HA  LYS A  13       1.621  -1.078   6.784  1.00 81.56           H  
ATOM    172  C   LYS A  13       1.991  -2.149   8.602  1.00 81.56           C  
ATOM    173  CB  LYS A  13       0.640  -2.989   6.632  1.00 81.56           C  
ATOM    174  HB2 LYS A  13       0.851  -4.034   6.859  1.00 81.56           H  
ATOM    175  HB3 LYS A  13      -0.241  -2.690   7.200  1.00 81.56           H  
ATOM    176  O   LYS A  13       2.166  -3.256   9.116  1.00 81.56           O  
ATOM    177  CG  LYS A  13       0.339  -2.840   5.133  1.00 81.56           C  
ATOM    178  HG2 LYS A  13       0.251  -1.781   4.890  1.00 81.56           H  
ATOM    179  HG3 LYS A  13       1.156  -3.268   4.552  1.00 81.56           H  
ATOM    180  CD  LYS A  13      -0.977  -3.543   4.767  1.00 81.56           C  
ATOM    181  HD2 LYS A  13      -0.898  -4.602   5.014  1.00 81.56           H  
ATOM    182  HD3 LYS A  13      -1.785  -3.100   5.349  1.00 81.56           H  
ATOM    183  CE  LYS A  13      -1.270  -3.379   3.270  1.00 81.56           C  
ATOM    184  HE2 LYS A  13      -1.248  -2.317   3.029  1.00 81.56           H  
ATOM    185  HE3 LYS A  13      -0.474  -3.865   2.705  1.00 81.56           H  
ATOM    186  NZ  LYS A  13      -2.590  -3.955   2.903  1.00 81.56           N  
ATOM    187  HZ1 LYS A  13      -2.764  -3.845   1.915  1.00 81.56           H  
ATOM    188  HZ2 LYS A  13      -2.623  -4.940   3.127  1.00 81.56           H  
ATOM    189  HZ3 LYS A  13      -3.330  -3.489   3.408  1.00 81.56           H  
ATOM    190  N   PRO A  14       1.954  -1.021   9.335  1.00 81.44           N  
ATOM    191  CA  PRO A  14       1.669  -1.103  10.757  1.00 81.44           C  
ATOM    192  HA  PRO A  14       2.484  -1.611  11.272  1.00 81.44           H  
ATOM    193  C   PRO A  14       0.368  -1.894  10.880  1.00 81.44           C  
ATOM    194  CB  PRO A  14       1.540   0.340  11.262  1.00 81.44           C  
ATOM    195  HB2 PRO A  14       0.492   0.634  11.319  1.00 81.44           H  
ATOM    196  HB3 PRO A  14       2.018   0.470  12.233  1.00 81.44           H  
ATOM    197  O   PRO A  14      -0.618  -1.561  10.214  1.00 81.44           O  
ATOM    198  CG  PRO A  14       2.236   1.163  10.178  1.00 81.44           C  
ATOM    199  HG2 PRO A  14       1.839   2.176  10.121  1.00 81.44           H  
ATOM    200  HG3 PRO A  14       3.310   1.180  10.363  1.00 81.44           H  
ATOM    201  CD  PRO A  14       1.947   0.368   8.907  1.00 81.44           C  
ATOM    202  HD2 PRO A  14       0.960   0.627   8.526  1.00 81.44           H  
ATOM    203  HD3 PRO A  14       2.712   0.582   8.161  1.00 81.44           H  
ATOM    204  N   GLY A  15       0.389  -2.994  11.633  1.00 82.50           N  
ATOM    205  H   GLY A  15       1.234  -3.244  12.126  1.00 82.50           H  
ATOM    206  CA  GLY A  15      -0.851  -3.679  11.967  1.00 82.50           C  
ATOM    207  HA2 GLY A  15      -0.673  -4.449  12.717  1.00 82.50           H  
ATOM    208  HA3 GLY A  15      -1.280  -4.132  11.072  1.00 82.50           H  
ATOM    209  C   GLY A  15      -1.811  -2.644  12.543  1.00 82.50           C  
ATOM    210  O   GLY A  15      -1.406  -1.840  13.385  1.00 82.50           O  
ATOM    211  N   ALA A  16      -3.046  -2.609  12.034  1.00 80.94           N  
ATOM    212  H   ALA A  16      -3.308  -3.287  11.333  1.00 80.94           H  
ATOM    213  CA  ALA A  16      -4.089  -1.772  12.612  1.00 80.94           C  
ATOM    214  HA  ALA A  16      -3.814  -0.729  12.454  1.00 80.94           H  
ATOM    215  C   ALA A  16      -4.180  -2.062  14.122  1.00 80.94           C  
ATOM    216  CB  ALA A  16      -5.417  -2.059  11.901  1.00 80.94           C  
ATOM    217  HB1 ALA A  16      -5.706  -3.097  12.063  1.00 80.94           H  
ATOM    218  HB2 ALA A  16      -5.316  -1.869  10.832  1.00 80.94           H  
ATOM    219  HB3 ALA A  16      -6.197  -1.413  12.305  1.00 80.94           H  
ATOM    220  O   ALA A  16      -3.937  -3.212  14.507  1.00 80.94           O  
ATOM    221  N   PRO A  17      -4.515  -1.064  14.965  1.00 82.50           N  
ATOM    222  CA  PRO A  17      -4.707  -1.292  16.390  1.00 82.50           C  
ATOM    223  HA  PRO A  17      -3.734  -1.423  16.864  1.00 82.50           H  
ATOM    224  C   PRO A  17      -5.571  -2.533  16.604  1.00 82.50           C  
ATOM    225  CB  PRO A  17      -5.379  -0.024  16.931  1.00 82.50           C  
ATOM    226  HB2 PRO A  17      -5.071   0.188  17.956  1.00 82.50           H  
ATOM    227  HB3 PRO A  17      -6.464  -0.109  16.873  1.00 82.50           H  
ATOM    228  O   PRO A  17      -6.675  -2.620  16.059  1.00 82.50           O  
ATOM    229  CG  PRO A  17      -4.909   1.058  15.960  1.00 82.50           C  
ATOM    230  HG2 PRO A  17      -3.918   1.403  16.254  1.00 82.50           H  
ATOM    231  HG3 PRO A  17      -5.608   1.893  15.914  1.00 82.50           H  
ATOM    232  CD  PRO A  17      -4.817   0.319  14.626  1.00 82.50           C  
ATOM    233  HD2 PRO A  17      -5.778   0.365  14.114  1.00 82.50           H  
ATOM    234  HD3 PRO A  17      -4.034   0.763  14.011  1.00 82.50           H  
ATOM    235  N   ALA A  18      -5.050  -3.504  17.354  1.00 79.38           N  
ATOM    236  H   ALA A  18      -4.132  -3.384  17.759  1.00 79.38           H  
ATOM    237  CA  ALA A  18      -5.896  -4.559  17.879  1.00 79.38           C  
ATOM    238  HA  ALA A  18      -6.392  -5.068  17.053  1.00 79.38           H  
ATOM    239  C   ALA A  18      -6.955  -3.876  18.757  1.00 79.38           C  
ATOM    240  CB  ALA A  18      -5.039  -5.578  18.639  1.00 79.38           C  
ATOM    241  HB1 ALA A  18      -4.307  -6.028  17.969  1.00 79.38           H  
ATOM    242  HB2 ALA A  18      -4.528  -5.088  19.468  1.00 79.38           H  
ATOM    243  HB3 ALA A  18      -5.684  -6.358  19.044  1.00 79.38           H  
ATOM    244  O   ALA A  18      -6.605  -3.073  19.625  1.00 79.38           O  
ATOM    245  N   LYS A  19      -8.231  -4.124  18.449  1.00 76.44           N  
ATOM    246  H   LYS A  19      -8.402  -4.832  17.749  1.00 76.44           H  
ATOM    247  CA  LYS A  19      -9.326  -3.832  19.377  1.00 76.44           C  
ATOM    248  HA  LYS A  19      -9.255  -2.806  19.738  1.00 76.44           H  
ATOM    249  C   LYS A  19      -9.195  -4.697  20.620  1.00 76.44           C  
ATOM    250  CB  LYS A  19     -10.693  -4.089  18.734  1.00 76.44           C  
ATOM    251  HB2 LYS A  19     -10.658  -5.009  18.151  1.00 76.44           H  
ATOM    252  HB3 LYS A  19     -11.414  -4.234  19.539  1.00 76.44           H  
ATOM    253  O   LYS A  19      -8.738  -5.853  20.464  1.00 76.44           O  
ATOM    254  CG  LYS A  19     -11.177  -2.922  17.873  1.00 76.44           C  
ATOM    255  HG2 LYS A  19     -11.154  -2.005  18.461  1.00 76.44           H  
ATOM    256  HG3 LYS A  19     -10.529  -2.811  17.003  1.00 76.44           H  
ATOM    257  CD  LYS A  19     -12.616  -3.205  17.427  1.00 76.44           C  
ATOM    258  HD2 LYS A  19     -13.229  -3.374  18.313  1.00 76.44           H  
ATOM    259  HD3 LYS A  19     -12.630  -4.101  16.808  1.00 76.44           H  
ATOM    260  CE  LYS A  19     -13.174  -2.016  16.643  1.00 76.44           C  
ATOM    261  HE2 LYS A  19     -13.042  -1.120  17.248  1.00 76.44           H  
ATOM    262  HE3 LYS A  19     -12.590  -1.895  15.731  1.00 76.44           H  
ATOM    263  NZ  LYS A  19     -14.610  -2.215  16.330  1.00 76.44           N  
ATOM    264  HZ1 LYS A  19     -14.979  -1.414  15.838  1.00 76.44           H  
ATOM    265  HZ2 LYS A  19     -15.131  -2.336  17.187  1.00 76.44           H  
ATOM    266  HZ3 LYS A  19     -14.735  -3.041  15.763  1.00 76.44           H  
ATOM    267  OXT LYS A  19      -9.647  -4.182  21.659  1.00 76.44           O  
TER     268      LYS A  19                                                       
END
