# Supplementary material for: Unveiling the Bioactive Potential of the Invasive Jellyfish Phyllorhiza punctata Through Integrative Transcriptomic and Proteomic Analyses
Source: Biomolecules. 2025 Aug 4;15(8):1121. doi: 10.3390/biom15081121 (PMC12383608; doi:10.3390/biom15081121)
Supplement: Supplementary file 1 [file biomolecules-15-01121-s001.zip › Suplementary Material/FileS3/Alphafold2/XP_065063258_5622_relaxed_rank_001_alphafold2_ptm_model_1_seed_000.pdb]

ATOM      1  N   GLY A   1      16.372   5.796  -7.023  1.00 65.50           N  
ATOM      2  H   GLY A   1      16.542   5.892  -6.032  1.00 65.50           H  
ATOM      3  H2  GLY A   1      16.960   6.442  -7.530  1.00 65.50           H  
ATOM      4  H3  GLY A   1      16.600   4.852  -7.298  1.00 65.50           H  
ATOM      5  CA  GLY A   1      14.954   6.061  -7.319  1.00 65.50           C  
ATOM      6  HA2 GLY A   1      14.763   5.930  -8.384  1.00 65.50           H  
ATOM      7  HA3 GLY A   1      14.675   7.071  -7.019  1.00 65.50           H  
ATOM      8  C   GLY A   1      14.113   5.065  -6.564  1.00 65.50           C  
ATOM      9  O   GLY A   1      13.720   4.066  -7.142  1.00 65.50           O  
ATOM     10  N   SER A   2      13.937   5.286  -5.262  1.00 70.00           N  
ATOM     11  H   SER A   2      14.220   6.158  -4.838  1.00 70.00           H  
ATOM     12  CA  SER A   2      13.288   4.324  -4.368  1.00 70.00           C  
ATOM     13  HA  SER A   2      13.342   3.322  -4.792  1.00 70.00           H  
ATOM     14  C   SER A   2      11.820   4.706  -4.205  1.00 70.00           C  
ATOM     15  CB  SER A   2      14.006   4.289  -3.011  1.00 70.00           C  
ATOM     16  HB2 SER A   2      13.893   5.249  -2.508  1.00 70.00           H  
ATOM     17  HB3 SER A   2      13.562   3.511  -2.390  1.00 70.00           H  
ATOM     18  O   SER A   2      11.521   5.729  -3.595  1.00 70.00           O  
ATOM     19  OG  SER A   2      15.387   4.020  -3.202  1.00 70.00           O  
ATOM     20  HG  SER A   2      15.757   3.789  -2.346  1.00 70.00           H  
ATOM     21  N   CYS A   3      10.911   3.915  -4.774  1.00 78.06           N  
ATOM     22  H   CYS A   3      11.215   3.114  -5.309  1.00 78.06           H  
ATOM     23  CA  CYS A   3       9.479   4.055  -4.524  1.00 78.06           C  
ATOM     24  HA  CYS A   3       9.226   5.110  -4.412  1.00 78.06           H  
ATOM     25  C   CYS A   3       9.138   3.340  -3.213  1.00 78.06           C  
ATOM     26  CB  CYS A   3       8.672   3.505  -5.708  1.00 78.06           C  
ATOM     27  HB2 CYS A   3       7.621   3.446  -5.426  1.00 78.06           H  
ATOM     28  HB3 CYS A   3       9.015   2.503  -5.965  1.00 78.06           H  
ATOM     29  O   CYS A   3       9.238   2.118  -3.127  1.00 78.06           O  
ATOM     30  SG  CYS A   3       8.836   4.622  -7.130  1.00 78.06           S  
ATOM     31  HG  CYS A   3       7.999   3.974  -7.945  1.00 78.06           H  
ATOM     32  N   TYR A   4       8.751   4.106  -2.196  1.00 80.19           N  
ATOM     33  H   TYR A   4       8.720   5.107  -2.329  1.00 80.19           H  
ATOM     34  CA  TYR A   4       8.198   3.585  -0.949  1.00 80.19           C  
ATOM     35  HA  TYR A   4       8.520   2.555  -0.799  1.00 80.19           H  
ATOM     36  C   TYR A   4       6.671   3.613  -1.050  1.00 80.19           C  
ATOM     37  CB  TYR A   4       8.704   4.423   0.237  1.00 80.19           C  
ATOM     38  HB2 TYR A   4       8.418   5.465   0.088  1.00 80.19           H  
ATOM     39  HB3 TYR A   4       8.202   4.079   1.141  1.00 80.19           H  
ATOM     40  O   TYR A   4       6.082   4.689  -1.138  1.00 80.19           O  
ATOM     41  CG  TYR A   4      10.203   4.353   0.467  1.00 80.19           C  
ATOM     42  CD1 TYR A   4      10.744   3.319   1.256  1.00 80.19           C  
ATOM     43  HD1 TYR A   4      10.091   2.580   1.696  1.00 80.19           H  
ATOM     44  CD2 TYR A   4      11.055   5.323  -0.098  1.00 80.19           C  
ATOM     45  HD2 TYR A   4      10.643   6.121  -0.698  1.00 80.19           H  
ATOM     46  CE1 TYR A   4      12.133   3.250   1.478  1.00 80.19           C  
ATOM     47  HE1 TYR A   4      12.542   2.455   2.084  1.00 80.19           H  
ATOM     48  CE2 TYR A   4      12.444   5.259   0.123  1.00 80.19           C  
ATOM     49  HE2 TYR A   4      13.100   6.010  -0.292  1.00 80.19           H  
ATOM     50  OH  TYR A   4      14.327   4.150   1.104  1.00 80.19           O  
ATOM     51  HH  TYR A   4      14.554   3.442   1.712  1.00 80.19           H  
ATOM     52  CZ  TYR A   4      12.985   4.220   0.908  1.00 80.19           C  
ATOM     53  N   THR A   5       6.018   2.451  -1.043  1.00 76.38           N  
ATOM     54  H   THR A   5       6.537   1.585  -1.063  1.00 76.38           H  
ATOM     55  CA  THR A   5       4.550   2.381  -0.997  1.00 76.38           C  
ATOM     56  HA  THR A   5       4.136   3.260  -1.490  1.00 76.38           H  
ATOM     57  C   THR A   5       4.106   2.394   0.462  1.00 76.38           C  
ATOM     58  CB  THR A   5       3.998   1.155  -1.743  1.00 76.38           C  
ATOM     59  HB  THR A   5       4.182   0.249  -1.166  1.00 76.38           H  
ATOM     60  O   THR A   5       4.152   1.369   1.138  1.00 76.38           O  
ATOM     61  CG2 THR A   5       2.501   1.300  -2.023  1.00 76.38           C  
ATOM     62 HG21 THR A   5       2.328   2.129  -2.709  1.00 76.38           H  
ATOM     63 HG22 THR A   5       1.963   1.495  -1.095  1.00 76.38           H  
ATOM     64 HG23 THR A   5       2.117   0.380  -2.463  1.00 76.38           H  
ATOM     65  OG1 THR A   5       4.622   1.027  -3.001  1.00 76.38           O  
ATOM     66  HG1 THR A   5       4.223   0.277  -3.447  1.00 76.38           H  
ATOM     67  N   ILE A   6       3.699   3.559   0.968  1.00 79.94           N  
ATOM     68  H   ILE A   6       3.731   4.381   0.381  1.00 79.94           H  
ATOM     69  CA  ILE A   6       3.066   3.673   2.287  1.00 79.94           C  
ATOM     70  HA  ILE A   6       3.513   2.944   2.964  1.00 79.94           H  
ATOM     71  C   ILE A   6       1.587   3.317   2.112  1.00 79.94           C  
ATOM     72  CB  ILE A   6       3.282   5.075   2.908  1.00 79.94           C  
ATOM     73  HB  ILE A   6       2.856   5.820   2.235  1.00 79.94           H  
ATOM     74  O   ILE A   6       0.802   4.127   1.624  1.00 79.94           O  
ATOM     75  CG1 ILE A   6       4.791   5.374   3.083  1.00 79.94           C  
ATOM     76 HG12 ILE A   6       5.311   5.184   2.144  1.00 79.94           H  
ATOM     77 HG13 ILE A   6       5.209   4.706   3.836  1.00 79.94           H  
ATOM     78  CG2 ILE A   6       2.559   5.172   4.267  1.00 79.94           C  
ATOM     79 HG21 ILE A   6       2.965   4.445   4.969  1.00 79.94           H  
ATOM     80 HG22 ILE A   6       2.664   6.173   4.685  1.00 79.94           H  
ATOM     81 HG23 ILE A   6       1.491   4.990   4.144  1.00 79.94           H  
ATOM     82  CD1 ILE A   6       5.100   6.825   3.472  1.00 79.94           C  
ATOM     83 HD11 ILE A   6       6.179   6.976   3.467  1.00 79.94           H  
ATOM     84 HD12 ILE A   6       4.726   7.045   4.473  1.00 79.94           H  
ATOM     85 HD13 ILE A   6       4.645   7.508   2.754  1.00 79.94           H  
ATOM     86  N   ILE A   7       1.209   2.092   2.483  1.00 81.44           N  
ATOM     87  H   ILE A   7       1.913   1.456   2.829  1.00 81.44           H  
ATOM     88  CA  ILE A   7      -0.197   1.692   2.599  1.00 81.44           C  
ATOM     89  HA  ILE A   7      -0.806   2.324   1.952  1.00 81.44           H  
ATOM     90  C   ILE A   7      -0.617   1.950   4.045  1.00 81.44           C  
ATOM     91  CB  ILE A   7      -0.432   0.229   2.150  1.00 81.44           C  
ATOM     92  HB  ILE A   7       0.128  -0.435   2.809  1.00 81.44           H  
ATOM     93  O   ILE A   7      -0.265   1.196   4.950  1.00 81.44           O  
ATOM     94  CG1 ILE A   7       0.074   0.019   0.703  1.00 81.44           C  
ATOM     95 HG12 ILE A   7      -0.445   0.704   0.033  1.00 81.44           H  
ATOM     96 HG13 ILE A   7       1.138   0.249   0.670  1.00 81.44           H  
ATOM     97  CG2 ILE A   7      -1.930  -0.117   2.266  1.00 81.44           C  
ATOM     98 HG21 ILE A   7      -2.518   0.511   1.597  1.00 81.44           H  
ATOM     99 HG22 ILE A   7      -2.099  -1.164   2.018  1.00 81.44           H  
ATOM    100 HG23 ILE A   7      -2.279   0.023   3.289  1.00 81.44           H  
ATOM    101  CD1 ILE A   7      -0.080  -1.410   0.168  1.00 81.44           C  
ATOM    102 HD11 ILE A   7      -1.133  -1.649   0.014  1.00 81.44           H  
ATOM    103 HD12 ILE A   7       0.436  -1.493  -0.788  1.00 81.44           H  
ATOM    104 HD13 ILE A   7       0.358  -2.120   0.870  1.00 81.44           H  
ATOM    105  N   CYS A   8      -1.360   3.032   4.267  1.00 82.94           N  
ATOM    106  H   CYS A   8      -1.544   3.661   3.499  1.00 82.94           H  
ATOM    107  CA  CYS A   8      -2.063   3.255   5.525  1.00 82.94           C  
ATOM    108  HA  CYS A   8      -1.441   2.936   6.361  1.00 82.94           H  
ATOM    109  C   CYS A   8      -3.340   2.408   5.515  1.00 82.94           C  
ATOM    110  CB  CYS A   8      -2.375   4.751   5.693  1.00 82.94           C  
ATOM    111  HB2 CYS A   8      -2.975   4.889   6.592  1.00 82.94           H  
ATOM    112  HB3 CYS A   8      -2.955   5.100   4.838  1.00 82.94           H  
ATOM    113  O   CYS A   8      -4.352   2.827   4.954  1.00 82.94           O  
ATOM    114  SG  CYS A   8      -0.845   5.717   5.840  1.00 82.94           S  
ATOM    115  HG  CYS A   8      -1.417   6.919   5.949  1.00 82.94           H  
ATOM    116  N   SER A   9      -3.309   1.218   6.114  1.00 76.44           N  
ATOM    117  H   SER A   9      -2.432   0.851   6.455  1.00 76.44           H  
ATOM    118  CA  SER A   9      -4.546   0.493   6.420  1.00 76.44           C  
ATOM    119  HA  SER A   9      -5.167   0.453   5.525  1.00 76.44           H  
ATOM    120  C   SER A   9      -5.299   1.259   7.509  1.00 76.44           C  
ATOM    121  CB  SER A   9      -4.264  -0.949   6.850  1.00 76.44           C  
ATOM    122  HB2 SER A   9      -3.586  -0.955   7.704  1.00 76.44           H  
ATOM    123  HB3 SER A   9      -5.201  -1.425   7.138  1.00 76.44           H  
ATOM    124  O   SER A   9      -4.826   1.371   8.641  1.00 76.44           O  
ATOM    125  OG  SER A   9      -3.689  -1.663   5.770  1.00 76.44           O  
ATOM    126  HG  SER A   9      -3.627  -2.588   6.020  1.00 76.44           H  
ATOM    127  N   VAL A  10      -6.447   1.841   7.158  1.00 83.00           N  
ATOM    128  H   VAL A  10      -6.758   1.746   6.202  1.00 83.00           H  
ATOM    129  CA  VAL A  10      -7.373   2.440   8.125  1.00 83.00           C  
ATOM    130  HA  VAL A  10      -6.806   3.082   8.799  1.00 83.00           H  
ATOM    131  C   VAL A  10      -7.995   1.324   8.966  1.00 83.00           C  
ATOM    132  CB  VAL A  10      -8.450   3.321   7.447  1.00 83.00           C  
ATOM    133  HB  VAL A  10      -9.226   3.535   8.182  1.00 83.00           H  
ATOM    134  O   VAL A  10      -8.819   0.587   8.452  1.00 83.00           O  
ATOM    135  CG1 VAL A  10      -7.839   4.663   7.023  1.00 83.00           C  
ATOM    136 HG11 VAL A  10      -7.073   4.505   6.264  1.00 83.00           H  
ATOM    137 HG12 VAL A  10      -7.390   5.155   7.887  1.00 83.00           H  
ATOM    138 HG13 VAL A  10      -8.617   5.311   6.619  1.00 83.00           H  
ATOM    139  CG2 VAL A  10      -9.116   2.711   6.200  1.00 83.00           C  
ATOM    140 HG21 VAL A  10      -9.592   1.762   6.444  1.00 83.00           H  
ATOM    141 HG22 VAL A  10      -9.889   3.387   5.835  1.00 83.00           H  
ATOM    142 HG23 VAL A  10      -8.385   2.552   5.407  1.00 83.00           H  
ATOM    143  N   LYS A  11      -7.534   1.228  10.221  1.00 61.38           N  
ATOM    144  H   LYS A  11      -6.707   1.777  10.403  1.00 61.38           H  
ATOM    145  CA  LYS A  11      -8.008   0.401  11.351  1.00 61.38           C  
ATOM    146  HA  LYS A  11      -7.138   0.259  11.993  1.00 61.38           H  
ATOM    147  C   LYS A  11      -8.450  -1.040  11.062  1.00 61.38           C  
ATOM    148  CB  LYS A  11      -9.052   1.171  12.168  1.00 61.38           C  
ATOM    149  HB2 LYS A  11      -8.696   2.189  12.325  1.00 61.38           H  
ATOM    150  HB3 LYS A  11      -9.991   1.202  11.615  1.00 61.38           H  
ATOM    151  O   LYS A  11      -9.536  -1.237  10.484  1.00 61.38           O  
ATOM    152  CG  LYS A  11      -9.266   0.493  13.529  1.00 61.38           C  
ATOM    153  HG2 LYS A  11      -8.301   0.355  14.018  1.00 61.38           H  
ATOM    154  HG3 LYS A  11      -9.731  -0.482  13.386  1.00 61.38           H  
ATOM    155  CD  LYS A  11     -10.158   1.349  14.428  1.00 61.38           C  
ATOM    156  HD2 LYS A  11     -11.130   1.468  13.949  1.00 61.38           H  
ATOM    157  HD3 LYS A  11      -9.697   2.327  14.565  1.00 61.38           H  
ATOM    158  CE  LYS A  11     -10.319   0.651  15.780  1.00 61.38           C  
ATOM    159  HE2 LYS A  11     -10.763  -0.329  15.606  1.00 61.38           H  
ATOM    160  HE3 LYS A  11      -9.328   0.495  16.207  1.00 61.38           H  
ATOM    161  NZ  LYS A  11     -11.163   1.450  16.700  1.00 61.38           N  
ATOM    162  HZ1 LYS A  11     -12.083   1.569  16.301  1.00 61.38           H  
ATOM    163  HZ2 LYS A  11     -10.751   2.360  16.850  1.00 61.38           H  
ATOM    164  HZ3 LYS A  11     -11.254   0.977  17.588  1.00 61.38           H  
ATOM    165  OXT LYS A  11      -7.752  -1.908  11.624  1.00 61.38           O  
TER     166      LYS A  11                                                       
END
