# Supplementary material for: Unveiling the Bioactive Potential of the Invasive Jellyfish Phyllorhiza punctata Through Integrative Transcriptomic and Proteomic Analyses
Source: Biomolecules. 2025 Aug 4;15(8):1121. doi: 10.3390/biom15081121 (PMC12383608; doi:10.3390/biom15081121)
Supplement: Supplementary file 1 [file biomolecules-15-01121-s001.zip › Suplementary Material/FileS3/Alphafold2/XP_065063467_14475_relaxed_rank_001_alphafold2_ptm_model_4_seed_000.pdb]

ATOM      1  N   VAL A   1      13.116   2.397  -0.876  1.00 72.06           N  
ATOM      2  H   VAL A   1      12.338   2.393  -1.520  1.00 72.06           H  
ATOM      3  H2  VAL A   1      13.871   1.869  -1.290  1.00 72.06           H  
ATOM      4  H3  VAL A   1      13.441   3.344  -0.740  1.00 72.06           H  
ATOM      5  CA  VAL A   1      12.734   1.783   0.422  1.00 72.06           C  
ATOM      6  HA  VAL A   1      12.448   0.751   0.217  1.00 72.06           H  
ATOM      7  C   VAL A   1      11.483   2.410   1.054  1.00 72.06           C  
ATOM      8  CB  VAL A   1      13.937   1.686   1.374  1.00 72.06           C  
ATOM      9  HB  VAL A   1      14.750   1.220   0.817  1.00 72.06           H  
ATOM     10  O   VAL A   1      10.657   1.655   1.545  1.00 72.06           O  
ATOM     11  CG1 VAL A   1      14.432   3.053   1.853  1.00 72.06           C  
ATOM     12 HG11 VAL A   1      14.710   3.695   1.017  1.00 72.06           H  
ATOM     13 HG12 VAL A   1      15.320   2.913   2.471  1.00 72.06           H  
ATOM     14 HG13 VAL A   1      13.680   3.548   2.467  1.00 72.06           H  
ATOM     15  CG2 VAL A   1      13.633   0.779   2.566  1.00 72.06           C  
ATOM     16 HG21 VAL A   1      13.287  -0.196   2.224  1.00 72.06           H  
ATOM     17 HG22 VAL A   1      14.537   0.633   3.157  1.00 72.06           H  
ATOM     18 HG23 VAL A   1      12.872   1.222   3.209  1.00 72.06           H  
ATOM     19  N   CYS A   2      11.255   3.731   0.975  1.00 70.12           N  
ATOM     20  H   CYS A   2      12.001   4.370   0.739  1.00 70.12           H  
ATOM     21  CA  CYS A   2      10.059   4.360   1.569  1.00 70.12           C  
ATOM     22  HA  CYS A   2      10.016   4.084   2.622  1.00 70.12           H  
ATOM     23  C   CYS A   2       8.718   3.906   0.956  1.00 70.12           C  
ATOM     24  CB  CYS A   2      10.195   5.889   1.505  1.00 70.12           C  
ATOM     25  HB2 CYS A   2       9.344   6.339   2.016  1.00 70.12           H  
ATOM     26  HB3 CYS A   2      10.201   6.239   0.472  1.00 70.12           H  
ATOM     27  O   CYS A   2       7.765   3.717   1.698  1.00 70.12           O  
ATOM     28  SG  CYS A   2      11.720   6.401   2.346  1.00 70.12           S  
ATOM     29  HG  CYS A   2      11.462   7.710   2.415  1.00 70.12           H  
ATOM     30  N   LEU A   3       8.636   3.665  -0.362  1.00 75.75           N  
ATOM     31  H   LEU A   3       9.411   3.927  -0.955  1.00 75.75           H  
ATOM     32  CA  LEU A   3       7.396   3.185  -1.004  1.00 75.75           C  
ATOM     33  HA  LEU A   3       6.565   3.815  -0.687  1.00 75.75           H  
ATOM     34  C   LEU A   3       7.020   1.757  -0.588  1.00 75.75           C  
ATOM     35  CB  LEU A   3       7.521   3.260  -2.537  1.00 75.75           C  
ATOM     36  HB2 LEU A   3       8.394   2.685  -2.848  1.00 75.75           H  
ATOM     37  HB3 LEU A   3       6.644   2.782  -2.975  1.00 75.75           H  
ATOM     38  O   LEU A   3       5.850   1.480  -0.344  1.00 75.75           O  
ATOM     39  CG  LEU A   3       7.624   4.681  -3.116  1.00 75.75           C  
ATOM     40  HG  LEU A   3       8.489   5.183  -2.681  1.00 75.75           H  
ATOM     41  CD1 LEU A   3       7.831   4.598  -4.627  1.00 75.75           C  
ATOM     42 HD11 LEU A   3       8.727   4.022  -4.859  1.00 75.75           H  
ATOM     43 HD12 LEU A   3       7.944   5.600  -5.040  1.00 75.75           H  
ATOM     44 HD13 LEU A   3       6.969   4.123  -5.097  1.00 75.75           H  
ATOM     45  CD2 LEU A   3       6.374   5.517  -2.839  1.00 75.75           C  
ATOM     46 HD21 LEU A   3       5.488   5.004  -3.213  1.00 75.75           H  
ATOM     47 HD22 LEU A   3       6.457   6.481  -3.341  1.00 75.75           H  
ATOM     48 HD23 LEU A   3       6.261   5.701  -1.771  1.00 75.75           H  
ATOM     49  N   LEU A   4       8.013   0.869  -0.461  1.00 77.50           N  
ATOM     50  H   LEU A   4       8.961   1.166  -0.643  1.00 77.50           H  
ATOM     51  CA  LEU A   4       7.781  -0.502  -0.006  1.00 77.50           C  
ATOM     52  HA  LEU A   4       6.964  -0.934  -0.585  1.00 77.50           H  
ATOM     53  C   LEU A   4       7.318  -0.507   1.457  1.00 77.50           C  
ATOM     54  CB  LEU A   4       9.029  -1.386  -0.198  1.00 77.50           C  
ATOM     55  HB2 LEU A   4       8.840  -2.306   0.353  1.00 77.50           H  
ATOM     56  HB3 LEU A   4       9.900  -0.914   0.257  1.00 77.50           H  
ATOM     57  O   LEU A   4       6.340  -1.167   1.779  1.00 77.50           O  
ATOM     58  CG  LEU A   4       9.333  -1.775  -1.660  1.00 77.50           C  
ATOM     59  HG  LEU A   4       8.399  -1.948  -2.195  1.00 77.50           H  
ATOM     60  CD1 LEU A   4      10.144  -0.699  -2.394  1.00 77.50           C  
ATOM     61 HD11 LEU A   4      10.383  -1.058  -3.395  1.00 77.50           H  
ATOM     62 HD12 LEU A   4       9.547   0.207  -2.503  1.00 77.50           H  
ATOM     63 HD13 LEU A   4      11.070  -0.496  -1.856  1.00 77.50           H  
ATOM     64  CD2 LEU A   4      10.150  -3.067  -1.692  1.00 77.50           C  
ATOM     65 HD21 LEU A   4      11.090  -2.945  -1.154  1.00 77.50           H  
ATOM     66 HD22 LEU A   4      10.357  -3.352  -2.724  1.00 77.50           H  
ATOM     67 HD23 LEU A   4       9.579  -3.874  -1.233  1.00 77.50           H  
ATOM     68  N   GLY A   5       7.958   0.279   2.331  1.00 80.19           N  
ATOM     69  H   GLY A   5       8.768   0.798   2.023  1.00 80.19           H  
ATOM     70  CA  GLY A   5       7.538   0.398   3.731  1.00 80.19           C  
ATOM     71  HA2 GLY A   5       8.265   1.006   4.270  1.00 80.19           H  
ATOM     72  HA3 GLY A   5       7.508  -0.591   4.187  1.00 80.19           H  
ATOM     73  C   GLY A   5       6.161   1.047   3.899  1.00 80.19           C  
ATOM     74  O   GLY A   5       5.371   0.595   4.724  1.00 80.19           O  
ATOM     75  N   CYS A   6       5.845   2.061   3.087  1.00 80.31           N  
ATOM     76  H   CYS A   6       6.543   2.419   2.451  1.00 80.31           H  
ATOM     77  CA  CYS A   6       4.541   2.721   3.121  1.00 80.31           C  
ATOM     78  HA  CYS A   6       4.325   3.008   4.150  1.00 80.31           H  
ATOM     79  C   CYS A   6       3.432   1.753   2.683  1.00 80.31           C  
ATOM     80  CB  CYS A   6       4.601   3.996   2.265  1.00 80.31           C  
ATOM     81  HB2 CYS A   6       5.573   4.476   2.388  1.00 80.31           H  
ATOM     82  HB3 CYS A   6       4.444   3.753   1.215  1.00 80.31           H  
ATOM     83  O   CYS A   6       2.455   1.581   3.403  1.00 80.31           O  
ATOM     84  SG  CYS A   6       3.347   5.170   2.840  1.00 80.31           S  
ATOM     85  HG  CYS A   6       3.489   6.087   1.879  1.00 80.31           H  
ATOM     86  N   GLY A   7       3.633   1.025   1.577  1.00 78.12           N  
ATOM     87  H   GLY A   7       4.466   1.186   1.028  1.00 78.12           H  
ATOM     88  CA  GLY A   7       2.681   0.018   1.102  1.00 78.12           C  
ATOM     89  HA2 GLY A   7       1.713   0.489   0.931  1.00 78.12           H  
ATOM     90  HA3 GLY A   7       3.041  -0.391   0.158  1.00 78.12           H  
ATOM     91  C   GLY A   7       2.485  -1.143   2.080  1.00 78.12           C  
ATOM     92  O   GLY A   7       1.358  -1.585   2.277  1.00 78.12           O  
ATOM     93  N   ILE A   8       3.553  -1.599   2.743  1.00 80.38           N  
ATOM     94  H   ILE A   8       4.463  -1.228   2.510  1.00 80.38           H  
ATOM     95  CA  ILE A   8       3.464  -2.652   3.761  1.00 80.38           C  
ATOM     96  HA  ILE A   8       2.853  -3.462   3.364  1.00 80.38           H  
ATOM     97  C   ILE A   8       2.725  -2.151   5.000  1.00 80.38           C  
ATOM     98  CB  ILE A   8       4.866  -3.215   4.088  1.00 80.38           C  
ATOM     99  HB  ILE A   8       5.529  -2.371   4.277  1.00 80.38           H  
ATOM    100  O   ILE A   8       1.819  -2.834   5.452  1.00 80.38           O  
ATOM    101  CG1 ILE A   8       5.449  -4.010   2.895  1.00 80.38           C  
ATOM    102 HG12 ILE A   8       6.487  -4.255   3.118  1.00 80.38           H  
ATOM    103 HG13 ILE A   8       5.447  -3.386   2.001  1.00 80.38           H  
ATOM    104  CG2 ILE A   8       4.886  -4.092   5.353  1.00 80.38           C  
ATOM    105 HG21 ILE A   8       4.636  -3.504   6.236  1.00 80.38           H  
ATOM    106 HG22 ILE A   8       4.173  -4.911   5.260  1.00 80.38           H  
ATOM    107 HG23 ILE A   8       5.882  -4.509   5.499  1.00 80.38           H  
ATOM    108  CD1 ILE A   8       4.723  -5.307   2.513  1.00 80.38           C  
ATOM    109 HD11 ILE A   8       4.745  -6.020   3.338  1.00 80.38           H  
ATOM    110 HD12 ILE A   8       5.227  -5.758   1.659  1.00 80.38           H  
ATOM    111 HD13 ILE A   8       3.689  -5.104   2.233  1.00 80.38           H  
ATOM    112  N   SER A   9       3.041  -0.966   5.524  1.00 80.88           N  
ATOM    113  H   SER A   9       3.782  -0.424   5.104  1.00 80.88           H  
ATOM    114  CA  SER A   9       2.358  -0.434   6.712  1.00 80.88           C  
ATOM    115  HA  SER A   9       2.403  -1.180   7.505  1.00 80.88           H  
ATOM    116  C   SER A   9       0.877  -0.141   6.440  1.00 80.88           C  
ATOM    117  CB  SER A   9       3.084   0.818   7.204  1.00 80.88           C  
ATOM    118  HB2 SER A   9       2.976   1.619   6.473  1.00 80.88           H  
ATOM    119  HB3 SER A   9       4.143   0.593   7.331  1.00 80.88           H  
ATOM    120  O   SER A   9       0.001  -0.599   7.177  1.00 80.88           O  
ATOM    121  OG  SER A   9       2.548   1.224   8.445  1.00 80.88           O  
ATOM    122  HG  SER A   9       2.993   2.022   8.739  1.00 80.88           H  
ATOM    123  N   THR A  10       0.574   0.542   5.329  1.00 82.81           N  
ATOM    124  H   THR A  10       1.319   0.907   4.753  1.00 82.81           H  
ATOM    125  CA  THR A  10      -0.807   0.816   4.906  1.00 82.81           C  
ATOM    126  HA  THR A  10      -1.332   1.306   5.726  1.00 82.81           H  
ATOM    127  C   THR A  10      -1.568  -0.478   4.598  1.00 82.81           C  
ATOM    128  CB  THR A  10      -0.817   1.759   3.690  1.00 82.81           C  
ATOM    129  HB  THR A  10      -0.291   1.287   2.860  1.00 82.81           H  
ATOM    130  O   THR A  10      -2.711  -0.633   5.026  1.00 82.81           O  
ATOM    131  CG2 THR A  10      -2.225   2.140   3.237  1.00 82.81           C  
ATOM    132 HG21 THR A  10      -2.722   1.272   2.805  1.00 82.81           H  
ATOM    133 HG22 THR A  10      -2.811   2.503   4.081  1.00 82.81           H  
ATOM    134 HG23 THR A  10      -2.167   2.917   2.474  1.00 82.81           H  
ATOM    135  OG1 THR A  10      -0.169   2.969   4.008  1.00 82.81           O  
ATOM    136  HG1 THR A  10      -0.690   3.420   4.676  1.00 82.81           H  
ATOM    137  N   GLY A  11      -0.935  -1.433   3.910  1.00 85.12           N  
ATOM    138  H   GLY A  11       0.002  -1.256   3.579  1.00 85.12           H  
ATOM    139  CA  GLY A  11      -1.527  -2.725   3.564  1.00 85.12           C  
ATOM    140  HA2 GLY A  11      -2.481  -2.565   3.062  1.00 85.12           H  
ATOM    141  HA3 GLY A  11      -0.856  -3.242   2.877  1.00 85.12           H  
ATOM    142  C   GLY A  11      -1.759  -3.634   4.772  1.00 85.12           C  
ATOM    143  O   GLY A  11      -2.829  -4.225   4.879  1.00 85.12           O  
ATOM    144  N   TYR A  12      -0.816  -3.708   5.717  1.00 83.62           N  
ATOM    145  H   TYR A  12       0.052  -3.210   5.579  1.00 83.62           H  
ATOM    146  CA  TYR A  12      -0.975  -4.481   6.955  1.00 83.62           C  
ATOM    147  HA  TYR A  12      -1.249  -5.505   6.699  1.00 83.62           H  
ATOM    148  C   TYR A  12      -2.097  -3.924   7.822  1.00 83.62           C  
ATOM    149  CB  TYR A  12       0.322  -4.516   7.780  1.00 83.62           C  
ATOM    150  HB2 TYR A  12       0.959  -3.662   7.553  1.00 83.62           H  
ATOM    151  HB3 TYR A  12       0.069  -4.411   8.835  1.00 83.62           H  
ATOM    152  O   TYR A  12      -2.922  -4.691   8.310  1.00 83.62           O  
ATOM    153  CG  TYR A  12       1.096  -5.808   7.641  1.00 83.62           C  
ATOM    154  CD1 TYR A  12       0.944  -6.811   8.618  1.00 83.62           C  
ATOM    155  HD1 TYR A  12       0.278  -6.655   9.453  1.00 83.62           H  
ATOM    156  CD2 TYR A  12       1.942  -6.024   6.538  1.00 83.62           C  
ATOM    157  HD2 TYR A  12       2.021  -5.268   5.771  1.00 83.62           H  
ATOM    158  CE1 TYR A  12       1.656  -8.019   8.508  1.00 83.62           C  
ATOM    159  HE1 TYR A  12       1.536  -8.787   9.258  1.00 83.62           H  
ATOM    160  CE2 TYR A  12       2.667  -7.226   6.429  1.00 83.62           C  
ATOM    161  HE2 TYR A  12       3.321  -7.403   5.588  1.00 83.62           H  
ATOM    162  OH  TYR A  12       3.223  -9.384   7.306  1.00 83.62           O  
ATOM    163  HH  TYR A  12       3.023  -9.990   8.023  1.00 83.62           H  
ATOM    164  CZ  TYR A  12       2.526  -8.224   7.415  1.00 83.62           C  
ATOM    165  N   GLY A  13      -2.166  -2.601   7.990  1.00 87.50           N  
ATOM    166  H   GLY A  13      -1.449  -2.015   7.587  1.00 87.50           H  
ATOM    167  CA  GLY A  13      -3.256  -1.974   8.734  1.00 87.50           C  
ATOM    168  HA2 GLY A  13      -3.237  -2.318   9.768  1.00 87.50           H  
ATOM    169  HA3 GLY A  13      -3.121  -0.892   8.715  1.00 87.50           H  
ATOM    170  C   GLY A  13      -4.621  -2.305   8.128  1.00 87.50           C  
ATOM    171  O   GLY A  13      -5.539  -2.685   8.852  1.00 87.50           O  
ATOM    172  N   ALA A  14      -4.747  -2.231   6.801  1.00 87.50           N  
ATOM    173  H   ALA A  14      -3.964  -1.905   6.252  1.00 87.50           H  
ATOM    174  CA  ALA A  14      -5.982  -2.570   6.095  1.00 87.50           C  
ATOM    175  HA  ALA A  14      -6.808  -2.027   6.554  1.00 87.50           H  
ATOM    176  C   ALA A  14      -6.323  -4.070   6.171  1.00 87.50           C  
ATOM    177  CB  ALA A  14      -5.848  -2.095   4.645  1.00 87.50           C  
ATOM    178  HB1 ALA A  14      -6.773  -2.302   4.106  1.00 87.50           H  
ATOM    179  HB2 ALA A  14      -5.025  -2.613   4.153  1.00 87.50           H  
ATOM    180  HB3 ALA A  14      -5.659  -1.021   4.622  1.00 87.50           H  
ATOM    181  O   ALA A  14      -7.480  -4.421   6.403  1.00 87.50           O  
ATOM    182  N   ALA A  15      -5.325  -4.948   6.033  1.00 85.62           N  
ATOM    183  H   ALA A  15      -4.405  -4.601   5.804  1.00 85.62           H  
ATOM    184  CA  ALA A  15      -5.499  -6.394   6.128  1.00 85.62           C  
ATOM    185  HA  ALA A  15      -6.288  -6.698   5.441  1.00 85.62           H  
ATOM    186  C   ALA A  15      -5.924  -6.823   7.536  1.00 85.62           C  
ATOM    187  CB  ALA A  15      -4.197  -7.082   5.703  1.00 85.62           C  
ATOM    188  HB1 ALA A  15      -3.946  -6.799   4.680  1.00 85.62           H  
ATOM    189  HB2 ALA A  15      -3.383  -6.791   6.366  1.00 85.62           H  
ATOM    190  HB3 ALA A  15      -4.326  -8.164   5.748  1.00 85.62           H  
ATOM    191  O   ALA A  15      -6.855  -7.607   7.666  1.00 85.62           O  
ATOM    192  N   LEU A  16      -5.311  -6.271   8.589  1.00 85.62           N  
ATOM    193  H   LEU A  16      -4.537  -5.643   8.425  1.00 85.62           H  
ATOM    194  CA  LEU A  16      -5.708  -6.554   9.970  1.00 85.62           C  
ATOM    195  HA  LEU A  16      -5.810  -7.632  10.093  1.00 85.62           H  
ATOM    196  C   LEU A  16      -7.080  -5.966  10.319  1.00 85.62           C  
ATOM    197  CB  LEU A  16      -4.642  -6.038  10.953  1.00 85.62           C  
ATOM    198  HB2 LEU A  16      -4.496  -4.972  10.783  1.00 85.62           H  
ATOM    199  HB3 LEU A  16      -5.037  -6.161  11.961  1.00 85.62           H  
ATOM    200  O   LEU A  16      -7.810  -6.589  11.075  1.00 85.62           O  
ATOM    201  CG  LEU A  16      -3.273  -6.743  10.893  1.00 85.62           C  
ATOM    202  HG  LEU A  16      -2.790  -6.548   9.935  1.00 85.62           H  
ATOM    203  CD1 LEU A  16      -2.381  -6.186  12.005  1.00 85.62           C  
ATOM    204 HD11 LEU A  16      -2.822  -6.398  12.979  1.00 85.62           H  
ATOM    205 HD12 LEU A  16      -2.274  -5.109  11.882  1.00 85.62           H  
ATOM    206 HD13 LEU A  16      -1.394  -6.645  11.950  1.00 85.62           H  
ATOM    207  CD2 LEU A  16      -3.365  -8.259  11.064  1.00 85.62           C  
ATOM    208 HD21 LEU A  16      -3.874  -8.700  10.207  1.00 85.62           H  
ATOM    209 HD22 LEU A  16      -3.913  -8.501  11.974  1.00 85.62           H  
ATOM    210 HD23 LEU A  16      -2.364  -8.688  11.120  1.00 85.62           H  
ATOM    211  N   ASN A  17      -7.458  -4.802   9.776  1.00 83.44           N  
ATOM    212  H   ASN A  17      -6.804  -4.300   9.193  1.00 83.44           H  
ATOM    213  CA  ASN A  17      -8.804  -4.250   9.986  1.00 83.44           C  
ATOM    214  HA  ASN A  17      -9.068  -4.348  11.039  1.00 83.44           H  
ATOM    215  C   ASN A  17      -9.889  -5.013   9.219  1.00 83.44           C  
ATOM    216  CB  ASN A  17      -8.845  -2.760   9.614  1.00 83.44           C  
ATOM    217  HB2 ASN A  17      -8.253  -2.568   8.719  1.00 83.44           H  
ATOM    218  HB3 ASN A  17      -9.876  -2.477   9.398  1.00 83.44           H  
ATOM    219  O   ASN A  17     -11.013  -5.076   9.693  1.00 83.44           O  
ATOM    220  CG  ASN A  17      -8.392  -1.881  10.759  1.00 83.44           C  
ATOM    221  ND2 ASN A  17      -7.167  -1.420  10.743  1.00 83.44           N  
ATOM    222 HD21 ASN A  17      -6.879  -0.869  11.539  1.00 83.44           H  
ATOM    223 HD22 ASN A  17      -6.536  -1.748  10.026  1.00 83.44           H  
ATOM    224  OD1 ASN A  17      -9.121  -1.614  11.698  1.00 83.44           O  
ATOM    225  N   THR A  18      -9.561  -5.572   8.052  1.00 81.94           N  
ATOM    226  H   THR A  18      -8.628  -5.425   7.695  1.00 81.94           H  
ATOM    227  CA  THR A  18     -10.484  -6.408   7.265  1.00 81.94           C  
ATOM    228  HA  THR A  18     -11.488  -5.983   7.300  1.00 81.94           H  
ATOM    229  C   THR A  18     -10.584  -7.827   7.818  1.00 81.94           C  
ATOM    230  CB  THR A  18     -10.026  -6.454   5.801  1.00 81.94           C  
ATOM    231  HB  THR A  18      -8.966  -6.707   5.769  1.00 81.94           H  
ATOM    232  O   THR A  18     -11.637  -8.445   7.730  1.00 81.94           O  
ATOM    233  CG2 THR A  18     -10.769  -7.457   4.922  1.00 81.94           C  
ATOM    234 HG21 THR A  18     -10.499  -7.298   3.878  1.00 81.94           H  
ATOM    235 HG22 THR A  18     -11.844  -7.321   5.039  1.00 81.94           H  
ATOM    236 HG23 THR A  18     -10.502  -8.476   5.199  1.00 81.94           H  
ATOM    237  OG1 THR A  18     -10.201  -5.181   5.226  1.00 81.94           O  
ATOM    238  HG1 THR A  18      -9.534  -4.618   5.626  1.00 81.94           H  
ATOM    239  N   ALA A  19      -9.485  -8.361   8.355  1.00 78.88           N  
ATOM    240  H   ALA A  19      -8.619  -7.843   8.325  1.00 78.88           H  
ATOM    241  CA  ALA A  19      -9.454  -9.692   8.954  1.00 78.88           C  
ATOM    242  HA  ALA A  19     -10.129 -10.342   8.398  1.00 78.88           H  
ATOM    243  C   ALA A  19      -9.931  -9.714  10.416  1.00 78.88           C  
ATOM    244  CB  ALA A  19      -8.033 -10.252   8.816  1.00 78.88           C  
ATOM    245  HB1 ALA A  19      -7.732 -10.246   7.769  1.00 78.88           H  
ATOM    246  HB2 ALA A  19      -7.338  -9.650   9.402  1.00 78.88           H  
ATOM    247  HB3 ALA A  19      -8.011 -11.278   9.186  1.00 78.88           H  
ATOM    248  O   ALA A  19     -10.112 -10.800  10.965  1.00 78.88           O  
ATOM    249  N   LYS A  20     -10.093  -8.549  11.050  1.00 66.44           N  
ATOM    250  H   LYS A  20      -9.999  -7.704  10.505  1.00 66.44           H  
ATOM    251  CA  LYS A  20     -10.711  -8.409  12.371  1.00 66.44           C  
ATOM    252  HA  LYS A  20     -10.521  -9.311  12.953  1.00 66.44           H  
ATOM    253  C   LYS A  20     -12.231  -8.323  12.264  1.00 66.44           C  
ATOM    254  CB  LYS A  20     -10.101  -7.205  13.103  1.00 66.44           C  
ATOM    255  HB2 LYS A  20     -10.222  -6.318  12.481  1.00 66.44           H  
ATOM    256  HB3 LYS A  20      -9.039  -7.389  13.262  1.00 66.44           H  
ATOM    257  O   LYS A  20     -12.719  -7.703  11.300  1.00 66.44           O  
ATOM    258  CG  LYS A  20     -10.782  -6.970  14.456  1.00 66.44           C  
ATOM    259  HG2 LYS A  20     -11.834  -6.748  14.274  1.00 66.44           H  
ATOM    260  HG3 LYS A  20     -10.725  -7.875  15.062  1.00 66.44           H  
ATOM    261  CD  LYS A  20     -10.154  -5.805  15.228  1.00 66.44           C  
ATOM    262  HD2 LYS A  20      -9.363  -6.193  15.870  1.00 66.44           H  
ATOM    263  HD3 LYS A  20      -9.715  -5.088  14.535  1.00 66.44           H  
ATOM    264  CE  LYS A  20     -11.221  -5.103  16.077  1.00 66.44           C  
ATOM    265  HE2 LYS A  20     -10.731  -4.389  16.739  1.00 66.44           H  
ATOM    266  HE3 LYS A  20     -11.725  -5.854  16.685  1.00 66.44           H  
ATOM    267  NZ  LYS A  20     -12.200  -4.405  15.201  1.00 66.44           N  
ATOM    268  HZ1 LYS A  20     -12.932  -3.960  15.736  1.00 66.44           H  
ATOM    269  HZ2 LYS A  20     -12.627  -5.082  14.585  1.00 66.44           H  
ATOM    270  HZ3 LYS A  20     -11.739  -3.730  14.608  1.00 66.44           H  
ATOM    271  OXT LYS A  20     -12.858  -8.762  13.251  1.00 66.44           O  
TER     272      LYS A  20                                                       
END
