# Supplementary material for: Unveiling the Bioactive Potential of the Invasive Jellyfish Phyllorhiza punctata Through Integrative Transcriptomic and Proteomic Analyses
Source: Biomolecules. 2025 Aug 4;15(8):1121. doi: 10.3390/biom15081121 (PMC12383608; doi:10.3390/biom15081121)
Supplement: Supplementary file 1 [file biomolecules-15-01121-s001.zip › Suplementary Material/FileS3/Alphafold2/XP_065063533_8950_relaxed_rank_001_alphafold2_ptm_model_1_seed_000.pdb]

ATOM      1  N   LEU A   1      -3.585  -5.361  -0.910  1.00 82.69           N  
ATOM      2  H   LEU A   1      -3.846  -5.154   0.044  1.00 82.69           H  
ATOM      3  H2  LEU A   1      -4.421  -5.381  -1.476  1.00 82.69           H  
ATOM      4  H3  LEU A   1      -2.980  -4.624  -1.241  1.00 82.69           H  
ATOM      5  CA  LEU A   1      -2.880  -6.664  -0.962  1.00 82.69           C  
ATOM      6  HA  LEU A   1      -2.007  -6.585  -0.314  1.00 82.69           H  
ATOM      7  C   LEU A   1      -2.332  -6.940  -2.360  1.00 82.69           C  
ATOM      8  CB  LEU A   1      -3.730  -7.834  -0.431  1.00 82.69           C  
ATOM      9  HB2 LEU A   1      -4.507  -7.466   0.239  1.00 82.69           H  
ATOM     10  HB3 LEU A   1      -4.228  -8.327  -1.266  1.00 82.69           H  
ATOM     11  O   LEU A   1      -1.127  -7.031  -2.494  1.00 82.69           O  
ATOM     12  CG  LEU A   1      -2.846  -8.848   0.328  1.00 82.69           C  
ATOM     13  HG  LEU A   1      -1.838  -8.833  -0.087  1.00 82.69           H  
ATOM     14  CD1 LEU A   1      -2.779  -8.488   1.815  1.00 82.69           C  
ATOM     15 HD11 LEU A   1      -3.769  -8.544   2.269  1.00 82.69           H  
ATOM     16 HD12 LEU A   1      -2.130  -9.198   2.327  1.00 82.69           H  
ATOM     17 HD13 LEU A   1      -2.364  -7.490   1.953  1.00 82.69           H  
ATOM     18  CD2 LEU A   1      -3.391 -10.265   0.188  1.00 82.69           C  
ATOM     19 HD21 LEU A   1      -2.747 -10.959   0.729  1.00 82.69           H  
ATOM     20 HD22 LEU A   1      -4.400 -10.331   0.595  1.00 82.69           H  
ATOM     21 HD23 LEU A   1      -3.401 -10.563  -0.861  1.00 82.69           H  
ATOM     22  N   LEU A   2      -3.170  -6.969  -3.406  1.00 77.81           N  
ATOM     23  H   LEU A   2      -4.168  -7.001  -3.255  1.00 77.81           H  
ATOM     24  CA  LEU A   2      -2.714  -7.158  -4.794  1.00 77.81           C  
ATOM     25  HA  LEU A   2      -2.172  -8.102  -4.853  1.00 77.81           H  
ATOM     26  C   LEU A   2      -1.757  -6.043  -5.257  1.00 77.81           C  
ATOM     27  CB  LEU A   2      -3.949  -7.222  -5.714  1.00 77.81           C  
ATOM     28  HB2 LEU A   2      -4.809  -7.615  -5.172  1.00 77.81           H  
ATOM     29  HB3 LEU A   2      -4.208  -6.213  -6.035  1.00 77.81           H  
ATOM     30  O   LEU A   2      -0.664  -6.299  -5.734  1.00 77.81           O  
ATOM     31  CG  LEU A   2      -3.701  -8.108  -6.950  1.00 77.81           C  
ATOM     32  HG  LEU A   2      -2.639  -8.113  -7.197  1.00 77.81           H  
ATOM     33  CD1 LEU A   2      -4.164  -9.537  -6.662  1.00 77.81           C  
ATOM     34 HD11 LEU A   2      -3.633  -9.937  -5.798  1.00 77.81           H  
ATOM     35 HD12 LEU A   2      -5.239  -9.565  -6.480  1.00 77.81           H  
ATOM     36 HD13 LEU A   2      -3.941 -10.168  -7.522  1.00 77.81           H  
ATOM     37  CD2 LEU A   2      -4.468  -7.578  -8.158  1.00 77.81           C  
ATOM     38 HD21 LEU A   2      -4.289  -8.227  -9.015  1.00 77.81           H  
ATOM     39 HD22 LEU A   2      -4.120  -6.577  -8.411  1.00 77.81           H  
ATOM     40 HD23 LEU A   2      -5.538  -7.552  -7.950  1.00 77.81           H  
ATOM     41  N   THR A   3      -2.120  -4.791  -4.987  1.00 88.56           N  
ATOM     42  H   THR A   3      -3.048  -4.613  -4.630  1.00 88.56           H  
ATOM     43  CA  THR A   3      -1.280  -3.606  -5.224  1.00 88.56           C  
ATOM     44  HA  THR A   3      -0.875  -3.642  -6.236  1.00 88.56           H  
ATOM     45  C   THR A   3      -0.089  -3.482  -4.280  1.00 88.56           C  
ATOM     46  CB  THR A   3      -2.127  -2.336  -5.076  1.00 88.56           C  
ATOM     47  HB  THR A   3      -1.481  -1.459  -5.023  1.00 88.56           H  
ATOM     48  O   THR A   3       0.732  -2.604  -4.472  1.00 88.56           O  
ATOM     49  CG2 THR A   3      -3.076  -2.165  -6.258  1.00 88.56           C  
ATOM     50 HG21 THR A   3      -3.779  -2.996  -6.313  1.00 88.56           H  
ATOM     51 HG22 THR A   3      -3.628  -1.231  -6.155  1.00 88.56           H  
ATOM     52 HG23 THR A   3      -2.500  -2.125  -7.183  1.00 88.56           H  
ATOM     53  OG1 THR A   3      -2.920  -2.416  -3.901  1.00 88.56           O  
ATOM     54  HG1 THR A   3      -3.311  -1.545  -3.796  1.00 88.56           H  
ATOM     55  N   ASN A   4       0.004  -4.327  -3.255  1.00 87.75           N  
ATOM     56  H   ASN A   4      -0.643  -5.103  -3.225  1.00 87.75           H  
ATOM     57  CA  ASN A   4       1.147  -4.381  -2.340  1.00 87.75           C  
ATOM     58  HA  ASN A   4       1.711  -3.450  -2.390  1.00 87.75           H  
ATOM     59  C   ASN A   4       2.125  -5.508  -2.706  1.00 87.75           C  
ATOM     60  CB  ASN A   4       0.593  -4.555  -0.919  1.00 87.75           C  
ATOM     61  HB2 ASN A   4      -0.206  -3.834  -0.747  1.00 87.75           H  
ATOM     62  HB3 ASN A   4       0.211  -5.568  -0.793  1.00 87.75           H  
ATOM     63  O   ASN A   4       3.182  -5.622  -2.109  1.00 87.75           O  
ATOM     64  CG  ASN A   4       1.657  -4.287   0.126  1.00 87.75           C  
ATOM     65  ND2 ASN A   4       2.003  -5.255   0.940  1.00 87.75           N  
ATOM     66 HD21 ASN A   4       1.815  -6.214   0.686  1.00 87.75           H  
ATOM     67 HD22 ASN A   4       2.793  -5.028   1.527  1.00 87.75           H  
ATOM     68  OD1 ASN A   4       2.135  -3.180   0.259  1.00 87.75           O  
ATOM     69  N   LEU A   5       1.715  -6.381  -3.627  1.00 91.00           N  
ATOM     70  H   LEU A   5       0.800  -6.250  -4.032  1.00 91.00           H  
ATOM     71  CA  LEU A   5       2.516  -7.477  -4.166  1.00 91.00           C  
ATOM     72  HA  LEU A   5       3.420  -7.617  -3.575  1.00 91.00           H  
ATOM     73  C   LEU A   5       2.976  -7.172  -5.595  1.00 91.00           C  
ATOM     74  CB  LEU A   5       1.658  -8.753  -4.130  1.00 91.00           C  
ATOM     75  HB2 LEU A   5       0.712  -8.548  -4.633  1.00 91.00           H  
ATOM     76  HB3 LEU A   5       2.166  -9.533  -4.697  1.00 91.00           H  
ATOM     77  O   LEU A   5       3.975  -7.710  -6.048  1.00 91.00           O  
ATOM     78  CG  LEU A   5       1.377  -9.281  -2.713  1.00 91.00           C  
ATOM     79  HG  LEU A   5       1.027  -8.471  -2.072  1.00 91.00           H  
ATOM     80  CD1 LEU A   5       0.279 -10.345  -2.771  1.00 91.00           C  
ATOM     81 HD11 LEU A   5       0.070 -10.712  -1.766  1.00 91.00           H  
ATOM     82 HD12 LEU A   5       0.605 -11.178  -3.394  1.00 91.00           H  
ATOM     83 HD13 LEU A   5      -0.630  -9.914  -3.191  1.00 91.00           H  
ATOM     84  CD2 LEU A   5       2.622  -9.896  -2.075  1.00 91.00           C  
ATOM     85 HD21 LEU A   5       3.019 -10.687  -2.712  1.00 91.00           H  
ATOM     86 HD22 LEU A   5       2.377 -10.312  -1.098  1.00 91.00           H  
ATOM     87 HD23 LEU A   5       3.389  -9.133  -1.943  1.00 91.00           H  
ATOM     88  N   LEU A   6       2.218  -6.329  -6.302  1.00 88.06           N  
ATOM     89  H   LEU A   6       1.337  -6.040  -5.901  1.00 88.06           H  
ATOM     90  CA  LEU A   6       2.548  -5.814  -7.631  1.00 88.06           C  
ATOM     91  HA  LEU A   6       3.204  -6.518  -8.144  1.00 88.06           H  
ATOM     92  C   LEU A   6       3.307  -4.480  -7.595  1.00 88.06           C  
ATOM     93  CB  LEU A   6       1.243  -5.644  -8.426  1.00 88.06           C  
ATOM     94  HB2 LEU A   6       0.572  -5.002  -7.855  1.00 88.06           H  
ATOM     95  HB3 LEU A   6       1.470  -5.129  -9.360  1.00 88.06           H  
ATOM     96  O   LEU A   6       3.811  -4.055  -8.630  1.00 88.06           O  
ATOM     97  CG  LEU A   6       0.519  -6.955  -8.771  1.00 88.06           C  
ATOM     98  HG  LEU A   6       0.334  -7.534  -7.866  1.00 88.06           H  
ATOM     99  CD1 LEU A   6      -0.830  -6.625  -9.412  1.00 88.06           C  
ATOM    100 HD11 LEU A   6      -1.430  -6.035  -8.719  1.00 88.06           H  
ATOM    101 HD12 LEU A   6      -1.361  -7.549  -9.643  1.00 88.06           H  
ATOM    102 HD13 LEU A   6      -0.676  -6.061 -10.332  1.00 88.06           H  
ATOM    103  CD2 LEU A   6       1.326  -7.814  -9.746  1.00 88.06           C  
ATOM    104 HD21 LEU A   6       0.750  -8.695 -10.029  1.00 88.06           H  
ATOM    105 HD22 LEU A   6       2.248  -8.150  -9.271  1.00 88.06           H  
ATOM    106 HD23 LEU A   6       1.572  -7.241 -10.640  1.00 88.06           H  
ATOM    107  N   LYS A   7       3.328  -3.806  -6.442  1.00 77.69           N  
ATOM    108  H   LYS A   7       3.076  -4.326  -5.614  1.00 77.69           H  
ATOM    109  CA  LYS A   7       4.186  -2.646  -6.196  1.00 77.69           C  
ATOM    110  HA  LYS A   7       4.443  -2.163  -7.139  1.00 77.69           H  
ATOM    111  C   LYS A   7       5.503  -3.120  -5.603  1.00 77.69           C  
ATOM    112  CB  LYS A   7       3.465  -1.653  -5.281  1.00 77.69           C  
ATOM    113  HB2 LYS A   7       3.287  -2.118  -4.312  1.00 77.69           H  
ATOM    114  HB3 LYS A   7       2.515  -1.396  -5.750  1.00 77.69           H  
ATOM    115  O   LYS A   7       6.524  -2.505  -5.970  1.00 77.69           O  
ATOM    116  CG  LYS A   7       4.271  -0.369  -5.088  1.00 77.69           C  
ATOM    117  HG2 LYS A   7       4.539   0.032  -6.066  1.00 77.69           H  
ATOM    118  HG3 LYS A   7       5.183  -0.583  -4.530  1.00 77.69           H  
ATOM    119  CD  LYS A   7       3.441   0.665  -4.326  1.00 77.69           C  
ATOM    120  HD2 LYS A   7       3.247   0.293  -3.320  1.00 77.69           H  
ATOM    121  HD3 LYS A   7       2.498   0.825  -4.847  1.00 77.69           H  
ATOM    122  CE  LYS A   7       4.237   1.969  -4.272  1.00 77.69           C  
ATOM    123  HE2 LYS A   7       4.452   2.283  -5.293  1.00 77.69           H  
ATOM    124  HE3 LYS A   7       5.190   1.764  -3.784  1.00 77.69           H  
ATOM    125  NZ  LYS A   7       3.498   3.028  -3.546  1.00 77.69           N  
ATOM    126  HZ1 LYS A   7       2.622   3.221  -4.009  1.00 77.69           H  
ATOM    127  HZ2 LYS A   7       4.050   3.874  -3.516  1.00 77.69           H  
ATOM    128  HZ3 LYS A   7       3.316   2.727  -2.599  1.00 77.69           H  
ATOM    129  OXT LYS A   7       5.418  -4.029  -4.752  1.00 77.69           O  
TER     130      LYS A   7                                                       
END
