# Supplementary material for: Unveiling the Bioactive Potential of the Invasive Jellyfish Phyllorhiza punctata Through Integrative Transcriptomic and Proteomic Analyses
Source: Biomolecules. 2025 Aug 4;15(8):1121. doi: 10.3390/biom15081121 (PMC12383608; doi:10.3390/biom15081121)
Supplement: Supplementary file 1 [file biomolecules-15-01121-s001.zip › Suplementary Material/FileS3/Alphafold2/XP_065063665_5413_relaxed_rank_001_alphafold2_ptm_model_1_seed_000.pdb]

ATOM      1  N   GLY A   1      12.381  -2.279 -12.995  1.00 76.50           N  
ATOM      2  H   GLY A   1      12.575  -1.943 -12.063  1.00 76.50           H  
ATOM      3  H2  GLY A   1      13.208  -2.722 -13.372  1.00 76.50           H  
ATOM      4  H3  GLY A   1      12.129  -1.489 -13.571  1.00 76.50           H  
ATOM      5  CA  GLY A   1      11.264  -3.241 -12.934  1.00 76.50           C  
ATOM      6  HA2 GLY A   1      11.554  -4.110 -12.344  1.00 76.50           H  
ATOM      7  HA3 GLY A   1      10.975  -3.554 -13.937  1.00 76.50           H  
ATOM      8  C   GLY A   1      10.097  -2.570 -12.250  1.00 76.50           C  
ATOM      9  O   GLY A   1      10.316  -1.942 -11.223  1.00 76.50           O  
ATOM     10  N   LEU A   2       8.901  -2.630 -12.835  1.00 77.06           N  
ATOM     11  H   LEU A   2       8.764  -3.194 -13.661  1.00 77.06           H  
ATOM     12  CA  LEU A   2       7.697  -2.049 -12.240  1.00 77.06           C  
ATOM     13  HA  LEU A   2       7.929  -1.095 -11.766  1.00 77.06           H  
ATOM     14  C   LEU A   2       7.203  -2.999 -11.153  1.00 77.06           C  
ATOM     15  CB  LEU A   2       6.633  -1.813 -13.330  1.00 77.06           C  
ATOM     16  HB2 LEU A   2       6.412  -2.763 -13.815  1.00 77.06           H  
ATOM     17  HB3 LEU A   2       5.715  -1.470 -12.851  1.00 77.06           H  
ATOM     18  O   LEU A   2       6.515  -3.974 -11.443  1.00 77.06           O  
ATOM     19  CG  LEU A   2       7.035  -0.792 -14.409  1.00 77.06           C  
ATOM     20  HG  LEU A   2       7.974  -1.102 -14.868  1.00 77.06           H  
ATOM     21  CD1 LEU A   2       5.969  -0.751 -15.500  1.00 77.06           C  
ATOM     22 HD11 LEU A   2       5.015  -0.431 -15.080  1.00 77.06           H  
ATOM     23 HD12 LEU A   2       6.263  -0.052 -16.283  1.00 77.06           H  
ATOM     24 HD13 LEU A   2       5.848  -1.739 -15.943  1.00 77.06           H  
ATOM     25  CD2 LEU A   2       7.211   0.617 -13.839  1.00 77.06           C  
ATOM     26 HD21 LEU A   2       6.296   0.934 -13.340  1.00 77.06           H  
ATOM     27 HD22 LEU A   2       7.428   1.315 -14.647  1.00 77.06           H  
ATOM     28 HD23 LEU A   2       8.038   0.646 -13.130  1.00 77.06           H  
ATOM     29  N   THR A   3       7.632  -2.764  -9.913  1.00 79.81           N  
ATOM     30  H   THR A   3       8.215  -1.961  -9.727  1.00 79.81           H  
ATOM     31  CA  THR A   3       7.095  -3.542  -8.800  1.00 79.81           C  
ATOM     32  HA  THR A   3       7.149  -4.590  -9.094  1.00 79.81           H  
ATOM     33  C   THR A   3       5.630  -3.133  -8.613  1.00 79.81           C  
ATOM     34  CB  THR A   3       7.946  -3.423  -7.528  1.00 79.81           C  
ATOM     35  HB  THR A   3       8.996  -3.364  -7.814  1.00 79.81           H  
ATOM     36  O   THR A   3       5.362  -1.928  -8.557  1.00 79.81           O  
ATOM     37  CG2 THR A   3       7.626  -2.249  -6.612  1.00 79.81           C  
ATOM     38 HG21 THR A   3       6.598  -2.327  -6.258  1.00 79.81           H  
ATOM     39 HG22 THR A   3       8.300  -2.249  -5.756  1.00 79.81           H  
ATOM     40 HG23 THR A   3       7.747  -1.313  -7.157  1.00 79.81           H  
ATOM     41  OG1 THR A   3       7.772  -4.598  -6.783  1.00 79.81           O  
ATOM     42  HG1 THR A   3       8.170  -4.463  -5.920  1.00 79.81           H  
ATOM     43  N   PRO A   4       4.675  -4.077  -8.534  1.00 76.69           N  
ATOM     44  CA  PRO A   4       3.261  -3.748  -8.376  1.00 76.69           C  
ATOM     45  HA  PRO A   4       2.909  -3.272  -9.291  1.00 76.69           H  
ATOM     46  C   PRO A   4       3.012  -2.800  -7.200  1.00 76.69           C  
ATOM     47  CB  PRO A   4       2.551  -5.094  -8.204  1.00 76.69           C  
ATOM     48  HB2 PRO A   4       1.535  -5.067  -8.597  1.00 76.69           H  
ATOM     49  HB3 PRO A   4       2.547  -5.388  -7.155  1.00 76.69           H  
ATOM     50  O   PRO A   4       2.229  -1.869  -7.330  1.00 76.69           O  
ATOM     51  CG  PRO A   4       3.442  -6.051  -8.995  1.00 76.69           C  
ATOM     52  HG2 PRO A   4       3.207  -5.976 -10.057  1.00 76.69           H  
ATOM     53  HG3 PRO A   4       3.338  -7.080  -8.651  1.00 76.69           H  
ATOM     54  CD  PRO A   4       4.844  -5.507  -8.741  1.00 76.69           C  
ATOM     55  HD2 PRO A   4       5.263  -5.959  -7.842  1.00 76.69           H  
ATOM     56  HD3 PRO A   4       5.472  -5.723  -9.605  1.00 76.69           H  
ATOM     57  N   SER A   5       3.761  -2.934  -6.098  1.00 82.00           N  
ATOM     58  H   SER A   5       4.445  -3.675  -6.048  1.00 82.00           H  
ATOM     59  CA  SER A   5       3.637  -2.034  -4.946  1.00 82.00           C  
ATOM     60  HA  SER A   5       2.578  -2.003  -4.687  1.00 82.00           H  
ATOM     61  C   SER A   5       4.038  -0.578  -5.212  1.00 82.00           C  
ATOM     62  CB  SER A   5       4.390  -2.582  -3.730  1.00 82.00           C  
ATOM     63  HB2 SER A   5       4.299  -1.873  -2.907  1.00 82.00           H  
ATOM     64  HB3 SER A   5       3.933  -3.523  -3.424  1.00 82.00           H  
ATOM     65  O   SER A   5       3.550   0.304  -4.520  1.00 82.00           O  
ATOM     66  OG  SER A   5       5.760  -2.804  -4.009  1.00 82.00           O  
ATOM     67  HG  SER A   5       6.204  -2.965  -3.174  1.00 82.00           H  
ATOM     68  N   GLY A   6       4.854  -0.293  -6.231  1.00 83.81           N  
ATOM     69  H   GLY A   6       5.159  -1.051  -6.825  1.00 83.81           H  
ATOM     70  CA  GLY A   6       5.200   1.075  -6.637  1.00 83.81           C  
ATOM     71  HA2 GLY A   6       5.419   1.672  -5.752  1.00 83.81           H  
ATOM     72  HA3 GLY A   6       6.091   1.042  -7.264  1.00 83.81           H  
ATOM     73  C   GLY A   6       4.094   1.785  -7.425  1.00 83.81           C  
ATOM     74  O   GLY A   6       4.158   2.997  -7.601  1.00 83.81           O  
ATOM     75  N   ALA A   7       3.084   1.042  -7.889  1.00 83.94           N  
ATOM     76  H   ALA A   7       3.107   0.047  -7.718  1.00 83.94           H  
ATOM     77  CA  ALA A   7       1.894   1.567  -8.559  1.00 83.94           C  
ATOM     78  HA  ALA A   7       2.045   2.619  -8.801  1.00 83.94           H  
ATOM     79  C   ALA A   7       0.637   1.490  -7.675  1.00 83.94           C  
ATOM     80  CB  ALA A   7       1.714   0.796  -9.873  1.00 83.94           C  
ATOM     81  HB1 ALA A   7       0.857   1.196 -10.415  1.00 83.94           H  
ATOM     82  HB2 ALA A   7       1.540  -0.259  -9.664  1.00 83.94           H  
ATOM     83  HB3 ALA A   7       2.605   0.904 -10.491  1.00 83.94           H  
ATOM     84  O   ALA A   7      -0.429   1.956  -8.077  1.00 83.94           O  
ATOM     85  N   LEU A   8       0.745   0.897  -6.482  1.00 85.12           N  
ATOM     86  H   LEU A   8       1.660   0.611  -6.163  1.00 85.12           H  
ATOM     87  CA  LEU A   8      -0.377   0.740  -5.569  1.00 85.12           C  
ATOM     88  HA  LEU A   8      -1.290   0.810  -6.161  1.00 85.12           H  
ATOM     89  C   LEU A   8      -0.385   1.873  -4.529  1.00 85.12           C  
ATOM     90  CB  LEU A   8      -0.349  -0.654  -4.926  1.00 85.12           C  
ATOM     91  HB2 LEU A   8      -1.066  -0.680  -4.106  1.00 85.12           H  
ATOM     92  HB3 LEU A   8       0.646  -0.802  -4.508  1.00 85.12           H  
ATOM     93  O   LEU A   8       0.650   2.166  -3.928  1.00 85.12           O  
ATOM     94  CG  LEU A   8      -0.669  -1.806  -5.899  1.00 85.12           C  
ATOM     95  HG  LEU A   8      -0.037  -1.738  -6.784  1.00 85.12           H  
ATOM     96  CD1 LEU A   8      -0.418  -3.148  -5.208  1.00 85.12           C  
ATOM     97 HD11 LEU A   8       0.622  -3.210  -4.886  1.00 85.12           H  
ATOM     98 HD12 LEU A   8      -0.615  -3.962  -5.905  1.00 85.12           H  
ATOM     99 HD13 LEU A   8      -1.071  -3.250  -4.341  1.00 85.12           H  
ATOM    100  CD2 LEU A   8      -2.110  -1.783  -6.404  1.00 85.12           C  
ATOM    101 HD21 LEU A   8      -2.804  -1.783  -5.564  1.00 85.12           H  
ATOM    102 HD22 LEU A   8      -2.280  -0.901  -7.021  1.00 85.12           H  
ATOM    103 HD23 LEU A   8      -2.296  -2.663  -7.021  1.00 85.12           H  
ATOM    104  N   PRO A   9      -1.542   2.513  -4.281  1.00 83.75           N  
ATOM    105  CA  PRO A   9      -1.670   3.535  -3.252  1.00 83.75           C  
ATOM    106  HA  PRO A   9      -0.953   4.333  -3.443  1.00 83.75           H  
ATOM    107  C   PRO A   9      -1.398   2.941  -1.865  1.00 83.75           C  
ATOM    108  CB  PRO A   9      -3.094   4.085  -3.391  1.00 83.75           C  
ATOM    109  HB2 PRO A   9      -3.096   4.916  -4.096  1.00 83.75           H  
ATOM    110  HB3 PRO A   9      -3.515   4.396  -2.435  1.00 83.75           H  
ATOM    111  O   PRO A   9      -1.792   1.813  -1.565  1.00 83.75           O  
ATOM    112  CG  PRO A   9      -3.857   2.910  -3.991  1.00 83.75           C  
ATOM    113  HG2 PRO A   9      -4.750   3.226  -4.529  1.00 83.75           H  
ATOM    114  HG3 PRO A   9      -4.104   2.217  -3.186  1.00 83.75           H  
ATOM    115  CD  PRO A   9      -2.825   2.269  -4.913  1.00 83.75           C  
ATOM    116  HD2 PRO A   9      -2.845   2.754  -5.889  1.00 83.75           H  
ATOM    117  HD3 PRO A   9      -3.013   1.201  -5.018  1.00 83.75           H  
ATOM    118  N   VAL A  10      -0.778   3.736  -0.991  1.00 82.56           N  
ATOM    119  H   VAL A  10      -0.443   4.626  -1.331  1.00 82.56           H  
ATOM    120  CA  VAL A  10      -0.366   3.330   0.367  1.00 82.56           C  
ATOM    121  HA  VAL A  10       0.402   2.561   0.280  1.00 82.56           H  
ATOM    122  C   VAL A  10      -1.522   2.712   1.169  1.00 82.56           C  
ATOM    123  CB  VAL A  10       0.246   4.538   1.108  1.00 82.56           C  
ATOM    124  HB  VAL A  10      -0.489   5.342   1.141  1.00 82.56           H  
ATOM    125  O   VAL A  10      -1.311   1.749   1.897  1.00 82.56           O  
ATOM    126  CG1 VAL A  10       0.659   4.210   2.547  1.00 82.56           C  
ATOM    127 HG11 VAL A  10       1.141   5.074   3.005  1.00 82.56           H  
ATOM    128 HG12 VAL A  10       1.353   3.369   2.557  1.00 82.56           H  
ATOM    129 HG13 VAL A  10      -0.214   3.957   3.149  1.00 82.56           H  
ATOM    130  CG2 VAL A  10       1.495   5.052   0.374  1.00 82.56           C  
ATOM    131 HG21 VAL A  10       1.243   5.402  -0.628  1.00 82.56           H  
ATOM    132 HG22 VAL A  10       2.237   4.257   0.298  1.00 82.56           H  
ATOM    133 HG23 VAL A  10       1.929   5.888   0.922  1.00 82.56           H  
ATOM    134  N   GLY A  11      -2.758   3.186   0.972  1.00 83.12           N  
ATOM    135  H   GLY A  11      -2.872   3.968   0.344  1.00 83.12           H  
ATOM    136  CA  GLY A  11      -3.951   2.627   1.621  1.00 83.12           C  
ATOM    137  HA2 GLY A  11      -4.802   3.274   1.410  1.00 83.12           H  
ATOM    138  HA3 GLY A  11      -3.796   2.612   2.700  1.00 83.12           H  
ATOM    139  C   GLY A  11      -4.330   1.204   1.182  1.00 83.12           C  
ATOM    140  O   GLY A  11      -4.938   0.482   1.963  1.00 83.12           O  
ATOM    141  N   LEU A  12      -3.947   0.773  -0.026  1.00 81.94           N  
ATOM    142  H   LEU A  12      -3.377   1.383  -0.594  1.00 81.94           H  
ATOM    143  CA  LEU A  12      -4.129  -0.610  -0.494  1.00 81.94           C  
ATOM    144  HA  LEU A  12      -5.015  -1.037  -0.026  1.00 81.94           H  
ATOM    145  C   LEU A  12      -2.965  -1.516  -0.072  1.00 81.94           C  
ATOM    146  CB  LEU A  12      -4.313  -0.638  -2.025  1.00 81.94           C  
ATOM    147  HB2 LEU A  12      -3.466  -0.137  -2.493  1.00 81.94           H  
ATOM    148  HB3 LEU A  12      -4.292  -1.680  -2.346  1.00 81.94           H  
ATOM    149  O   LEU A  12      -3.177  -2.695   0.193  1.00 81.94           O  
ATOM    150  CG  LEU A  12      -5.622  -0.011  -2.539  1.00 81.94           C  
ATOM    151  HG  LEU A  12      -5.663   1.041  -2.256  1.00 81.94           H  
ATOM    152  CD1 LEU A  12      -5.691  -0.126  -4.063  1.00 81.94           C  
ATOM    153 HD11 LEU A  12      -6.553   0.428  -4.436  1.00 81.94           H  
ATOM    154 HD12 LEU A  12      -5.792  -1.173  -4.350  1.00 81.94           H  
ATOM    155 HD13 LEU A  12      -4.786   0.269  -4.524  1.00 81.94           H  
ATOM    156  CD2 LEU A  12      -6.870  -0.695  -1.986  1.00 81.94           C  
ATOM    157 HD21 LEU A  12      -6.827  -1.768  -2.174  1.00 81.94           H  
ATOM    158 HD22 LEU A  12      -7.762  -0.283  -2.459  1.00 81.94           H  
ATOM    159 HD23 LEU A  12      -6.949  -0.523  -0.913  1.00 81.94           H  
ATOM    160  N   LEU A  13      -1.750  -0.966   0.038  1.00 82.94           N  
ATOM    161  H   LEU A  13      -1.641   0.001  -0.230  1.00 82.94           H  
ATOM    162  CA  LEU A  13      -0.592  -1.680   0.596  1.00 82.94           C  
ATOM    163  HA  LEU A  13      -0.494  -2.653   0.115  1.00 82.94           H  
ATOM    164  C   LEU A  13      -0.742  -1.942   2.095  1.00 82.94           C  
ATOM    165  CB  LEU A  13       0.680  -0.848   0.371  1.00 82.94           C  
ATOM    166  HB2 LEU A  13       1.512  -1.357   0.857  1.00 82.94           H  
ATOM    167  HB3 LEU A  13       0.558   0.119   0.859  1.00 82.94           H  
ATOM    168  O   LEU A  13      -0.267  -2.950   2.606  1.00 82.94           O  
ATOM    169  CG  LEU A  13       1.041  -0.618  -1.100  1.00 82.94           C  
ATOM    170  HG  LEU A  13       0.228  -0.099  -1.608  1.00 82.94           H  
ATOM    171  CD1 LEU A  13       2.291   0.256  -1.174  1.00 82.94           C  
ATOM    172 HD11 LEU A  13       3.147  -0.263  -0.743  1.00 82.94           H  
ATOM    173 HD12 LEU A  13       2.497   0.504  -2.215  1.00 82.94           H  
ATOM    174 HD13 LEU A  13       2.124   1.189  -0.636  1.00 82.94           H  
ATOM    175  CD2 LEU A  13       1.314  -1.943  -1.810  1.00 82.94           C  
ATOM    176 HD21 LEU A  13       1.715  -1.733  -2.801  1.00 82.94           H  
ATOM    177 HD22 LEU A  13       0.386  -2.504  -1.922  1.00 82.94           H  
ATOM    178 HD23 LEU A  13       2.033  -2.533  -1.243  1.00 82.94           H  
ATOM    179  N   SER A  14      -1.405  -1.021   2.790  1.00 84.00           N  
ATOM    180  H   SER A  14      -1.691  -0.185   2.302  1.00 84.00           H  
ATOM    181  CA  SER A  14      -1.570  -1.044   4.239  1.00 84.00           C  
ATOM    182  HA  SER A  14      -0.638  -1.401   4.676  1.00 84.00           H  
ATOM    183  C   SER A  14      -2.672  -1.993   4.730  1.00 84.00           C  
ATOM    184  CB  SER A  14      -1.789   0.390   4.738  1.00 84.00           C  
ATOM    185  HB2 SER A  14      -0.998   1.034   4.353  1.00 84.00           H  
ATOM    186  HB3 SER A  14      -2.751   0.756   4.380  1.00 84.00           H  
ATOM    187  O   SER A  14      -2.968  -1.936   5.918  1.00 84.00           O  
ATOM    188  OG  SER A  14      -1.755   0.446   6.147  1.00 84.00           O  
ATOM    189  HG  SER A  14      -2.264  -0.306   6.460  1.00 84.00           H  
ATOM    190  N   GLY A  15      -3.265  -2.833   3.866  1.00 74.75           N  
ATOM    191  H   GLY A  15      -2.941  -2.824   2.909  1.00 74.75           H  
ATOM    192  CA  GLY A  15      -4.203  -3.895   4.255  1.00 74.75           C  
ATOM    193  HA2 GLY A  15      -3.678  -4.623   4.873  1.00 74.75           H  
ATOM    194  HA3 GLY A  15      -4.567  -4.406   3.364  1.00 74.75           H  
ATOM    195  C   GLY A  15      -5.394  -3.376   5.062  1.00 74.75           C  
ATOM    196  O   GLY A  15      -5.333  -3.267   6.282  1.00 74.75           O  
ATOM    197  N   GLY A  16      -6.486  -3.029   4.380  1.00 72.94           N  
ATOM    198  H   GLY A  16      -6.493  -3.153   3.378  1.00 72.94           H  
ATOM    199  CA  GLY A  16      -7.706  -2.568   5.037  1.00 72.94           C  
ATOM    200  HA2 GLY A  16      -8.464  -2.354   4.283  1.00 72.94           H  
ATOM    201  HA3 GLY A  16      -7.494  -1.652   5.587  1.00 72.94           H  
ATOM    202  C   GLY A  16      -8.275  -3.613   6.001  1.00 72.94           C  
ATOM    203  O   GLY A  16      -9.041  -4.453   5.558  1.00 72.94           O  
ATOM    204  N   LYS A  17      -7.951  -3.454   7.292  1.00 58.31           N  
ATOM    205  H   LYS A  17      -7.109  -2.914   7.433  1.00 58.31           H  
ATOM    206  CA  LYS A  17      -8.452  -4.190   8.470  1.00 58.31           C  
ATOM    207  HA  LYS A  17      -7.938  -3.773   9.336  1.00 58.31           H  
ATOM    208  C   LYS A  17      -8.083  -5.670   8.578  1.00 58.31           C  
ATOM    209  CB  LYS A  17      -9.960  -3.957   8.658  1.00 58.31           C  
ATOM    210  HB2 LYS A  17     -10.466  -4.100   7.704  1.00 58.31           H  
ATOM    211  HB3 LYS A  17     -10.357  -4.711   9.338  1.00 58.31           H  
ATOM    212  O   LYS A  17      -8.209  -6.423   7.595  1.00 58.31           O  
ATOM    213  CG  LYS A  17     -10.280  -2.558   9.200  1.00 58.31           C  
ATOM    214  HG2 LYS A  17      -9.640  -1.813   8.729  1.00 58.31           H  
ATOM    215  HG3 LYS A  17     -11.317  -2.327   8.955  1.00 58.31           H  
ATOM    216  CD  LYS A  17     -10.120  -2.511  10.724  1.00 58.31           C  
ATOM    217  HD2 LYS A  17      -9.095  -2.761  11.000  1.00 58.31           H  
ATOM    218  HD3 LYS A  17     -10.791  -3.250  11.161  1.00 58.31           H  
ATOM    219  CE  LYS A  17     -10.475  -1.114  11.239  1.00 58.31           C  
ATOM    220  HE2 LYS A  17     -11.374  -0.775  10.724  1.00 58.31           H  
ATOM    221  HE3 LYS A  17      -9.661  -0.435  10.982  1.00 58.31           H  
ATOM    222  NZ  LYS A  17     -10.707  -1.135  12.703  1.00 58.31           N  
ATOM    223  HZ1 LYS A  17      -9.884  -1.486  13.171  1.00 58.31           H  
ATOM    224  HZ2 LYS A  17     -10.913  -0.208  13.046  1.00 58.31           H  
ATOM    225  HZ3 LYS A  17     -11.477  -1.751  12.920  1.00 58.31           H  
ATOM    226  OXT LYS A  17      -7.725  -5.997   9.730  1.00 58.31           O  
TER     227      LYS A  17                                                       
END
