# Supplementary material for: Unveiling the Bioactive Potential of the Invasive Jellyfish Phyllorhiza punctata Through Integrative Transcriptomic and Proteomic Analyses
Source: Biomolecules. 2025 Aug 4;15(8):1121. doi: 10.3390/biom15081121 (PMC12383608; doi:10.3390/biom15081121)
Supplement: Supplementary file 1 [file biomolecules-15-01121-s001.zip › Suplementary Material/FileS3/Alphafold2/XP_065063674_4602_relaxed_rank_001_alphafold2_ptm_model_1_seed_000.pdb]

ATOM      1  N   PHE A   1      10.784  -4.639  -6.076  1.00 76.31           N  
ATOM      2  H   PHE A   1      10.449  -5.580  -6.225  1.00 76.31           H  
ATOM      3  H2  PHE A   1      11.256  -4.588  -5.184  1.00 76.31           H  
ATOM      4  H3  PHE A   1      11.447  -4.423  -6.807  1.00 76.31           H  
ATOM      5  CA  PHE A   1       9.650  -3.690  -6.143  1.00 76.31           C  
ATOM      6  HA  PHE A   1      10.016  -2.683  -5.940  1.00 76.31           H  
ATOM      7  C   PHE A   1       8.575  -4.017  -5.085  1.00 76.31           C  
ATOM      8  CB  PHE A   1       9.108  -3.697  -7.587  1.00 76.31           C  
ATOM      9  HB2 PHE A   1       8.436  -4.545  -7.721  1.00 76.31           H  
ATOM     10  HB3 PHE A   1       9.941  -3.855  -8.270  1.00 76.31           H  
ATOM     11  O   PHE A   1       7.392  -3.927  -5.362  1.00 76.31           O  
ATOM     12  CG  PHE A   1       8.418  -2.424  -8.035  1.00 76.31           C  
ATOM     13  CD1 PHE A   1       7.014  -2.321  -7.997  1.00 76.31           C  
ATOM     14  HD1 PHE A   1       6.413  -3.137  -7.625  1.00 76.31           H  
ATOM     15  CD2 PHE A   1       9.180  -1.358  -8.555  1.00 76.31           C  
ATOM     16  HD2 PHE A   1      10.256  -1.429  -8.625  1.00 76.31           H  
ATOM     17  CE1 PHE A   1       6.378  -1.158  -8.467  1.00 76.31           C  
ATOM     18  HE1 PHE A   1       5.301  -1.085  -8.445  1.00 76.31           H  
ATOM     19  CE2 PHE A   1       8.542  -0.198  -9.028  1.00 76.31           C  
ATOM     20  HE2 PHE A   1       9.123   0.614  -9.441  1.00 76.31           H  
ATOM     21  CZ  PHE A   1       7.141  -0.098  -8.983  1.00 76.31           C  
ATOM     22  HZ  PHE A   1       6.650   0.788  -9.357  1.00 76.31           H  
ATOM     23  N   GLN A   2       8.969  -4.408  -3.859  1.00 72.06           N  
ATOM     24  H   GLN A   2       9.949  -4.441  -3.619  1.00 72.06           H  
ATOM     25  CA  GLN A   2       8.054  -4.973  -2.840  1.00 72.06           C  
ATOM     26  HA  GLN A   2       7.043  -5.013  -3.245  1.00 72.06           H  
ATOM     27  C   GLN A   2       7.966  -4.133  -1.548  1.00 72.06           C  
ATOM     28  CB  GLN A   2       8.497  -6.421  -2.576  1.00 72.06           C  
ATOM     29  HB2 GLN A   2       9.421  -6.422  -1.997  1.00 72.06           H  
ATOM     30  HB3 GLN A   2       8.702  -6.883  -3.542  1.00 72.06           H  
ATOM     31  O   GLN A   2       7.117  -4.363  -0.699  1.00 72.06           O  
ATOM     32  CG  GLN A   2       7.445  -7.281  -1.857  1.00 72.06           C  
ATOM     33  HG2 GLN A   2       6.489  -7.208  -2.376  1.00 72.06           H  
ATOM     34  HG3 GLN A   2       7.312  -6.922  -0.836  1.00 72.06           H  
ATOM     35  CD  GLN A   2       7.853  -8.750  -1.816  1.00 72.06           C  
ATOM     36  NE2 GLN A   2       7.604  -9.451  -0.733  1.00 72.06           N  
ATOM     37 HE21 GLN A   2       7.122  -9.045   0.057  1.00 72.06           H  
ATOM     38 HE22 GLN A   2       7.870 -10.425  -0.762  1.00 72.06           H  
ATOM     39  OE1 GLN A   2       8.418  -9.286  -2.754  1.00 72.06           O  
ATOM     40  N   VAL A   3       8.797  -3.097  -1.433  1.00 75.00           N  
ATOM     41  H   VAL A   3       9.463  -2.929  -2.173  1.00 75.00           H  
ATOM     42  CA  VAL A   3       8.783  -2.139  -0.319  1.00 75.00           C  
ATOM     43  HA  VAL A   3       8.722  -2.709   0.608  1.00 75.00           H  
ATOM     44  C   VAL A   3       7.567  -1.180  -0.303  1.00 75.00           C  
ATOM     45  CB  VAL A   3      10.125  -1.375  -0.292  1.00 75.00           C  
ATOM     46  HB  VAL A   3      10.199  -0.761  -1.190  1.00 75.00           H  
ATOM     47  O   VAL A   3       7.154  -0.809   0.793  1.00 75.00           O  
ATOM     48  CG1 VAL A   3      10.264  -0.467   0.933  1.00 75.00           C  
ATOM     49 HG11 VAL A   3      10.135  -1.046   1.848  1.00 75.00           H  
ATOM     50 HG12 VAL A   3      11.246   0.005   0.945  1.00 75.00           H  
ATOM     51 HG13 VAL A   3       9.514   0.324   0.909  1.00 75.00           H  
ATOM     52  CG2 VAL A   3      11.318  -2.350  -0.273  1.00 75.00           C  
ATOM     53 HG21 VAL A   3      12.249  -1.791  -0.182  1.00 75.00           H  
ATOM     54 HG22 VAL A   3      11.370  -2.935  -1.192  1.00 75.00           H  
ATOM     55 HG23 VAL A   3      11.233  -3.022   0.580  1.00 75.00           H  
ATOM     56  N   PRO A   4       6.923  -0.783  -1.427  1.00 79.12           N  
ATOM     57  CA  PRO A   4       5.913   0.283  -1.374  1.00 79.12           C  
ATOM     58  HA  PRO A   4       6.273   1.095  -0.743  1.00 79.12           H  
ATOM     59  C   PRO A   4       4.555  -0.155  -0.805  1.00 79.12           C  
ATOM     60  CB  PRO A   4       5.796   0.804  -2.809  1.00 79.12           C  
ATOM     61  HB2 PRO A   4       6.532   1.592  -2.966  1.00 79.12           H  
ATOM     62  HB3 PRO A   4       4.796   1.174  -3.036  1.00 79.12           H  
ATOM     63  O   PRO A   4       3.783   0.686  -0.360  1.00 79.12           O  
ATOM     64  CG  PRO A   4       6.161  -0.403  -3.665  1.00 79.12           C  
ATOM     65  HG2 PRO A   4       6.565  -0.109  -4.634  1.00 79.12           H  
ATOM     66  HG3 PRO A   4       5.282  -1.035  -3.794  1.00 79.12           H  
ATOM     67  CD  PRO A   4       7.194  -1.134  -2.818  1.00 79.12           C  
ATOM     68  HD2 PRO A   4       8.196  -0.803  -3.091  1.00 79.12           H  
ATOM     69  HD3 PRO A   4       7.070  -2.201  -3.002  1.00 79.12           H  
ATOM     70  N   VAL A   5       4.255  -1.456  -0.785  1.00 82.88           N  
ATOM     71  H   VAL A   5       4.933  -2.115  -1.140  1.00 82.88           H  
ATOM     72  CA  VAL A   5       2.939  -1.958  -0.354  1.00 82.88           C  
ATOM     73  HA  VAL A   5       2.165  -1.294  -0.738  1.00 82.88           H  
ATOM     74  C   VAL A   5       2.809  -1.945   1.168  1.00 82.88           C  
ATOM     75  CB  VAL A   5       2.681  -3.362  -0.931  1.00 82.88           C  
ATOM     76  HB  VAL A   5       3.450  -4.043  -0.568  1.00 82.88           H  
ATOM     77  O   VAL A   5       1.771  -1.565   1.699  1.00 82.88           O  
ATOM     78  CG1 VAL A   5       1.310  -3.912  -0.525  1.00 82.88           C  
ATOM     79 HG11 VAL A   5       0.523  -3.222  -0.828  1.00 82.88           H  
ATOM     80 HG12 VAL A   5       1.140  -4.879  -0.998  1.00 82.88           H  
ATOM     81 HG13 VAL A   5       1.260  -4.051   0.555  1.00 82.88           H  
ATOM     82  CG2 VAL A   5       2.744  -3.332  -2.466  1.00 82.88           C  
ATOM     83 HG21 VAL A   5       3.741  -3.056  -2.810  1.00 82.88           H  
ATOM     84 HG22 VAL A   5       2.016  -2.620  -2.854  1.00 82.88           H  
ATOM     85 HG23 VAL A   5       2.513  -4.322  -2.861  1.00 82.88           H  
ATOM     86  N   LEU A   6       3.883  -2.288   1.882  1.00 83.25           N  
ATOM     87  H   LEU A   6       4.728  -2.552   1.396  1.00 83.25           H  
ATOM     88  CA  LEU A   6       3.870  -2.337   3.343  1.00 83.25           C  
ATOM     89  HA  LEU A   6       3.012  -2.936   3.647  1.00 83.25           H  
ATOM     90  C   LEU A   6       3.687  -0.937   3.955  1.00 83.25           C  
ATOM     91  CB  LEU A   6       5.171  -3.019   3.803  1.00 83.25           C  
ATOM     92  HB2 LEU A   6       5.990  -2.308   3.694  1.00 83.25           H  
ATOM     93  HB3 LEU A   6       5.381  -3.869   3.155  1.00 83.25           H  
ATOM     94  O   LEU A   6       2.977  -0.771   4.937  1.00 83.25           O  
ATOM     95  CG  LEU A   6       5.135  -3.526   5.256  1.00 83.25           C  
ATOM     96  HG  LEU A   6       4.841  -2.719   5.927  1.00 83.25           H  
ATOM     97  CD1 LEU A   6       4.171  -4.704   5.411  1.00 83.25           C  
ATOM     98 HD11 LEU A   6       3.143  -4.375   5.257  1.00 83.25           H  
ATOM     99 HD12 LEU A   6       4.258  -5.119   6.414  1.00 83.25           H  
ATOM    100 HD13 LEU A   6       4.409  -5.485   4.688  1.00 83.25           H  
ATOM    101  CD2 LEU A   6       6.528  -4.014   5.656  1.00 83.25           C  
ATOM    102 HD21 LEU A   6       6.842  -4.835   5.012  1.00 83.25           H  
ATOM    103 HD22 LEU A   6       6.512  -4.354   6.691  1.00 83.25           H  
ATOM    104 HD23 LEU A   6       7.242  -3.194   5.576  1.00 83.25           H  
ATOM    105  N   VAL A   7       4.261   0.092   3.328  1.00 83.62           N  
ATOM    106  H   VAL A   7       4.805  -0.105   2.501  1.00 83.62           H  
ATOM    107  CA  VAL A   7       4.192   1.486   3.801  1.00 83.62           C  
ATOM    108  HA  VAL A   7       4.374   1.494   4.876  1.00 83.62           H  
ATOM    109  C   VAL A   7       2.804   2.112   3.595  1.00 83.62           C  
ATOM    110  CB  VAL A   7       5.307   2.315   3.128  1.00 83.62           C  
ATOM    111  HB  VAL A   7       5.150   2.314   2.049  1.00 83.62           H  
ATOM    112  O   VAL A   7       2.470   3.074   4.275  1.00 83.62           O  
ATOM    113  CG1 VAL A   7       5.356   3.771   3.609  1.00 83.62           C  
ATOM    114 HG11 VAL A   7       4.461   4.302   3.286  1.00 83.62           H  
ATOM    115 HG12 VAL A   7       6.220   4.281   3.184  1.00 83.62           H  
ATOM    116 HG13 VAL A   7       5.415   3.801   4.697  1.00 83.62           H  
ATOM    117  CG2 VAL A   7       6.691   1.706   3.414  1.00 83.62           C  
ATOM    118 HG21 VAL A   7       6.861   1.659   4.490  1.00 83.62           H  
ATOM    119 HG22 VAL A   7       6.767   0.702   2.996  1.00 83.62           H  
ATOM    120 HG23 VAL A   7       7.469   2.316   2.955  1.00 83.62           H  
ATOM    121  N   SER A   8       1.977   1.564   2.700  1.00 84.94           N  
ATOM    122  H   SER A   8       2.294   0.754   2.186  1.00 84.94           H  
ATOM    123  CA  SER A   8       0.618   2.060   2.429  1.00 84.94           C  
ATOM    124  HA  SER A   8       0.598   3.141   2.561  1.00 84.94           H  
ATOM    125  C   SER A   8      -0.459   1.469   3.344  1.00 84.94           C  
ATOM    126  CB  SER A   8       0.250   1.748   0.977  1.00 84.94           C  
ATOM    127  HB2 SER A   8       1.033   2.116   0.313  1.00 84.94           H  
ATOM    128  HB3 SER A   8       0.159   0.669   0.849  1.00 84.94           H  
ATOM    129  O   SER A   8      -1.569   1.984   3.358  1.00 84.94           O  
ATOM    130  OG  SER A   8      -0.974   2.366   0.634  1.00 84.94           O  
ATOM    131  HG  SER A   8      -1.546   2.349   1.405  1.00 84.94           H  
ATOM    132  N   VAL A   9      -0.171   0.365   4.038  1.00 82.75           N  
ATOM    133  H   VAL A   9       0.751  -0.034   3.938  1.00 82.75           H  
ATOM    134  CA  VAL A   9      -1.142  -0.334   4.905  1.00 82.75           C  
ATOM    135  HA  VAL A   9      -2.156  -0.074   4.601  1.00 82.75           H  
ATOM    136  C   VAL A   9      -1.011   0.103   6.366  1.00 82.75           C  
ATOM    137  CB  VAL A   9      -0.977  -1.860   4.749  1.00 82.75           C  
ATOM    138  HB  VAL A   9       0.060  -2.127   4.955  1.00 82.75           H  
ATOM    139  O   VAL A   9      -1.982   0.074   7.112  1.00 82.75           O  
ATOM    140  CG1 VAL A   9      -1.875  -2.669   5.694  1.00 82.75           C  
ATOM    141 HG11 VAL A   9      -1.792  -3.733   5.474  1.00 82.75           H  
ATOM    142 HG12 VAL A   9      -2.912  -2.355   5.582  1.00 82.75           H  
ATOM    143 HG13 VAL A   9      -1.567  -2.514   6.728  1.00 82.75           H  
ATOM    144  CG2 VAL A   9      -1.315  -2.302   3.317  1.00 82.75           C  
ATOM    145 HG21 VAL A   9      -0.669  -1.798   2.598  1.00 82.75           H  
ATOM    146 HG22 VAL A   9      -1.165  -3.377   3.214  1.00 82.75           H  
ATOM    147 HG23 VAL A   9      -2.353  -2.058   3.090  1.00 82.75           H  
ATOM    148  N   PHE A  10       0.189   0.516   6.776  1.00 84.69           N  
ATOM    149  H   PHE A  10       0.948   0.504   6.109  1.00 84.69           H  
ATOM    150  CA  PHE A  10       0.487   0.967   8.140  1.00 84.69           C  
ATOM    151  HA  PHE A  10      -0.299   0.622   8.811  1.00 84.69           H  
ATOM    152  C   PHE A  10       0.516   2.495   8.295  1.00 84.69           C  
ATOM    153  CB  PHE A  10       1.807   0.325   8.587  1.00 84.69           C  
ATOM    154  HB2 PHE A  10       2.580   0.527   7.846  1.00 84.69           H  
ATOM    155  HB3 PHE A  10       2.128   0.782   9.523  1.00 84.69           H  
ATOM    156  O   PHE A  10       0.843   2.992   9.372  1.00 84.69           O  
ATOM    157  CG  PHE A  10       1.696  -1.165   8.832  1.00 84.69           C  
ATOM    158  CD1 PHE A  10       1.050  -1.628   9.991  1.00 84.69           C  
ATOM    159  HD1 PHE A  10       0.636  -0.920  10.695  1.00 84.69           H  
ATOM    160  CD2 PHE A  10       2.226  -2.092   7.918  1.00 84.69           C  
ATOM    161  HD2 PHE A  10       2.745  -1.745   7.037  1.00 84.69           H  
ATOM    162  CE1 PHE A  10       0.933  -3.007  10.233  1.00 84.69           C  
ATOM    163  HE1 PHE A  10       0.426  -3.355  11.122  1.00 84.69           H  
ATOM    164  CE2 PHE A  10       2.093  -3.470   8.151  1.00 84.69           C  
ATOM    165  HE2 PHE A  10       2.482  -4.186   7.442  1.00 84.69           H  
ATOM    166  CZ  PHE A  10       1.452  -3.929   9.311  1.00 84.69           C  
ATOM    167  HZ  PHE A  10       1.349  -4.989   9.491  1.00 84.69           H  
ATOM    168  N   LYS A  11       0.217   3.230   7.223  1.00 70.06           N  
ATOM    169  H   LYS A  11      -0.214   2.755   6.442  1.00 70.06           H  
ATOM    170  CA  LYS A  11       0.084   4.686   7.199  1.00 70.06           C  
ATOM    171  HA  LYS A  11       0.373   5.109   8.161  1.00 70.06           H  
ATOM    172  C   LYS A  11      -1.378   5.051   7.002  1.00 70.06           C  
ATOM    173  CB  LYS A  11       0.971   5.244   6.083  1.00 70.06           C  
ATOM    174  HB2 LYS A  11       1.991   4.895   6.247  1.00 70.06           H  
ATOM    175  HB3 LYS A  11       0.617   4.869   5.122  1.00 70.06           H  
ATOM    176  O   LYS A  11      -1.795   6.046   7.630  1.00 70.06           O  
ATOM    177  CG  LYS A  11       0.954   6.774   6.073  1.00 70.06           C  
ATOM    178  HG2 LYS A  11       1.224   7.140   7.064  1.00 70.06           H  
ATOM    179  HG3 LYS A  11      -0.045   7.130   5.821  1.00 70.06           H  
ATOM    180  CD  LYS A  11       1.947   7.310   5.044  1.00 70.06           C  
ATOM    181  HD2 LYS A  11       2.937   6.916   5.275  1.00 70.06           H  
ATOM    182  HD3 LYS A  11       1.650   6.987   4.046  1.00 70.06           H  
ATOM    183  CE  LYS A  11       1.951   8.835   5.137  1.00 70.06           C  
ATOM    184  HE2 LYS A  11       0.994   9.206   4.769  1.00 70.06           H  
ATOM    185  HE3 LYS A  11       2.030   9.111   6.188  1.00 70.06           H  
ATOM    186  NZ  LYS A  11       3.079   9.413   4.371  1.00 70.06           N  
ATOM    187  HZ1 LYS A  11       2.995   9.159   3.398  1.00 70.06           H  
ATOM    188  HZ2 LYS A  11       3.072  10.420   4.453  1.00 70.06           H  
ATOM    189  HZ3 LYS A  11       3.953   9.057   4.732  1.00 70.06           H  
ATOM    190  OXT LYS A  11      -1.998   4.357   6.172  1.00 70.06           O  
TER     191      LYS A  11                                                       
END
