# Supplementary material for: Unveiling the Bioactive Potential of the Invasive Jellyfish Phyllorhiza punctata Through Integrative Transcriptomic and Proteomic Analyses
Source: Biomolecules. 2025 Aug 4;15(8):1121. doi: 10.3390/biom15081121 (PMC12383608; doi:10.3390/biom15081121)
Supplement: Supplementary file 1 [file biomolecules-15-01121-s001.zip › Suplementary Material/FileS3/Alphafold2/XP_065063742_11143_relaxed_rank_001_alphafold2_ptm_model_3_seed_000.pdb]

ATOM      1  N   ARG A   1      -2.819 -15.869   3.093  1.00 80.81           N  
ATOM      2  H   ARG A   1      -3.116 -16.332   2.246  1.00 80.81           H  
ATOM      3  H2  ARG A   1      -3.057 -16.442   3.889  1.00 80.81           H  
ATOM      4  H3  ARG A   1      -3.326 -14.997   3.160  1.00 80.81           H  
ATOM      5  CA  ARG A   1      -1.358 -15.615   3.040  1.00 80.81           C  
ATOM      6  HA  ARG A   1      -1.036 -15.073   3.929  1.00 80.81           H  
ATOM      7  C   ARG A   1      -1.083 -14.727   1.832  1.00 80.81           C  
ATOM      8  CB  ARG A   1      -0.539 -16.926   2.932  1.00 80.81           C  
ATOM      9  HB2 ARG A   1       0.496 -16.663   2.711  1.00 80.81           H  
ATOM     10  HB3 ARG A   1      -0.919 -17.511   2.094  1.00 80.81           H  
ATOM     11  O   ARG A   1      -0.826 -15.249   0.760  1.00 80.81           O  
ATOM     12  CG  ARG A   1      -0.534 -17.807   4.193  1.00 80.81           C  
ATOM     13  HG2 ARG A   1      -1.551 -18.102   4.451  1.00 80.81           H  
ATOM     14  HG3 ARG A   1      -0.118 -17.231   5.019  1.00 80.81           H  
ATOM     15  CD  ARG A   1       0.325 -19.071   3.997  1.00 80.81           C  
ATOM     16  HD2 ARG A   1       0.459 -19.558   4.963  1.00 80.81           H  
ATOM     17  HD3 ARG A   1       1.315 -18.777   3.649  1.00 80.81           H  
ATOM     18  NE  ARG A   1      -0.267 -20.018   3.026  1.00 80.81           N  
ATOM     19  HE  ARG A   1       0.002 -19.897   2.060  1.00 80.81           H  
ATOM     20  NH1 ARG A   1      -1.308 -21.439   4.509  1.00 80.81           N  
ATOM     21 HH11 ARG A   1      -1.837 -22.282   4.681  1.00 80.81           H  
ATOM     22 HH12 ARG A   1      -0.895 -20.949   5.289  1.00 80.81           H  
ATOM     23  NH2 ARG A   1      -1.457 -21.828   2.324  1.00 80.81           N  
ATOM     24 HH21 ARG A   1      -1.213 -21.637   1.363  1.00 80.81           H  
ATOM     25 HH22 ARG A   1      -1.993 -22.659   2.528  1.00 80.81           H  
ATOM     26  CZ  ARG A   1      -1.002 -21.087   3.292  1.00 80.81           C  
ATOM     27  N   GLY A   2      -1.244 -13.417   1.969  1.00 83.62           N  
ATOM     28  H   GLY A   2      -1.513 -13.002   2.850  1.00 83.62           H  
ATOM     29  CA  GLY A   2      -1.001 -12.474   0.879  1.00 83.62           C  
ATOM     30  HA2 GLY A   2       0.041 -12.532   0.566  1.00 83.62           H  
ATOM     31  HA3 GLY A   2      -1.635 -12.708   0.023  1.00 83.62           H  
ATOM     32  C   GLY A   2      -1.325 -11.061   1.338  1.00 83.62           C  
ATOM     33  O   GLY A   2      -2.330 -10.872   2.011  1.00 83.62           O  
ATOM     34  N   SER A   3      -0.413 -10.136   1.064  1.00 76.00           N  
ATOM     35  H   SER A   3       0.322 -10.396   0.421  1.00 76.00           H  
ATOM     36  CA  SER A   3      -0.288  -8.804   1.661  1.00 76.00           C  
ATOM     37  HA  SER A   3      -0.073  -8.907   2.725  1.00 76.00           H  
ATOM     38  C   SER A   3      -1.526  -7.909   1.491  1.00 76.00           C  
ATOM     39  CB  SER A   3       0.916  -8.133   0.987  1.00 76.00           C  
ATOM     40  HB2 SER A   3       0.698  -7.972  -0.069  1.00 76.00           H  
ATOM     41  HB3 SER A   3       1.793  -8.774   1.076  1.00 76.00           H  
ATOM     42  O   SER A   3      -2.018  -7.748   0.378  1.00 76.00           O  
ATOM     43  OG  SER A   3       1.193  -6.898   1.599  1.00 76.00           O  
ATOM     44  HG  SER A   3       1.746  -6.361   1.026  1.00 76.00           H  
ATOM     45  N   LEU A   4      -1.971  -7.269   2.578  1.00 75.00           N  
ATOM     46  H   LEU A   4      -1.500  -7.453   3.453  1.00 75.00           H  
ATOM     47  CA  LEU A   4      -2.801  -6.060   2.542  1.00 75.00           C  
ATOM     48  HA  LEU A   4      -3.224  -5.914   1.548  1.00 75.00           H  
ATOM     49  C   LEU A   4      -1.887  -4.869   2.839  1.00 75.00           C  
ATOM     50  CB  LEU A   4      -3.946  -6.139   3.574  1.00 75.00           C  
ATOM     51  HB2 LEU A   4      -4.441  -5.168   3.603  1.00 75.00           H  
ATOM     52  HB3 LEU A   4      -3.512  -6.312   4.558  1.00 75.00           H  
ATOM     53  O   LEU A   4      -1.817  -4.407   3.975  1.00 75.00           O  
ATOM     54  CG  LEU A   4      -5.017  -7.210   3.330  1.00 75.00           C  
ATOM     55  HG  LEU A   4      -4.554  -8.196   3.338  1.00 75.00           H  
ATOM     56  CD1 LEU A   4      -6.044  -7.145   4.463  1.00 75.00           C  
ATOM     57 HD11 LEU A   4      -5.549  -7.305   5.421  1.00 75.00           H  
ATOM     58 HD12 LEU A   4      -6.533  -6.171   4.473  1.00 75.00           H  
ATOM     59 HD13 LEU A   4      -6.798  -7.920   4.323  1.00 75.00           H  
ATOM     60  CD2 LEU A   4      -5.750  -7.013   2.003  1.00 75.00           C  
ATOM     61 HD21 LEU A   4      -5.059  -7.157   1.172  1.00 75.00           H  
ATOM     62 HD22 LEU A   4      -6.173  -6.009   1.953  1.00 75.00           H  
ATOM     63 HD23 LEU A   4      -6.552  -7.745   1.912  1.00 75.00           H  
ATOM     64  N   GLY A   5      -1.106  -4.426   1.858  1.00 79.31           N  
ATOM     65  H   GLY A   5      -1.128  -4.868   0.950  1.00 79.31           H  
ATOM     66  CA  GLY A   5      -0.125  -3.385   2.138  1.00 79.31           C  
ATOM     67  HA2 GLY A   5      -0.596  -2.589   2.714  1.00 79.31           H  
ATOM     68  HA3 GLY A   5       0.668  -3.810   2.753  1.00 79.31           H  
ATOM     69  C   GLY A   5       0.518  -2.772   0.912  1.00 79.31           C  
ATOM     70  O   GLY A   5       1.558  -3.237   0.459  1.00 79.31           O  
ATOM     71  N   SER A   6      -0.050  -1.656   0.473  1.00 82.62           N  
ATOM     72  H   SER A   6      -1.012  -1.482   0.726  1.00 82.62           H  
ATOM     73  CA  SER A   6       0.736  -0.452   0.218  1.00 82.62           C  
ATOM     74  HA  SER A   6       1.575  -0.436   0.913  1.00 82.62           H  
ATOM     75  C   SER A   6      -0.141   0.765   0.519  1.00 82.62           C  
ATOM     76  CB  SER A   6       1.341  -0.412  -1.193  1.00 82.62           C  
ATOM     77  HB2 SER A   6       2.115  -1.176  -1.269  1.00 82.62           H  
ATOM     78  HB3 SER A   6       1.804   0.562  -1.348  1.00 82.62           H  
ATOM     79  O   SER A   6      -1.134   1.030  -0.151  1.00 82.62           O  
ATOM     80  OG  SER A   6       0.381  -0.639  -2.203  1.00 82.62           O  
ATOM     81  HG  SER A   6       0.697  -0.255  -3.024  1.00 82.62           H  
ATOM     82  N   SER A   7       0.217   1.485   1.578  1.00 72.06           N  
ATOM     83  H   SER A   7       1.049   1.202   2.076  1.00 72.06           H  
ATOM     84  CA  SER A   7      -0.190   2.875   1.780  1.00 72.06           C  
ATOM     85  HA  SER A   7      -1.000   3.132   1.097  1.00 72.06           H  
ATOM     86  C   SER A   7       1.009   3.760   1.460  1.00 72.06           C  
ATOM     87  CB  SER A   7      -0.675   3.122   3.214  1.00 72.06           C  
ATOM     88  HB2 SER A   7      -0.839   4.189   3.363  1.00 72.06           H  
ATOM     89  HB3 SER A   7       0.085   2.783   3.919  1.00 72.06           H  
ATOM     90  O   SER A   7       2.144   3.291   1.532  1.00 72.06           O  
ATOM     91  OG  SER A   7      -1.889   2.438   3.450  1.00 72.06           O  
ATOM     92  HG  SER A   7      -2.171   2.597   4.353  1.00 72.06           H  
ATOM     93  N   LEU A   8       0.719   5.035   1.206  1.00 74.12           N  
ATOM     94  H   LEU A   8      -0.267   5.253   1.182  1.00 74.12           H  
ATOM     95  CA  LEU A   8       1.605   6.167   0.911  1.00 74.12           C  
ATOM     96  HA  LEU A   8       1.131   7.029   1.379  1.00 74.12           H  
ATOM     97  C   LEU A   8       1.662   6.536  -0.576  1.00 74.12           C  
ATOM     98  CB  LEU A   8       2.987   6.100   1.593  1.00 74.12           C  
ATOM     99  HB2 LEU A   8       3.587   5.328   1.111  1.00 74.12           H  
ATOM    100  HB3 LEU A   8       3.487   7.050   1.405  1.00 74.12           H  
ATOM    101  O   LEU A   8       2.527   6.108  -1.336  1.00 74.12           O  
ATOM    102  CG  LEU A   8       2.976   5.855   3.117  1.00 74.12           C  
ATOM    103  HG  LEU A   8       2.563   4.874   3.354  1.00 74.12           H  
ATOM    104  CD1 LEU A   8       4.409   5.878   3.644  1.00 74.12           C  
ATOM    105 HD11 LEU A   8       4.414   5.686   4.717  1.00 74.12           H  
ATOM    106 HD12 LEU A   8       4.861   6.850   3.448  1.00 74.12           H  
ATOM    107 HD13 LEU A   8       4.990   5.104   3.144  1.00 74.12           H  
ATOM    108  CD2 LEU A   8       2.142   6.885   3.879  1.00 74.12           C  
ATOM    109 HD21 LEU A   8       2.262   6.742   4.953  1.00 74.12           H  
ATOM    110 HD22 LEU A   8       2.471   7.890   3.612  1.00 74.12           H  
ATOM    111 HD23 LEU A   8       1.088   6.779   3.626  1.00 74.12           H  
ATOM    112  N   ARG A   9       0.737   7.424  -0.945  1.00 71.31           N  
ATOM    113  H   ARG A   9       0.045   7.605  -0.231  1.00 71.31           H  
ATOM    114  CA  ARG A   9       1.209   8.672  -1.542  1.00 71.31           C  
ATOM    115  HA  ARG A   9       2.021   8.467  -2.240  1.00 71.31           H  
ATOM    116  C   ARG A   9       1.814   9.535  -0.437  1.00 71.31           C  
ATOM    117  CB  ARG A   9       0.063   9.377  -2.275  1.00 71.31           C  
ATOM    118  HB2 ARG A   9      -0.766   9.533  -1.585  1.00 71.31           H  
ATOM    119  HB3 ARG A   9      -0.271   8.737  -3.092  1.00 71.31           H  
ATOM    120  O   ARG A   9       1.272   9.463   0.689  1.00 71.31           O  
ATOM    121  CG  ARG A   9       0.517  10.731  -2.837  1.00 71.31           C  
ATOM    122  HG2 ARG A   9       0.704  11.409  -2.004  1.00 71.31           H  
ATOM    123  HG3 ARG A   9       1.438  10.613  -3.407  1.00 71.31           H  
ATOM    124  CD  ARG A   9      -0.562  11.331  -3.741  1.00 71.31           C  
ATOM    125  HD2 ARG A   9      -1.544  10.978  -3.425  1.00 71.31           H  
ATOM    126  HD3 ARG A   9      -0.399  10.982  -4.761  1.00 71.31           H  
ATOM    127  NE  ARG A   9      -0.538  12.805  -3.709  1.00 71.31           N  
ATOM    128  HE  ARG A   9       0.028  13.261  -4.410  1.00 71.31           H  
ATOM    129  NH1 ARG A   9      -1.827  13.064  -1.826  1.00 71.31           N  
ATOM    130 HH11 ARG A   9      -1.795  12.064  -1.687  1.00 71.31           H  
ATOM    131 HH12 ARG A   9      -2.217  13.657  -1.107  1.00 71.31           H  
ATOM    132  NH2 ARG A   9      -1.048  14.861  -2.884  1.00 71.31           N  
ATOM    133 HH21 ARG A   9      -0.491  15.285  -3.612  1.00 71.31           H  
ATOM    134 HH22 ARG A   9      -1.490  15.438  -2.182  1.00 71.31           H  
ATOM    135  CZ  ARG A   9      -1.136  13.565  -2.811  1.00 71.31           C  
ATOM    136  OXT ARG A   9       2.750  10.277  -0.783  1.00 71.31           O  
TER     137      ARG A   9                                                       
END
