# Supplementary material for: Unveiling the Bioactive Potential of the Invasive Jellyfish Phyllorhiza punctata Through Integrative Transcriptomic and Proteomic Analyses
Source: Biomolecules. 2025 Aug 4;15(8):1121. doi: 10.3390/biom15081121 (PMC12383608; doi:10.3390/biom15081121)
Supplement: Supplementary file 1 [file biomolecules-15-01121-s001.zip › Suplementary Material/FileS3/Alphafold2/XP_065063795_13099_relaxed_rank_001_alphafold2_ptm_model_3_seed_000.pdb]

ATOM      1  N   SER A   1      10.390 -11.166   3.532  1.00 57.78           N  
ATOM      2  H   SER A   1      10.261 -10.941   4.508  1.00 57.78           H  
ATOM      3  H2  SER A   1      11.108 -10.589   3.116  1.00 57.78           H  
ATOM      4  H3  SER A   1      10.673 -12.134   3.485  1.00 57.78           H  
ATOM      5  CA  SER A   1       9.105 -11.047   2.806  1.00 57.78           C  
ATOM      6  HA  SER A   1       9.300 -11.184   1.743  1.00 57.78           H  
ATOM      7  C   SER A   1       8.406  -9.695   2.993  1.00 57.78           C  
ATOM      8  CB  SER A   1       8.161 -12.179   3.240  1.00 57.78           C  
ATOM      9  HB2 SER A   1       7.591 -11.876   4.119  1.00 57.78           H  
ATOM     10  HB3 SER A   1       7.472 -12.419   2.430  1.00 57.78           H  
ATOM     11  O   SER A   1       7.201  -9.630   2.811  1.00 57.78           O  
ATOM     12  OG  SER A   1       8.941 -13.309   3.583  1.00 57.78           O  
ATOM     13  HG  SER A   1       8.360 -14.066   3.686  1.00 57.78           H  
ATOM     14  N   VAL A   2       9.123  -8.609   3.333  1.00 62.09           N  
ATOM     15  H   VAL A   2      10.124  -8.664   3.459  1.00 62.09           H  
ATOM     16  CA  VAL A   2       8.517  -7.298   3.676  1.00 62.09           C  
ATOM     17  HA  VAL A   2       7.440  -7.418   3.788  1.00 62.09           H  
ATOM     18  C   VAL A   2       8.681  -6.218   2.597  1.00 62.09           C  
ATOM     19  CB  VAL A   2       9.036  -6.779   5.036  1.00 62.09           C  
ATOM     20  HB  VAL A   2       8.624  -5.785   5.212  1.00 62.09           H  
ATOM     21  O   VAL A   2       8.078  -5.160   2.701  1.00 62.09           O  
ATOM     22  CG1 VAL A   2       8.567  -7.680   6.183  1.00 62.09           C  
ATOM     23 HG11 VAL A   2       7.479  -7.742   6.177  1.00 62.09           H  
ATOM     24 HG12 VAL A   2       8.872  -7.245   7.134  1.00 62.09           H  
ATOM     25 HG13 VAL A   2       8.988  -8.682   6.099  1.00 62.09           H  
ATOM     26  CG2 VAL A   2      10.568  -6.683   5.078  1.00 62.09           C  
ATOM     27 HG21 VAL A   2      11.034  -7.666   5.019  1.00 62.09           H  
ATOM     28 HG22 VAL A   2      10.866  -6.217   6.018  1.00 62.09           H  
ATOM     29 HG23 VAL A   2      10.927  -6.048   4.268  1.00 62.09           H  
ATOM     30  N   GLY A   3       9.460  -6.470   1.537  1.00 77.94           N  
ATOM     31  H   GLY A   3       9.939  -7.356   1.471  1.00 77.94           H  
ATOM     32  CA  GLY A   3       9.667  -5.486   0.460  1.00 77.94           C  
ATOM     33  HA2 GLY A   3      10.449  -5.845  -0.210  1.00 77.94           H  
ATOM     34  HA3 GLY A   3       9.992  -4.539   0.890  1.00 77.94           H  
ATOM     35  C   GLY A   3       8.416  -5.215  -0.385  1.00 77.94           C  
ATOM     36  O   GLY A   3       8.267  -4.139  -0.951  1.00 77.94           O  
ATOM     37  N   TYR A   4       7.491  -6.172  -0.418  1.00 81.06           N  
ATOM     38  H   TYR A   4       7.683  -7.040   0.061  1.00 81.06           H  
ATOM     39  CA  TYR A   4       6.225  -6.089  -1.143  1.00 81.06           C  
ATOM     40  HA  TYR A   4       6.404  -5.714  -2.151  1.00 81.06           H  
ATOM     41  C   TYR A   4       5.199  -5.147  -0.483  1.00 81.06           C  
ATOM     42  CB  TYR A   4       5.689  -7.519  -1.226  1.00 81.06           C  
ATOM     43  HB2 TYR A   4       5.618  -7.876  -0.198  1.00 81.06           H  
ATOM     44  HB3 TYR A   4       4.712  -7.511  -1.710  1.00 81.06           H  
ATOM     45  O   TYR A   4       4.272  -4.692  -1.144  1.00 81.06           O  
ATOM     46  CG  TYR A   4       6.546  -8.541  -1.915  1.00 81.06           C  
ATOM     47  CD1 TYR A   4       6.923  -8.322  -3.238  1.00 81.06           C  
ATOM     48  HD1 TYR A   4       6.570  -7.415  -3.706  1.00 81.06           H  
ATOM     49  CD2 TYR A   4       6.948  -9.710  -1.247  1.00 81.06           C  
ATOM     50  HD2 TYR A   4       6.602  -9.909  -0.243  1.00 81.06           H  
ATOM     51  CE1 TYR A   4       7.746  -9.237  -3.916  1.00 81.06           C  
ATOM     52  HE1 TYR A   4       8.065  -9.042  -4.929  1.00 81.06           H  
ATOM     53  CE2 TYR A   4       7.764 -10.641  -1.915  1.00 81.06           C  
ATOM     54  HE2 TYR A   4       8.063 -11.562  -1.438  1.00 81.06           H  
ATOM     55  OH  TYR A   4       8.981 -11.293  -3.865  1.00 81.06           O  
ATOM     56  HH  TYR A   4       9.172 -11.038  -4.770  1.00 81.06           H  
ATOM     57  CZ  TYR A   4       8.171 -10.400  -3.244  1.00 81.06           C  
ATOM     58  N   CYS A   5       5.389  -4.824   0.802  1.00 86.62           N  
ATOM     59  H   CYS A   5       6.177  -5.227   1.289  1.00 86.62           H  
ATOM     60  CA  CYS A   5       4.536  -3.907   1.560  1.00 86.62           C  
ATOM     61  HA  CYS A   5       3.492  -4.098   1.311  1.00 86.62           H  
ATOM     62  C   CYS A   5       4.829  -2.431   1.264  1.00 86.62           C  
ATOM     63  CB  CYS A   5       4.753  -4.165   3.053  1.00 86.62           C  
ATOM     64  HB2 CYS A   5       4.126  -3.477   3.619  1.00 86.62           H  
ATOM     65  HB3 CYS A   5       5.791  -3.941   3.299  1.00 86.62           H  
ATOM     66  O   CYS A   5       4.155  -1.549   1.792  1.00 86.62           O  
ATOM     67  SG  CYS A   5       4.390  -5.845   3.603  1.00 86.62           S  
ATOM     68  N   ASN A   6       5.864  -2.139   0.475  1.00 86.38           N  
ATOM     69  H   ASN A   6       6.355  -2.890   0.012  1.00 86.38           H  
ATOM     70  CA  ASN A   6       6.165  -0.774   0.080  1.00 86.38           C  
ATOM     71  HA  ASN A   6       6.060  -0.126   0.951  1.00 86.38           H  
ATOM     72  C   ASN A   6       5.159  -0.316  -0.981  1.00 86.38           C  
ATOM     73  CB  ASN A   6       7.619  -0.711  -0.410  1.00 86.38           C  
ATOM     74  HB2 ASN A   6       8.256  -1.262   0.282  1.00 86.38           H  
ATOM     75  HB3 ASN A   6       7.705  -1.169  -1.395  1.00 86.38           H  
ATOM     76  O   ASN A   6       4.929  -1.049  -1.937  1.00 86.38           O  
ATOM     77  CG  ASN A   6       8.106   0.722  -0.496  1.00 86.38           C  
ATOM     78  ND2 ASN A   6       9.253   1.022   0.065  1.00 86.38           N  
ATOM     79 HD21 ASN A   6       9.816   0.307   0.503  1.00 86.38           H  
ATOM     80 HD22 ASN A   6       9.530   1.991   0.011  1.00 86.38           H  
ATOM     81  OD1 ASN A   6       7.446   1.605  -1.010  1.00 86.38           O  
ATOM     82  N   SER A   7       4.611   0.894  -0.851  1.00 83.81           N  
ATOM     83  H   SER A   7       4.817   1.443  -0.029  1.00 83.81           H  
ATOM     84  CA  SER A   7       3.695   1.494  -1.834  1.00 83.81           C  
ATOM     85  HA  SER A   7       2.806   0.871  -1.932  1.00 83.81           H  
ATOM     86  C   SER A   7       4.279   1.614  -3.243  1.00 83.81           C  
ATOM     87  CB  SER A   7       3.239   2.871  -1.352  1.00 83.81           C  
ATOM     88  HB2 SER A   7       4.098   3.542  -1.305  1.00 83.81           H  
ATOM     89  HB3 SER A   7       2.511   3.280  -2.052  1.00 83.81           H  
ATOM     90  O   SER A   7       3.529   1.755  -4.201  1.00 83.81           O  
ATOM     91  OG  SER A   7       2.654   2.771  -0.067  1.00 83.81           O  
ATOM     92  HG  SER A   7       1.807   2.329  -0.161  1.00 83.81           H  
ATOM     93  N   THR A   8       5.603   1.534  -3.395  1.00 87.25           N  
ATOM     94  H   THR A   8       6.186   1.466  -2.573  1.00 87.25           H  
ATOM     95  CA  THR A   8       6.270   1.487  -4.704  1.00 87.25           C  
ATOM     96  HA  THR A   8       5.724   2.122  -5.401  1.00 87.25           H  
ATOM     97  C   THR A   8       6.305   0.090  -5.324  1.00 87.25           C  
ATOM     98  CB  THR A   8       7.702   2.022  -4.603  1.00 87.25           C  
ATOM     99  HB  THR A   8       8.154   2.016  -5.595  1.00 87.25           H  
ATOM    100  O   THR A   8       6.686  -0.057  -6.485  1.00 87.25           O  
ATOM    101  CG2 THR A   8       7.751   3.452  -4.062  1.00 87.25           C  
ATOM    102 HG21 THR A   8       7.418   3.483  -3.024  1.00 87.25           H  
ATOM    103 HG22 THR A   8       8.772   3.830  -4.122  1.00 87.25           H  
ATOM    104 HG23 THR A   8       7.105   4.091  -4.664  1.00 87.25           H  
ATOM    105  OG1 THR A   8       8.476   1.216  -3.744  1.00 87.25           O  
ATOM    106  HG1 THR A   8       9.286   1.699  -3.566  1.00 87.25           H  
ATOM    107  N   HIS A   9       5.930  -0.954  -4.581  1.00 86.50           N  
ATOM    108  H   HIS A   9       5.552  -0.791  -3.658  1.00 86.50           H  
ATOM    109  CA  HIS A   9       5.959  -2.319  -5.078  1.00 86.50           C  
ATOM    110  HA  HIS A   9       6.813  -2.402  -5.751  1.00 86.50           H  
ATOM    111  C   HIS A   9       4.692  -2.641  -5.873  1.00 86.50           C  
ATOM    112  CB  HIS A   9       6.182  -3.317  -3.932  1.00 86.50           C  
ATOM    113  HB2 HIS A   9       5.234  -3.552  -3.448  1.00 86.50           H  
ATOM    114  HB3 HIS A   9       6.836  -2.869  -3.184  1.00 86.50           H  
ATOM    115  O   HIS A   9       3.580  -2.407  -5.415  1.00 86.50           O  
ATOM    116  CG  HIS A   9       6.839  -4.577  -4.434  1.00 86.50           C  
ATOM    117  CD2 HIS A   9       8.151  -4.916  -4.245  1.00 86.50           C  
ATOM    118  HD2 HIS A   9       8.863  -4.369  -3.645  1.00 86.50           H  
ATOM    119  ND1 HIS A   9       6.318  -5.487  -5.329  1.00 86.50           N  
ATOM    120  HD1 HIS A   9       5.379  -5.512  -5.701  1.00 86.50           H  
ATOM    121  CE1 HIS A   9       7.309  -6.303  -5.717  1.00 86.50           C  
ATOM    122  HE1 HIS A   9       7.223  -7.085  -6.456  1.00 86.50           H  
ATOM    123  NE2 HIS A   9       8.432  -6.027  -5.046  1.00 86.50           N  
ATOM    124  N   GLN A  10       4.842  -3.325  -7.010  1.00 89.06           N  
ATOM    125  H   GLN A  10       5.777  -3.407  -7.384  1.00 89.06           H  
ATOM    126  CA  GLN A  10       3.717  -3.802  -7.835  1.00 89.06           C  
ATOM    127  HA  GLN A  10       3.170  -2.934  -8.203  1.00 89.06           H  
ATOM    128  C   GLN A  10       2.703  -4.692  -7.087  1.00 89.06           C  
ATOM    129  CB  GLN A  10       4.284  -4.566  -9.047  1.00 89.06           C  
ATOM    130  HB2 GLN A  10       3.476  -4.742  -9.758  1.00 89.06           H  
ATOM    131  HB3 GLN A  10       5.034  -3.948  -9.541  1.00 89.06           H  
ATOM    132  O   GLN A  10       1.570  -4.844  -7.522  1.00 89.06           O  
ATOM    133  CG  GLN A  10       4.906  -5.923  -8.667  1.00 89.06           C  
ATOM    134  HG2 GLN A  10       5.671  -5.773  -7.906  1.00 89.06           H  
ATOM    135  HG3 GLN A  10       4.136  -6.584  -8.269  1.00 89.06           H  
ATOM    136  CD  GLN A  10       5.546  -6.629  -9.849  1.00 89.06           C  
ATOM    137  NE2 GLN A  10       6.814  -6.406 -10.116  1.00 89.06           N  
ATOM    138 HE21 GLN A  10       7.352  -5.716  -9.612  1.00 89.06           H  
ATOM    139 HE22 GLN A  10       7.159  -6.872 -10.943  1.00 89.06           H  
ATOM    140  OE1 GLN A  10       4.933  -7.410 -10.546  1.00 89.06           O  
ATOM    141  N   TYR A  11       3.115  -5.290  -5.964  1.00 86.81           N  
ATOM    142  H   TYR A  11       3.936  -4.896  -5.525  1.00 86.81           H  
ATOM    143  CA  TYR A  11       2.284  -6.178  -5.149  1.00 86.81           C  
ATOM    144  HA  TYR A  11       1.425  -6.502  -5.736  1.00 86.81           H  
ATOM    145  C   TYR A  11       1.713  -5.455  -3.934  1.00 86.81           C  
ATOM    146  CB  TYR A  11       3.066  -7.434  -4.728  1.00 86.81           C  
ATOM    147  HB2 TYR A  11       3.964  -7.127  -4.192  1.00 86.81           H  
ATOM    148  HB3 TYR A  11       2.460  -8.017  -4.035  1.00 86.81           H  
ATOM    149  O   TYR A  11       1.091  -6.101  -3.103  1.00 86.81           O  
ATOM    150  CG  TYR A  11       3.431  -8.354  -5.873  1.00 86.81           C  
ATOM    151  CD1 TYR A  11       2.418  -8.973  -6.629  1.00 86.81           C  
ATOM    152  HD1 TYR A  11       1.377  -8.793  -6.401  1.00 86.81           H  
ATOM    153  CD2 TYR A  11       4.780  -8.614  -6.170  1.00 86.81           C  
ATOM    154  HD2 TYR A  11       5.553  -8.206  -5.535  1.00 86.81           H  
ATOM    155  CE1 TYR A  11       2.758  -9.828  -7.694  1.00 86.81           C  
ATOM    156  HE1 TYR A  11       1.988 -10.301  -8.286  1.00 86.81           H  
ATOM    157  CE2 TYR A  11       5.128  -9.444  -7.251  1.00 86.81           C  
ATOM    158  HE2 TYR A  11       6.163  -9.647  -7.480  1.00 86.81           H  
ATOM    159  OH  TYR A  11       4.430 -10.876  -9.048  1.00 86.81           O  
ATOM    160  HH  TYR A  11       5.367 -10.868  -9.256  1.00 86.81           H  
ATOM    161  CZ  TYR A  11       4.110 -10.054  -8.016  1.00 86.81           C  
ATOM    162  N   TYR A  12       1.917  -4.142  -3.813  1.00 87.75           N  
ATOM    163  H   TYR A  12       2.419  -3.637  -4.529  1.00 87.75           H  
ATOM    164  CA  TYR A  12       1.395  -3.363  -2.702  1.00 87.75           C  
ATOM    165  HA  TYR A  12       1.844  -3.710  -1.772  1.00 87.75           H  
ATOM    166  C   TYR A  12      -0.118  -3.505  -2.586  1.00 87.75           C  
ATOM    167  CB  TYR A  12       1.745  -1.894  -2.907  1.00 87.75           C  
ATOM    168  HB2 TYR A  12       1.362  -1.555  -3.870  1.00 87.75           H  
ATOM    169  HB3 TYR A  12       2.830  -1.788  -2.930  1.00 87.75           H  
ATOM    170  O   TYR A  12      -0.609  -3.783  -1.503  1.00 87.75           O  
ATOM    171  CG  TYR A  12       1.181  -1.019  -1.813  1.00 87.75           C  
ATOM    172  CD1 TYR A  12       0.036  -0.235  -2.050  1.00 87.75           C  
ATOM    173  HD1 TYR A  12      -0.454  -0.263  -3.012  1.00 87.75           H  
ATOM    174  CD2 TYR A  12       1.804  -0.999  -0.554  1.00 87.75           C  
ATOM    175  HD2 TYR A  12       2.677  -1.612  -0.384  1.00 87.75           H  
ATOM    176  CE1 TYR A  12      -0.479   0.579  -1.026  1.00 87.75           C  
ATOM    177  HE1 TYR A  12      -1.365   1.175  -1.191  1.00 87.75           H  
ATOM    178  CE2 TYR A  12       1.314  -0.157   0.459  1.00 87.75           C  
ATOM    179  HE2 TYR A  12       1.826  -0.099   1.408  1.00 87.75           H  
ATOM    180  OH  TYR A  12      -0.321   1.423   1.209  1.00 87.75           O  
ATOM    181  HH  TYR A  12       0.112   1.260   2.050  1.00 87.75           H  
ATOM    182  CZ  TYR A  12       0.156   0.614   0.231  1.00 87.75           C  
ATOM    183  N   ASP A  13      -0.838  -3.387  -3.703  1.00 88.19           N  
ATOM    184  H   ASP A  13      -0.367  -3.138  -4.561  1.00 88.19           H  
ATOM    185  CA  ASP A  13      -2.293  -3.542  -3.742  1.00 88.19           C  
ATOM    186  HA  ASP A  13      -2.753  -2.841  -3.046  1.00 88.19           H  
ATOM    187  C   ASP A  13      -2.716  -4.960  -3.328  1.00 88.19           C  
ATOM    188  CB  ASP A  13      -2.775  -3.201  -5.152  1.00 88.19           C  
ATOM    189  HB2 ASP A  13      -2.436  -2.199  -5.416  1.00 88.19           H  
ATOM    190  HB3 ASP A  13      -2.353  -3.903  -5.870  1.00 88.19           H  
ATOM    191  O   ASP A  13      -3.484  -5.145  -2.383  1.00 88.19           O  
ATOM    192  CG  ASP A  13      -4.298  -3.246  -5.204  1.00 88.19           C  
ATOM    193  OD1 ASP A  13      -4.817  -4.284  -5.667  1.00 88.19           O  
ATOM    194  OD2 ASP A  13      -4.900  -2.255  -4.741  1.00 88.19           O  
ATOM    195  N   PHE A  14      -2.086  -5.974  -3.931  1.00 88.44           N  
ATOM    196  H   PHE A  14      -1.486  -5.759  -4.714  1.00 88.44           H  
ATOM    197  CA  PHE A  14      -2.301  -7.370  -3.557  1.00 88.44           C  
ATOM    198  HA  PHE A  14      -3.348  -7.616  -3.735  1.00 88.44           H  
ATOM    199  C   PHE A  14      -2.019  -7.617  -2.072  1.00 88.44           C  
ATOM    200  CB  PHE A  14      -1.424  -8.284  -4.421  1.00 88.44           C  
ATOM    201  HB2 PHE A  14      -0.380  -7.986  -4.324  1.00 88.44           H  
ATOM    202  HB3 PHE A  14      -1.710  -8.164  -5.467  1.00 88.44           H  
ATOM    203  O   PHE A  14      -2.780  -8.309  -1.403  1.00 88.44           O  
ATOM    204  CG  PHE A  14      -1.561  -9.744  -4.038  1.00 88.44           C  
ATOM    205  CD1 PHE A  14      -0.605 -10.356  -3.204  1.00 88.44           C  
ATOM    206  HD1 PHE A  14       0.254  -9.797  -2.864  1.00 88.44           H  
ATOM    207  CD2 PHE A  14      -2.693 -10.469  -4.453  1.00 88.44           C  
ATOM    208  HD2 PHE A  14      -3.439  -9.996  -5.075  1.00 88.44           H  
ATOM    209  CE1 PHE A  14      -0.782 -11.689  -2.790  1.00 88.44           C  
ATOM    210  HE1 PHE A  14      -0.059 -12.155  -2.137  1.00 88.44           H  
ATOM    211  CE2 PHE A  14      -2.868 -11.801  -4.042  1.00 88.44           C  
ATOM    212  HE2 PHE A  14      -3.743 -12.352  -4.353  1.00 88.44           H  
ATOM    213  CZ  PHE A  14      -1.913 -12.411  -3.209  1.00 88.44           C  
ATOM    214  HZ  PHE A  14      -2.060 -13.428  -2.877  1.00 88.44           H  
ATOM    215  N   MET A  15      -0.955  -7.039  -1.520  1.00 88.62           N  
ATOM    216  H   MET A  15      -0.364  -6.463  -2.102  1.00 88.62           H  
ATOM    217  CA  MET A  15      -0.648  -7.154  -0.101  1.00 88.62           C  
ATOM    218  HA  MET A  15      -0.765  -8.196   0.197  1.00 88.62           H  
ATOM    219  C   MET A  15      -1.584  -6.333   0.774  1.00 88.62           C  
ATOM    220  CB  MET A  15       0.782  -6.724   0.179  1.00 88.62           C  
ATOM    221  HB2 MET A  15       0.877  -6.625   1.260  1.00 88.62           H  
ATOM    222  HB3 MET A  15       0.999  -5.757  -0.275  1.00 88.62           H  
ATOM    223  O   MET A  15      -1.869  -6.761   1.886  1.00 88.62           O  
ATOM    224  CG  MET A  15       1.787  -7.765  -0.292  1.00 88.62           C  
ATOM    225  HG2 MET A  15       1.393  -8.770  -0.144  1.00 88.62           H  
ATOM    226  HG3 MET A  15       1.996  -7.619  -1.352  1.00 88.62           H  
ATOM    227  SD  MET A  15       3.301  -7.585   0.652  1.00 88.62           S  
ATOM    228  CE  MET A  15       3.157  -8.849   1.925  1.00 88.62           C  
ATOM    229  HE1 MET A  15       4.075  -8.876   2.513  1.00 88.62           H  
ATOM    230  HE2 MET A  15       2.993  -9.820   1.458  1.00 88.62           H  
ATOM    231  HE3 MET A  15       2.320  -8.612   2.582  1.00 88.62           H  
ATOM    232  N   SER A  16      -2.087  -5.203   0.290  1.00 85.56           N  
ATOM    233  H   SER A  16      -1.782  -4.895  -0.622  1.00 85.56           H  
ATOM    234  CA  SER A  16      -3.081  -4.377   0.972  1.00 85.56           C  
ATOM    235  HA  SER A  16      -2.714  -4.107   1.962  1.00 85.56           H  
ATOM    236  C   SER A  16      -4.394  -5.122   1.177  1.00 85.56           C  
ATOM    237  CB  SER A  16      -3.296  -3.069   0.213  1.00 85.56           C  
ATOM    238  HB2 SER A  16      -2.335  -2.651  -0.087  1.00 85.56           H  
ATOM    239  HB3 SER A  16      -3.907  -3.243  -0.673  1.00 85.56           H  
ATOM    240  O   SER A  16      -5.058  -4.935   2.193  1.00 85.56           O  
ATOM    241  OG  SER A  16      -3.933  -2.145   1.069  1.00 85.56           O  
ATOM    242  HG  SER A  16      -4.249  -1.413   0.533  1.00 85.56           H  
ATOM    243  N   VAL A  17      -4.723  -6.044   0.268  1.00 87.69           N  
ATOM    244  H   VAL A  17      -4.191  -6.052  -0.590  1.00 87.69           H  
ATOM    245  CA  VAL A  17      -5.927  -6.879   0.354  1.00 87.69           C  
ATOM    246  HA  VAL A  17      -6.657  -6.382   0.993  1.00 87.69           H  
ATOM    247  C   VAL A  17      -5.640  -8.244   0.994  1.00 87.69           C  
ATOM    248  CB  VAL A  17      -6.564  -7.013  -1.042  1.00 87.69           C  
ATOM    249  HB  VAL A  17      -5.865  -7.517  -1.709  1.00 87.69           H  
ATOM    250  O   VAL A  17      -6.319  -8.649   1.933  1.00 87.69           O  
ATOM    251  CG1 VAL A  17      -7.861  -7.829  -0.984  1.00 87.69           C  
ATOM    252 HG11 VAL A  17      -8.564  -7.363  -0.294  1.00 87.69           H  
ATOM    253 HG12 VAL A  17      -7.657  -8.849  -0.658  1.00 87.69           H  
ATOM    254 HG13 VAL A  17      -8.311  -7.870  -1.976  1.00 87.69           H  
ATOM    255  CG2 VAL A  17      -6.907  -5.638  -1.635  1.00 87.69           C  
ATOM    256 HG21 VAL A  17      -7.583  -5.097  -0.973  1.00 87.69           H  
ATOM    257 HG22 VAL A  17      -6.006  -5.044  -1.788  1.00 87.69           H  
ATOM    258 HG23 VAL A  17      -7.380  -5.761  -2.610  1.00 87.69           H  
ATOM    259  N   SER A  18      -4.623  -8.963   0.516  1.00 88.00           N  
ATOM    260  H   SER A  18      -4.099  -8.569  -0.253  1.00 88.00           H  
ATOM    261  CA  SER A  18      -4.352 -10.361   0.880  1.00 88.00           C  
ATOM    262  HA  SER A  18      -5.295 -10.845   1.131  1.00 88.00           H  
ATOM    263  C   SER A  18      -3.408 -10.527   2.069  1.00 88.00           C  
ATOM    264  CB  SER A  18      -3.745 -11.102  -0.318  1.00 88.00           C  
ATOM    265  HB2 SER A  18      -4.375 -10.966  -1.197  1.00 88.00           H  
ATOM    266  HB3 SER A  18      -2.751 -10.709  -0.531  1.00 88.00           H  
ATOM    267  O   SER A  18      -3.507 -11.512   2.799  1.00 88.00           O  
ATOM    268  OG  SER A  18      -3.645 -12.484  -0.025  1.00 88.00           O  
ATOM    269  HG  SER A  18      -3.499 -12.588   0.918  1.00 88.00           H  
ATOM    270  N   CYS A  19      -2.451  -9.620   2.251  1.00 85.50           N  
ATOM    271  H   CYS A  19      -2.451  -8.803   1.657  1.00 85.50           H  
ATOM    272  CA  CYS A  19      -1.404  -9.728   3.273  1.00 85.50           C  
ATOM    273  HA  CYS A  19      -1.629 -10.569   3.928  1.00 85.50           H  
ATOM    274  C   CYS A  19      -1.385  -8.499   4.185  1.00 85.50           C  
ATOM    275  CB  CYS A  19      -0.043 -10.008   2.625  1.00 85.50           C  
ATOM    276  HB2 CYS A  19       0.702 -10.109   3.415  1.00 85.50           H  
ATOM    277  HB3 CYS A  19       0.234  -9.170   1.986  1.00 85.50           H  
ATOM    278  O   CYS A  19      -0.337  -8.108   4.707  1.00 85.50           O  
ATOM    279  SG  CYS A  19      -0.058 -11.545   1.661  1.00 85.50           S  
ATOM    280  HG  CYS A  19      -0.943 -12.206   2.413  1.00 85.50           H  
ATOM    281  N   ASN A  20      -2.555  -7.897   4.399  1.00 84.75           N  
ATOM    282  H   ASN A  20      -3.367  -8.247   3.911  1.00 84.75           H  
ATOM    283  CA  ASN A  20      -2.684  -6.623   5.091  1.00 84.75           C  
ATOM    284  HA  ASN A  20      -2.039  -5.912   4.575  1.00 84.75           H  
ATOM    285  C   ASN A  20      -2.187  -6.720   6.537  1.00 84.75           C  
ATOM    286  CB  ASN A  20      -4.144  -6.163   4.960  1.00 84.75           C  
ATOM    287  HB2 ASN A  20      -4.478  -6.359   3.941  1.00 84.75           H  
ATOM    288  HB3 ASN A  20      -4.217  -5.090   5.139  1.00 84.75           H  
ATOM    289  O   ASN A  20      -1.540  -5.810   7.047  1.00 84.75           O  
ATOM    290  CG  ASN A  20      -5.113  -6.895   5.861  1.00 84.75           C  
ATOM    291  ND2 ASN A  20      -5.959  -6.181   6.560  1.00 84.75           N  
ATOM    292 HD21 ASN A  20      -6.053  -5.195   6.363  1.00 84.75           H  
ATOM    293 HD22 ASN A  20      -6.662  -6.675   7.092  1.00 84.75           H  
ATOM    294  OD1 ASN A  20      -5.074  -8.108   5.999  1.00 84.75           O  
ATOM    295  N   LYS A  21      -2.399  -7.874   7.176  1.00 86.12           N  
ATOM    296  H   LYS A  21      -3.019  -8.526   6.717  1.00 86.12           H  
ATOM    297  CA  LYS A  21      -1.843  -8.209   8.492  1.00 86.12           C  
ATOM    298  HA  LYS A  21      -2.067  -7.401   9.189  1.00 86.12           H  
ATOM    299  C   LYS A  21      -0.319  -8.337   8.472  1.00 86.12           C  
ATOM    300  CB  LYS A  21      -2.482  -9.503   9.009  1.00 86.12           C  
ATOM    301  HB2 LYS A  21      -1.968  -9.806   9.921  1.00 86.12           H  
ATOM    302  HB3 LYS A  21      -2.362 -10.291   8.266  1.00 86.12           H  
ATOM    303  O   LYS A  21       0.331  -7.837   9.381  1.00 86.12           O  
ATOM    304  CG  LYS A  21      -3.971  -9.313   9.328  1.00 86.12           C  
ATOM    305  HG2 LYS A  21      -4.082  -8.524  10.072  1.00 86.12           H  
ATOM    306  HG3 LYS A  21      -4.508  -9.022   8.425  1.00 86.12           H  
ATOM    307  CD  LYS A  21      -4.578 -10.611   9.870  1.00 86.12           C  
ATOM    308  HD2 LYS A  21      -4.454 -11.400   9.128  1.00 86.12           H  
ATOM    309  HD3 LYS A  21      -4.068 -10.894  10.791  1.00 86.12           H  
ATOM    310  CE  LYS A  21      -6.069 -10.391  10.146  1.00 86.12           C  
ATOM    311  HE2 LYS A  21      -6.541 -10.041   9.228  1.00 86.12           H  
ATOM    312  HE3 LYS A  21      -6.174  -9.600  10.889  1.00 86.12           H  
ATOM    313  NZ  LYS A  21      -6.731 -11.633  10.617  1.00 86.12           N  
ATOM    314  HZ1 LYS A  21      -6.310 -11.959  11.476  1.00 86.12           H  
ATOM    315  HZ2 LYS A  21      -7.710 -11.456  10.789  1.00 86.12           H  
ATOM    316  HZ3 LYS A  21      -6.660 -12.357   9.916  1.00 86.12           H  
ATOM    317  N   THR A  22       0.255  -8.960   7.441  1.00 86.62           N  
ATOM    318  H   THR A  22      -0.331  -9.296   6.689  1.00 86.62           H  
ATOM    319  CA  THR A  22       1.712  -9.139   7.302  1.00 86.62           C  
ATOM    320  HA  THR A  22       2.102  -9.602   8.208  1.00 86.62           H  
ATOM    321  C   THR A  22       2.430  -7.806   7.121  1.00 86.62           C  
ATOM    322  CB  THR A  22       2.037 -10.038   6.101  1.00 86.62           C  
ATOM    323  HB  THR A  22       1.788  -9.508   5.182  1.00 86.62           H  
ATOM    324  O   THR A  22       3.505  -7.611   7.678  1.00 86.62           O  
ATOM    325  CG2 THR A  22       3.505 -10.458   6.038  1.00 86.62           C  
ATOM    326 HG21 THR A  22       4.132  -9.584   5.858  1.00 86.62           H  
ATOM    327 HG22 THR A  22       3.804 -10.927   6.975  1.00 86.62           H  
ATOM    328 HG23 THR A  22       3.647 -11.158   5.214  1.00 86.62           H  
ATOM    329  OG1 THR A  22       1.270 -11.219   6.160  1.00 86.62           O  
ATOM    330  HG1 THR A  22       1.709 -11.829   6.757  1.00 86.62           H  
ATOM    331  N   CYS A  23       1.823  -6.882   6.377  1.00 87.50           N  
ATOM    332  H   CYS A  23       0.981  -7.135   5.880  1.00 87.50           H  
ATOM    333  CA  CYS A  23       2.343  -5.528   6.195  1.00 87.50           C  
ATOM    334  HA  CYS A  23       3.431  -5.566   6.152  1.00 87.50           H  
ATOM    335  C   CYS A  23       1.990  -4.561   7.329  1.00 87.50           C  
ATOM    336  CB  CYS A  23       1.815  -4.993   4.871  1.00 87.50           C  
ATOM    337  HB2 CYS A  23       2.134  -3.957   4.760  1.00 87.50           H  
ATOM    338  HB3 CYS A  23       0.725  -5.009   4.892  1.00 87.50           H  
ATOM    339  O   CYS A  23       2.456  -3.426   7.324  1.00 87.50           O  
ATOM    340  SG  CYS A  23       2.377  -5.916   3.436  1.00 87.50           S  
ATOM    341  N   GLY A  24       1.153  -4.976   8.284  1.00 84.00           N  
ATOM    342  H   GLY A  24       0.837  -5.935   8.269  1.00 84.00           H  
ATOM    343  CA  GLY A  24       0.664  -4.105   9.351  1.00 84.00           C  
ATOM    344  HA2 GLY A  24       0.214  -4.726  10.126  1.00 84.00           H  
ATOM    345  HA3 GLY A  24       1.505  -3.566   9.788  1.00 84.00           H  
ATOM    346  C   GLY A  24      -0.381  -3.073   8.909  1.00 84.00           C  
ATOM    347  O   GLY A  24      -0.728  -2.204   9.700  1.00 84.00           O  
ATOM    348  N   PHE A  25      -0.933  -3.177   7.696  1.00 83.38           N  
ATOM    349  H   PHE A  25      -0.656  -3.952   7.111  1.00 83.38           H  
ATOM    350  CA  PHE A  25      -2.005  -2.301   7.207  1.00 83.38           C  
ATOM    351  HA  PHE A  25      -1.695  -1.262   7.315  1.00 83.38           H  
ATOM    352  C   PHE A  25      -3.314  -2.451   7.992  1.00 83.38           C  
ATOM    353  CB  PHE A  25      -2.280  -2.588   5.725  1.00 83.38           C  
ATOM    354  HB2 PHE A  25      -2.682  -3.599   5.652  1.00 83.38           H  
ATOM    355  HB3 PHE A  25      -3.055  -1.904   5.380  1.00 83.38           H  
ATOM    356  O   PHE A  25      -4.125  -1.539   7.998  1.00 83.38           O  
ATOM    357  CG  PHE A  25      -1.107  -2.467   4.773  1.00 83.38           C  
ATOM    358  CD1 PHE A  25      -0.161  -1.432   4.894  1.00 83.38           C  
ATOM    359  HD1 PHE A  25      -0.243  -0.707   5.690  1.00 83.38           H  
ATOM    360  CD2 PHE A  25      -0.990  -3.385   3.718  1.00 83.38           C  
ATOM    361  HD2 PHE A  25      -1.716  -4.178   3.627  1.00 83.38           H  
ATOM    362  CE1 PHE A  25       0.901  -1.340   3.977  1.00 83.38           C  
ATOM    363  HE1 PHE A  25       1.641  -0.560   4.081  1.00 83.38           H  
ATOM    364  CE2 PHE A  25       0.044  -3.276   2.777  1.00 83.38           C  
ATOM    365  HE2 PHE A  25       0.108  -3.969   1.952  1.00 83.38           H  
ATOM    366  CZ  PHE A  25       1.000  -2.263   2.921  1.00 83.38           C  
ATOM    367  HZ  PHE A  25       1.811  -2.201   2.210  1.00 83.38           H  
ATOM    368  N   CYS A  26      -3.533  -3.581   8.672  1.00 79.81           N  
ATOM    369  H   CYS A  26      -2.840  -4.312   8.604  1.00 79.81           H  
ATOM    370  CA  CYS A  26      -4.734  -3.789   9.490  1.00 79.81           C  
ATOM    371  HA  CYS A  26      -5.602  -3.445   8.928  1.00 79.81           H  
ATOM    372  C   CYS A  26      -4.725  -2.999  10.817  1.00 79.81           C  
ATOM    373  CB  CYS A  26      -4.872  -5.297   9.753  1.00 79.81           C  
ATOM    374  HB2 CYS A  26      -4.660  -5.855   8.841  1.00 79.81           H  
ATOM    375  HB3 CYS A  26      -4.159  -5.590  10.524  1.00 79.81           H  
ATOM    376  O   CYS A  26      -5.772  -2.870  11.443  1.00 79.81           O  
ATOM    377  SG  CYS A  26      -6.555  -5.695  10.307  1.00 79.81           S  
ATOM    378  HG  CYS A  26      -6.673  -4.659  11.141  1.00 79.81           H  
ATOM    379  N   ASN A  27      -3.556  -2.526  11.271  1.00 70.62           N  
ATOM    380  H   ASN A  27      -2.755  -2.556  10.657  1.00 70.62           H  
ATOM    381  CA  ASN A  27      -3.378  -1.881  12.580  1.00 70.62           C  
ATOM    382  HA  ASN A  27      -4.299  -1.975  13.156  1.00 70.62           H  
ATOM    383  C   ASN A  27      -3.115  -0.368  12.472  1.00 70.62           C  
ATOM    384  CB  ASN A  27      -2.257  -2.597  13.359  1.00 70.62           C  
ATOM    385  HB2 ASN A  27      -1.344  -2.572  12.765  1.00 70.62           H  
ATOM    386  HB3 ASN A  27      -2.067  -2.064  14.290  1.00 70.62           H  
ATOM    387  O   ASN A  27      -2.531   0.213  13.388  1.00 70.62           O  
ATOM    388  CG  ASN A  27      -2.590  -4.021  13.748  1.00 70.62           C  
ATOM    389  ND2 ASN A  27      -1.655  -4.929  13.602  1.00 70.62           N  
ATOM    390 HD21 ASN A  27      -0.734  -4.657  13.289  1.00 70.62           H  
ATOM    391 HD22 ASN A  27      -1.885  -5.849  13.948  1.00 70.62           H  
ATOM    392  OD1 ASN A  27      -3.665  -4.354  14.209  1.00 70.62           O  
ATOM    393  N   LYS A  28      -3.476   0.263  11.353  1.00 53.97           N  
ATOM    394  H   LYS A  28      -4.059  -0.208  10.676  1.00 53.97           H  
ATOM    395  CA  LYS A  28      -3.260   1.691  11.120  1.00 53.97           C  
ATOM    396  HA  LYS A  28      -2.983   2.175  12.057  1.00 53.97           H  
ATOM    397  C   LYS A  28      -4.555   2.359  10.696  1.00 53.97           C  
ATOM    398  CB  LYS A  28      -2.138   1.865  10.090  1.00 53.97           C  
ATOM    399  HB2 LYS A  28      -2.505   1.596   9.099  1.00 53.97           H  
ATOM    400  HB3 LYS A  28      -1.313   1.204  10.352  1.00 53.97           H  
ATOM    401  O   LYS A  28      -4.804   3.460  11.229  1.00 53.97           O  
ATOM    402  CG  LYS A  28      -1.641   3.311  10.098  1.00 53.97           C  
ATOM    403  HG2 LYS A  28      -2.434   3.970   9.745  1.00 53.97           H  
ATOM    404  HG3 LYS A  28      -1.383   3.583  11.122  1.00 53.97           H  
ATOM    405  CD  LYS A  28      -0.411   3.468   9.196  1.00 53.97           C  
ATOM    406  HD2 LYS A  28       0.388   2.815   9.546  1.00 53.97           H  
ATOM    407  HD3 LYS A  28      -0.681   3.173   8.182  1.00 53.97           H  
ATOM    408  CE  LYS A  28       0.071   4.923   9.176  1.00 53.97           C  
ATOM    409  HE2 LYS A  28       0.908   5.003   8.482  1.00 53.97           H  
ATOM    410  HE3 LYS A  28      -0.742   5.542   8.796  1.00 53.97           H  
ATOM    411  NZ  LYS A  28       0.472   5.384  10.529  1.00 53.97           N  
ATOM    412  HZ1 LYS A  28       1.215   4.806  10.897  1.00 53.97           H  
ATOM    413  HZ2 LYS A  28       0.763   6.351  10.509  1.00 53.97           H  
ATOM    414  HZ3 LYS A  28      -0.321   5.303  11.148  1.00 53.97           H  
ATOM    415  OXT LYS A  28      -5.216   1.755   9.831  1.00 53.97           O  
TER     416      LYS A  28                                                       
END
