# Supplementary material for: Unveiling the Bioactive Potential of the Invasive Jellyfish Phyllorhiza punctata Through Integrative Transcriptomic and Proteomic Analyses
Source: Biomolecules. 2025 Aug 4;15(8):1121. doi: 10.3390/biom15081121 (PMC12383608; doi:10.3390/biom15081121)
Supplement: Supplementary file 1 [file biomolecules-15-01121-s001.zip › Suplementary Material/FileS3/Alphafold2/XP_065063801_15156_relaxed_rank_001_alphafold2_ptm_model_1_seed_000.pdb]

ATOM      1  N   TYR A   1       5.552   4.067  -8.440  1.00 65.62           N  
ATOM      2  H   TYR A   1       5.466   4.997  -8.823  1.00 65.62           H  
ATOM      3  H2  TYR A   1       6.207   3.542  -9.002  1.00 65.62           H  
ATOM      4  H3  TYR A   1       5.901   4.135  -7.494  1.00 65.62           H  
ATOM      5  CA  TYR A   1       4.232   3.402  -8.461  1.00 65.62           C  
ATOM      6  HA  TYR A   1       3.549   3.968  -7.828  1.00 65.62           H  
ATOM      7  C   TYR A   1       4.291   1.991  -7.861  1.00 65.62           C  
ATOM      8  CB  TYR A   1       3.650   3.447  -9.889  1.00 65.62           C  
ATOM      9  HB2 TYR A   1       3.383   2.456 -10.257  1.00 65.62           H  
ATOM     10  HB3 TYR A   1       4.402   3.822 -10.583  1.00 65.62           H  
ATOM     11  O   TYR A   1       3.599   1.093  -8.315  1.00 65.62           O  
ATOM     12  CG  TYR A   1       2.429   4.334  -9.982  1.00 65.62           C  
ATOM     13  CD1 TYR A   1       1.150   3.791  -9.746  1.00 65.62           C  
ATOM     14  HD1 TYR A   1       1.033   2.745  -9.501  1.00 65.62           H  
ATOM     15  CD2 TYR A   1       2.567   5.697 -10.313  1.00 65.62           C  
ATOM     16  HD2 TYR A   1       3.537   6.123 -10.523  1.00 65.62           H  
ATOM     17  CE1 TYR A   1       0.010   4.607  -9.861  1.00 65.62           C  
ATOM     18  HE1 TYR A   1      -0.979   4.202  -9.703  1.00 65.62           H  
ATOM     19  CE2 TYR A   1       1.426   6.514 -10.425  1.00 65.62           C  
ATOM     20  HE2 TYR A   1       1.525   7.554 -10.698  1.00 65.62           H  
ATOM     21  OH  TYR A   1      -0.967   6.739 -10.339  1.00 65.62           O  
ATOM     22  HH  TYR A   1      -0.774   7.638 -10.615  1.00 65.62           H  
ATOM     23  CZ  TYR A   1       0.142   5.967 -10.208  1.00 65.62           C  
ATOM     24  N   LEU A   2       5.089   1.784  -6.805  1.00 67.75           N  
ATOM     25  H   LEU A   2       5.576   2.546  -6.356  1.00 67.75           H  
ATOM     26  CA  LEU A   2       5.060   0.551  -6.016  1.00 67.75           C  
ATOM     27  HA  LEU A   2       4.563  -0.256  -6.556  1.00 67.75           H  
ATOM     28  C   LEU A   2       4.220   0.869  -4.778  1.00 67.75           C  
ATOM     29  CB  LEU A   2       6.502   0.109  -5.691  1.00 67.75           C  
ATOM     30  HB2 LEU A   2       6.462  -0.705  -4.968  1.00 67.75           H  
ATOM     31  HB3 LEU A   2       7.023   0.941  -5.216  1.00 67.75           H  
ATOM     32  O   LEU A   2       4.703   1.534  -3.866  1.00 67.75           O  
ATOM     33  CG  LEU A   2       7.313  -0.360  -6.917  1.00 67.75           C  
ATOM     34  HG  LEU A   2       7.248   0.393  -7.703  1.00 67.75           H  
ATOM     35  CD1 LEU A   2       8.786  -0.520  -6.547  1.00 67.75           C  
ATOM     36 HD11 LEU A   2       9.359  -0.827  -7.422  1.00 67.75           H  
ATOM     37 HD12 LEU A   2       8.895  -1.277  -5.771  1.00 67.75           H  
ATOM     38 HD13 LEU A   2       9.188   0.425  -6.180  1.00 67.75           H  
ATOM     39  CD2 LEU A   2       6.806  -1.693  -7.467  1.00 67.75           C  
ATOM     40 HD21 LEU A   2       6.837  -2.457  -6.690  1.00 67.75           H  
ATOM     41 HD22 LEU A   2       7.434  -2.013  -8.299  1.00 67.75           H  
ATOM     42 HD23 LEU A   2       5.784  -1.592  -7.834  1.00 67.75           H  
ATOM     43  N   ALA A   3       2.928   0.538  -4.827  1.00 76.25           N  
ATOM     44  H   ALA A   3       2.594  -0.009  -5.608  1.00 76.25           H  
ATOM     45  CA  ALA A   3       2.004   0.769  -3.718  1.00 76.25           C  
ATOM     46  HA  ALA A   3       1.988   1.837  -3.504  1.00 76.25           H  
ATOM     47  C   ALA A   3       2.491   0.018  -2.461  1.00 76.25           C  
ATOM     48  CB  ALA A   3       0.598   0.333  -4.149  1.00 76.25           C  
ATOM     49  HB1 ALA A   3      -0.106   0.501  -3.334  1.00 76.25           H  
ATOM     50  HB2 ALA A   3       0.277   0.910  -5.017  1.00 76.25           H  
ATOM     51  HB3 ALA A   3       0.597  -0.728  -4.397  1.00 76.25           H  
ATOM     52  O   ALA A   3       3.034  -1.083  -2.594  1.00 76.25           O  
ATOM     53  N   PRO A   4       2.343   0.591  -1.252  1.00 78.44           N  
ATOM     54  CA  PRO A   4       2.902  -0.004  -0.054  1.00 78.44           C  
ATOM     55  HA  PRO A   4       3.953  -0.242  -0.220  1.00 78.44           H  
ATOM     56  C   PRO A   4       2.141  -1.284   0.278  1.00 78.44           C  
ATOM     57  CB  PRO A   4       2.805   1.062   1.036  1.00 78.44           C  
ATOM     58  HB2 PRO A   4       2.688   0.630   2.030  1.00 78.44           H  
ATOM     59  HB3 PRO A   4       3.687   1.701   0.998  1.00 78.44           H  
ATOM     60  O   PRO A   4       0.918  -1.311   0.385  1.00 78.44           O  
ATOM     61  CG  PRO A   4       1.577   1.867   0.615  1.00 78.44           C  
ATOM     62  HG2 PRO A   4       0.676   1.384   0.994  1.00 78.44           H  
ATOM     63  HG3 PRO A   4       1.630   2.897   0.968  1.00 78.44           H  
ATOM     64  CD  PRO A   4       1.593   1.790  -0.914  1.00 78.44           C  
ATOM     65  HD2 PRO A   4       2.106   2.664  -1.316  1.00 78.44           H  
ATOM     66  HD3 PRO A   4       0.573   1.741  -1.297  1.00 78.44           H  
ATOM     67  N   LEU A   5       2.910  -2.348   0.458  1.00 72.06           N  
ATOM     68  H   LEU A   5       3.901  -2.207   0.324  1.00 72.06           H  
ATOM     69  CA  LEU A   5       2.489  -3.725   0.711  1.00 72.06           C  
ATOM     70  HA  LEU A   5       1.694  -3.962   0.004  1.00 72.06           H  
ATOM     71  C   LEU A   5       1.898  -3.937   2.119  1.00 72.06           C  
ATOM     72  CB  LEU A   5       3.736  -4.601   0.424  1.00 72.06           C  
ATOM     73  HB2 LEU A   5       4.555  -3.966   0.086  1.00 72.06           H  
ATOM     74  HB3 LEU A   5       4.102  -5.065   1.340  1.00 72.06           H  
ATOM     75  O   LEU A   5       1.988  -5.030   2.670  1.00 72.06           O  
ATOM     76  CG  LEU A   5       3.503  -5.677  -0.651  1.00 72.06           C  
ATOM     77  HG  LEU A   5       2.653  -5.408  -1.278  1.00 72.06           H  
ATOM     78  CD1 LEU A   5       4.727  -5.789  -1.560  1.00 72.06           C  
ATOM     79 HD11 LEU A   5       5.609  -6.046  -0.972  1.00 72.06           H  
ATOM     80 HD12 LEU A   5       4.557  -6.563  -2.308  1.00 72.06           H  
ATOM     81 HD13 LEU A   5       4.892  -4.842  -2.073  1.00 72.06           H  
ATOM     82  CD2 LEU A   5       3.239  -7.040  -0.014  1.00 72.06           C  
ATOM     83 HD21 LEU A   5       3.035  -7.777  -0.790  1.00 72.06           H  
ATOM     84 HD22 LEU A   5       2.373  -6.970   0.644  1.00 72.06           H  
ATOM     85 HD23 LEU A   5       4.103  -7.357   0.570  1.00 72.06           H  
ATOM     86  N   ILE A   6       1.402  -2.876   2.761  1.00 76.12           N  
ATOM     87  H   ILE A   6       1.252  -2.030   2.231  1.00 76.12           H  
ATOM     88  CA  ILE A   6       1.170  -2.847   4.207  1.00 76.12           C  
ATOM     89  HA  ILE A   6       0.879  -3.847   4.532  1.00 76.12           H  
ATOM     90  C   ILE A   6      -0.010  -1.919   4.517  1.00 76.12           C  
ATOM     91  CB  ILE A   6       2.465  -2.473   4.979  1.00 76.12           C  
ATOM     92  HB  ILE A   6       2.682  -1.420   4.801  1.00 76.12           H  
ATOM     93  O   ILE A   6       0.140  -0.803   5.001  1.00 76.12           O  
ATOM     94  CG1 ILE A   6       3.704  -3.297   4.531  1.00 76.12           C  
ATOM     95 HG12 ILE A   6       3.859  -3.172   3.459  1.00 76.12           H  
ATOM     96 HG13 ILE A   6       3.542  -4.353   4.743  1.00 76.12           H  
ATOM     97  CG2 ILE A   6       2.228  -2.685   6.487  1.00 76.12           C  
ATOM     98 HG21 ILE A   6       2.062  -3.741   6.701  1.00 76.12           H  
ATOM     99 HG22 ILE A   6       3.087  -2.334   7.060  1.00 76.12           H  
ATOM    100 HG23 ILE A   6       1.364  -2.117   6.833  1.00 76.12           H  
ATOM    101  CD1 ILE A   6       5.038  -2.864   5.137  1.00 76.12           C  
ATOM    102 HD11 ILE A   6       5.847  -3.422   4.667  1.00 76.12           H  
ATOM    103 HD12 ILE A   6       5.055  -3.067   6.207  1.00 76.12           H  
ATOM    104 HD13 ILE A   6       5.194  -1.799   4.964  1.00 76.12           H  
ATOM    105  N   ALA A   7      -1.207  -2.398   4.207  1.00 74.69           N  
ATOM    106  H   ALA A   7      -1.238  -3.266   3.691  1.00 74.69           H  
ATOM    107  CA  ALA A   7      -2.423  -2.037   4.922  1.00 74.69           C  
ATOM    108  HA  ALA A   7      -2.168  -1.545   5.861  1.00 74.69           H  
ATOM    109  C   ALA A   7      -3.116  -3.363   5.257  1.00 74.69           C  
ATOM    110  CB  ALA A   7      -3.268  -1.065   4.090  1.00 74.69           C  
ATOM    111  HB1 ALA A   7      -4.172  -0.806   4.641  1.00 74.69           H  
ATOM    112  HB2 ALA A   7      -3.546  -1.525   3.142  1.00 74.69           H  
ATOM    113  HB3 ALA A   7      -2.696  -0.157   3.896  1.00 74.69           H  
ATOM    114  O   ALA A   7      -3.973  -3.842   4.516  1.00 74.69           O  
ATOM    115  N   LYS A   8      -2.629  -4.013   6.312  1.00 55.25           N  
ATOM    116  H   LYS A   8      -1.948  -3.546   6.893  1.00 55.25           H  
ATOM    117  CA  LYS A   8      -3.236  -5.176   6.956  1.00 55.25           C  
ATOM    118  HA  LYS A   8      -4.285  -5.247   6.668  1.00 55.25           H  
ATOM    119  C   LYS A   8      -3.223  -4.924   8.457  1.00 55.25           C  
ATOM    120  CB  LYS A   8      -2.494  -6.466   6.577  1.00 55.25           C  
ATOM    121  HB2 LYS A   8      -2.354  -6.491   5.496  1.00 55.25           H  
ATOM    122  HB3 LYS A   8      -1.518  -6.479   7.062  1.00 55.25           H  
ATOM    123  O   LYS A   8      -2.206  -4.354   8.910  1.00 55.25           O  
ATOM    124  CG  LYS A   8      -3.313  -7.693   7.003  1.00 55.25           C  
ATOM    125  HG2 LYS A   8      -4.274  -7.670   6.489  1.00 55.25           H  
ATOM    126  HG3 LYS A   8      -3.490  -7.663   8.078  1.00 55.25           H  
ATOM    127  CD  LYS A   8      -2.590  -8.998   6.665  1.00 55.25           C  
ATOM    128  HD2 LYS A   8      -2.349  -9.013   5.602  1.00 55.25           H  
ATOM    129  HD3 LYS A   8      -1.670  -9.052   7.248  1.00 55.25           H  
ATOM    130  CE  LYS A   8      -3.509 -10.174   7.010  1.00 55.25           C  
ATOM    131  HE2 LYS A   8      -4.413 -10.093   6.408  1.00 55.25           H  
ATOM    132  HE3 LYS A   8      -3.800 -10.080   8.057  1.00 55.25           H  
ATOM    133  NZ  LYS A   8      -2.839 -11.475   6.777  1.00 55.25           N  
ATOM    134  HZ1 LYS A   8      -2.011 -11.541   7.351  1.00 55.25           H  
ATOM    135  HZ2 LYS A   8      -2.570 -11.559   5.807  1.00 55.25           H  
ATOM    136  HZ3 LYS A   8      -3.460 -12.235   7.015  1.00 55.25           H  
ATOM    137  OXT LYS A   8      -4.225  -5.311   9.085  1.00 55.25           O  
TER     138      LYS A   8                                                       
END
