# Supplementary material for: Unveiling the Bioactive Potential of the Invasive Jellyfish Phyllorhiza punctata Through Integrative Transcriptomic and Proteomic Analyses
Source: Biomolecules. 2025 Aug 4;15(8):1121. doi: 10.3390/biom15081121 (PMC12383608; doi:10.3390/biom15081121)
Supplement: Supplementary file 1 [file biomolecules-15-01121-s001.zip › Suplementary Material/FileS3/Alphafold2/XP_065063810_8490_relaxed_rank_001_alphafold2_ptm_model_4_seed_000.pdb]

ATOM      1  N   LEU A   1       3.535  -3.176   9.856  1.00 82.81           N  
ATOM      2  H   LEU A   1       3.320  -3.377  10.822  1.00 82.81           H  
ATOM      3  H2  LEU A   1       3.365  -4.012   9.315  1.00 82.81           H  
ATOM      4  H3  LEU A   1       4.512  -2.935   9.766  1.00 82.81           H  
ATOM      5  CA  LEU A   1       2.681  -2.075   9.345  1.00 82.81           C  
ATOM      6  HA  LEU A   1       2.926  -1.926   8.294  1.00 82.81           H  
ATOM      7  C   LEU A   1       2.998  -0.723   9.994  1.00 82.81           C  
ATOM      8  CB  LEU A   1       1.185  -2.431   9.392  1.00 82.81           C  
ATOM      9  HB2 LEU A   1       0.611  -1.571   9.048  1.00 82.81           H  
ATOM     10  HB3 LEU A   1       0.895  -2.639  10.422  1.00 82.81           H  
ATOM     11  O   LEU A   1       3.115   0.239   9.254  1.00 82.81           O  
ATOM     12  CG  LEU A   1       0.832  -3.645   8.503  1.00 82.81           C  
ATOM     13  HG  LEU A   1       1.396  -4.509   8.857  1.00 82.81           H  
ATOM     14  CD1 LEU A   1      -0.652  -3.975   8.616  1.00 82.81           C  
ATOM     15 HD11 LEU A   1      -0.917  -4.192   9.651  1.00 82.81           H  
ATOM     16 HD12 LEU A   1      -0.885  -4.852   8.012  1.00 82.81           H  
ATOM     17 HD13 LEU A   1      -1.254  -3.139   8.262  1.00 82.81           H  
ATOM     18  CD2 LEU A   1       1.183  -3.413   7.031  1.00 82.81           C  
ATOM     19 HD21 LEU A   1       0.849  -4.266   6.441  1.00 82.81           H  
ATOM     20 HD22 LEU A   1       0.675  -2.524   6.658  1.00 82.81           H  
ATOM     21 HD23 LEU A   1       2.258  -3.310   6.882  1.00 82.81           H  
ATOM     22  N   GLY A   2       3.231  -0.631  11.313  1.00 90.88           N  
ATOM     23  H   GLY A   2       3.003  -1.397  11.931  1.00 90.88           H  
ATOM     24  CA  GLY A   2       3.594   0.647  11.960  1.00 90.88           C  
ATOM     25  HA2 GLY A   2       3.665   0.498  13.037  1.00 90.88           H  
ATOM     26  HA3 GLY A   2       2.805   1.377  11.778  1.00 90.88           H  
ATOM     27  C   GLY A   2       4.918   1.259  11.477  1.00 90.88           C  
ATOM     28  O   GLY A   2       4.947   2.406  11.048  1.00 90.88           O  
ATOM     29  N   ALA A   3       6.001   0.476  11.460  1.00 91.81           N  
ATOM     30  H   ALA A   3       5.966  -0.425  11.917  1.00 91.81           H  
ATOM     31  CA  ALA A   3       7.313   0.971  11.023  1.00 91.81           C  
ATOM     32  HA  ALA A   3       7.562   1.860  11.602  1.00 91.81           H  
ATOM     33  C   ALA A   3       7.347   1.379   9.537  1.00 91.81           C  
ATOM     34  CB  ALA A   3       8.360  -0.106  11.326  1.00 91.81           C  
ATOM     35  HB1 ALA A   3       8.367  -0.331  12.392  1.00 91.81           H  
ATOM     36  HB2 ALA A   3       8.152  -1.014  10.759  1.00 91.81           H  
ATOM     37  HB3 ALA A   3       9.346   0.263  11.045  1.00 91.81           H  
ATOM     38  O   ALA A   3       7.997   2.354   9.179  1.00 91.81           O  
ATOM     39  N   ALA A   4       6.611   0.663   8.682  1.00 92.56           N  
ATOM     40  H   ALA A   4       6.064  -0.107   9.041  1.00 92.56           H  
ATOM     41  CA  ALA A   4       6.515   0.985   7.259  1.00 92.56           C  
ATOM     42  HA  ALA A   4       7.520   1.071   6.846  1.00 92.56           H  
ATOM     43  C   ALA A   4       5.813   2.334   7.025  1.00 92.56           C  
ATOM     44  CB  ALA A   4       5.793  -0.163   6.544  1.00 92.56           C  
ATOM     45  HB1 ALA A   4       6.339  -1.095   6.689  1.00 92.56           H  
ATOM     46  HB2 ALA A   4       5.752   0.053   5.477  1.00 92.56           H  
ATOM     47  HB3 ALA A   4       4.774  -0.262   6.920  1.00 92.56           H  
ATOM     48  O   ALA A   4       6.279   3.129   6.216  1.00 92.56           O  
ATOM     49  N   LEU A   5       4.739   2.619   7.775  1.00 95.31           N  
ATOM     50  H   LEU A   5       4.390   1.932   8.429  1.00 95.31           H  
ATOM     51  CA  LEU A   5       4.086   3.931   7.740  1.00 95.31           C  
ATOM     52  HA  LEU A   5       3.828   4.161   6.706  1.00 95.31           H  
ATOM     53  C   LEU A   5       5.030   5.042   8.212  1.00 95.31           C  
ATOM     54  CB  LEU A   5       2.810   3.925   8.609  1.00 95.31           C  
ATOM     55  HB2 LEU A   5       2.720   2.997   9.173  1.00 95.31           H  
ATOM     56  HB3 LEU A   5       2.889   4.728   9.342  1.00 95.31           H  
ATOM     57  O   LEU A   5       5.119   6.084   7.574  1.00 95.31           O  
ATOM     58  CG  LEU A   5       1.535   4.165   7.785  1.00 95.31           C  
ATOM     59  HG  LEU A   5       1.732   4.901   7.006  1.00 95.31           H  
ATOM     60  CD1 LEU A   5       1.053   2.863   7.143  1.00 95.31           C  
ATOM     61 HD11 LEU A   5       1.834   2.464   6.497  1.00 95.31           H  
ATOM     62 HD12 LEU A   5       0.169   3.065   6.538  1.00 95.31           H  
ATOM     63 HD13 LEU A   5       0.806   2.133   7.913  1.00 95.31           H  
ATOM     64  CD2 LEU A   5       0.423   4.712   8.680  1.00 95.31           C  
ATOM     65 HD21 LEU A   5      -0.478   4.871   8.087  1.00 95.31           H  
ATOM     66 HD22 LEU A   5       0.729   5.672   9.097  1.00 95.31           H  
ATOM     67 HD23 LEU A   5       0.208   4.016   9.490  1.00 95.31           H  
ATOM     68  N   ALA A   6       5.753   4.806   9.310  1.00 93.81           N  
ATOM     69  H   ALA A   6       5.606   3.943   9.813  1.00 93.81           H  
ATOM     70  CA  ALA A   6       6.682   5.785   9.868  1.00 93.81           C  
ATOM     71  HA  ALA A   6       6.143   6.715  10.048  1.00 93.81           H  
ATOM     72  C   ALA A   6       7.843   6.117   8.915  1.00 93.81           C  
ATOM     73  CB  ALA A   6       7.197   5.252  11.209  1.00 93.81           C  
ATOM     74  HB1 ALA A   6       6.357   5.050  11.874  1.00 93.81           H  
ATOM     75  HB2 ALA A   6       7.769   4.337  11.053  1.00 93.81           H  
ATOM     76  HB3 ALA A   6       7.842   6.000  11.669  1.00 93.81           H  
ATOM     77  O   ALA A   6       8.326   7.240   8.927  1.00 93.81           O  
ATOM     78  N   TYR A   7       8.273   5.164   8.083  1.00 95.56           N  
ATOM     79  H   TYR A   7       7.875   4.239   8.162  1.00 95.56           H  
ATOM     80  CA  TYR A   7       9.304   5.393   7.071  1.00 95.56           C  
ATOM     81  HA  TYR A   7      10.147   5.911   7.529  1.00 95.56           H  
ATOM     82  C   TYR A   7       8.819   6.274   5.916  1.00 95.56           C  
ATOM     83  CB  TYR A   7       9.790   4.038   6.547  1.00 95.56           C  
ATOM     84  HB2 TYR A   7      10.228   3.476   7.372  1.00 95.56           H  
ATOM     85  HB3 TYR A   7       8.936   3.469   6.178  1.00 95.56           H  
ATOM     86  O   TYR A   7       9.575   7.102   5.433  1.00 95.56           O  
ATOM     87  CG  TYR A   7      10.817   4.156   5.439  1.00 95.56           C  
ATOM     88  CD1 TYR A   7      10.440   3.936   4.099  1.00 95.56           C  
ATOM     89  HD1 TYR A   7       9.419   3.684   3.856  1.00 95.56           H  
ATOM     90  CD2 TYR A   7      12.137   4.535   5.748  1.00 95.56           C  
ATOM     91  HD2 TYR A   7      12.411   4.736   6.773  1.00 95.56           H  
ATOM     92  CE1 TYR A   7      11.391   4.077   3.071  1.00 95.56           C  
ATOM     93  HE1 TYR A   7      11.113   3.926   2.038  1.00 95.56           H  
ATOM     94  CE2 TYR A   7      13.088   4.686   4.721  1.00 95.56           C  
ATOM     95  HE2 TYR A   7      14.096   4.995   4.955  1.00 95.56           H  
ATOM     96  OH  TYR A   7      13.626   4.588   2.383  1.00 95.56           O  
ATOM     97  HH  TYR A   7      14.461   4.939   2.702  1.00 95.56           H  
ATOM     98  CZ  TYR A   7      12.714   4.453   3.379  1.00 95.56           C  
ATOM     99  N   LEU A   8       7.566   6.111   5.486  1.00 95.00           N  
ATOM    100  H   LEU A   8       6.988   5.408   5.925  1.00 95.00           H  
ATOM    101  CA  LEU A   8       6.985   6.944   4.429  1.00 95.00           C  
ATOM    102  HA  LEU A   8       7.722   7.091   3.639  1.00 95.00           H  
ATOM    103  C   LEU A   8       6.614   8.347   4.917  1.00 95.00           C  
ATOM    104  CB  LEU A   8       5.744   6.237   3.863  1.00 95.00           C  
ATOM    105  HB2 LEU A   8       5.168   6.951   3.275  1.00 95.00           H  
ATOM    106  HB3 LEU A   8       5.118   5.916   4.696  1.00 95.00           H  
ATOM    107  O   LEU A   8       6.592   9.283   4.125  1.00 95.00           O  
ATOM    108  CG  LEU A   8       6.070   5.029   2.972  1.00 95.00           C  
ATOM    109  HG  LEU A   8       6.762   4.362   3.486  1.00 95.00           H  
ATOM    110  CD1 LEU A   8       4.781   4.257   2.686  1.00 95.00           C  
ATOM    111 HD11 LEU A   8       4.062   4.908   2.189  1.00 95.00           H  
ATOM    112 HD12 LEU A   8       4.999   3.403   2.045  1.00 95.00           H  
ATOM    113 HD13 LEU A   8       4.359   3.898   3.624  1.00 95.00           H  
ATOM    114  CD2 LEU A   8       6.683   5.451   1.633  1.00 95.00           C  
ATOM    115 HD21 LEU A   8       6.018   6.143   1.117  1.00 95.00           H  
ATOM    116 HD22 LEU A   8       6.849   4.574   1.008  1.00 95.00           H  
ATOM    117 HD23 LEU A   8       7.644   5.940   1.797  1.00 95.00           H  
ATOM    118  N   GLY A   9       6.284   8.484   6.202  1.00 88.06           N  
ATOM    119  H   GLY A   9       6.251   7.655   6.777  1.00 88.06           H  
ATOM    120  CA  GLY A   9       5.990   9.775   6.822  1.00 88.06           C  
ATOM    121  HA2 GLY A   9       5.329   9.611   7.673  1.00 88.06           H  
ATOM    122  HA3 GLY A   9       5.472  10.412   6.105  1.00 88.06           H  
ATOM    123  C   GLY A   9       7.215  10.544   7.326  1.00 88.06           C  
ATOM    124  O   GLY A   9       7.030  11.642   7.844  1.00 88.06           O  
ATOM    125  N   ARG A  10       8.426   9.983   7.236  1.00 72.88           N  
ATOM    126  H   ARG A  10       8.531   9.151   6.673  1.00 72.88           H  
ATOM    127  CA  ARG A  10       9.671  10.633   7.662  1.00 72.88           C  
ATOM    128  HA  ARG A  10       9.437  11.537   8.223  1.00 72.88           H  
ATOM    129  C   ARG A  10      10.475  11.100   6.461  1.00 72.88           C  
ATOM    130  CB  ARG A  10      10.484   9.677   8.544  1.00 72.88           C  
ATOM    131  HB2 ARG A  10      10.854   8.847   7.943  1.00 72.88           H  
ATOM    132  HB3 ARG A  10       9.835   9.290   9.330  1.00 72.88           H  
ATOM    133  O   ARG A  10      10.999  12.229   6.550  1.00 72.88           O  
ATOM    134  CG  ARG A  10      11.649  10.423   9.204  1.00 72.88           C  
ATOM    135  HG2 ARG A  10      11.236  11.223   9.818  1.00 72.88           H  
ATOM    136  HG3 ARG A  10      12.296  10.873   8.451  1.00 72.88           H  
ATOM    137  CD  ARG A  10      12.472   9.496  10.104  1.00 72.88           C  
ATOM    138  HD2 ARG A  10      12.711  10.056  11.009  1.00 72.88           H  
ATOM    139  HD3 ARG A  10      11.875   8.630  10.388  1.00 72.88           H  
ATOM    140  NE  ARG A  10      13.714   9.056   9.442  1.00 72.88           N  
ATOM    141  HE  ARG A  10      13.655   8.976   8.437  1.00 72.88           H  
ATOM    142  NH1 ARG A  10      15.054   9.029  11.303  1.00 72.88           N  
ATOM    143 HH11 ARG A  10      15.969   8.945  11.724  1.00 72.88           H  
ATOM    144 HH12 ARG A  10      14.249   9.290  11.855  1.00 72.88           H  
ATOM    145  NH2 ARG A  10      15.932   8.586   9.303  1.00 72.88           N  
ATOM    146 HH21 ARG A  10      15.833   8.527   8.300  1.00 72.88           H  
ATOM    147 HH22 ARG A  10      16.842   8.494   9.732  1.00 72.88           H  
ATOM    148  CZ  ARG A  10      14.888   8.891  10.016  1.00 72.88           C  
ATOM    149  OXT ARG A  10      10.652  10.265   5.555  1.00 72.88           O  
TER     150      ARG A  10                                                       
END
