# Supplementary material for: Unveiling the Bioactive Potential of the Invasive Jellyfish Phyllorhiza punctata Through Integrative Transcriptomic and Proteomic Analyses
Source: Biomolecules. 2025 Aug 4;15(8):1121. doi: 10.3390/biom15081121 (PMC12383608; doi:10.3390/biom15081121)
Supplement: Supplementary file 1 [file biomolecules-15-01121-s001.zip › Suplementary Material/FileS3/Alphafold2/XP_065063848_5366_relaxed_rank_001_alphafold2_ptm_model_3_seed_000.pdb]

ATOM      1  N   GLY A   1      -2.898  10.274   1.493  1.00 74.62           N  
ATOM      2  H   GLY A   1      -3.135   9.307   1.326  1.00 74.62           H  
ATOM      3  H2  GLY A   1      -2.899  10.445   2.488  1.00 74.62           H  
ATOM      4  H3  GLY A   1      -3.593  10.865   1.059  1.00 74.62           H  
ATOM      5  CA  GLY A   1      -1.567  10.580   0.940  1.00 74.62           C  
ATOM      6  HA2 GLY A   1      -1.547  10.392  -0.133  1.00 74.62           H  
ATOM      7  HA3 GLY A   1      -1.328  11.629   1.120  1.00 74.62           H  
ATOM      8  C   GLY A   1      -0.495   9.747   1.603  1.00 74.62           C  
ATOM      9  O   GLY A   1       0.367  10.308   2.254  1.00 74.62           O  
ATOM     10  N   LEU A   2      -0.542   8.425   1.449  1.00 73.94           N  
ATOM     11  H   LEU A   2      -1.204   7.993   0.820  1.00 73.94           H  
ATOM     12  CA  LEU A   2       0.493   7.540   1.977  1.00 73.94           C  
ATOM     13  HA  LEU A   2       1.241   8.095   2.543  1.00 73.94           H  
ATOM     14  C   LEU A   2       1.202   6.937   0.770  1.00 73.94           C  
ATOM     15  CB  LEU A   2      -0.138   6.499   2.923  1.00 73.94           C  
ATOM     16  HB2 LEU A   2       0.649   5.829   3.271  1.00 73.94           H  
ATOM     17  HB3 LEU A   2      -0.853   5.900   2.359  1.00 73.94           H  
ATOM     18  O   LEU A   2       0.731   5.958   0.199  1.00 73.94           O  
ATOM     19  CG  LEU A   2      -0.858   7.099   4.148  1.00 73.94           C  
ATOM     20  HG  LEU A   2      -1.654   7.761   3.807  1.00 73.94           H  
ATOM     21  CD1 LEU A   2      -1.500   5.984   4.969  1.00 73.94           C  
ATOM     22 HD11 LEU A   2      -2.198   5.417   4.352  1.00 73.94           H  
ATOM     23 HD12 LEU A   2      -2.043   6.408   5.814  1.00 73.94           H  
ATOM     24 HD13 LEU A   2      -0.732   5.309   5.345  1.00 73.94           H  
ATOM     25  CD2 LEU A   2       0.077   7.897   5.058  1.00 73.94           C  
ATOM     26 HD21 LEU A   2       0.906   7.268   5.381  1.00 73.94           H  
ATOM     27 HD22 LEU A   2       0.473   8.770   4.539  1.00 73.94           H  
ATOM     28 HD23 LEU A   2      -0.467   8.240   5.938  1.00 73.94           H  
ATOM     29  N   ILE A   3       2.266   7.601   0.310  1.00 80.12           N  
ATOM     30  H   ILE A   3       2.612   8.396   0.828  1.00 80.12           H  
ATOM     31  CA  ILE A   3       3.138   7.012  -0.704  1.00 80.12           C  
ATOM     32  HA  ILE A   3       2.524   6.584  -1.497  1.00 80.12           H  
ATOM     33  C   ILE A   3       3.877   5.878  -0.002  1.00 80.12           C  
ATOM     34  CB  ILE A   3       4.090   8.041  -1.356  1.00 80.12           C  
ATOM     35  HB  ILE A   3       4.723   8.481  -0.584  1.00 80.12           H  
ATOM     36  O   ILE A   3       4.695   6.115   0.885  1.00 80.12           O  
ATOM     37  CG1 ILE A   3       3.265   9.167  -2.023  1.00 80.12           C  
ATOM     38 HG12 ILE A   3       2.542   8.725  -2.709  1.00 80.12           H  
ATOM     39 HG13 ILE A   3       2.712   9.703  -1.251  1.00 80.12           H  
ATOM     40  CG2 ILE A   3       4.995   7.332  -2.383  1.00 80.12           C  
ATOM     41 HG21 ILE A   3       5.725   8.029  -2.794  1.00 80.12           H  
ATOM     42 HG22 ILE A   3       5.562   6.529  -1.911  1.00 80.12           H  
ATOM     43 HG23 ILE A   3       4.399   6.916  -3.196  1.00 80.12           H  
ATOM     44  CD1 ILE A   3       4.088  10.204  -2.798  1.00 80.12           C  
ATOM     45 HD11 ILE A   3       3.437  11.022  -3.106  1.00 80.12           H  
ATOM     46 HD12 ILE A   3       4.880  10.602  -2.163  1.00 80.12           H  
ATOM     47 HD13 ILE A   3       4.523   9.758  -3.693  1.00 80.12           H  
ATOM     48  N   LEU A   4       3.543   4.646  -0.375  1.00 80.62           N  
ATOM     49  H   LEU A   4       2.810   4.529  -1.060  1.00 80.62           H  
ATOM     50  CA  LEU A   4       4.273   3.466   0.048  1.00 80.62           C  
ATOM     51  HA  LEU A   4       4.464   3.540   1.118  1.00 80.62           H  
ATOM     52  C   LEU A   4       5.614   3.479  -0.696  1.00 80.62           C  
ATOM     53  CB  LEU A   4       3.405   2.222  -0.228  1.00 80.62           C  
ATOM     54  HB2 LEU A   4       2.377   2.427   0.071  1.00 80.62           H  
ATOM     55  HB3 LEU A   4       3.399   2.028  -1.301  1.00 80.62           H  
ATOM     56  O   LEU A   4       5.713   3.054  -1.844  1.00 80.62           O  
ATOM     57  CG  LEU A   4       3.876   0.958   0.513  1.00 80.62           C  
ATOM     58  HG  LEU A   4       4.949   0.829   0.374  1.00 80.62           H  
ATOM     59  CD1 LEU A   4       3.562   1.037   2.012  1.00 80.62           C  
ATOM     60 HD11 LEU A   4       4.113   1.857   2.474  1.00 80.62           H  
ATOM     61 HD12 LEU A   4       2.493   1.183   2.166  1.00 80.62           H  
ATOM     62 HD13 LEU A   4       3.868   0.110   2.496  1.00 80.62           H  
ATOM     63  CD2 LEU A   4       3.156  -0.268  -0.048  1.00 80.62           C  
ATOM     64 HD21 LEU A   4       3.398  -0.380  -1.105  1.00 80.62           H  
ATOM     65 HD22 LEU A   4       3.490  -1.164   0.477  1.00 80.62           H  
ATOM     66 HD23 LEU A   4       2.078  -0.162   0.068  1.00 80.62           H  
ATOM     67  N   GLY A   5       6.632   4.066  -0.069  1.00 76.94           N  
ATOM     68  H   GLY A   5       6.450   4.520   0.814  1.00 76.94           H  
ATOM     69  CA  GLY A   5       8.000   4.038  -0.567  1.00 76.94           C  
ATOM     70  HA2 GLY A   5       8.619   4.724   0.011  1.00 76.94           H  
ATOM     71  HA3 GLY A   5       8.025   4.334  -1.616  1.00 76.94           H  
ATOM     72  C   GLY A   5       8.567   2.632  -0.423  1.00 76.94           C  
ATOM     73  O   GLY A   5       9.197   2.318   0.583  1.00 76.94           O  
ATOM     74  N   SER A   6       8.336   1.770  -1.411  1.00 80.88           N  
ATOM     75  H   SER A   6       7.694   2.028  -2.147  1.00 80.88           H  
ATOM     76  CA  SER A   6       9.098   0.531  -1.531  1.00 80.88           C  
ATOM     77  HA  SER A   6       9.170   0.055  -0.553  1.00 80.88           H  
ATOM     78  C   SER A   6      10.507   0.895  -1.987  1.00 80.88           C  
ATOM     79  CB  SER A   6       8.416  -0.459  -2.475  1.00 80.88           C  
ATOM     80  HB2 SER A   6       8.208   0.024  -3.429  1.00 80.88           H  
ATOM     81  HB3 SER A   6       9.072  -1.312  -2.646  1.00 80.88           H  
ATOM     82  O   SER A   6      10.740   1.186  -3.159  1.00 80.88           O  
ATOM     83  OG  SER A   6       7.205  -0.907  -1.891  1.00 80.88           O  
ATOM     84  HG  SER A   6       7.410  -1.448  -1.125  1.00 80.88           H  
ATOM     85  N   ALA A   7      11.429   0.936  -1.025  1.00 75.44           N  
ATOM     86  H   ALA A   7      11.127   0.797  -0.071  1.00 75.44           H  
ATOM     87  CA  ALA A   7      12.857   1.050  -1.269  1.00 75.44           C  
ATOM     88  HA  ALA A   7      13.062   2.018  -1.726  1.00 75.44           H  
ATOM     89  C   ALA A   7      13.289  -0.062  -2.237  1.00 75.44           C  
ATOM     90  CB  ALA A   7      13.589   0.975   0.076  1.00 75.44           C  
ATOM     91  HB1 ALA A   7      13.267   1.791   0.724  1.00 75.44           H  
ATOM     92  HB2 ALA A   7      13.384   0.021   0.561  1.00 75.44           H  
ATOM     93  HB3 ALA A   7      14.663   1.057  -0.090  1.00 75.44           H  
ATOM     94  O   ALA A   7      13.097  -1.251  -1.979  1.00 75.44           O  
ATOM     95  N   VAL A   8      13.804   0.348  -3.392  1.00 75.38           N  
ATOM     96  H   VAL A   8      13.928   1.340  -3.536  1.00 75.38           H  
ATOM     97  CA  VAL A   8      14.318  -0.550  -4.421  1.00 75.38           C  
ATOM     98  HA  VAL A   8      13.649  -1.405  -4.519  1.00 75.38           H  
ATOM     99  C   VAL A   8      15.695  -1.040  -3.970  1.00 75.38           C  
ATOM    100  CB  VAL A   8      14.380   0.175  -5.782  1.00 75.38           C  
ATOM    101  HB  VAL A   8      15.015   1.057  -5.695  1.00 75.38           H  
ATOM    102  O   VAL A   8      16.602  -0.225  -3.891  1.00 75.38           O  
ATOM    103  CG1 VAL A   8      14.948  -0.725  -6.887  1.00 75.38           C  
ATOM    104 HG11 VAL A   8      15.977  -0.997  -6.650  1.00 75.38           H  
ATOM    105 HG12 VAL A   8      14.345  -1.628  -6.982  1.00 75.38           H  
ATOM    106 HG13 VAL A   8      14.950  -0.188  -7.835  1.00 75.38           H  
ATOM    107  CG2 VAL A   8      12.984   0.637  -6.230  1.00 75.38           C  
ATOM    108 HG21 VAL A   8      13.049   1.127  -7.201  1.00 75.38           H  
ATOM    109 HG22 VAL A   8      12.572   1.350  -5.516  1.00 75.38           H  
ATOM    110 HG23 VAL A   8      12.311  -0.218  -6.302  1.00 75.38           H  
ATOM    111  N   LYS A   9      15.770  -2.352  -3.700  1.00 71.00           N  
ATOM    112  H   LYS A   9      14.869  -2.802  -3.619  1.00 71.00           H  
ATOM    113  CA  LYS A   9      16.930  -3.258  -3.549  1.00 71.00           C  
ATOM    114  HA  LYS A   9      16.554  -4.101  -2.970  1.00 71.00           H  
ATOM    115  C   LYS A   9      18.141  -2.817  -2.717  1.00 71.00           C  
ATOM    116  CB  LYS A   9      17.335  -3.811  -4.922  1.00 71.00           C  
ATOM    117  HB2 LYS A   9      17.791  -3.019  -5.516  1.00 71.00           H  
ATOM    118  HB3 LYS A   9      16.433  -4.155  -5.427  1.00 71.00           H  
ATOM    119  O   LYS A   9      18.827  -1.850  -3.094  1.00 71.00           O  
ATOM    120  CG  LYS A   9      18.318  -4.985  -4.778  1.00 71.00           C  
ATOM    121  HG2 LYS A   9      19.324  -4.590  -4.639  1.00 71.00           H  
ATOM    122  HG3 LYS A   9      18.052  -5.582  -3.906  1.00 71.00           H  
ATOM    123  CD  LYS A   9      18.260  -5.895  -6.011  1.00 71.00           C  
ATOM    124  HD2 LYS A   9      18.434  -5.310  -6.914  1.00 71.00           H  
ATOM    125  HD3 LYS A   9      17.262  -6.330  -6.071  1.00 71.00           H  
ATOM    126  CE  LYS A   9      19.281  -7.033  -5.909  1.00 71.00           C  
ATOM    127  HE2 LYS A   9      19.042  -7.784  -6.662  1.00 71.00           H  
ATOM    128  HE3 LYS A   9      19.183  -7.494  -4.926  1.00 71.00           H  
ATOM    129  NZ  LYS A   9      20.660  -6.530  -6.111  1.00 71.00           N  
ATOM    130  HZ1 LYS A   9      21.337  -7.271  -5.999  1.00 71.00           H  
ATOM    131  HZ2 LYS A   9      20.855  -5.818  -5.422  1.00 71.00           H  
ATOM    132  HZ3 LYS A   9      20.760  -6.111  -7.024  1.00 71.00           H  
ATOM    133  OXT LYS A   9      18.457  -3.627  -1.821  1.00 71.00           O  
TER     134      LYS A   9                                                       
END
