# Supplementary material for: Unveiling the Bioactive Potential of the Invasive Jellyfish Phyllorhiza punctata Through Integrative Transcriptomic and Proteomic Analyses
Source: Biomolecules. 2025 Aug 4;15(8):1121. doi: 10.3390/biom15081121 (PMC12383608; doi:10.3390/biom15081121)
Supplement: Supplementary file 1 [file biomolecules-15-01121-s001.zip › Suplementary Material/FileS3/Alphafold2/XP_065063860_11043_relaxed_rank_001_alphafold2_ptm_model_1_seed_000.pdb]

ATOM      1  N   GLY A   1      -5.887   5.145  -4.967  1.00 76.94           N  
ATOM      2  H   GLY A   1      -6.336   5.994  -5.280  1.00 76.94           H  
ATOM      3  H2  GLY A   1      -5.021   5.032  -5.473  1.00 76.94           H  
ATOM      4  H3  GLY A   1      -5.692   5.233  -3.980  1.00 76.94           H  
ATOM      5  CA  GLY A   1      -6.782   3.995  -5.202  1.00 76.94           C  
ATOM      6  HA2 GLY A   1      -7.713   4.140  -4.653  1.00 76.94           H  
ATOM      7  HA3 GLY A   1      -7.019   3.912  -6.263  1.00 76.94           H  
ATOM      8  C   GLY A   1      -6.176   2.684  -4.740  1.00 76.94           C  
ATOM      9  O   GLY A   1      -6.747   2.050  -3.871  1.00 76.94           O  
ATOM     10  N   ALA A   2      -5.014   2.297  -5.276  1.00 73.88           N  
ATOM     11  H   ALA A   2      -4.622   2.799  -6.060  1.00 73.88           H  
ATOM     12  CA  ALA A   2      -4.404   0.984  -5.024  1.00 73.88           C  
ATOM     13  HA  ALA A   2      -5.128   0.208  -5.272  1.00 73.88           H  
ATOM     14  C   ALA A   2      -3.964   0.723  -3.566  1.00 73.88           C  
ATOM     15  CB  ALA A   2      -3.221   0.851  -5.989  1.00 73.88           C  
ATOM     16  HB1 ALA A   2      -2.762  -0.129  -5.862  1.00 73.88           H  
ATOM     17  HB2 ALA A   2      -3.563   0.936  -7.021  1.00 73.88           H  
ATOM     18  HB3 ALA A   2      -2.469   1.614  -5.785  1.00 73.88           H  
ATOM     19  O   ALA A   2      -3.937  -0.418  -3.129  1.00 73.88           O  
ATOM     20  N   ILE A   3      -3.672   1.772  -2.795  1.00 81.44           N  
ATOM     21  H   ILE A   3      -3.625   2.684  -3.226  1.00 81.44           H  
ATOM     22  CA  ILE A   3      -3.200   1.648  -1.404  1.00 81.44           C  
ATOM     23  HA  ILE A   3      -2.618   0.730  -1.318  1.00 81.44           H  
ATOM     24  C   ILE A   3      -4.374   1.498  -0.409  1.00 81.44           C  
ATOM     25  CB  ILE A   3      -2.238   2.824  -1.082  1.00 81.44           C  
ATOM     26  HB  ILE A   3      -2.806   3.752  -1.144  1.00 81.44           H  
ATOM     27  O   ILE A   3      -4.192   1.030   0.706  1.00 81.44           O  
ATOM     28  CG1 ILE A   3      -1.077   2.887  -2.113  1.00 81.44           C  
ATOM     29 HG12 ILE A   3      -0.432   2.018  -1.985  1.00 81.44           H  
ATOM     30 HG13 ILE A   3      -1.466   2.859  -3.131  1.00 81.44           H  
ATOM     31  CG2 ILE A   3      -1.658   2.709   0.339  1.00 81.44           C  
ATOM     32 HG21 ILE A   3      -2.448   2.779   1.087  1.00 81.44           H  
ATOM     33 HG22 ILE A   3      -1.141   1.757   0.463  1.00 81.44           H  
ATOM     34 HG23 ILE A   3      -0.960   3.520   0.547  1.00 81.44           H  
ATOM     35  CD1 ILE A   3      -0.220   4.157  -2.031  1.00 81.44           C  
ATOM     36 HD11 ILE A   3       0.356   4.174  -1.106  1.00 81.44           H  
ATOM     37 HD12 ILE A   3       0.479   4.173  -2.867  1.00 81.44           H  
ATOM     38 HD13 ILE A   3      -0.856   5.041  -2.083  1.00 81.44           H  
ATOM     39  N   ALA A   4      -5.611   1.813  -0.814  1.00 82.06           N  
ATOM     40  H   ALA A   4      -5.761   2.038  -1.787  1.00 82.06           H  
ATOM     41  CA  ALA A   4      -6.786   1.799   0.069  1.00 82.06           C  
ATOM     42  HA  ALA A   4      -6.483   2.168   1.049  1.00 82.06           H  
ATOM     43  C   ALA A   4      -7.391   0.399   0.307  1.00 82.06           C  
ATOM     44  CB  ALA A   4      -7.817   2.780  -0.505  1.00 82.06           C  
ATOM     45  HB1 ALA A   4      -8.169   2.426  -1.473  1.00 82.06           H  
ATOM     46  HB2 ALA A   4      -8.667   2.849   0.174  1.00 82.06           H  
ATOM     47  HB3 ALA A   4      -7.373   3.770  -0.608  1.00 82.06           H  
ATOM     48  O   ALA A   4      -8.389   0.274   1.008  1.00 82.06           O  
ATOM     49  N   VAL A   5      -6.817  -0.649  -0.292  1.00 75.62           N  
ATOM     50  H   VAL A   5      -5.993  -0.481  -0.851  1.00 75.62           H  
ATOM     51  CA  VAL A   5      -7.355  -2.021  -0.252  1.00 75.62           C  
ATOM     52  HA  VAL A   5      -8.356  -2.006   0.179  1.00 75.62           H  
ATOM     53  C   VAL A   5      -6.541  -2.942   0.662  1.00 75.62           C  
ATOM     54  CB  VAL A   5      -7.492  -2.562  -1.692  1.00 75.62           C  
ATOM     55  HB  VAL A   5      -6.525  -2.490  -2.190  1.00 75.62           H  
ATOM     56  O   VAL A   5      -7.032  -3.990   1.055  1.00 75.62           O  
ATOM     57  CG1 VAL A   5      -7.967  -4.017  -1.779  1.00 75.62           C  
ATOM     58 HG11 VAL A   5      -8.139  -4.298  -2.819  1.00 75.62           H  
ATOM     59 HG12 VAL A   5      -7.205  -4.687  -1.381  1.00 75.62           H  
ATOM     60 HG13 VAL A   5      -8.887  -4.148  -1.211  1.00 75.62           H  
ATOM     61  CG2 VAL A   5      -8.508  -1.712  -2.474  1.00 75.62           C  
ATOM     62 HG21 VAL A   5      -8.621  -2.108  -3.483  1.00 75.62           H  
ATOM     63 HG22 VAL A   5      -8.162  -0.681  -2.553  1.00 75.62           H  
ATOM     64 HG23 VAL A   5      -9.475  -1.731  -1.970  1.00 75.62           H  
ATOM     65  N   LEU A   6      -5.332  -2.541   1.066  1.00 83.69           N  
ATOM     66  H   LEU A   6      -4.984  -1.642   0.766  1.00 83.69           H  
ATOM     67  CA  LEU A   6      -4.462  -3.377   1.903  1.00 83.69           C  
ATOM     68  HA  LEU A   6      -4.648  -4.419   1.639  1.00 83.69           H  
ATOM     69  C   LEU A   6      -4.758  -3.262   3.411  1.00 83.69           C  
ATOM     70  CB  LEU A   6      -2.999  -3.039   1.568  1.00 83.69           C  
ATOM     71  HB2 LEU A   6      -2.909  -2.808   0.506  1.00 83.69           H  
ATOM     72  HB3 LEU A   6      -2.721  -2.145   2.127  1.00 83.69           H  
ATOM     73  O   LEU A   6      -4.203  -4.007   4.205  1.00 83.69           O  
ATOM     74  CG  LEU A   6      -2.008  -4.175   1.894  1.00 83.69           C  
ATOM     75  HG  LEU A   6      -2.182  -4.571   2.894  1.00 83.69           H  
ATOM     76  CD1 LEU A   6      -2.110  -5.318   0.879  1.00 83.69           C  
ATOM     77 HD11 LEU A   6      -1.359  -6.074   1.108  1.00 83.69           H  
ATOM     78 HD12 LEU A   6      -3.090  -5.789   0.945  1.00 83.69           H  
ATOM     79 HD13 LEU A   6      -1.949  -4.946  -0.133  1.00 83.69           H  
ATOM     80  CD2 LEU A   6      -0.582  -3.629   1.855  1.00 83.69           C  
ATOM     81 HD21 LEU A   6       0.121  -4.427   2.093  1.00 83.69           H  
ATOM     82 HD22 LEU A   6      -0.356  -3.229   0.866  1.00 83.69           H  
ATOM     83 HD23 LEU A   6      -0.471  -2.843   2.602  1.00 83.69           H  
ATOM     84  N   HIS A   7      -5.624  -2.328   3.805  1.00 73.38           N  
ATOM     85  H   HIS A   7      -6.062  -1.765   3.091  1.00 73.38           H  
ATOM     86  CA  HIS A   7      -6.015  -2.088   5.200  1.00 73.38           C  
ATOM     87  HA  HIS A   7      -5.530  -2.821   5.845  1.00 73.38           H  
ATOM     88  C   HIS A   7      -7.520  -2.311   5.448  1.00 73.38           C  
ATOM     89  CB  HIS A   7      -5.539  -0.685   5.631  1.00 73.38           C  
ATOM     90  HB2 HIS A   7      -6.082  -0.382   6.526  1.00 73.38           H  
ATOM     91  HB3 HIS A   7      -5.786   0.033   4.849  1.00 73.38           H  
ATOM     92  O   HIS A   7      -8.069  -1.744   6.392  1.00 73.38           O  
ATOM     93  CG  HIS A   7      -4.080  -0.543   5.993  1.00 73.38           C  
ATOM     94  CD2 HIS A   7      -3.144  -1.529   6.180  1.00 73.38           C  
ATOM     95  HD2 HIS A   7      -3.293  -2.590   6.046  1.00 73.38           H  
ATOM     96  ND1 HIS A   7      -3.486   0.644   6.359  1.00 73.38           N  
ATOM     97  HD1 HIS A   7      -3.946   1.542   6.409  1.00 73.38           H  
ATOM     98  CE1 HIS A   7      -2.228   0.385   6.746  1.00 73.38           C  
ATOM     99  HE1 HIS A   7      -1.523   1.118   7.109  1.00 73.38           H  
ATOM    100  NE2 HIS A   7      -1.970  -0.924   6.642  1.00 73.38           N  
ATOM    101  N   LYS A   8      -8.198  -3.091   4.595  1.00 57.22           N  
ATOM    102  H   LYS A   8      -7.652  -3.640   3.946  1.00 57.22           H  
ATOM    103  CA  LYS A   8      -9.536  -3.621   4.903  1.00 57.22           C  
ATOM    104  HA  LYS A   8     -10.057  -2.933   5.569  1.00 57.22           H  
ATOM    105  C   LYS A   8      -9.440  -4.904   5.719  1.00 57.22           C  
ATOM    106  CB  LYS A   8     -10.364  -3.863   3.632  1.00 57.22           C  
ATOM    107  HB2 LYS A   8     -10.876  -4.819   3.743  1.00 57.22           H  
ATOM    108  HB3 LYS A   8      -9.717  -3.937   2.759  1.00 57.22           H  
ATOM    109  O   LYS A   8      -8.546  -5.712   5.393  1.00 57.22           O  
ATOM    110  CG  LYS A   8     -11.415  -2.764   3.435  1.00 57.22           C  
ATOM    111  HG2 LYS A   8     -10.945  -1.884   2.996  1.00 57.22           H  
ATOM    112  HG3 LYS A   8     -11.848  -2.495   4.398  1.00 57.22           H  
ATOM    113  CD  LYS A   8     -12.540  -3.279   2.535  1.00 57.22           C  
ATOM    114  HD2 LYS A   8     -12.124  -3.546   1.564  1.00 57.22           H  
ATOM    115  HD3 LYS A   8     -12.979  -4.166   2.993  1.00 57.22           H  
ATOM    116  CE  LYS A   8     -13.616  -2.205   2.371  1.00 57.22           C  
ATOM    117  HE2 LYS A   8     -13.980  -1.933   3.362  1.00 57.22           H  
ATOM    118  HE3 LYS A   8     -13.159  -1.321   1.926  1.00 57.22           H  
ATOM    119  NZ  LYS A   8     -14.728  -2.703   1.528  1.00 57.22           N  
ATOM    120  HZ1 LYS A   8     -14.385  -2.960   0.613  1.00 57.22           H  
ATOM    121  HZ2 LYS A   8     -15.133  -3.523   1.957  1.00 57.22           H  
ATOM    122  HZ3 LYS A   8     -15.445  -1.999   1.435  1.00 57.22           H  
ATOM    123  OXT LYS A   8     -10.325  -5.055   6.584  1.00 57.22           O  
TER     124      LYS A   8                                                       
END
