# Supplementary material for: Unveiling the Bioactive Potential of the Invasive Jellyfish Phyllorhiza punctata Through Integrative Transcriptomic and Proteomic Analyses
Source: Biomolecules. 2025 Aug 4;15(8):1121. doi: 10.3390/biom15081121 (PMC12383608; doi:10.3390/biom15081121)
Supplement: Supplementary file 1 [file biomolecules-15-01121-s001.zip › Suplementary Material/FileS3/Alphafold2/XP_065063865_11053_relaxed_rank_001_alphafold2_ptm_model_5_seed_000.pdb]

ATOM      1  N   GLY A   1      -0.649   2.851  -6.535  1.00 84.31           N  
ATOM      2  H   GLY A   1      -1.405   2.307  -6.926  1.00 84.31           H  
ATOM      3  H2  GLY A   1      -1.001   3.769  -6.302  1.00 84.31           H  
ATOM      4  H3  GLY A   1      -0.320   2.398  -5.694  1.00 84.31           H  
ATOM      5  CA  GLY A   1       0.435   2.963  -7.526  1.00 84.31           C  
ATOM      6  HA2 GLY A   1       0.062   3.455  -8.424  1.00 84.31           H  
ATOM      7  HA3 GLY A   1       1.268   3.539  -7.123  1.00 84.31           H  
ATOM      8  C   GLY A   1       0.917   1.585  -7.919  1.00 84.31           C  
ATOM      9  O   GLY A   1       0.359   1.006  -8.833  1.00 84.31           O  
ATOM     10  N   LEU A   2       1.876   1.025  -7.178  1.00 85.06           N  
ATOM     11  H   LEU A   2       2.343   1.575  -6.471  1.00 85.06           H  
ATOM     12  CA  LEU A   2       2.492  -0.276  -7.483  1.00 85.06           C  
ATOM     13  HA  LEU A   2       2.847  -0.262  -8.514  1.00 85.06           H  
ATOM     14  C   LEU A   2       1.538  -1.480  -7.340  1.00 85.06           C  
ATOM     15  CB  LEU A   2       3.694  -0.433  -6.533  1.00 85.06           C  
ATOM     16  HB2 LEU A   2       4.201   0.523  -6.408  1.00 85.06           H  
ATOM     17  HB3 LEU A   2       3.319  -0.733  -5.555  1.00 85.06           H  
ATOM     18  O   LEU A   2       1.624  -2.446  -8.083  1.00 85.06           O  
ATOM     19  CG  LEU A   2       4.731  -1.464  -7.016  1.00 85.06           C  
ATOM     20  HG  LEU A   2       4.231  -2.319  -7.471  1.00 85.06           H  
ATOM     21  CD1 LEU A   2       5.686  -0.832  -8.031  1.00 85.06           C  
ATOM     22 HD11 LEU A   2       6.225   0.004  -7.585  1.00 85.06           H  
ATOM     23 HD12 LEU A   2       6.407  -1.579  -8.362  1.00 85.06           H  
ATOM     24 HD13 LEU A   2       5.132  -0.488  -8.905  1.00 85.06           H  
ATOM     25  CD2 LEU A   2       5.547  -1.965  -5.827  1.00 85.06           C  
ATOM     26 HD21 LEU A   2       6.062  -1.136  -5.342  1.00 85.06           H  
ATOM     27 HD22 LEU A   2       6.286  -2.687  -6.173  1.00 85.06           H  
ATOM     28 HD23 LEU A   2       4.895  -2.462  -5.109  1.00 85.06           H  
ATOM     29  N   THR A   3       0.592  -1.420  -6.403  1.00 86.06           N  
ATOM     30  H   THR A   3       0.576  -0.630  -5.774  1.00 86.06           H  
ATOM     31  CA  THR A   3      -0.325  -2.537  -6.107  1.00 86.06           C  
ATOM     32  HA  THR A   3       0.262  -3.445  -5.965  1.00 86.06           H  
ATOM     33  C   THR A   3      -1.321  -2.820  -7.233  1.00 86.06           C  
ATOM     34  CB  THR A   3      -1.107  -2.270  -4.813  1.00 86.06           C  
ATOM     35  HB  THR A   3      -1.622  -3.182  -4.510  1.00 86.06           H  
ATOM     36  O   THR A   3      -1.821  -3.931  -7.333  1.00 86.06           O  
ATOM     37  CG2 THR A   3      -0.217  -1.787  -3.666  1.00 86.06           C  
ATOM     38 HG21 THR A   3       0.173  -0.787  -3.859  1.00 86.06           H  
ATOM     39 HG22 THR A   3       0.608  -2.484  -3.523  1.00 86.06           H  
ATOM     40 HG23 THR A   3      -0.807  -1.757  -2.750  1.00 86.06           H  
ATOM     41  OG1 THR A   3      -2.055  -1.248  -5.025  1.00 86.06           O  
ATOM     42  HG1 THR A   3      -2.891  -1.674  -5.226  1.00 86.06           H  
ATOM     43  N   SER A   4      -1.602  -1.825  -8.079  1.00 88.38           N  
ATOM     44  H   SER A   4      -1.149  -0.932  -7.943  1.00 88.38           H  
ATOM     45  CA  SER A   4      -2.442  -1.978  -9.273  1.00 88.38           C  
ATOM     46  HA  SER A   4      -3.297  -2.614  -9.043  1.00 88.38           H  
ATOM     47  C   SER A   4      -1.702  -2.635 -10.432  1.00 88.38           C  
ATOM     48  CB  SER A   4      -2.952  -0.613  -9.744  1.00 88.38           C  
ATOM     49  HB2 SER A   4      -3.513  -0.730 -10.671  1.00 88.38           H  
ATOM     50  HB3 SER A   4      -2.103   0.044  -9.930  1.00 88.38           H  
ATOM     51  O   SER A   4      -2.332  -2.971 -11.418  1.00 88.38           O  
ATOM     52  OG  SER A   4      -3.794  -0.036  -8.764  1.00 88.38           O  
ATOM     53  HG  SER A   4      -4.669  -0.412  -8.891  1.00 88.38           H  
ATOM     54  N   TYR A   5      -0.379  -2.784 -10.339  1.00 90.06           N  
ATOM     55  H   TYR A   5       0.101  -2.491  -9.501  1.00 90.06           H  
ATOM     56  CA  TYR A   5       0.411  -3.436 -11.378  1.00 90.06           C  
ATOM     57  HA  TYR A   5      -0.042  -3.254 -12.353  1.00 90.06           H  
ATOM     58  C   TYR A   5       0.470  -4.959 -11.200  1.00 90.06           C  
ATOM     59  CB  TYR A   5       1.808  -2.807 -11.376  1.00 90.06           C  
ATOM     60  HB2 TYR A   5       2.261  -2.928 -10.393  1.00 90.06           H  
ATOM     61  HB3 TYR A   5       1.722  -1.740 -11.582  1.00 90.06           H  
ATOM     62  O   TYR A   5       0.632  -5.687 -12.168  1.00 90.06           O  
ATOM     63  CG  TYR A   5       2.734  -3.422 -12.393  1.00 90.06           C  
ATOM     64  CD1 TYR A   5       3.721  -4.339 -11.980  1.00 90.06           C  
ATOM     65  HD1 TYR A   5       3.831  -4.588 -10.935  1.00 90.06           H  
ATOM     66  CD2 TYR A   5       2.562  -3.125 -13.756  1.00 90.06           C  
ATOM     67  HD2 TYR A   5       1.785  -2.444 -14.072  1.00 90.06           H  
ATOM     68  CE1 TYR A   5       4.539  -4.965 -12.937  1.00 90.06           C  
ATOM     69  HE1 TYR A   5       5.283  -5.684 -12.628  1.00 90.06           H  
ATOM     70  CE2 TYR A   5       3.383  -3.744 -14.714  1.00 90.06           C  
ATOM     71  HE2 TYR A   5       3.255  -3.539 -15.767  1.00 90.06           H  
ATOM     72  OH  TYR A   5       5.152  -5.266 -15.238  1.00 90.06           O  
ATOM     73  HH  TYR A   5       5.743  -5.914 -14.847  1.00 90.06           H  
ATOM     74  CZ  TYR A   5       4.366  -4.668 -14.307  1.00 90.06           C  
ATOM     75  N   LEU A   6       0.341  -5.447  -9.963  1.00 90.56           N  
ATOM     76  H   LEU A   6       0.171  -4.799  -9.207  1.00 90.56           H  
ATOM     77  CA  LEU A   6       0.388  -6.882  -9.658  1.00 90.56           C  
ATOM     78  HA  LEU A   6       0.847  -7.413 -10.492  1.00 90.56           H  
ATOM     79  C   LEU A   6      -0.992  -7.534  -9.515  1.00 90.56           C  
ATOM     80  CB  LEU A   6       1.248  -7.108  -8.403  1.00 90.56           C  
ATOM     81  HB2 LEU A   6       0.885  -6.452  -7.611  1.00 90.56           H  
ATOM     82  HB3 LEU A   6       1.119  -8.135  -8.063  1.00 90.56           H  
ATOM     83  O   LEU A   6      -1.062  -8.727  -9.226  1.00 90.56           O  
ATOM     84  CG  LEU A   6       2.750  -6.873  -8.617  1.00 90.56           C  
ATOM     85  HG  LEU A   6       2.916  -5.858  -8.980  1.00 90.56           H  
ATOM     86  CD1 LEU A   6       3.466  -7.024  -7.274  1.00 90.56           C  
ATOM     87 HD11 LEU A   6       3.062  -6.308  -6.558  1.00 90.56           H  
ATOM     88 HD12 LEU A   6       3.330  -8.035  -6.891  1.00 90.56           H  
ATOM     89 HD13 LEU A   6       4.531  -6.830  -7.402  1.00 90.56           H  
ATOM     90  CD2 LEU A   6       3.370  -7.866  -9.604  1.00 90.56           C  
ATOM     91 HD21 LEU A   6       4.452  -7.735  -9.634  1.00 90.56           H  
ATOM     92 HD22 LEU A   6       2.982  -7.688 -10.607  1.00 90.56           H  
ATOM     93 HD23 LEU A   6       3.138  -8.888  -9.306  1.00 90.56           H  
ATOM     94  N   LYS A   7      -2.071  -6.769  -9.675  1.00 75.50           N  
ATOM     95  H   LYS A   7      -1.942  -5.865 -10.108  1.00 75.50           H  
ATOM     96  CA  LYS A   7      -3.432  -7.298  -9.735  1.00 75.50           C  
ATOM     97  HA  LYS A   7      -3.431  -8.355  -9.469  1.00 75.50           H  
ATOM     98  C   LYS A   7      -3.925  -7.247 -11.168  1.00 75.50           C  
ATOM     99  CB  LYS A   7      -4.336  -6.524  -8.773  1.00 75.50           C  
ATOM    100  HB2 LYS A   7      -3.879  -6.535  -7.783  1.00 75.50           H  
ATOM    101  HB3 LYS A   7      -4.440  -5.492  -9.110  1.00 75.50           H  
ATOM    102  O   LYS A   7      -4.562  -8.240 -11.571  1.00 75.50           O  
ATOM    103  CG  LYS A   7      -5.707  -7.205  -8.718  1.00 75.50           C  
ATOM    104  HG2 LYS A   7      -5.568  -8.275  -8.570  1.00 75.50           H  
ATOM    105  HG3 LYS A   7      -6.235  -7.044  -9.658  1.00 75.50           H  
ATOM    106  CD  LYS A   7      -6.547  -6.660  -7.566  1.00 75.50           C  
ATOM    107  HD2 LYS A   7      -6.740  -5.600  -7.734  1.00 75.50           H  
ATOM    108  HD3 LYS A   7      -6.006  -6.793  -6.629  1.00 75.50           H  
ATOM    109  CE  LYS A   7      -7.859  -7.445  -7.531  1.00 75.50           C  
ATOM    110  HE2 LYS A   7      -8.348  -7.335  -8.499  1.00 75.50           H  
ATOM    111  HE3 LYS A   7      -7.622  -8.501  -7.403  1.00 75.50           H  
ATOM    112  NZ  LYS A   7      -8.746  -6.973  -6.444  1.00 75.50           N  
ATOM    113  HZ1 LYS A   7      -8.283  -7.069  -5.552  1.00 75.50           H  
ATOM    114  HZ2 LYS A   7      -9.595  -7.522  -6.432  1.00 75.50           H  
ATOM    115  HZ3 LYS A   7      -8.988  -6.004  -6.593  1.00 75.50           H  
ATOM    116  OXT LYS A   7      -3.710  -6.175 -11.766  1.00 75.50           O  
TER     117      LYS A   7                                                       
END
