# Supplementary material for: Unveiling the Bioactive Potential of the Invasive Jellyfish Phyllorhiza punctata Through Integrative Transcriptomic and Proteomic Analyses
Source: Biomolecules. 2025 Aug 4;15(8):1121. doi: 10.3390/biom15081121 (PMC12383608; doi:10.3390/biom15081121)
Supplement: Supplementary file 1 [file biomolecules-15-01121-s001.zip › Suplementary Material/FileS3/Alphafold2/XP_065063865_6239_relaxed_rank_001_alphafold2_ptm_model_5_seed_000.pdb]

ATOM      1  N   ILE A   1       5.395  -2.107  -4.485  1.00 79.12           N  
ATOM      2  H   ILE A   1       5.446  -1.198  -4.923  1.00 79.12           H  
ATOM      3  H2  ILE A   1       4.485  -2.510  -4.657  1.00 79.12           H  
ATOM      4  H3  ILE A   1       6.088  -2.706  -4.911  1.00 79.12           H  
ATOM      5  CA  ILE A   1       5.647  -2.011  -3.023  1.00 79.12           C  
ATOM      6  HA  ILE A   1       5.580  -3.016  -2.607  1.00 79.12           H  
ATOM      7  C   ILE A   1       4.535  -1.248  -2.316  1.00 79.12           C  
ATOM      8  CB  ILE A   1       7.077  -1.527  -2.710  1.00 79.12           C  
ATOM      9  HB  ILE A   1       7.353  -0.755  -3.429  1.00 79.12           H  
ATOM     10  O   ILE A   1       3.881  -1.859  -1.483  1.00 79.12           O  
ATOM     11  CG1 ILE A   1       7.993  -2.759  -2.895  1.00 79.12           C  
ATOM     12 HG12 ILE A   1       7.908  -3.414  -2.028  1.00 79.12           H  
ATOM     13 HG13 ILE A   1       7.677  -3.327  -3.770  1.00 79.12           H  
ATOM     14  CG2 ILE A   1       7.228  -0.938  -1.297  1.00 79.12           C  
ATOM     15 HG21 ILE A   1       8.271  -0.686  -1.107  1.00 79.12           H  
ATOM     16 HG22 ILE A   1       6.913  -1.658  -0.541  1.00 79.12           H  
ATOM     17 HG23 ILE A   1       6.651  -0.020  -1.182  1.00 79.12           H  
ATOM     18  CD1 ILE A   1       9.466  -2.412  -3.118  1.00 79.12           C  
ATOM     19 HD11 ILE A   1       9.569  -1.746  -3.975  1.00 79.12           H  
ATOM     20 HD12 ILE A   1      10.028  -3.326  -3.311  1.00 79.12           H  
ATOM     21 HD13 ILE A   1       9.880  -1.930  -2.233  1.00 79.12           H  
ATOM     22  N   PHE A   2       4.235   0.001  -2.699  1.00 82.00           N  
ATOM     23  H   PHE A   2       4.854   0.511  -3.313  1.00 82.00           H  
ATOM     24  CA  PHE A   2       3.159   0.793  -2.077  1.00 82.00           C  
ATOM     25  HA  PHE A   2       3.439   1.014  -1.047  1.00 82.00           H  
ATOM     26  C   PHE A   2       1.806   0.070  -1.989  1.00 82.00           C  
ATOM     27  CB  PHE A   2       3.019   2.130  -2.818  1.00 82.00           C  
ATOM     28  HB2 PHE A   2       2.003   2.501  -2.688  1.00 82.00           H  
ATOM     29  HB3 PHE A   2       3.176   1.991  -3.888  1.00 82.00           H  
ATOM     30  O   PHE A   2       1.217   0.037  -0.914  1.00 82.00           O  
ATOM     31  CG  PHE A   2       3.962   3.187  -2.284  1.00 82.00           C  
ATOM     32  CD1 PHE A   2       3.558   3.972  -1.187  1.00 82.00           C  
ATOM     33  HD1 PHE A   2       2.581   3.835  -0.749  1.00 82.00           H  
ATOM     34  CD2 PHE A   2       5.240   3.372  -2.846  1.00 82.00           C  
ATOM     35  HD2 PHE A   2       5.555   2.792  -3.701  1.00 82.00           H  
ATOM     36  CE1 PHE A   2       4.426   4.940  -0.655  1.00 82.00           C  
ATOM     37  HE1 PHE A   2       4.113   5.545   0.183  1.00 82.00           H  
ATOM     38  CE2 PHE A   2       6.110   4.337  -2.306  1.00 82.00           C  
ATOM     39  HE2 PHE A   2       7.088   4.492  -2.737  1.00 82.00           H  
ATOM     40  CZ  PHE A   2       5.703   5.121  -1.212  1.00 82.00           C  
ATOM     41  HZ  PHE A   2       6.368   5.866  -0.802  1.00 82.00           H  
ATOM     42  N   SER A   3       1.367  -0.612  -3.055  1.00 84.25           N  
ATOM     43  H   SER A   3       1.775  -0.438  -3.963  1.00 84.25           H  
ATOM     44  CA  SER A   3       0.093  -1.352  -3.033  1.00 84.25           C  
ATOM     45  HA  SER A   3      -0.712  -0.648  -2.825  1.00 84.25           H  
ATOM     46  C   SER A   3       0.030  -2.441  -1.959  1.00 84.25           C  
ATOM     47  CB  SER A   3      -0.187  -2.003  -4.392  1.00 84.25           C  
ATOM     48  HB2 SER A   3      -1.210  -2.379  -4.400  1.00 84.25           H  
ATOM     49  HB3 SER A   3       0.497  -2.836  -4.555  1.00 84.25           H  
ATOM     50  O   SER A   3      -1.037  -2.700  -1.415  1.00 84.25           O  
ATOM     51  OG  SER A   3      -0.020  -1.056  -5.427  1.00 84.25           O  
ATOM     52  HG  SER A   3      -0.702  -1.200  -6.087  1.00 84.25           H  
ATOM     53  N   SER A   4       1.167  -3.059  -1.624  1.00 85.19           N  
ATOM     54  H   SER A   4       2.038  -2.707  -1.997  1.00 85.19           H  
ATOM     55  CA  SER A   4       1.218  -4.117  -0.612  1.00 85.19           C  
ATOM     56  HA  SER A   4       0.370  -4.785  -0.766  1.00 85.19           H  
ATOM     57  C   SER A   4       1.113  -3.550   0.802  1.00 85.19           C  
ATOM     58  CB  SER A   4       2.508  -4.927  -0.758  1.00 85.19           C  
ATOM     59  HB2 SER A   4       3.289  -4.519  -0.116  1.00 85.19           H  
ATOM     60  HB3 SER A   4       2.848  -4.883  -1.792  1.00 85.19           H  
ATOM     61  O   SER A   4       0.463  -4.147   1.652  1.00 85.19           O  
ATOM     62  OG  SER A   4       2.274  -6.279  -0.445  1.00 85.19           O  
ATOM     63  HG  SER A   4       1.917  -6.355   0.443  1.00 85.19           H  
ATOM     64  N   VAL A   5       1.711  -2.378   1.044  1.00 85.94           N  
ATOM     65  H   VAL A   5       2.185  -1.911   0.284  1.00 85.94           H  
ATOM     66  CA  VAL A   5       1.669  -1.704   2.353  1.00 85.94           C  
ATOM     67  HA  VAL A   5       1.958  -2.415   3.126  1.00 85.94           H  
ATOM     68  C   VAL A   5       0.245  -1.245   2.672  1.00 85.94           C  
ATOM     69  CB  VAL A   5       2.652  -0.516   2.393  1.00 85.94           C  
ATOM     70  HB  VAL A   5       2.336   0.238   1.672  1.00 85.94           H  
ATOM     71  O   VAL A   5      -0.225  -1.395   3.795  1.00 85.94           O  
ATOM     72  CG1 VAL A   5       2.699   0.127   3.784  1.00 85.94           C  
ATOM     73 HG11 VAL A   5       3.423   0.941   3.797  1.00 85.94           H  
ATOM     74 HG12 VAL A   5       1.725   0.540   4.047  1.00 85.94           H  
ATOM     75 HG13 VAL A   5       2.981  -0.613   4.533  1.00 85.94           H  
ATOM     76  CG2 VAL A   5       4.082  -0.952   2.039  1.00 85.94           C  
ATOM     77 HG21 VAL A   5       4.410  -1.734   2.725  1.00 85.94           H  
ATOM     78 HG22 VAL A   5       4.757  -0.101   2.124  1.00 85.94           H  
ATOM     79 HG23 VAL A   5       4.131  -1.327   1.017  1.00 85.94           H  
ATOM     80  N   THR A   6      -0.480  -0.748   1.669  1.00 88.19           N  
ATOM     81  H   THR A   6      -0.031  -0.588   0.779  1.00 88.19           H  
ATOM     82  CA  THR A   6      -1.851  -0.253   1.849  1.00 88.19           C  
ATOM     83  HA  THR A   6      -1.862   0.432   2.696  1.00 88.19           H  
ATOM     84  C   THR A   6      -2.866  -1.355   2.177  1.00 88.19           C  
ATOM     85  CB  THR A   6      -2.268   0.531   0.597  1.00 88.19           C  
ATOM     86  HB  THR A   6      -2.167  -0.112  -0.278  1.00 88.19           H  
ATOM     87  O   THR A   6      -3.883  -1.061   2.800  1.00 88.19           O  
ATOM     88  CG2 THR A   6      -3.691   1.085   0.633  1.00 88.19           C  
ATOM     89 HG21 THR A   6      -4.408   0.268   0.555  1.00 88.19           H  
ATOM     90 HG22 THR A   6      -3.858   1.627   1.564  1.00 88.19           H  
ATOM     91 HG23 THR A   6      -3.843   1.756  -0.212  1.00 88.19           H  
ATOM     92  OG1 THR A   6      -1.415   1.642   0.444  1.00 88.19           O  
ATOM     93  HG1 THR A   6      -1.559   2.233   1.187  1.00 88.19           H  
ATOM     94  N   SER A   7      -2.617  -2.617   1.809  1.00 85.44           N  
ATOM     95  H   SER A   7      -1.755  -2.829   1.328  1.00 85.44           H  
ATOM     96  CA  SER A   7      -3.570  -3.708   2.069  1.00 85.44           C  
ATOM     97  HA  SER A   7      -4.567  -3.367   1.788  1.00 85.44           H  
ATOM     98  C   SER A   7      -3.640  -4.136   3.539  1.00 85.44           C  
ATOM     99  CB  SER A   7      -3.238  -4.927   1.208  1.00 85.44           C  
ATOM    100  HB2 SER A   7      -2.319  -5.391   1.565  1.00 85.44           H  
ATOM    101  HB3 SER A   7      -3.103  -4.619   0.171  1.00 85.44           H  
ATOM    102  O   SER A   7      -4.649  -4.712   3.930  1.00 85.44           O  
ATOM    103  OG  SER A   7      -4.300  -5.858   1.273  1.00 85.44           O  
ATOM    104  HG  SER A   7      -4.585  -5.941   2.185  1.00 85.44           H  
ATOM    105  N   GLY A   8      -2.593  -3.892   4.333  1.00 81.44           N  
ATOM    106  H   GLY A   8      -1.791  -3.415   3.949  1.00 81.44           H  
ATOM    107  CA  GLY A   8      -2.539  -4.303   5.743  1.00 81.44           C  
ATOM    108  HA2 GLY A   8      -1.515  -4.585   5.989  1.00 81.44           H  
ATOM    109  HA3 GLY A   8      -3.174  -5.175   5.903  1.00 81.44           H  
ATOM    110  C   GLY A   8      -2.972  -3.228   6.742  1.00 81.44           C  
ATOM    111  O   GLY A   8      -3.086  -3.520   7.923  1.00 81.44           O  
ATOM    112  N   PHE A   9      -3.187  -1.993   6.280  1.00 78.81           N  
ATOM    113  H   PHE A   9      -3.084  -1.834   5.288  1.00 78.81           H  
ATOM    114  CA  PHE A   9      -3.609  -0.860   7.115  1.00 78.81           C  
ATOM    115  HA  PHE A   9      -3.422  -1.106   8.160  1.00 78.81           H  
ATOM    116  C   PHE A   9      -5.119  -0.572   7.054  1.00 78.81           C  
ATOM    117  CB  PHE A   9      -2.759   0.378   6.771  1.00 78.81           C  
ATOM    118  HB2 PHE A   9      -3.361   1.283   6.848  1.00 78.81           H  
ATOM    119  HB3 PHE A   9      -2.426   0.320   5.734  1.00 78.81           H  
ATOM    120  O   PHE A   9      -5.558   0.451   7.577  1.00 78.81           O  
ATOM    121  CG  PHE A   9      -1.564   0.563   7.681  1.00 78.81           C  
ATOM    122  CD1 PHE A   9      -1.725   1.212   8.921  1.00 78.81           C  
ATOM    123  HD1 PHE A   9      -2.702   1.556   9.225  1.00 78.81           H  
ATOM    124  CD2 PHE A   9      -0.295   0.093   7.296  1.00 78.81           C  
ATOM    125  HD2 PHE A   9      -0.174  -0.422   6.355  1.00 78.81           H  
ATOM    126  CE1 PHE A   9      -0.618   1.402   9.767  1.00 78.81           C  
ATOM    127  HE1 PHE A   9      -0.747   1.893  10.720  1.00 78.81           H  
ATOM    128  CE2 PHE A   9       0.811   0.283   8.143  1.00 78.81           C  
ATOM    129  HE2 PHE A   9       1.784  -0.085   7.852  1.00 78.81           H  
ATOM    130  CZ  PHE A   9       0.651   0.940   9.376  1.00 78.81           C  
ATOM    131  HZ  PHE A   9       1.499   1.079  10.031  1.00 78.81           H  
ATOM    132  N   LYS A  10      -5.910  -1.430   6.402  1.00 60.84           N  
ATOM    133  H   LYS A  10      -5.502  -2.322   6.161  1.00 60.84           H  
ATOM    134  CA  LYS A  10      -7.362  -1.453   6.620  1.00 60.84           C  
ATOM    135  HA  LYS A  10      -7.731  -0.464   6.891  1.00 60.84           H  
ATOM    136  C   LYS A  10      -7.648  -2.340   7.822  1.00 60.84           C  
ATOM    137  CB  LYS A  10      -8.114  -1.977   5.394  1.00 60.84           C  
ATOM    138  HB2 LYS A  10      -7.792  -3.000   5.197  1.00 60.84           H  
ATOM    139  HB3 LYS A  10      -9.177  -1.996   5.632  1.00 60.84           H  
ATOM    140  O   LYS A  10      -8.400  -1.870   8.696  1.00 60.84           O  
ATOM    141  CG  LYS A  10      -7.886  -1.126   4.145  1.00 60.84           C  
ATOM    142  HG2 LYS A  10      -8.151  -0.092   4.362  1.00 60.84           H  
ATOM    143  HG3 LYS A  10      -6.835  -1.178   3.860  1.00 60.84           H  
ATOM    144  CD  LYS A  10      -8.751  -1.663   2.997  1.00 60.84           C  
ATOM    145  HD2 LYS A  10      -9.804  -1.485   3.219  1.00 60.84           H  
ATOM    146  HD3 LYS A  10      -8.598  -2.738   2.910  1.00 60.84           H  
ATOM    147  CE  LYS A  10      -8.368  -1.016   1.664  1.00 60.84           C  
ATOM    148  HE2 LYS A  10      -7.328  -1.267   1.455  1.00 60.84           H  
ATOM    149  HE3 LYS A  10      -8.986  -1.450   0.878  1.00 60.84           H  
ATOM    150  NZ  LYS A  10      -8.538   0.456   1.709  1.00 60.84           N  
ATOM    151  HZ1 LYS A  10      -7.962   0.834   2.448  1.00 60.84           H  
ATOM    152  HZ2 LYS A  10      -9.498   0.687   1.920  1.00 60.84           H  
ATOM    153  HZ3 LYS A  10      -8.272   0.881   0.832  1.00 60.84           H  
ATOM    154  OXT LYS A  10      -7.123  -3.472   7.789  1.00 60.84           O  
TER     155      LYS A  10                                                       
END
