# Supplementary material for: Unveiling the Bioactive Potential of the Invasive Jellyfish Phyllorhiza punctata Through Integrative Transcriptomic and Proteomic Analyses
Source: Biomolecules. 2025 Aug 4;15(8):1121. doi: 10.3390/biom15081121 (PMC12383608; doi:10.3390/biom15081121)
Supplement: Supplementary file 1 [file biomolecules-15-01121-s001.zip › Suplementary Material/FileS3/Alphafold2/XP_065064294_11323_relaxed_rank_001_alphafold2_ptm_model_4_seed_000.pdb]

ATOM      1  N   LYS A   1      15.788  -0.075   6.701  1.00 71.38           N  
ATOM      2  H   LYS A   1      16.402   0.264   7.427  1.00 71.38           H  
ATOM      3  H2  LYS A   1      16.209  -0.885   6.268  1.00 71.38           H  
ATOM      4  H3  LYS A   1      15.694   0.640   5.994  1.00 71.38           H  
ATOM      5  CA  LYS A   1      14.447  -0.404   7.247  1.00 71.38           C  
ATOM      6  HA  LYS A   1      14.539  -1.216   7.967  1.00 71.38           H  
ATOM      7  C   LYS A   1      13.613  -0.885   6.068  1.00 71.38           C  
ATOM      8  CB  LYS A   1      13.851   0.833   7.965  1.00 71.38           C  
ATOM      9  HB2 LYS A   1      13.386   1.507   7.245  1.00 71.38           H  
ATOM     10  HB3 LYS A   1      14.678   1.375   8.424  1.00 71.38           H  
ATOM     11  O   LYS A   1      13.306  -0.073   5.210  1.00 71.38           O  
ATOM     12  CG  LYS A   1      12.849   0.508   9.088  1.00 71.38           C  
ATOM     13  HG2 LYS A   1      11.920   0.134   8.657  1.00 71.38           H  
ATOM     14  HG3 LYS A   1      13.275  -0.264   9.729  1.00 71.38           H  
ATOM     15  CD  LYS A   1      12.566   1.763   9.943  1.00 71.38           C  
ATOM     16  HD2 LYS A   1      13.510   2.171  10.303  1.00 71.38           H  
ATOM     17  HD3 LYS A   1      12.078   2.512   9.321  1.00 71.38           H  
ATOM     18  CE  LYS A   1      11.672   1.448  11.155  1.00 71.38           C  
ATOM     19  HE2 LYS A   1      10.721   1.056  10.794  1.00 71.38           H  
ATOM     20  HE3 LYS A   1      12.145   0.665  11.747  1.00 71.38           H  
ATOM     21  NZ  LYS A   1      11.432   2.646  12.008  1.00 71.38           N  
ATOM     22  HZ1 LYS A   1      10.837   2.406  12.788  1.00 71.38           H  
ATOM     23  HZ2 LYS A   1      12.294   3.018  12.379  1.00 71.38           H  
ATOM     24  HZ3 LYS A   1      10.962   3.373  11.487  1.00 71.38           H  
ATOM     25  N   SER A   2      13.425  -2.197   5.914  1.00 59.78           N  
ATOM     26  H   SER A   2      13.660  -2.848   6.650  1.00 59.78           H  
ATOM     27  CA  SER A   2      12.804  -2.742   4.700  1.00 59.78           C  
ATOM     28  HA  SER A   2      13.335  -2.321   3.846  1.00 59.78           H  
ATOM     29  C   SER A   2      11.322  -2.338   4.655  1.00 59.78           C  
ATOM     30  CB  SER A   2      12.963  -4.269   4.634  1.00 59.78           C  
ATOM     31  HB2 SER A   2      12.024  -4.765   4.878  1.00 59.78           H  
ATOM     32  HB3 SER A   2      13.730  -4.598   5.336  1.00 59.78           H  
ATOM     33  O   SER A   2      10.609  -2.646   5.610  1.00 59.78           O  
ATOM     34  OG  SER A   2      13.365  -4.616   3.329  1.00 59.78           O  
ATOM     35  HG  SER A   2      13.523  -5.561   3.271  1.00 59.78           H  
ATOM     36  N   PRO A   3      10.841  -1.638   3.613  1.00 70.00           N  
ATOM     37  CA  PRO A   3       9.460  -1.148   3.551  1.00 70.00           C  
ATOM     38  HA  PRO A   3       9.236  -0.573   4.450  1.00 70.00           H  
ATOM     39  C   PRO A   3       8.423  -2.278   3.456  1.00 70.00           C  
ATOM     40  CB  PRO A   3       9.418  -0.209   2.339  1.00 70.00           C  
ATOM     41  HB2 PRO A   3       8.472  -0.273   1.801  1.00 70.00           H  
ATOM     42  HB3 PRO A   3       9.586   0.814   2.675  1.00 70.00           H  
ATOM     43  O   PRO A   3       7.287  -2.110   3.886  1.00 70.00           O  
ATOM     44  CG  PRO A   3      10.592  -0.651   1.467  1.00 70.00           C  
ATOM     45  HG2 PRO A   3      10.992   0.174   0.878  1.00 70.00           H  
ATOM     46  HG3 PRO A   3      10.274  -1.465   0.816  1.00 70.00           H  
ATOM     47  CD  PRO A   3      11.611  -1.174   2.471  1.00 70.00           C  
ATOM     48  HD2 PRO A   3      12.189  -1.981   2.020  1.00 70.00           H  
ATOM     49  HD3 PRO A   3      12.269  -0.362   2.779  1.00 70.00           H  
ATOM     50  N   LEU A   4       8.826  -3.453   2.965  1.00 71.62           N  
ATOM     51  H   LEU A   4       9.771  -3.512   2.612  1.00 71.62           H  
ATOM     52  CA  LEU A   4       7.940  -4.597   2.728  1.00 71.62           C  
ATOM     53  HA  LEU A   4       7.133  -4.286   2.064  1.00 71.62           H  
ATOM     54  C   LEU A   4       7.257  -5.118   4.003  1.00 71.62           C  
ATOM     55  CB  LEU A   4       8.762  -5.703   2.044  1.00 71.62           C  
ATOM     56  HB2 LEU A   4       8.177  -6.622   2.027  1.00 71.62           H  
ATOM     57  HB3 LEU A   4       9.654  -5.895   2.640  1.00 71.62           H  
ATOM     58  O   LEU A   4       6.067  -5.411   3.986  1.00 71.62           O  
ATOM     59  CG  LEU A   4       9.174  -5.358   0.599  1.00 71.62           C  
ATOM     60  HG  LEU A   4       9.580  -4.347   0.561  1.00 71.62           H  
ATOM     61  CD1 LEU A   4      10.266  -6.314   0.128  1.00 71.62           C  
ATOM     62 HD11 LEU A   4      10.561  -6.062  -0.891  1.00 71.62           H  
ATOM     63 HD12 LEU A   4       9.898  -7.339   0.144  1.00 71.62           H  
ATOM     64 HD13 LEU A   4      11.141  -6.234   0.773  1.00 71.62           H  
ATOM     65  CD2 LEU A   4       7.989  -5.452  -0.363  1.00 71.62           C  
ATOM     66 HD21 LEU A   4       7.560  -6.454  -0.338  1.00 71.62           H  
ATOM     67 HD22 LEU A   4       7.221  -4.726  -0.098  1.00 71.62           H  
ATOM     68 HD23 LEU A   4       8.322  -5.239  -1.379  1.00 71.62           H  
ATOM     69  N   ILE A   5       7.976  -5.166   5.127  1.00 79.19           N  
ATOM     70  H   ILE A   5       8.943  -4.878   5.097  1.00 79.19           H  
ATOM     71  CA  ILE A   5       7.397  -5.590   6.414  1.00 79.19           C  
ATOM     72  HA  ILE A   5       6.727  -6.430   6.230  1.00 79.19           H  
ATOM     73  C   ILE A   5       6.521  -4.509   7.055  1.00 79.19           C  
ATOM     74  CB  ILE A   5       8.488  -6.071   7.397  1.00 79.19           C  
ATOM     75  HB  ILE A   5       8.038  -6.136   8.388  1.00 79.19           H  
ATOM     76  O   ILE A   5       5.624  -4.827   7.829  1.00 79.19           O  
ATOM     77  CG1 ILE A   5       9.683  -5.092   7.464  1.00 79.19           C  
ATOM     78 HG12 ILE A   5       9.300  -4.076   7.559  1.00 79.19           H  
ATOM     79 HG13 ILE A   5      10.263  -5.157   6.544  1.00 79.19           H  
ATOM     80  CG2 ILE A   5       8.935  -7.489   7.006  1.00 79.19           C  
ATOM     81 HG21 ILE A   5       8.071  -8.153   6.979  1.00 79.19           H  
ATOM     82 HG22 ILE A   5       9.634  -7.885   7.743  1.00 79.19           H  
ATOM     83 HG23 ILE A   5       9.408  -7.487   6.024  1.00 79.19           H  
ATOM     84  CD1 ILE A   5      10.624  -5.332   8.647  1.00 79.19           C  
ATOM     85 HD11 ILE A   5      10.061  -5.310   9.580  1.00 79.19           H  
ATOM     86 HD12 ILE A   5      11.122  -6.297   8.547  1.00 79.19           H  
ATOM     87 HD13 ILE A   5      11.380  -4.547   8.671  1.00 79.19           H  
ATOM     88  N   ASN A   6       6.735  -3.235   6.715  1.00 70.75           N  
ATOM     89  H   ASN A   6       7.402  -3.026   5.985  1.00 70.75           H  
ATOM     90  CA  ASN A   6       5.984  -2.133   7.313  1.00 70.75           C  
ATOM     91  HA  ASN A   6       5.925  -2.310   8.387  1.00 70.75           H  
ATOM     92  C   ASN A   6       4.536  -2.069   6.796  1.00 70.75           C  
ATOM     93  CB  ASN A   6       6.765  -0.831   7.076  1.00 70.75           C  
ATOM     94  HB2 ASN A   6       7.835  -1.021   7.155  1.00 70.75           H  
ATOM     95  HB3 ASN A   6       6.557  -0.452   6.075  1.00 70.75           H  
ATOM     96  O   ASN A   6       3.651  -1.608   7.511  1.00 70.75           O  
ATOM     97  CG  ASN A   6       6.427   0.215   8.121  1.00 70.75           C  
ATOM     98  ND2 ASN A   6       5.841   1.324   7.737  1.00 70.75           N  
ATOM     99 HD21 ASN A   6       5.473   1.398   6.799  1.00 70.75           H  
ATOM    100 HD22 ASN A   6       5.529   1.935   8.478  1.00 70.75           H  
ATOM    101  OD1 ASN A   6       6.734   0.068   9.290  1.00 70.75           O  
ATOM    102  N   ASN A   7       4.279  -2.572   5.583  1.00 76.25           N  
ATOM    103  H   ASN A   7       5.050  -2.913   5.027  1.00 76.25           H  
ATOM    104  CA  ASN A   7       2.937  -2.569   4.996  1.00 76.25           C  
ATOM    105  HA  ASN A   7       2.432  -1.646   5.283  1.00 76.25           H  
ATOM    106  C   ASN A   7       2.028  -3.689   5.518  1.00 76.25           C  
ATOM    107  CB  ASN A   7       3.044  -2.606   3.461  1.00 76.25           C  
ATOM    108  HB2 ASN A   7       3.934  -3.151   3.145  1.00 76.25           H  
ATOM    109  HB3 ASN A   7       2.174  -3.129   3.064  1.00 76.25           H  
ATOM    110  O   ASN A   7       0.824  -3.479   5.624  1.00 76.25           O  
ATOM    111  CG  ASN A   7       3.046  -1.222   2.838  1.00 76.25           C  
ATOM    112  ND2 ASN A   7       2.844  -1.139   1.544  1.00 76.25           N  
ATOM    113 HD21 ASN A   7       2.649  -1.966   0.997  1.00 76.25           H  
ATOM    114 HD22 ASN A   7       2.800  -0.206   1.161  1.00 76.25           H  
ATOM    115  OD1 ASN A   7       3.221  -0.202   3.482  1.00 76.25           O  
ATOM    116  N   ILE A   8       2.570  -4.858   5.872  1.00 84.00           N  
ATOM    117  H   ILE A   8       3.566  -4.987   5.767  1.00 84.00           H  
ATOM    118  CA  ILE A   8       1.752  -5.980   6.368  1.00 84.00           C  
ATOM    119  HA  ILE A   8       0.913  -6.116   5.686  1.00 84.00           H  
ATOM    120  C   ILE A   8       1.104  -5.652   7.716  1.00 84.00           C  
ATOM    121  CB  ILE A   8       2.594  -7.279   6.367  1.00 84.00           C  
ATOM    122  HB  ILE A   8       3.649  -7.006   6.373  1.00 84.00           H  
ATOM    123  O   ILE A   8      -0.091  -5.881   7.892  1.00 84.00           O  
ATOM    124  CG1 ILE A   8       2.290  -8.029   5.051  1.00 84.00           C  
ATOM    125 HG12 ILE A   8       1.327  -8.533   5.129  1.00 84.00           H  
ATOM    126 HG13 ILE A   8       2.226  -7.307   4.238  1.00 84.00           H  
ATOM    127  CG2 ILE A   8       2.360  -8.188   7.590  1.00 84.00           C  
ATOM    128 HG21 ILE A   8       2.947  -9.102   7.498  1.00 84.00           H  
ATOM    129 HG22 ILE A   8       1.307  -8.457   7.667  1.00 84.00           H  
ATOM    130 HG23 ILE A   8       2.677  -7.689   8.506  1.00 84.00           H  
ATOM    131  CD1 ILE A   8       3.364  -9.046   4.652  1.00 84.00           C  
ATOM    132 HD11 ILE A   8       4.329  -8.548   4.559  1.00 84.00           H  
ATOM    133 HD12 ILE A   8       3.100  -9.489   3.692  1.00 84.00           H  
ATOM    134 HD13 ILE A   8       3.433  -9.841   5.395  1.00 84.00           H  
ATOM    135  N   GLY A   9       1.856  -5.044   8.639  1.00 84.44           N  
ATOM    136  H   GLY A   9       2.833  -4.879   8.443  1.00 84.44           H  
ATOM    137  CA  GLY A   9       1.302  -4.615   9.926  1.00 84.44           C  
ATOM    138  HA2 GLY A   9       2.096  -4.180  10.533  1.00 84.44           H  
ATOM    139  HA3 GLY A   9       0.890  -5.477  10.451  1.00 84.44           H  
ATOM    140  C   GLY A   9       0.191  -3.572   9.769  1.00 84.44           C  
ATOM    141  O   GLY A   9      -0.805  -3.622  10.484  1.00 84.44           O  
ATOM    142  N   ALA A  10       0.324  -2.675   8.788  1.00 83.94           N  
ATOM    143  H   ALA A  10       1.146  -2.708   8.202  1.00 83.94           H  
ATOM    144  CA  ALA A  10      -0.673  -1.648   8.506  1.00 83.94           C  
ATOM    145  HA  ALA A  10      -0.952  -1.169   9.445  1.00 83.94           H  
ATOM    146  C   ALA A  10      -1.971  -2.196   7.885  1.00 83.94           C  
ATOM    147  CB  ALA A  10      -0.025  -0.594   7.601  1.00 83.94           C  
ATOM    148  HB1 ALA A  10       0.874  -0.198   8.074  1.00 83.94           H  
ATOM    149  HB2 ALA A  10       0.236  -1.035   6.639  1.00 83.94           H  
ATOM    150  HB3 ALA A  10      -0.728   0.222   7.435  1.00 83.94           H  
ATOM    151  O   ALA A  10      -3.003  -1.550   8.025  1.00 83.94           O  
ATOM    152  N   TYR A  11      -1.929  -3.350   7.207  1.00 86.25           N  
ATOM    153  H   TYR A  11      -1.039  -3.813   7.092  1.00 86.25           H  
ATOM    154  CA  TYR A  11      -3.112  -3.971   6.600  1.00 86.25           C  
ATOM    155  HA  TYR A  11      -3.779  -3.189   6.236  1.00 86.25           H  
ATOM    156  C   TYR A  11      -3.926  -4.812   7.591  1.00 86.25           C  
ATOM    157  CB  TYR A  11      -2.676  -4.821   5.398  1.00 86.25           C  
ATOM    158  HB2 TYR A  11      -2.163  -4.178   4.682  1.00 86.25           H  
ATOM    159  HB3 TYR A  11      -1.961  -5.571   5.736  1.00 86.25           H  
ATOM    160  O   TYR A  11      -5.143  -4.839   7.497  1.00 86.25           O  
ATOM    161  CG  TYR A  11      -3.826  -5.515   4.688  1.00 86.25           C  
ATOM    162  CD1 TYR A  11      -4.074  -6.886   4.906  1.00 86.25           C  
ATOM    163  HD1 TYR A  11      -3.445  -7.451   5.578  1.00 86.25           H  
ATOM    164  CD2 TYR A  11      -4.681  -4.776   3.846  1.00 86.25           C  
ATOM    165  HD2 TYR A  11      -4.513  -3.718   3.707  1.00 86.25           H  
ATOM    166  CE1 TYR A  11      -5.167  -7.516   4.278  1.00 86.25           C  
ATOM    167  HE1 TYR A  11      -5.378  -8.560   4.452  1.00 86.25           H  
ATOM    168  CE2 TYR A  11      -5.779  -5.400   3.223  1.00 86.25           C  
ATOM    169  HE2 TYR A  11      -6.447  -4.824   2.599  1.00 86.25           H  
ATOM    170  OH  TYR A  11      -7.081  -7.385   2.845  1.00 86.25           O  
ATOM    171  HH  TYR A  11      -7.642  -6.757   2.383  1.00 86.25           H  
ATOM    172  CZ  TYR A  11      -6.023  -6.774   3.440  1.00 86.25           C  
ATOM    173  N   ILE A  12      -3.271  -5.509   8.527  1.00 82.62           N  
ATOM    174  H   ILE A  12      -2.261  -5.481   8.530  1.00 82.62           H  
ATOM    175  CA  ILE A  12      -3.969  -6.384   9.490  1.00 82.62           C  
ATOM    176  HA  ILE A  12      -4.871  -6.773   9.017  1.00 82.62           H  
ATOM    177  C   ILE A  12      -4.439  -5.602  10.726  1.00 82.62           C  
ATOM    178  CB  ILE A  12      -3.086  -7.597   9.873  1.00 82.62           C  
ATOM    179  HB  ILE A  12      -2.183  -7.224  10.358  1.00 82.62           H  
ATOM    180  O   ILE A  12      -5.466  -5.930  11.311  1.00 82.62           O  
ATOM    181  CG1 ILE A  12      -2.671  -8.397   8.614  1.00 82.62           C  
ATOM    182 HG12 ILE A  12      -3.563  -8.787   8.124  1.00 82.62           H  
ATOM    183 HG13 ILE A  12      -2.167  -7.733   7.912  1.00 82.62           H  
ATOM    184  CG2 ILE A  12      -3.820  -8.526  10.863  1.00 82.62           C  
ATOM    185 HG21 ILE A  12      -4.056  -7.998  11.787  1.00 82.62           H  
ATOM    186 HG22 ILE A  12      -4.749  -8.884  10.419  1.00 82.62           H  
ATOM    187 HG23 ILE A  12      -3.198  -9.378  11.139  1.00 82.62           H  
ATOM    188  CD1 ILE A  12      -1.708  -9.560   8.889  1.00 82.62           C  
ATOM    189 HD11 ILE A  12      -2.222 -10.372   9.404  1.00 82.62           H  
ATOM    190 HD12 ILE A  12      -0.868  -9.213   9.490  1.00 82.62           H  
ATOM    191 HD13 ILE A  12      -1.330  -9.942   7.941  1.00 82.62           H  
ATOM    192  N   GLY A  13      -3.680  -4.590  11.160  1.00 80.00           N  
ATOM    193  H   GLY A  13      -2.843  -4.353  10.648  1.00 80.00           H  
ATOM    194  CA  GLY A  13      -3.981  -3.831  12.380  1.00 80.00           C  
ATOM    195  HA2 GLY A  13      -4.407  -4.500  13.128  1.00 80.00           H  
ATOM    196  HA3 GLY A  13      -3.050  -3.427  12.777  1.00 80.00           H  
ATOM    197  C   GLY A  13      -4.955  -2.664  12.205  1.00 80.00           C  
ATOM    198  O   GLY A  13      -5.226  -1.972  13.186  1.00 80.00           O  
ATOM    199  N   LYS A  14      -5.430  -2.407  10.986  1.00 61.97           N  
ATOM    200  H   LYS A  14      -5.331  -3.111  10.269  1.00 61.97           H  
ATOM    201  CA  LYS A  14      -6.338  -1.309  10.653  1.00 61.97           C  
ATOM    202  HA  LYS A  14      -6.652  -0.796  11.562  1.00 61.97           H  
ATOM    203  C   LYS A  14      -7.605  -1.869  10.030  1.00 61.97           C  
ATOM    204  CB  LYS A  14      -5.616  -0.336   9.715  1.00 61.97           C  
ATOM    205  HB2 LYS A  14      -4.630  -0.121  10.126  1.00 61.97           H  
ATOM    206  HB3 LYS A  14      -5.496  -0.804   8.738  1.00 61.97           H  
ATOM    207  O   LYS A  14      -8.679  -1.336  10.376  1.00 61.97           O  
ATOM    208  CG  LYS A  14      -6.394   0.973   9.574  1.00 61.97           C  
ATOM    209  HG2 LYS A  14      -6.560   1.401  10.563  1.00 61.97           H  
ATOM    210  HG3 LYS A  14      -7.358   0.777   9.104  1.00 61.97           H  
ATOM    211  CD  LYS A  14      -5.604   1.963   8.718  1.00 61.97           C  
ATOM    212  HD2 LYS A  14      -5.465   1.545   7.721  1.00 61.97           H  
ATOM    213  HD3 LYS A  14      -4.631   2.130   9.181  1.00 61.97           H  
ATOM    214  CE  LYS A  14      -6.382   3.277   8.645  1.00 61.97           C  
ATOM    215  HE2 LYS A  14      -7.323   3.086   8.129  1.00 61.97           H  
ATOM    216  HE3 LYS A  14      -6.621   3.593   9.660  1.00 61.97           H  
ATOM    217  NZ  LYS A  14      -5.602   4.324   7.946  1.00 61.97           N  
ATOM    218  HZ1 LYS A  14      -4.742   4.502   8.446  1.00 61.97           H  
ATOM    219  HZ2 LYS A  14      -5.383   4.012   7.011  1.00 61.97           H  
ATOM    220  HZ3 LYS A  14      -6.140   5.177   7.891  1.00 61.97           H  
ATOM    221  OXT LYS A  14      -7.439  -2.767   9.183  1.00 61.97           O  
TER     222      LYS A  14                                                       
END
