# Supplementary material for: Unveiling the Bioactive Potential of the Invasive Jellyfish Phyllorhiza punctata Through Integrative Transcriptomic and Proteomic Analyses
Source: Biomolecules. 2025 Aug 4;15(8):1121. doi: 10.3390/biom15081121 (PMC12383608; doi:10.3390/biom15081121)
Supplement: Supplementary file 1 [file biomolecules-15-01121-s001.zip › Suplementary Material/FileS3/Alphafold2/XP_065064308_8158_relaxed_rank_001_alphafold2_ptm_model_3_seed_000.pdb]

ATOM      1  N   LEU A   1      -8.248   4.072   4.267  1.00 64.38           N  
ATOM      2  H   LEU A   1      -8.732   4.459   5.065  1.00 64.38           H  
ATOM      3  H2  LEU A   1      -8.912   3.589   3.678  1.00 64.38           H  
ATOM      4  H3  LEU A   1      -7.833   4.817   3.726  1.00 64.38           H  
ATOM      5  CA  LEU A   1      -7.214   3.104   4.697  1.00 64.38           C  
ATOM      6  HA  LEU A   1      -6.436   3.612   5.268  1.00 64.38           H  
ATOM      7  C   LEU A   1      -6.601   2.559   3.417  1.00 64.38           C  
ATOM      8  CB  LEU A   1      -7.834   1.996   5.574  1.00 64.38           C  
ATOM      9  HB2 LEU A   1      -7.061   1.272   5.830  1.00 64.38           H  
ATOM     10  HB3 LEU A   1      -8.599   1.476   4.997  1.00 64.38           H  
ATOM     11  O   LEU A   1      -7.334   1.950   2.653  1.00 64.38           O  
ATOM     12  CG  LEU A   1      -8.474   2.533   6.873  1.00 64.38           C  
ATOM     13  HG  LEU A   1      -9.198   3.307   6.617  1.00 64.38           H  
ATOM     14  CD1 LEU A   1      -9.223   1.427   7.608  1.00 64.38           C  
ATOM     15 HD11 LEU A   1      -9.704   1.832   8.498  1.00 64.38           H  
ATOM     16 HD12 LEU A   1      -8.532   0.640   7.909  1.00 64.38           H  
ATOM     17 HD13 LEU A   1      -9.991   0.997   6.965  1.00 64.38           H  
ATOM     18  CD2 LEU A   1      -7.428   3.142   7.808  1.00 64.38           C  
ATOM     19 HD21 LEU A   1      -6.934   4.000   7.352  1.00 64.38           H  
ATOM     20 HD22 LEU A   1      -7.914   3.480   8.723  1.00 64.38           H  
ATOM     21 HD23 LEU A   1      -6.683   2.393   8.076  1.00 64.38           H  
ATOM     22  N   GLY A   2      -5.376   2.980   3.088  1.00 81.62           N  
ATOM     23  H   GLY A   2      -4.787   3.399   3.794  1.00 81.62           H  
ATOM     24  CA  GLY A   2      -4.805   2.883   1.735  1.00 81.62           C  
ATOM     25  HA2 GLY A   2      -5.455   3.412   1.038  1.00 81.62           H  
ATOM     26  HA3 GLY A   2      -3.831   3.370   1.724  1.00 81.62           H  
ATOM     27  C   GLY A   2      -4.621   1.450   1.215  1.00 81.62           C  
ATOM     28  O   GLY A   2      -4.842   0.494   1.958  1.00 81.62           O  
ATOM     29  N   PRO A   3      -4.218   1.287  -0.056  1.00 79.50           N  
ATOM     30  CA  PRO A   3      -3.966  -0.029  -0.624  1.00 79.50           C  
ATOM     31  HA  PRO A   3      -4.865  -0.641  -0.551  1.00 79.50           H  
ATOM     32  C   PRO A   3      -2.830  -0.714   0.141  1.00 79.50           C  
ATOM     33  CB  PRO A   3      -3.645   0.211  -2.103  1.00 79.50           C  
ATOM     34  HB2 PRO A   3      -4.563   0.137  -2.686  1.00 79.50           H  
ATOM     35  HB3 PRO A   3      -2.901  -0.491  -2.481  1.00 79.50           H  
ATOM     36  O   PRO A   3      -1.689  -0.253   0.134  1.00 79.50           O  
ATOM     37  CG  PRO A   3      -3.137   1.653  -2.144  1.00 79.50           C  
ATOM     38  HG2 PRO A   3      -2.070   1.669  -1.923  1.00 79.50           H  
ATOM     39  HG3 PRO A   3      -3.334   2.125  -3.107  1.00 79.50           H  
ATOM     40  CD  PRO A   3      -3.899   2.337  -1.011  1.00 79.50           C  
ATOM     41  HD2 PRO A   3      -3.278   3.113  -0.564  1.00 79.50           H  
ATOM     42  HD3 PRO A   3      -4.823   2.767  -1.398  1.00 79.50           H  
ATOM     43  N   LEU A   4      -3.152  -1.825   0.804  1.00 78.56           N  
ATOM     44  H   LEU A   4      -4.122  -2.104   0.825  1.00 78.56           H  
ATOM     45  CA  LEU A   4      -2.174  -2.724   1.407  1.00 78.56           C  
ATOM     46  HA  LEU A   4      -1.403  -2.145   1.914  1.00 78.56           H  
ATOM     47  C   LEU A   4      -1.495  -3.507   0.278  1.00 78.56           C  
ATOM     48  CB  LEU A   4      -2.868  -3.645   2.433  1.00 78.56           C  
ATOM     49  HB2 LEU A   4      -2.139  -4.371   2.793  1.00 78.56           H  
ATOM     50  HB3 LEU A   4      -3.653  -4.199   1.918  1.00 78.56           H  
ATOM     51  O   LEU A   4      -1.827  -4.661   0.018  1.00 78.56           O  
ATOM     52  CG  LEU A   4      -3.492  -2.938   3.649  1.00 78.56           C  
ATOM     53  HG  LEU A   4      -4.207  -2.188   3.311  1.00 78.56           H  
ATOM     54  CD1 LEU A   4      -4.246  -3.961   4.500  1.00 78.56           C  
ATOM     55 HD11 LEU A   4      -3.559  -4.723   4.869  1.00 78.56           H  
ATOM     56 HD12 LEU A   4      -4.719  -3.462   5.345  1.00 78.56           H  
ATOM     57 HD13 LEU A   4      -5.021  -4.439   3.900  1.00 78.56           H  
ATOM     58  CD2 LEU A   4      -2.444  -2.258   4.533  1.00 78.56           C  
ATOM     59 HD21 LEU A   4      -1.684  -2.979   4.833  1.00 78.56           H  
ATOM     60 HD22 LEU A   4      -1.973  -1.440   3.988  1.00 78.56           H  
ATOM     61 HD23 LEU A   4      -2.922  -1.849   5.423  1.00 78.56           H  
ATOM     62  N   VAL A   5      -0.579  -2.864  -0.448  1.00 83.81           N  
ATOM     63  H   VAL A   5      -0.405  -1.889  -0.248  1.00 83.81           H  
ATOM     64  CA  VAL A   5       0.308  -3.579  -1.368  1.00 83.81           C  
ATOM     65  HA  VAL A   5      -0.281  -4.317  -1.913  1.00 83.81           H  
ATOM     66  C   VAL A   5       1.297  -4.372  -0.517  1.00 83.81           C  
ATOM     67  CB  VAL A   5       0.930  -2.636  -2.425  1.00 83.81           C  
ATOM     68  HB  VAL A   5       0.961  -1.621  -2.029  1.00 83.81           H  
ATOM     69  O   VAL A   5       2.316  -3.868  -0.051  1.00 83.81           O  
ATOM     70  CG1 VAL A   5       2.343  -2.995  -2.903  1.00 83.81           C  
ATOM     71 HG11 VAL A   5       2.613  -2.379  -3.761  1.00 83.81           H  
ATOM     72 HG12 VAL A   5       3.072  -2.790  -2.119  1.00 83.81           H  
ATOM     73 HG13 VAL A   5       2.394  -4.046  -3.188  1.00 83.81           H  
ATOM     74  CG2 VAL A   5       0.028  -2.651  -3.668  1.00 83.81           C  
ATOM     75 HG21 VAL A   5       0.035  -3.639  -4.129  1.00 83.81           H  
ATOM     76 HG22 VAL A   5       0.382  -1.917  -4.392  1.00 83.81           H  
ATOM     77 HG23 VAL A   5      -0.993  -2.394  -3.386  1.00 83.81           H  
ATOM     78  N   ALA A   6       0.957  -5.635  -0.273  1.00 80.88           N  
ATOM     79  H   ALA A   6       0.042  -5.949  -0.564  1.00 80.88           H  
ATOM     80  CA  ALA A   6       1.904  -6.633   0.191  1.00 80.88           C  
ATOM     81  HA  ALA A   6       2.554  -6.197   0.950  1.00 80.88           H  
ATOM     82  C   ALA A   6       2.762  -7.032  -1.016  1.00 80.88           C  
ATOM     83  CB  ALA A   6       1.141  -7.799   0.830  1.00 80.88           C  
ATOM     84  HB1 ALA A   6       0.470  -8.254   0.101  1.00 80.88           H  
ATOM     85  HB2 ALA A   6       1.850  -8.554   1.172  1.00 80.88           H  
ATOM     86  HB3 ALA A   6       0.561  -7.442   1.681  1.00 80.88           H  
ATOM     87  O   ALA A   6       2.398  -7.904  -1.801  1.00 80.88           O  
ATOM     88  N   SER A   7       3.869  -6.317  -1.215  1.00 83.69           N  
ATOM     89  H   SER A   7       4.076  -5.564  -0.574  1.00 83.69           H  
ATOM     90  CA  SER A   7       4.863  -6.688  -2.218  1.00 83.69           C  
ATOM     91  HA  SER A   7       4.363  -6.895  -3.164  1.00 83.69           H  
ATOM     92  C   SER A   7       5.586  -7.946  -1.747  1.00 83.69           C  
ATOM     93  CB  SER A   7       5.854  -5.546  -2.448  1.00 83.69           C  
ATOM     94  HB2 SER A   7       6.425  -5.367  -1.538  1.00 83.69           H  
ATOM     95  HB3 SER A   7       5.308  -4.640  -2.712  1.00 83.69           H  
ATOM     96  O   SER A   7       6.308  -7.919  -0.751  1.00 83.69           O  
ATOM     97  OG  SER A   7       6.728  -5.890  -3.504  1.00 83.69           O  
ATOM     98  HG  SER A   7       7.461  -5.271  -3.516  1.00 83.69           H  
ATOM     99  N   SER A   8       5.377  -9.054  -2.449  1.00 79.69           N  
ATOM    100  H   SER A   8       4.691  -9.034  -3.190  1.00 79.69           H  
ATOM    101  CA  SER A   8       6.157 -10.277  -2.279  1.00 79.69           C  
ATOM    102  HA  SER A   8       6.726 -10.239  -1.350  1.00 79.69           H  
ATOM    103  C   SER A   8       7.146 -10.361  -3.435  1.00 79.69           C  
ATOM    104  CB  SER A   8       5.243 -11.506  -2.208  1.00 79.69           C  
ATOM    105  HB2 SER A   8       5.841 -12.384  -1.962  1.00 79.69           H  
ATOM    106  HB3 SER A   8       4.765 -11.666  -3.174  1.00 79.69           H  
ATOM    107  O   SER A   8       6.796 -10.796  -4.531  1.00 79.69           O  
ATOM    108  OG  SER A   8       4.237 -11.323  -1.228  1.00 79.69           O  
ATOM    109  HG  SER A   8       4.637 -10.919  -0.455  1.00 79.69           H  
ATOM    110  N   ALA A   9       8.375  -9.898  -3.209  1.00 80.38           N  
ATOM    111  H   ALA A   9       8.594  -9.540  -2.290  1.00 80.38           H  
ATOM    112  CA  ALA A   9       9.492 -10.287  -4.061  1.00 80.38           C  
ATOM    113  HA  ALA A   9       9.190 -10.193  -5.104  1.00 80.38           H  
ATOM    114  C   ALA A   9       9.819 -11.763  -3.775  1.00 80.38           C  
ATOM    115  CB  ALA A   9      10.678  -9.347  -3.824  1.00 80.38           C  
ATOM    116  HB1 ALA A   9      11.005  -9.419  -2.787  1.00 80.38           H  
ATOM    117  HB2 ALA A   9      11.507  -9.638  -4.470  1.00 80.38           H  
ATOM    118  HB3 ALA A   9      10.392  -8.319  -4.047  1.00 80.38           H  
ATOM    119  O   ALA A   9       9.785 -12.181  -2.618  1.00 80.38           O  
ATOM    120  N   LYS A  10      10.049 -12.533  -4.842  1.00 77.75           N  
ATOM    121  H   LYS A  10      10.109 -12.072  -5.739  1.00 77.75           H  
ATOM    122  CA  LYS A  10      10.385 -13.962  -4.801  1.00 77.75           C  
ATOM    123  HA  LYS A  10       9.600 -14.501  -4.272  1.00 77.75           H  
ATOM    124  C   LYS A  10      11.668 -14.232  -4.018  1.00 77.75           C  
ATOM    125  CB  LYS A  10      10.502 -14.471  -6.245  1.00 77.75           C  
ATOM    126  HB2 LYS A  10       9.595 -14.199  -6.785  1.00 77.75           H  
ATOM    127  HB3 LYS A  10      11.354 -13.984  -6.720  1.00 77.75           H  
ATOM    128  O   LYS A  10      12.608 -13.423  -4.173  1.00 77.75           O  
ATOM    129  CG  LYS A  10      10.682 -15.993  -6.317  1.00 77.75           C  
ATOM    130  HG2 LYS A  10       9.831 -16.476  -5.837  1.00 77.75           H  
ATOM    131  HG3 LYS A  10      11.596 -16.288  -5.801  1.00 77.75           H  
ATOM    132  CD  LYS A  10      10.779 -16.445  -7.774  1.00 77.75           C  
ATOM    133  HD2 LYS A  10       9.898 -16.105  -8.320  1.00 77.75           H  
ATOM    134  HD3 LYS A  10      11.673 -16.008  -8.217  1.00 77.75           H  
ATOM    135  CE  LYS A  10      10.859 -17.971  -7.815  1.00 77.75           C  
ATOM    136  HE2 LYS A  10       9.933 -18.378  -7.409  1.00 77.75           H  
ATOM    137  HE3 LYS A  10      11.672 -18.284  -7.160  1.00 77.75           H  
ATOM    138  NZ  LYS A  10      11.092 -18.465  -9.193  1.00 77.75           N  
ATOM    139  HZ1 LYS A  10      11.164 -19.473  -9.193  1.00 77.75           H  
ATOM    140  HZ2 LYS A  10      11.953 -18.079  -9.552  1.00 77.75           H  
ATOM    141  HZ3 LYS A  10      10.332 -18.188  -9.797  1.00 77.75           H  
ATOM    142  OXT LYS A  10      11.689 -15.311  -3.392  1.00 77.75           O  
TER     143      LYS A  10                                                       
END
