# Supplementary material for: Unveiling the Bioactive Potential of the Invasive Jellyfish Phyllorhiza punctata Through Integrative Transcriptomic and Proteomic Analyses
Source: Biomolecules. 2025 Aug 4;15(8):1121. doi: 10.3390/biom15081121 (PMC12383608; doi:10.3390/biom15081121)
Supplement: Supplementary file 1 [file biomolecules-15-01121-s001.zip › Suplementary Material/FileS3/Alphafold2/XP_065064368_6851_relaxed_rank_001_alphafold2_ptm_model_1_seed_000.pdb]

ATOM      1  N   ILE A   1      -6.544  -6.427  -8.788  1.00 62.00           N  
ATOM      2  H   ILE A   1      -7.093  -6.887  -9.500  1.00 62.00           H  
ATOM      3  H2  ILE A   1      -6.782  -5.446  -8.774  1.00 62.00           H  
ATOM      4  H3  ILE A   1      -6.766  -6.821  -7.884  1.00 62.00           H  
ATOM      5  CA  ILE A   1      -5.095  -6.568  -9.073  1.00 62.00           C  
ATOM      6  HA  ILE A   1      -4.807  -7.619  -9.044  1.00 62.00           H  
ATOM      7  C   ILE A   1      -4.401  -5.857  -7.932  1.00 62.00           C  
ATOM      8  CB  ILE A   1      -4.737  -6.018 -10.467  1.00 62.00           C  
ATOM      9  HB  ILE A   1      -5.038  -4.971 -10.516  1.00 62.00           H  
ATOM     10  O   ILE A   1      -4.256  -4.644  -7.937  1.00 62.00           O  
ATOM     11  CG1 ILE A   1      -5.501  -6.818 -11.551  1.00 62.00           C  
ATOM     12 HG12 ILE A   1      -6.490  -7.120 -11.205  1.00 62.00           H  
ATOM     13 HG13 ILE A   1      -4.953  -7.729 -11.793  1.00 62.00           H  
ATOM     14  CG2 ILE A   1      -3.224  -6.111 -10.729  1.00 62.00           C  
ATOM     15 HG21 ILE A   1      -2.995  -5.752 -11.732  1.00 62.00           H  
ATOM     16 HG22 ILE A   1      -2.672  -5.482 -10.030  1.00 62.00           H  
ATOM     17 HG23 ILE A   1      -2.873  -7.139 -10.640  1.00 62.00           H  
ATOM     18  CD1 ILE A   1      -5.722  -6.007 -12.829  1.00 62.00           C  
ATOM     19 HD11 ILE A   1      -6.306  -5.113 -12.609  1.00 62.00           H  
ATOM     20 HD12 ILE A   1      -4.767  -5.715 -13.266  1.00 62.00           H  
ATOM     21 HD13 ILE A   1      -6.267  -6.613 -13.553  1.00 62.00           H  
ATOM     22  N   LEU A   2      -4.268  -6.612  -6.850  1.00 79.00           N  
ATOM     23  H   LEU A   2      -4.290  -7.617  -6.946  1.00 79.00           H  
ATOM     24  CA  LEU A   2      -4.029  -6.129  -5.501  1.00 79.00           C  
ATOM     25  HA  LEU A   2      -4.749  -5.349  -5.254  1.00 79.00           H  
ATOM     26  C   LEU A   2      -2.610  -5.551  -5.417  1.00 79.00           C  
ATOM     27  CB  LEU A   2      -4.255  -7.358  -4.596  1.00 79.00           C  
ATOM     28  HB2 LEU A   2      -3.476  -8.088  -4.814  1.00 79.00           H  
ATOM     29  HB3 LEU A   2      -5.210  -7.818  -4.852  1.00 79.00           H  
ATOM     30  O   LEU A   2      -1.642  -6.303  -5.425  1.00 79.00           O  
ATOM     31  CG  LEU A   2      -4.258  -7.104  -3.082  1.00 79.00           C  
ATOM     32  HG  LEU A   2      -3.349  -6.576  -2.793  1.00 79.00           H  
ATOM     33  CD1 LEU A   2      -5.481  -6.288  -2.659  1.00 79.00           C  
ATOM     34 HD11 LEU A   2      -6.400  -6.790  -2.958  1.00 79.00           H  
ATOM     35 HD12 LEU A   2      -5.440  -5.291  -3.098  1.00 79.00           H  
ATOM     36 HD13 LEU A   2      -5.478  -6.173  -1.575  1.00 79.00           H  
ATOM     37  CD2 LEU A   2      -4.309  -8.452  -2.361  1.00 79.00           C  
ATOM     38 HD21 LEU A   2      -4.301  -8.289  -1.284  1.00 79.00           H  
ATOM     39 HD22 LEU A   2      -5.212  -9.001  -2.632  1.00 79.00           H  
ATOM     40 HD23 LEU A   2      -3.431  -9.044  -2.621  1.00 79.00           H  
ATOM     41  N   GLY A   3      -2.494  -4.225  -5.393  1.00 81.50           N  
ATOM     42  H   GLY A   3      -3.327  -3.658  -5.460  1.00 81.50           H  
ATOM     43  CA  GLY A   3      -1.251  -3.541  -5.052  1.00 81.50           C  
ATOM     44  HA2 GLY A   3      -1.232  -2.554  -5.514  1.00 81.50           H  
ATOM     45  HA3 GLY A   3      -0.387  -4.106  -5.402  1.00 81.50           H  
ATOM     46  C   GLY A   3      -1.181  -3.364  -3.541  1.00 81.50           C  
ATOM     47  O   GLY A   3      -1.927  -2.562  -2.986  1.00 81.50           O  
ATOM     48  N   SER A   4      -0.319  -4.139  -2.886  1.00 80.69           N  
ATOM     49  H   SER A   4       0.183  -4.844  -3.406  1.00 80.69           H  
ATOM     50  CA  SER A   4      -0.024  -4.031  -1.458  1.00 80.69           C  
ATOM     51  HA  SER A   4      -0.958  -4.055  -0.896  1.00 80.69           H  
ATOM     52  C   SER A   4       0.705  -2.720  -1.164  1.00 80.69           C  
ATOM     53  CB  SER A   4       0.843  -5.211  -1.007  1.00 80.69           C  
ATOM     54  HB2 SER A   4       1.779  -5.213  -1.565  1.00 80.69           H  
ATOM     55  HB3 SER A   4       1.063  -5.104   0.055  1.00 80.69           H  
ATOM     56  O   SER A   4       1.805  -2.484  -1.660  1.00 80.69           O  
ATOM     57  OG  SER A   4       0.160  -6.432  -1.222  1.00 80.69           O  
ATOM     58  HG  SER A   4       0.717  -7.153  -0.919  1.00 80.69           H  
ATOM     59  N   SER A   5       0.108  -1.875  -0.329  1.00 79.00           N  
ATOM     60  H   SER A   5      -0.826  -2.082  -0.003  1.00 79.00           H  
ATOM     61  CA  SER A   5       0.763  -0.711   0.262  1.00 79.00           C  
ATOM     62  HA  SER A   5       1.295  -0.156  -0.511  1.00 79.00           H  
ATOM     63  C   SER A   5       1.764  -1.177   1.322  1.00 79.00           C  
ATOM     64  CB  SER A   5      -0.302   0.211   0.869  1.00 79.00           C  
ATOM     65  HB2 SER A   5      -0.882   0.665   0.065  1.00 79.00           H  
ATOM     66  HB3 SER A   5       0.178   1.001   1.446  1.00 79.00           H  
ATOM     67  O   SER A   5       1.367  -1.604   2.407  1.00 79.00           O  
ATOM     68  OG  SER A   5      -1.174  -0.534   1.698  1.00 79.00           O  
ATOM     69  HG  SER A   5      -0.631  -0.958   2.367  1.00 79.00           H  
ATOM     70  N   ALA A   6       3.059  -1.103   1.020  1.00 80.44           N  
ATOM     71  H   ALA A   6       3.332  -0.817   0.090  1.00 80.44           H  
ATOM     72  CA  ALA A   6       4.100  -1.219   2.033  1.00 80.44           C  
ATOM     73  HA  ALA A   6       3.809  -1.976   2.761  1.00 80.44           H  
ATOM     74  C   ALA A   6       4.225   0.129   2.757  1.00 80.44           C  
ATOM     75  CB  ALA A   6       5.405  -1.695   1.387  1.00 80.44           C  
ATOM     76  HB1 ALA A   6       6.178  -1.786   2.150  1.00 80.44           H  
ATOM     77  HB2 ALA A   6       5.735  -0.976   0.637  1.00 80.44           H  
ATOM     78  HB3 ALA A   6       5.254  -2.665   0.914  1.00 80.44           H  
ATOM     79  O   ALA A   6       4.707   1.116   2.205  1.00 80.44           O  
ATOM     80  N   PHE A   7       3.725   0.161   3.989  1.00 83.88           N  
ATOM     81  H   PHE A   7       3.283  -0.682   4.326  1.00 83.88           H  
ATOM     82  CA  PHE A   7       3.937   1.219   4.969  1.00 83.88           C  
ATOM     83  HA  PHE A   7       3.484   2.147   4.621  1.00 83.88           H  
ATOM     84  C   PHE A   7       5.449   1.429   5.168  1.00 83.88           C  
ATOM     85  CB  PHE A   7       3.219   0.740   6.244  1.00 83.88           C  
ATOM     86  HB2 PHE A   7       3.628  -0.229   6.529  1.00 83.88           H  
ATOM     87  HB3 PHE A   7       2.168   0.579   6.006  1.00 83.88           H  
ATOM     88  O   PHE A   7       6.155   0.501   5.564  1.00 83.88           O  
ATOM     89  CG  PHE A   7       3.281   1.648   7.452  1.00 83.88           C  
ATOM     90  CD1 PHE A   7       4.195   1.376   8.487  1.00 83.88           C  
ATOM     91  HD1 PHE A   7       4.900   0.564   8.390  1.00 83.88           H  
ATOM     92  CD2 PHE A   7       2.376   2.720   7.580  1.00 83.88           C  
ATOM     93  HD2 PHE A   7       1.666   2.929   6.793  1.00 83.88           H  
ATOM     94  CE1 PHE A   7       4.200   2.168   9.648  1.00 83.88           C  
ATOM     95  HE1 PHE A   7       4.911   1.963  10.436  1.00 83.88           H  
ATOM     96  CE2 PHE A   7       2.388   3.516   8.739  1.00 83.88           C  
ATOM     97  HE2 PHE A   7       1.701   4.344   8.835  1.00 83.88           H  
ATOM     98  CZ  PHE A   7       3.297   3.237   9.775  1.00 83.88           C  
ATOM     99  HZ  PHE A   7       3.311   3.854  10.661  1.00 83.88           H  
ATOM    100  N   CYS A   8       5.959   2.620   4.841  1.00 83.50           N  
ATOM    101  H   CYS A   8       5.340   3.343   4.502  1.00 83.50           H  
ATOM    102  CA  CYS A   8       7.344   2.984   5.128  1.00 83.50           C  
ATOM    103  HA  CYS A   8       7.990   2.140   4.889  1.00 83.50           H  
ATOM    104  C   CYS A   8       7.453   3.280   6.625  1.00 83.50           C  
ATOM    105  CB  CYS A   8       7.784   4.174   4.266  1.00 83.50           C  
ATOM    106  HB2 CYS A   8       7.260   5.071   4.596  1.00 83.50           H  
ATOM    107  HB3 CYS A   8       7.558   3.982   3.218  1.00 83.50           H  
ATOM    108  O   CYS A   8       6.940   4.282   7.118  1.00 83.50           O  
ATOM    109  SG  CYS A   8       9.575   4.413   4.464  1.00 83.50           S  
ATOM    110  HG  CYS A   8       9.614   5.695   4.088  1.00 83.50           H  
ATOM    111  N   SER A   9       8.069   2.354   7.349  1.00 72.81           N  
ATOM    112  H   SER A   9       8.321   1.490   6.892  1.00 72.81           H  
ATOM    113  CA  SER A   9       8.256   2.423   8.792  1.00 72.81           C  
ATOM    114  HA  SER A   9       7.316   2.721   9.257  1.00 72.81           H  
ATOM    115  C   SER A   9       9.334   3.449   9.176  1.00 72.81           C  
ATOM    116  CB  SER A   9       8.630   1.025   9.308  1.00 72.81           C  
ATOM    117  HB2 SER A   9       9.606   0.741   8.913  1.00 72.81           H  
ATOM    118  HB3 SER A   9       8.685   1.047  10.397  1.00 72.81           H  
ATOM    119  O   SER A   9      10.490   3.065   9.344  1.00 72.81           O  
ATOM    120  OG  SER A   9       7.681   0.055   8.900  1.00 72.81           O  
ATOM    121  HG  SER A   9       8.013  -0.819   9.116  1.00 72.81           H  
ATOM    122  N   LYS A  10       8.965   4.729   9.316  1.00 73.50           N  
ATOM    123  H   LYS A  10       8.140   5.008   8.804  1.00 73.50           H  
ATOM    124  CA  LYS A  10       9.374   5.692  10.369  1.00 73.50           C  
ATOM    125  HA  LYS A  10       8.828   5.459  11.283  1.00 73.50           H  
ATOM    126  C   LYS A  10       8.918   7.109  10.035  1.00 73.50           C  
ATOM    127  CB  LYS A  10      10.887   5.731  10.663  1.00 73.50           C  
ATOM    128  HB2 LYS A  10      11.199   6.768  10.789  1.00 73.50           H  
ATOM    129  HB3 LYS A  10      11.459   5.321   9.831  1.00 73.50           H  
ATOM    130  O   LYS A  10       9.028   7.494   8.854  1.00 73.50           O  
ATOM    131  CG  LYS A  10      11.180   4.986  11.972  1.00 73.50           C  
ATOM    132  HG2 LYS A  10      10.952   3.927  11.850  1.00 73.50           H  
ATOM    133  HG3 LYS A  10      10.556   5.394  12.767  1.00 73.50           H  
ATOM    134  CD  LYS A  10      12.647   5.153  12.367  1.00 73.50           C  
ATOM    135  HD2 LYS A  10      13.269   4.733  11.577  1.00 73.50           H  
ATOM    136  HD3 LYS A  10      12.873   6.214  12.478  1.00 73.50           H  
ATOM    137  CE  LYS A  10      12.902   4.423  13.687  1.00 73.50           C  
ATOM    138  HE2 LYS A  10      12.538   3.400  13.585  1.00 73.50           H  
ATOM    139  HE3 LYS A  10      12.321   4.910  14.470  1.00 73.50           H  
ATOM    140  NZ  LYS A  10      14.345   4.420  14.021  1.00 73.50           N  
ATOM    141  HZ1 LYS A  10      14.507   3.925  14.886  1.00 73.50           H  
ATOM    142  HZ2 LYS A  10      14.867   3.975  13.281  1.00 73.50           H  
ATOM    143  HZ3 LYS A  10      14.675   5.370  14.119  1.00 73.50           H  
ATOM    144  OXT LYS A  10       8.521   7.767  11.016  1.00 73.50           O  
TER     145      LYS A  10                                                       
END
