# Supplementary material for: Unveiling the Bioactive Potential of the Invasive Jellyfish Phyllorhiza punctata Through Integrative Transcriptomic and Proteomic Analyses
Source: Biomolecules. 2025 Aug 4;15(8):1121. doi: 10.3390/biom15081121 (PMC12383608; doi:10.3390/biom15081121)
Supplement: Supplementary file 1 [file biomolecules-15-01121-s001.zip › Suplementary Material/FileS3/Alphafold2/XP_065064539_9968_relaxed_rank_001_alphafold2_ptm_model_1_seed_000.pdb]

ATOM      1  N   ASN A   1      -3.591  -2.642   1.188  1.00 72.88           N  
ATOM      2  H   ASN A   1      -2.765  -2.140   1.483  1.00 72.88           H  
ATOM      3  H2  ASN A   1      -4.423  -2.125   1.433  1.00 72.88           H  
ATOM      4  H3  ASN A   1      -3.609  -3.527   1.674  1.00 72.88           H  
ATOM      5  CA  ASN A   1      -3.542  -2.904  -0.268  1.00 72.88           C  
ATOM      6  HA  ASN A   1      -2.650  -3.508  -0.435  1.00 72.88           H  
ATOM      7  C   ASN A   1      -3.299  -1.687  -1.150  1.00 72.88           C  
ATOM      8  CB  ASN A   1      -4.736  -3.738  -0.768  1.00 72.88           C  
ATOM      9  HB2 ASN A   1      -5.273  -3.204  -1.552  1.00 72.88           H  
ATOM     10  HB3 ASN A   1      -5.435  -3.966   0.037  1.00 72.88           H  
ATOM     11  O   ASN A   1      -2.707  -1.851  -2.200  1.00 72.88           O  
ATOM     12  CG  ASN A   1      -4.206  -5.047  -1.331  1.00 72.88           C  
ATOM     13  ND2 ASN A   1      -4.836  -5.636  -2.321  1.00 72.88           N  
ATOM     14 HD21 ASN A   1      -4.423  -6.490  -2.669  1.00 72.88           H  
ATOM     15 HD22 ASN A   1      -5.660  -5.251  -2.759  1.00 72.88           H  
ATOM     16  OD1 ASN A   1      -3.197  -5.538  -0.856  1.00 72.88           O  
ATOM     17  N   ILE A   2      -3.673  -0.470  -0.752  1.00 83.75           N  
ATOM     18  H   ILE A   2      -4.284  -0.341   0.042  1.00 83.75           H  
ATOM     19  CA  ILE A   2      -3.373   0.736  -1.552  1.00 83.75           C  
ATOM     20  HA  ILE A   2      -3.638   0.551  -2.593  1.00 83.75           H  
ATOM     21  C   ILE A   2      -1.868   1.064  -1.557  1.00 83.75           C  
ATOM     22  CB  ILE A   2      -4.270   1.882  -1.041  1.00 83.75           C  
ATOM     23  HB  ILE A   2      -4.260   1.870   0.049  1.00 83.75           H  
ATOM     24  O   ILE A   2      -1.298   1.359  -2.599  1.00 83.75           O  
ATOM     25  CG1 ILE A   2      -5.711   1.613  -1.537  1.00 83.75           C  
ATOM     26 HG12 ILE A   2      -5.787   1.872  -2.593  1.00 83.75           H  
ATOM     27 HG13 ILE A   2      -5.951   0.554  -1.443  1.00 83.75           H  
ATOM     28  CG2 ILE A   2      -3.778   3.265  -1.490  1.00 83.75           C  
ATOM     29 HG21 ILE A   2      -2.801   3.493  -1.064  1.00 83.75           H  
ATOM     30 HG22 ILE A   2      -4.468   4.042  -1.160  1.00 83.75           H  
ATOM     31 HG23 ILE A   2      -3.707   3.306  -2.577  1.00 83.75           H  
ATOM     32  CD1 ILE A   2      -6.784   2.375  -0.756  1.00 83.75           C  
ATOM     33 HD11 ILE A   2      -6.668   3.450  -0.897  1.00 83.75           H  
ATOM     34 HD12 ILE A   2      -7.770   2.084  -1.119  1.00 83.75           H  
ATOM     35 HD13 ILE A   2      -6.714   2.138   0.306  1.00 83.75           H  
ATOM     36  N   LEU A   3      -1.194   0.858  -0.423  1.00 79.94           N  
ATOM     37  H   LEU A   3      -1.730   0.705   0.419  1.00 79.94           H  
ATOM     38  CA  LEU A   3       0.264   0.996  -0.276  1.00 79.94           C  
ATOM     39  HA  LEU A   3       0.555   1.985  -0.630  1.00 79.94           H  
ATOM     40  C   LEU A   3       1.106   0.006  -1.105  1.00 79.94           C  
ATOM     41  CB  LEU A   3       0.595   0.877   1.227  1.00 79.94           C  
ATOM     42  HB2 LEU A   3      -0.167   0.275   1.722  1.00 79.94           H  
ATOM     43  HB3 LEU A   3       1.540   0.352   1.363  1.00 79.94           H  
ATOM     44  O   LEU A   3       2.317   0.168  -1.168  1.00 79.94           O  
ATOM     45  CG  LEU A   3       0.700   2.253   1.908  1.00 79.94           C  
ATOM     46  HG  LEU A   3      -0.008   2.944   1.451  1.00 79.94           H  
ATOM     47  CD1 LEU A   3       0.357   2.141   3.392  1.00 79.94           C  
ATOM     48 HD11 LEU A   3      -0.672   1.802   3.517  1.00 79.94           H  
ATOM     49 HD12 LEU A   3       1.035   1.445   3.885  1.00 79.94           H  
ATOM     50 HD13 LEU A   3       0.454   3.119   3.862  1.00 79.94           H  
ATOM     51  CD2 LEU A   3       2.118   2.808   1.772  1.00 79.94           C  
ATOM     52 HD21 LEU A   3       2.835   2.155   2.271  1.00 79.94           H  
ATOM     53 HD22 LEU A   3       2.382   2.895   0.718  1.00 79.94           H  
ATOM     54 HD23 LEU A   3       2.167   3.800   2.222  1.00 79.94           H  
ATOM     55  N   SER A   4       0.484  -1.009  -1.714  1.00 89.75           N  
ATOM     56  H   SER A   4      -0.525  -1.038  -1.672  1.00 89.75           H  
ATOM     57  CA  SER A   4       1.141  -1.975  -2.610  1.00 89.75           C  
ATOM     58  HA  SER A   4       2.223  -1.847  -2.570  1.00 89.75           H  
ATOM     59  C   SER A   4       0.721  -1.813  -4.072  1.00 89.75           C  
ATOM     60  CB  SER A   4       0.813  -3.398  -2.155  1.00 89.75           C  
ATOM     61  HB2 SER A   4       1.017  -3.497  -1.089  1.00 89.75           H  
ATOM     62  HB3 SER A   4      -0.242  -3.605  -2.336  1.00 89.75           H  
ATOM     63  O   SER A   4       1.258  -2.495  -4.931  1.00 89.75           O  
ATOM     64  OG  SER A   4       1.600  -4.335  -2.851  1.00 89.75           O  
ATOM     65  HG  SER A   4       1.667  -4.061  -3.768  1.00 89.75           H  
ATOM     66  N   CYS A   5      -0.277  -0.972  -4.340  1.00 86.69           N  
ATOM     67  H   CYS A   5      -0.672  -0.433  -3.583  1.00 86.69           H  
ATOM     68  CA  CYS A   5      -0.763  -0.677  -5.685  1.00 86.69           C  
ATOM     69  HA  CYS A   5      -0.544  -1.502  -6.363  1.00 86.69           H  
ATOM     70  C   CYS A   5      -0.095   0.580  -6.256  1.00 86.69           C  
ATOM     71  CB  CYS A   5      -2.281  -0.492  -5.566  1.00 86.69           C  
ATOM     72  HB2 CYS A   5      -2.490   0.373  -4.936  1.00 86.69           H  
ATOM     73  HB3 CYS A   5      -2.725  -1.381  -5.120  1.00 86.69           H  
ATOM     74  O   CYS A   5      -0.015   0.742  -7.467  1.00 86.69           O  
ATOM     75  SG  CYS A   5      -3.023  -0.218  -7.196  1.00 86.69           S  
ATOM     76  HG  CYS A   5      -1.995   0.439  -7.741  1.00 86.69           H  
ATOM     77  N   VAL A   6       0.318   1.490  -5.368  1.00 86.56           N  
ATOM     78  H   VAL A   6       0.124   1.314  -4.392  1.00 86.56           H  
ATOM     79  CA  VAL A   6       0.979   2.760  -5.707  1.00 86.56           C  
ATOM     80  HA  VAL A   6       0.868   2.941  -6.776  1.00 86.56           H  
ATOM     81  C   VAL A   6       2.493   2.701  -5.439  1.00 86.56           C  
ATOM     82  CB  VAL A   6       0.298   3.928  -4.955  1.00 86.56           C  
ATOM     83  HB  VAL A   6       0.540   3.855  -3.895  1.00 86.56           H  
ATOM     84  O   VAL A   6       3.221   3.611  -5.818  1.00 86.56           O  
ATOM     85  CG1 VAL A   6       0.737   5.307  -5.465  1.00 86.56           C  
ATOM     86 HG11 VAL A   6       0.614   5.362  -6.547  1.00 86.56           H  
ATOM     87 HG12 VAL A   6       0.145   6.093  -4.996  1.00 86.56           H  
ATOM     88 HG13 VAL A   6       1.781   5.493  -5.217  1.00 86.56           H  
ATOM     89  CG2 VAL A   6      -1.236   3.890  -5.091  1.00 86.56           C  
ATOM     90 HG21 VAL A   6      -1.678   4.750  -4.587  1.00 86.56           H  
ATOM     91 HG22 VAL A   6      -1.646   2.989  -4.636  1.00 86.56           H  
ATOM     92 HG23 VAL A   6      -1.510   3.914  -6.146  1.00 86.56           H  
ATOM     93  N   LYS A   7       2.966   1.635  -4.782  1.00 74.25           N  
ATOM     94  H   LYS A   7       2.330   0.854  -4.710  1.00 74.25           H  
ATOM     95  CA  LYS A   7       4.384   1.259  -4.791  1.00 74.25           C  
ATOM     96  HA  LYS A   7       5.022   2.142  -4.818  1.00 74.25           H  
ATOM     97  C   LYS A   7       4.703   0.508  -6.075  1.00 74.25           C  
ATOM     98  CB  LYS A   7       4.734   0.367  -3.594  1.00 74.25           C  
ATOM     99  HB2 LYS A   7       5.526  -0.313  -3.907  1.00 74.25           H  
ATOM    100  HB3 LYS A   7       3.873  -0.240  -3.315  1.00 74.25           H  
ATOM    101  O   LYS A   7       5.822   0.730  -6.574  1.00 74.25           O  
ATOM    102  CG  LYS A   7       5.249   1.167  -2.398  1.00 74.25           C  
ATOM    103  HG2 LYS A   7       4.445   1.776  -1.984  1.00 74.25           H  
ATOM    104  HG3 LYS A   7       6.062   1.817  -2.724  1.00 74.25           H  
ATOM    105  CD  LYS A   7       5.775   0.190  -1.344  1.00 74.25           C  
ATOM    106  HD2 LYS A   7       4.952  -0.425  -0.979  1.00 74.25           H  
ATOM    107  HD3 LYS A   7       6.522  -0.455  -1.807  1.00 74.25           H  
ATOM    108  CE  LYS A   7       6.415   0.956  -0.188  1.00 74.25           C  
ATOM    109  HE2 LYS A   7       7.148   1.649  -0.602  1.00 74.25           H  
ATOM    110  HE3 LYS A   7       5.643   1.541   0.311  1.00 74.25           H  
ATOM    111  NZ  LYS A   7       7.071   0.024   0.761  1.00 74.25           N  
ATOM    112  HZ1 LYS A   7       6.396  -0.630   1.130  1.00 74.25           H  
ATOM    113  HZ2 LYS A   7       7.500   0.535   1.520  1.00 74.25           H  
ATOM    114  HZ3 LYS A   7       7.788  -0.497   0.277  1.00 74.25           H  
ATOM    115  OXT LYS A   7       3.850  -0.326  -6.442  1.00 74.25           O  
TER     116      LYS A   7                                                       
END
