# Supplementary material for: Unveiling the Bioactive Potential of the Invasive Jellyfish Phyllorhiza punctata Through Integrative Transcriptomic and Proteomic Analyses
Source: Biomolecules. 2025 Aug 4;15(8):1121. doi: 10.3390/biom15081121 (PMC12383608; doi:10.3390/biom15081121)
Supplement: Supplementary file 1 [file biomolecules-15-01121-s001.zip › Suplementary Material/FileS3/Alphafold2/XP_065064552_11665_relaxed_rank_001_alphafold2_ptm_model_4_seed_000.pdb]

ATOM      1  N   SER A   1      -9.186   0.373   8.396  1.00 68.50           N  
ATOM      2  H   SER A   1      -9.192  -0.016   9.328  1.00 68.50           H  
ATOM      3  H2  SER A   1      -9.817   1.161   8.354  1.00 68.50           H  
ATOM      4  H3  SER A   1      -9.494  -0.339   7.749  1.00 68.50           H  
ATOM      5  CA  SER A   1      -7.815   0.798   8.063  1.00 68.50           C  
ATOM      6  HA  SER A   1      -7.777   1.163   7.036  1.00 68.50           H  
ATOM      7  C   SER A   1      -6.928  -0.425   8.194  1.00 68.50           C  
ATOM      8  CB  SER A   1      -7.353   1.922   8.997  1.00 68.50           C  
ATOM      9  HB2 SER A   1      -7.155   1.538   9.998  1.00 68.50           H  
ATOM     10  HB3 SER A   1      -8.118   2.697   9.052  1.00 68.50           H  
ATOM     11  O   SER A   1      -6.787  -0.920   9.304  1.00 68.50           O  
ATOM     12  OG  SER A   1      -6.188   2.479   8.450  1.00 68.50           O  
ATOM     13  HG  SER A   1      -5.795   3.107   9.060  1.00 68.50           H  
ATOM     14  N   GLY A   2      -6.493  -1.025   7.083  1.00 79.75           N  
ATOM     15  H   GLY A   2      -6.559  -0.552   6.193  1.00 79.75           H  
ATOM     16  CA  GLY A   2      -5.649  -2.221   7.134  1.00 79.75           C  
ATOM     17  HA2 GLY A   2      -6.108  -2.983   7.764  1.00 79.75           H  
ATOM     18  HA3 GLY A   2      -5.508  -2.631   6.134  1.00 79.75           H  
ATOM     19  C   GLY A   2      -4.284  -1.846   7.697  1.00 79.75           C  
ATOM     20  O   GLY A   2      -3.681  -0.882   7.231  1.00 79.75           O  
ATOM     21  N   THR A   3      -3.812  -2.557   8.716  1.00 84.31           N  
ATOM     22  H   THR A   3      -4.311  -3.370   9.047  1.00 84.31           H  
ATOM     23  CA  THR A   3      -2.426  -2.401   9.153  1.00 84.31           C  
ATOM     24  HA  THR A   3      -2.225  -1.344   9.329  1.00 84.31           H  
ATOM     25  C   THR A   3      -1.548  -2.878   8.003  1.00 84.31           C  
ATOM     26  CB  THR A   3      -2.138  -3.160  10.459  1.00 84.31           C  
ATOM     27  HB  THR A   3      -1.097  -3.001  10.740  1.00 84.31           H  
ATOM     28  O   THR A   3      -1.723  -3.987   7.496  1.00 84.31           O  
ATOM     29  CG2 THR A   3      -3.047  -2.685  11.594  1.00 84.31           C  
ATOM     30 HG21 THR A   3      -4.088  -2.926  11.381  1.00 84.31           H  
ATOM     31 HG22 THR A   3      -2.945  -1.607  11.718  1.00 84.31           H  
ATOM     32 HG23 THR A   3      -2.753  -3.172  12.525  1.00 84.31           H  
ATOM     33  OG1 THR A   3      -2.379  -4.537  10.328  1.00 84.31           O  
ATOM     34  HG1 THR A   3      -2.039  -4.979  11.110  1.00 84.31           H  
ATOM     35  N   LEU A   4      -0.656  -2.018   7.512  1.00 83.94           N  
ATOM     36  H   LEU A   4      -0.572  -1.090   7.903  1.00 83.94           H  
ATOM     37  CA  LEU A   4       0.271  -2.435   6.471  1.00 83.94           C  
ATOM     38  HA  LEU A   4      -0.325  -2.854   5.661  1.00 83.94           H  
ATOM     39  C   LEU A   4       1.189  -3.508   7.085  1.00 83.94           C  
ATOM     40  CB  LEU A   4       1.040  -1.227   5.918  1.00 83.94           C  
ATOM     41  HB2 LEU A   4       1.699  -0.851   6.701  1.00 83.94           H  
ATOM     42  HB3 LEU A   4       0.331  -0.438   5.666  1.00 83.94           H  
ATOM     43  O   LEU A   4       1.789  -3.252   8.134  1.00 83.94           O  
ATOM     44  CG  LEU A   4       1.877  -1.552   4.666  1.00 83.94           C  
ATOM     45  HG  LEU A   4       2.531  -2.400   4.871  1.00 83.94           H  
ATOM     46  CD1 LEU A   4       1.013  -1.851   3.437  1.00 83.94           C  
ATOM     47 HD11 LEU A   4       1.654  -1.996   2.568  1.00 83.94           H  
ATOM     48 HD12 LEU A   4       0.426  -2.757   3.587  1.00 83.94           H  
ATOM     49 HD13 LEU A   4       0.336  -1.019   3.241  1.00 83.94           H  
ATOM     50  CD2 LEU A   4       2.739  -0.348   4.298  1.00 83.94           C  
ATOM     51 HD21 LEU A   4       2.119   0.449   3.886  1.00 83.94           H  
ATOM     52 HD22 LEU A   4       3.235   0.043   5.187  1.00 83.94           H  
ATOM     53 HD23 LEU A   4       3.487  -0.638   3.561  1.00 83.94           H  
ATOM     54  N   PRO A   5       1.288  -4.706   6.488  1.00 91.12           N  
ATOM     55  CA  PRO A   5       2.145  -5.755   7.006  1.00 91.12           C  
ATOM     56  HA  PRO A   5       1.753  -6.080   7.969  1.00 91.12           H  
ATOM     57  C   PRO A   5       3.583  -5.262   7.160  1.00 91.12           C  
ATOM     58  CB  PRO A   5       2.042  -6.896   5.999  1.00 91.12           C  
ATOM     59  HB2 PRO A   5       2.818  -6.789   5.241  1.00 91.12           H  
ATOM     60  HB3 PRO A   5       2.101  -7.862   6.499  1.00 91.12           H  
ATOM     61  O   PRO A   5       4.134  -4.637   6.254  1.00 91.12           O  
ATOM     62  CG  PRO A   5       0.682  -6.692   5.342  1.00 91.12           C  
ATOM     63  HG2 PRO A   5       0.645  -7.108   4.335  1.00 91.12           H  
ATOM     64  HG3 PRO A   5      -0.092  -7.139   5.965  1.00 91.12           H  
ATOM     65  CD  PRO A   5       0.522  -5.178   5.348  1.00 91.12           C  
ATOM     66  HD2 PRO A   5      -0.537  -4.932   5.434  1.00 91.12           H  
ATOM     67  HD3 PRO A   5       0.935  -4.745   4.436  1.00 91.12           H  
ATOM     68  N   ALA A   6       4.213  -5.576   8.292  1.00 91.00           N  
ATOM     69  H   ALA A   6       3.689  -6.019   9.033  1.00 91.00           H  
ATOM     70  CA  ALA A   6       5.573  -5.124   8.582  1.00 91.00           C  
ATOM     71  HA  ALA A   6       5.572  -4.037   8.654  1.00 91.00           H  
ATOM     72  C   ALA A   6       6.568  -5.512   7.473  1.00 91.00           C  
ATOM     73  CB  ALA A   6       5.995  -5.704   9.935  1.00 91.00           C  
ATOM     74  HB1 ALA A   6       6.000  -6.793   9.898  1.00 91.00           H  
ATOM     75  HB2 ALA A   6       5.310  -5.370  10.714  1.00 91.00           H  
ATOM     76  HB3 ALA A   6       6.998  -5.355  10.182  1.00 91.00           H  
ATOM     77  O   ALA A   6       7.440  -4.721   7.130  1.00 91.00           O  
ATOM     78  N   HIS A   7       6.394  -6.684   6.849  1.00 89.06           N  
ATOM     79  H   HIS A   7       5.637  -7.284   7.143  1.00 89.06           H  
ATOM     80  CA  HIS A   7       7.240  -7.121   5.736  1.00 89.06           C  
ATOM     81  HA  HIS A   7       8.277  -7.104   6.070  1.00 89.06           H  
ATOM     82  C   HIS A   7       7.158  -6.194   4.512  1.00 89.06           C  
ATOM     83  CB  HIS A   7       6.897  -8.568   5.357  1.00 89.06           C  
ATOM     84  HB2 HIS A   7       7.608  -8.903   4.601  1.00 89.06           H  
ATOM     85  HB3 HIS A   7       7.031  -9.205   6.231  1.00 89.06           H  
ATOM     86  O   HIS A   7       8.160  -6.022   3.826  1.00 89.06           O  
ATOM     87  CG  HIS A   7       5.501  -8.766   4.814  1.00 89.06           C  
ATOM     88  CD2 HIS A   7       5.091  -8.568   3.522  1.00 89.06           C  
ATOM     89  HD2 HIS A   7       5.705  -8.218   2.705  1.00 89.06           H  
ATOM     90  ND1 HIS A   7       4.420  -9.258   5.510  1.00 89.06           N  
ATOM     91  HD1 HIS A   7       4.442  -9.658   6.437  1.00 89.06           H  
ATOM     92  CE1 HIS A   7       3.389  -9.360   4.652  1.00 89.06           C  
ATOM     93  HE1 HIS A   7       2.418  -9.771   4.888  1.00 89.06           H  
ATOM     94  NE2 HIS A   7       3.740  -8.913   3.441  1.00 89.06           N  
ATOM     95  N   LEU A   8       6.009  -5.558   4.255  1.00 92.12           N  
ATOM     96  H   LEU A   8       5.236  -5.670   4.895  1.00 92.12           H  
ATOM     97  CA  LEU A   8       5.861  -4.579   3.176  1.00 92.12           C  
ATOM     98  HA  LEU A   8       6.339  -4.969   2.277  1.00 92.12           H  
ATOM     99  C   LEU A   8       6.586  -3.275   3.513  1.00 92.12           C  
ATOM    100  CB  LEU A   8       4.366  -4.330   2.888  1.00 92.12           C  
ATOM    101  HB2 LEU A   8       3.800  -4.376   3.818  1.00 92.12           H  
ATOM    102  HB3 LEU A   8       4.238  -3.326   2.485  1.00 92.12           H  
ATOM    103  O   LEU A   8       7.283  -2.735   2.661  1.00 92.12           O  
ATOM    104  CG  LEU A   8       3.778  -5.332   1.882  1.00 92.12           C  
ATOM    105  HG  LEU A   8       4.144  -6.334   2.105  1.00 92.12           H  
ATOM    106  CD1 LEU A   8       2.255  -5.345   1.965  1.00 92.12           C  
ATOM    107 HD11 LEU A   8       1.851  -5.979   1.176  1.00 92.12           H  
ATOM    108 HD12 LEU A   8       1.856  -4.336   1.860  1.00 92.12           H  
ATOM    109 HD13 LEU A   8       1.966  -5.780   2.922  1.00 92.12           H  
ATOM    110  CD2 LEU A   8       4.167  -4.967   0.450  1.00 92.12           C  
ATOM    111 HD21 LEU A   8       5.252  -4.956   0.341  1.00 92.12           H  
ATOM    112 HD22 LEU A   8       3.773  -3.985   0.188  1.00 92.12           H  
ATOM    113 HD23 LEU A   8       3.764  -5.709  -0.240  1.00 92.12           H  
ATOM    114  N   VAL A   9       6.477  -2.799   4.757  1.00 91.31           N  
ATOM    115  H   VAL A   9       5.894  -3.304   5.408  1.00 91.31           H  
ATOM    116  CA  VAL A   9       7.196  -1.597   5.221  1.00 91.31           C  
ATOM    117  HA  VAL A   9       6.954  -0.763   4.562  1.00 91.31           H  
ATOM    118  C   VAL A   9       8.708  -1.811   5.153  1.00 91.31           C  
ATOM    119  CB  VAL A   9       6.797  -1.222   6.661  1.00 91.31           C  
ATOM    120  HB  VAL A   9       7.037  -2.049   7.330  1.00 91.31           H  
ATOM    121  O   VAL A   9       9.434  -0.959   4.645  1.00 91.31           O  
ATOM    122  CG1 VAL A   9       7.535   0.033   7.149  1.00 91.31           C  
ATOM    123 HG11 VAL A   9       7.176   0.314   8.139  1.00 91.31           H  
ATOM    124 HG12 VAL A   9       7.368   0.860   6.459  1.00 91.31           H  
ATOM    125 HG13 VAL A   9       8.605  -0.158   7.222  1.00 91.31           H  
ATOM    126  CG2 VAL A   9       5.301  -0.930   6.780  1.00 91.31           C  
ATOM    127 HG21 VAL A   9       4.706  -1.759   6.398  1.00 91.31           H  
ATOM    128 HG22 VAL A   9       5.079  -0.017   6.227  1.00 91.31           H  
ATOM    129 HG23 VAL A   9       5.040  -0.778   7.828  1.00 91.31           H  
ATOM    130  N   ILE A  10       9.178  -2.963   5.639  1.00 93.94           N  
ATOM    131  H   ILE A  10       8.522  -3.607   6.057  1.00 93.94           H  
ATOM    132  CA  ILE A  10      10.596  -3.328   5.626  1.00 93.94           C  
ATOM    133  HA  ILE A  10      11.170  -2.517   6.074  1.00 93.94           H  
ATOM    134  C   ILE A  10      11.081  -3.472   4.181  1.00 93.94           C  
ATOM    135  CB  ILE A  10      10.835  -4.607   6.462  1.00 93.94           C  
ATOM    136  HB  ILE A  10      10.182  -5.391   6.080  1.00 93.94           H  
ATOM    137  O   ILE A  10      12.061  -2.833   3.816  1.00 93.94           O  
ATOM    138  CG1 ILE A  10      10.507  -4.360   7.955  1.00 93.94           C  
ATOM    139 HG12 ILE A  10       9.587  -3.784   8.052  1.00 93.94           H  
ATOM    140 HG13 ILE A  10      11.301  -3.768   8.409  1.00 93.94           H  
ATOM    141  CG2 ILE A  10      12.295  -5.082   6.333  1.00 93.94           C  
ATOM    142 HG21 ILE A  10      12.527  -5.342   5.300  1.00 93.94           H  
ATOM    143 HG22 ILE A  10      12.978  -4.298   6.660  1.00 93.94           H  
ATOM    144 HG23 ILE A  10      12.463  -5.975   6.935  1.00 93.94           H  
ATOM    145  CD1 ILE A  10      10.324  -5.655   8.759  1.00 93.94           C  
ATOM    146 HD11 ILE A  10      11.269  -6.193   8.838  1.00 93.94           H  
ATOM    147 HD12 ILE A  10       9.982  -5.408   9.764  1.00 93.94           H  
ATOM    148 HD13 ILE A  10       9.581  -6.291   8.280  1.00 93.94           H  
ATOM    149  N   GLY A  11      10.364  -4.236   3.348  1.00 95.44           N  
ATOM    150  H   GLY A  11       9.560  -4.730   3.709  1.00 95.44           H  
ATOM    151  CA  GLY A  11      10.709  -4.456   1.942  1.00 95.44           C  
ATOM    152  HA2 GLY A  11       9.952  -5.100   1.493  1.00 95.44           H  
ATOM    153  HA3 GLY A  11      11.673  -4.961   1.878  1.00 95.44           H  
ATOM    154  C   GLY A  11      10.768  -3.162   1.129  1.00 95.44           C  
ATOM    155  O   GLY A  11      11.709  -2.949   0.367  1.00 95.44           O  
ATOM    156  N   LEU A  12       9.816  -2.252   1.344  1.00 94.25           N  
ATOM    157  H   LEU A  12       9.053  -2.483   1.964  1.00 94.25           H  
ATOM    158  CA  LEU A  12       9.824  -0.926   0.729  1.00 94.25           C  
ATOM    159  HA  LEU A  12       9.912  -1.045  -0.351  1.00 94.25           H  
ATOM    160  C   LEU A  12      11.024  -0.099   1.211  1.00 94.25           C  
ATOM    161  CB  LEU A  12       8.491  -0.235   1.063  1.00 94.25           C  
ATOM    162  HB2 LEU A  12       8.446  -0.074   2.140  1.00 94.25           H  
ATOM    163  HB3 LEU A  12       7.668  -0.895   0.789  1.00 94.25           H  
ATOM    164  O   LEU A  12      11.731   0.500   0.408  1.00 94.25           O  
ATOM    165  CG  LEU A  12       8.288   1.113   0.350  1.00 94.25           C  
ATOM    166  HG  LEU A  12       9.162   1.749   0.496  1.00 94.25           H  
ATOM    167  CD1 LEU A  12       8.041   0.927  -1.148  1.00 94.25           C  
ATOM    168 HD11 LEU A  12       7.856   1.897  -1.608  1.00 94.25           H  
ATOM    169 HD12 LEU A  12       7.184   0.276  -1.317  1.00 94.25           H  
ATOM    170 HD13 LEU A  12       8.926   0.500  -1.621  1.00 94.25           H  
ATOM    171  CD2 LEU A  12       7.078   1.825   0.955  1.00 94.25           C  
ATOM    172 HD21 LEU A  12       6.184   1.213   0.833  1.00 94.25           H  
ATOM    173 HD22 LEU A  12       7.253   2.007   2.015  1.00 94.25           H  
ATOM    174 HD23 LEU A  12       6.933   2.783   0.456  1.00 94.25           H  
ATOM    175  N   GLY A  13      11.298  -0.116   2.517  1.00 94.25           N  
ATOM    176  H   GLY A  13      10.687  -0.639   3.127  1.00 94.25           H  
ATOM    177  CA  GLY A  13      12.432   0.583   3.116  1.00 94.25           C  
ATOM    178  HA2 GLY A  13      12.395   1.633   2.825  1.00 94.25           H  
ATOM    179  HA3 GLY A  13      12.341   0.514   4.200  1.00 94.25           H  
ATOM    180  C   GLY A  13      13.804   0.028   2.720  1.00 94.25           C  
ATOM    181  O   GLY A  13      14.794   0.739   2.893  1.00 94.25           O  
ATOM    182  N   THR A  14      13.874  -1.212   2.223  1.00 91.44           N  
ATOM    183  H   THR A  14      13.048  -1.791   2.278  1.00 91.44           H  
ATOM    184  CA  THR A  14      15.074  -1.801   1.610  1.00 91.44           C  
ATOM    185  HA  THR A  14      15.964  -1.327   2.023  1.00 91.44           H  
ATOM    186  C   THR A  14      15.141  -1.578   0.106  1.00 91.44           C  
ATOM    187  CB  THR A  14      15.190  -3.311   1.870  1.00 91.44           C  
ATOM    188  HB  THR A  14      16.023  -3.703   1.287  1.00 91.44           H  
ATOM    189  O   THR A  14      16.230  -1.461  -0.419  1.00 91.44           O  
ATOM    190  CG2 THR A  14      15.454  -3.611   3.344  1.00 91.44           C  
ATOM    191 HG21 THR A  14      14.618  -3.275   3.957  1.00 91.44           H  
ATOM    192 HG22 THR A  14      15.585  -4.685   3.473  1.00 91.44           H  
ATOM    193 HG23 THR A  14      16.366  -3.104   3.661  1.00 91.44           H  
ATOM    194  OG1 THR A  14      14.021  -4.018   1.524  1.00 91.44           O  
ATOM    195  HG1 THR A  14      13.627  -3.639   0.735  1.00 91.44           H  
ATOM    196  N   ALA A  15      14.008  -1.515  -0.597  1.00 90.62           N  
ATOM    197  H   ALA A  15      13.121  -1.647  -0.133  1.00 90.62           H  
ATOM    198  CA  ALA A  15      13.994  -1.261  -2.038  1.00 90.62           C  
ATOM    199  HA  ALA A  15      14.777  -1.851  -2.513  1.00 90.62           H  
ATOM    200  C   ALA A  15      14.272   0.214  -2.372  1.00 90.62           C  
ATOM    201  CB  ALA A  15      12.637  -1.708  -2.591  1.00 90.62           C  
ATOM    202  HB1 ALA A  15      12.480  -2.766  -2.378  1.00 90.62           H  
ATOM    203  HB2 ALA A  15      11.838  -1.123  -2.137  1.00 90.62           H  
ATOM    204  HB3 ALA A  15      12.621  -1.559  -3.671  1.00 90.62           H  
ATOM    205  O   ALA A  15      14.813   0.520  -3.429  1.00 90.62           O  
ATOM    206  N   CYS A  16      13.889   1.131  -1.480  1.00 90.31           N  
ATOM    207  H   CYS A  16      13.331   0.827  -0.695  1.00 90.31           H  
ATOM    208  CA  CYS A  16      14.161   2.561  -1.619  1.00 90.31           C  
ATOM    209  HA  CYS A  16      14.138   2.829  -2.675  1.00 90.31           H  
ATOM    210  C   CYS A  16      15.544   2.990  -1.105  1.00 90.31           C  
ATOM    211  CB  CYS A  16      13.068   3.351  -0.881  1.00 90.31           C  
ATOM    212  HB2 CYS A  16      12.988   2.997   0.147  1.00 90.31           H  
ATOM    213  HB3 CYS A  16      13.347   4.405  -0.867  1.00 90.31           H  
ATOM    214  O   CYS A  16      15.878   4.166  -1.238  1.00 90.31           O  
ATOM    215  SG  CYS A  16      11.463   3.195  -1.713  1.00 90.31           S  
ATOM    216  HG  CYS A  16      11.888   3.546  -2.930  1.00 90.31           H  
ATOM    217  N   ARG A  17      16.300   2.095  -0.465  1.00 82.06           N  
ATOM    218  H   ARG A  17      16.093   1.114  -0.590  1.00 82.06           H  
ATOM    219  CA  ARG A  17      17.609   2.390   0.123  1.00 82.06           C  
ATOM    220  HA  ARG A  17      17.829   3.454   0.040  1.00 82.06           H  
ATOM    221  C   ARG A  17      18.690   1.680  -0.669  1.00 82.06           C  
ATOM    222  CB  ARG A  17      17.601   1.962   1.590  1.00 82.06           C  
ATOM    223  HB2 ARG A  17      17.706   0.879   1.647  1.00 82.06           H  
ATOM    224  HB3 ARG A  17      16.636   2.248   2.006  1.00 82.06           H  
ATOM    225  O   ARG A  17      19.713   2.339  -0.932  1.00 82.06           O  
ATOM    226  CG  ARG A  17      18.696   2.648   2.420  1.00 82.06           C  
ATOM    227  HG2 ARG A  17      19.659   2.549   1.920  1.00 82.06           H  
ATOM    228  HG3 ARG A  17      18.457   3.708   2.509  1.00 82.06           H  
ATOM    229  CD  ARG A  17      18.804   2.031   3.824  1.00 82.06           C  
ATOM    230  HD2 ARG A  17      19.406   2.679   4.460  1.00 82.06           H  
ATOM    231  HD3 ARG A  17      19.326   1.078   3.731  1.00 82.06           H  
ATOM    232  NE  ARG A  17      17.479   1.772   4.416  1.00 82.06           N  
ATOM    233  HE  ARG A  17      16.969   1.013   3.988  1.00 82.06           H  
ATOM    234  NH1 ARG A  17      17.255   3.640   5.736  1.00 82.06           N  
ATOM    235 HH11 ARG A  17      18.200   3.901   5.494  1.00 82.06           H  
ATOM    236 HH12 ARG A  17      16.673   4.243   6.301  1.00 82.06           H  
ATOM    237  NH2 ARG A  17      15.545   2.220   5.465  1.00 82.06           N  
ATOM    238 HH21 ARG A  17      14.959   2.812   6.037  1.00 82.06           H  
ATOM    239 HH22 ARG A  17      15.142   1.503   4.879  1.00 82.06           H  
ATOM    240  CZ  ARG A  17      16.777   2.546   5.212  1.00 82.06           C  
ATOM    241  OXT ARG A  17      18.468   0.483  -0.925  1.00 82.06           O  
TER     242      ARG A  17                                                       
END
