# Supplementary material for: Unveiling the Bioactive Potential of the Invasive Jellyfish Phyllorhiza punctata Through Integrative Transcriptomic and Proteomic Analyses
Source: Biomolecules. 2025 Aug 4;15(8):1121. doi: 10.3390/biom15081121 (PMC12383608; doi:10.3390/biom15081121)
Supplement: Supplementary file 1 [file biomolecules-15-01121-s001.zip › Suplementary Material/FileS3/Alphafold2/XP_065064618_5085_relaxed_rank_001_alphafold2_ptm_model_1_seed_000.pdb]

ATOM      1  N   GLY A   1       9.304   7.508  -6.451  1.00 64.25           N  
ATOM      2  H   GLY A   1       9.141   8.258  -7.108  1.00 64.25           H  
ATOM      3  H2  GLY A   1      10.153   7.696  -5.938  1.00 64.25           H  
ATOM      4  H3  GLY A   1       9.414   6.646  -6.965  1.00 64.25           H  
ATOM      5  CA  GLY A   1       8.158   7.390  -5.529  1.00 64.25           C  
ATOM      6  HA2 GLY A   1       8.023   8.316  -4.970  1.00 64.25           H  
ATOM      7  HA3 GLY A   1       7.251   7.184  -6.097  1.00 64.25           H  
ATOM      8  C   GLY A   1       8.368   6.247  -4.559  1.00 64.25           C  
ATOM      9  O   GLY A   1       7.718   5.226  -4.699  1.00 64.25           O  
ATOM     10  N   PHE A   2       9.283   6.408  -3.599  1.00 64.75           N  
ATOM     11  H   PHE A   2       9.724   7.306  -3.465  1.00 64.75           H  
ATOM     12  CA  PHE A   2       9.705   5.359  -2.657  1.00 64.75           C  
ATOM     13  HA  PHE A   2       9.250   4.412  -2.949  1.00 64.75           H  
ATOM     14  C   PHE A   2       9.187   5.679  -1.239  1.00 64.75           C  
ATOM     15  CB  PHE A   2      11.237   5.180  -2.765  1.00 64.75           C  
ATOM     16  HB2 PHE A   2      11.748   5.794  -2.023  1.00 64.75           H  
ATOM     17  HB3 PHE A   2      11.570   5.547  -3.735  1.00 64.75           H  
ATOM     18  O   PHE A   2       9.956   5.800  -0.296  1.00 64.75           O  
ATOM     19  CG  PHE A   2      11.717   3.744  -2.655  1.00 64.75           C  
ATOM     20  CD1 PHE A   2      12.043   3.184  -1.405  1.00 64.75           C  
ATOM     21  HD1 PHE A   2      11.941   3.770  -0.504  1.00 64.75           H  
ATOM     22  CD2 PHE A   2      11.863   2.971  -3.824  1.00 64.75           C  
ATOM     23  HD2 PHE A   2      11.623   3.389  -4.790  1.00 64.75           H  
ATOM     24  CE1 PHE A   2      12.516   1.860  -1.329  1.00 64.75           C  
ATOM     25  HE1 PHE A   2      12.774   1.433  -0.371  1.00 64.75           H  
ATOM     26  CE2 PHE A   2      12.336   1.650  -3.747  1.00 64.75           C  
ATOM     27  HE2 PHE A   2      12.453   1.059  -4.643  1.00 64.75           H  
ATOM     28  CZ  PHE A   2      12.664   1.095  -2.499  1.00 64.75           C  
ATOM     29  HZ  PHE A   2      13.031   0.081  -2.437  1.00 64.75           H  
ATOM     30  N   GLY A   3       7.877   5.937  -1.117  1.00 71.25           N  
ATOM     31  H   GLY A   3       7.297   5.851  -1.940  1.00 71.25           H  
ATOM     32  CA  GLY A   3       7.246   6.407   0.130  1.00 71.25           C  
ATOM     33  HA2 GLY A   3       7.157   7.493   0.098  1.00 71.25           H  
ATOM     34  HA3 GLY A   3       7.876   6.151   0.981  1.00 71.25           H  
ATOM     35  C   GLY A   3       5.854   5.828   0.412  1.00 71.25           C  
ATOM     36  O   GLY A   3       5.134   6.366   1.240  1.00 71.25           O  
ATOM     37  N   GLY A   4       5.445   4.766  -0.291  1.00 71.88           N  
ATOM     38  H   GLY A   4       6.091   4.330  -0.934  1.00 71.88           H  
ATOM     39  CA  GLY A   4       4.041   4.327  -0.317  1.00 71.88           C  
ATOM     40  HA2 GLY A   4       3.817   3.950  -1.315  1.00 71.88           H  
ATOM     41  HA3 GLY A   4       3.389   5.183  -0.143  1.00 71.88           H  
ATOM     42  C   GLY A   4       3.627   3.237   0.676  1.00 71.88           C  
ATOM     43  O   GLY A   4       2.444   2.943   0.762  1.00 71.88           O  
ATOM     44  N   ILE A   5       4.552   2.620   1.416  1.00 72.56           N  
ATOM     45  H   ILE A   5       5.521   2.877   1.287  1.00 72.56           H  
ATOM     46  CA  ILE A   5       4.233   1.439   2.251  1.00 72.56           C  
ATOM     47  HA  ILE A   5       3.151   1.313   2.290  1.00 72.56           H  
ATOM     48  C   ILE A   5       4.622   1.576   3.727  1.00 72.56           C  
ATOM     49  CB  ILE A   5       4.786   0.144   1.618  1.00 72.56           C  
ATOM     50  HB  ILE A   5       4.635  -0.671   2.326  1.00 72.56           H  
ATOM     51  O   ILE A   5       4.347   0.685   4.521  1.00 72.56           O  
ATOM     52  CG1 ILE A   5       6.299   0.259   1.326  1.00 72.56           C  
ATOM     53 HG12 ILE A   5       6.800   0.654   2.209  1.00 72.56           H  
ATOM     54 HG13 ILE A   5       6.469   0.948   0.498  1.00 72.56           H  
ATOM     55  CG2 ILE A   5       3.974  -0.202   0.355  1.00 72.56           C  
ATOM     56 HG21 ILE A   5       2.913  -0.245   0.601  1.00 72.56           H  
ATOM     57 HG22 ILE A   5       4.126   0.546  -0.424  1.00 72.56           H  
ATOM     58 HG23 ILE A   5       4.267  -1.180  -0.026  1.00 72.56           H  
ATOM     59  CD1 ILE A   5       6.953  -1.084   0.986  1.00 72.56           C  
ATOM     60 HD11 ILE A   5       6.551  -1.482   0.054  1.00 72.56           H  
ATOM     61 HD12 ILE A   5       6.778  -1.796   1.793  1.00 72.56           H  
ATOM     62 HD13 ILE A   5       8.027  -0.941   0.870  1.00 72.56           H  
ATOM     63  N   TYR A   6       5.193   2.713   4.127  1.00 75.88           N  
ATOM     64  H   TYR A   6       5.336   3.448   3.449  1.00 75.88           H  
ATOM     65  CA  TYR A   6       5.594   2.963   5.517  1.00 75.88           C  
ATOM     66  HA  TYR A   6       5.838   2.007   5.980  1.00 75.88           H  
ATOM     67  C   TYR A   6       4.474   3.547   6.406  1.00 75.88           C  
ATOM     68  CB  TYR A   6       6.890   3.793   5.528  1.00 75.88           C  
ATOM     69  HB2 TYR A   6       6.850   4.557   4.752  1.00 75.88           H  
ATOM     70  HB3 TYR A   6       6.980   4.318   6.479  1.00 75.88           H  
ATOM     71  O   TYR A   6       4.744   3.919   7.543  1.00 75.88           O  
ATOM     72  CG  TYR A   6       8.137   2.946   5.359  1.00 75.88           C  
ATOM     73  CD1 TYR A   6       8.777   2.427   6.502  1.00 75.88           C  
ATOM     74  HD1 TYR A   6       8.380   2.641   7.483  1.00 75.88           H  
ATOM     75  CD2 TYR A   6       8.646   2.657   4.078  1.00 75.88           C  
ATOM     76  HD2 TYR A   6       8.160   3.055   3.199  1.00 75.88           H  
ATOM     77  CE1 TYR A   6       9.929   1.628   6.371  1.00 75.88           C  
ATOM     78  HE1 TYR A   6      10.416   1.233   7.250  1.00 75.88           H  
ATOM     79  CE2 TYR A   6       9.796   1.854   3.942  1.00 75.88           C  
ATOM     80  HE2 TYR A   6      10.201   1.628   2.966  1.00 75.88           H  
ATOM     81  OH  TYR A   6      11.554   0.576   4.947  1.00 75.88           O  
ATOM     82  HH  TYR A   6      11.897   0.278   5.793  1.00 75.88           H  
ATOM     83  CZ  TYR A   6      10.441   1.342   5.087  1.00 75.88           C  
ATOM     84  N   GLY A   7       3.227   3.625   5.919  1.00 68.25           N  
ATOM     85  H   GLY A   7       3.065   3.288   4.980  1.00 68.25           H  
ATOM     86  CA  GLY A   7       2.114   4.292   6.618  1.00 68.25           C  
ATOM     87  HA2 GLY A   7       2.430   4.602   7.614  1.00 68.25           H  
ATOM     88  HA3 GLY A   7       1.853   5.195   6.066  1.00 68.25           H  
ATOM     89  C   GLY A   7       0.823   3.482   6.800  1.00 68.25           C  
ATOM     90  O   GLY A   7      -0.163   4.049   7.246  1.00 68.25           O  
ATOM     91  N   VAL A   8       0.790   2.190   6.447  1.00 70.31           N  
ATOM     92  H   VAL A   8       1.638   1.763   6.105  1.00 70.31           H  
ATOM     93  CA  VAL A   8      -0.458   1.383   6.432  1.00 70.31           C  
ATOM     94  HA  VAL A   8      -1.309   2.059   6.508  1.00 70.31           H  
ATOM     95  C   VAL A   8      -0.599   0.462   7.659  1.00 70.31           C  
ATOM     96  CB  VAL A   8      -0.605   0.664   5.065  1.00 70.31           C  
ATOM     97  HB  VAL A   8       0.299   0.083   4.879  1.00 70.31           H  
ATOM     98  O   VAL A   8      -1.583  -0.257   7.785  1.00 70.31           O  
ATOM     99  CG1 VAL A   8      -1.811  -0.274   4.915  1.00 70.31           C  
ATOM    100 HG11 VAL A   8      -1.920  -0.594   3.878  1.00 70.31           H  
ATOM    101 HG12 VAL A   8      -1.669  -1.172   5.517  1.00 70.31           H  
ATOM    102 HG13 VAL A   8      -2.722   0.235   5.232  1.00 70.31           H  
ATOM    103  CG2 VAL A   8      -0.746   1.710   3.946  1.00 70.31           C  
ATOM    104 HG21 VAL A   8      -0.828   1.216   2.978  1.00 70.31           H  
ATOM    105 HG22 VAL A   8      -1.638   2.314   4.113  1.00 70.31           H  
ATOM    106 HG23 VAL A   8       0.126   2.364   3.914  1.00 70.31           H  
ATOM    107  N   GLY A   9       0.353   0.479   8.598  1.00 75.50           N  
ATOM    108  H   GLY A   9       1.110   1.143   8.518  1.00 75.50           H  
ATOM    109  CA  GLY A   9       0.375  -0.515   9.681  1.00 75.50           C  
ATOM    110  HA2 GLY A   9      -0.649  -0.783   9.944  1.00 75.50           H  
ATOM    111  HA3 GLY A   9       0.871  -1.417   9.322  1.00 75.50           H  
ATOM    112  C   GLY A   9       1.043  -0.098  10.988  1.00 75.50           C  
ATOM    113  O   GLY A   9       1.540  -0.972  11.693  1.00 75.50           O  
ATOM    114  N   LYS A  10       1.085   1.196  11.311  1.00 60.84           N  
ATOM    115  H   LYS A  10       0.528   1.847  10.776  1.00 60.84           H  
ATOM    116  CA  LYS A  10       1.492   1.691  12.633  1.00 60.84           C  
ATOM    117  HA  LYS A  10       1.541   0.855  13.331  1.00 60.84           H  
ATOM    118  C   LYS A  10       0.421   2.607  13.203  1.00 60.84           C  
ATOM    119  CB  LYS A  10       2.870   2.364  12.559  1.00 60.84           C  
ATOM    120  HB2 LYS A  10       2.801   3.277  11.967  1.00 60.84           H  
ATOM    121  HB3 LYS A  10       3.564   1.676  12.077  1.00 60.84           H  
ATOM    122  O   LYS A  10      -0.197   3.320  12.384  1.00 60.84           O  
ATOM    123  CG  LYS A  10       3.381   2.691  13.969  1.00 60.84           C  
ATOM    124  HG2 LYS A  10       2.769   3.481  14.406  1.00 60.84           H  
ATOM    125  HG3 LYS A  10       3.301   1.800  14.591  1.00 60.84           H  
ATOM    126  CD  LYS A  10       4.837   3.151  13.948  1.00 60.84           C  
ATOM    127  HD2 LYS A  10       5.444   2.370  13.491  1.00 60.84           H  
ATOM    128  HD3 LYS A  10       4.923   4.069  13.367  1.00 60.84           H  
ATOM    129  CE  LYS A  10       5.284   3.388  15.393  1.00 60.84           C  
ATOM    130  HE2 LYS A  10       4.753   4.257  15.780  1.00 60.84           H  
ATOM    131  HE3 LYS A  10       4.979   2.527  15.987  1.00 60.84           H  
ATOM    132  NZ  LYS A  10       6.751   3.573  15.484  1.00 60.84           N  
ATOM    133  HZ1 LYS A  10       7.224   2.749  15.141  1.00 60.84           H  
ATOM    134  HZ2 LYS A  10       7.020   3.729  16.445  1.00 60.84           H  
ATOM    135  HZ3 LYS A  10       7.031   4.370  14.931  1.00 60.84           H  
ATOM    136  OXT LYS A  10       0.293   2.574  14.442  1.00 60.84           O  
TER     137      LYS A  10                                                       
END
