# Supplementary material for: Unveiling the Bioactive Potential of the Invasive Jellyfish Phyllorhiza punctata Through Integrative Transcriptomic and Proteomic Analyses
Source: Biomolecules. 2025 Aug 4;15(8):1121. doi: 10.3390/biom15081121 (PMC12383608; doi:10.3390/biom15081121)
Supplement: Supplementary file 1 [file biomolecules-15-01121-s001.zip › Suplementary Material/FileS3/Alphafold2/XP_065064938_11926_relaxed_rank_001_alphafold2_ptm_model_3_seed_000.pdb]

ATOM      1  N   SER A   1       9.601  14.510  -8.092  1.00 68.50           N  
ATOM      2  H   SER A   1       9.718  14.445  -9.093  1.00 68.50           H  
ATOM      3  H2  SER A   1      10.173  13.801  -7.656  1.00 68.50           H  
ATOM      4  H3  SER A   1       9.888  15.418  -7.755  1.00 68.50           H  
ATOM      5  CA  SER A   1       8.205  14.224  -7.717  1.00 68.50           C  
ATOM      6  HA  SER A   1       7.535  14.951  -8.177  1.00 68.50           H  
ATOM      7  C   SER A   1       8.101  14.356  -6.214  1.00 68.50           C  
ATOM      8  CB  SER A   1       7.799  12.818  -8.164  1.00 68.50           C  
ATOM      9  HB2 SER A   1       6.920  12.490  -7.609  1.00 68.50           H  
ATOM     10  HB3 SER A   1       7.569  12.826  -9.229  1.00 68.50           H  
ATOM     11  O   SER A   1       8.985  13.894  -5.506  1.00 68.50           O  
ATOM     12  OG  SER A   1       8.880  11.941  -7.934  1.00 68.50           O  
ATOM     13  HG  SER A   1       8.558  11.038  -7.888  1.00 68.50           H  
ATOM     14  N   ILE A   2       7.094  15.083  -5.741  1.00 78.62           N  
ATOM     15  H   ILE A   2       6.386  15.428  -6.373  1.00 78.62           H  
ATOM     16  CA  ILE A   2       6.808  15.240  -4.313  1.00 78.62           C  
ATOM     17  HA  ILE A   2       7.662  15.702  -3.815  1.00 78.62           H  
ATOM     18  C   ILE A   2       6.625  13.848  -3.705  1.00 78.62           C  
ATOM     19  CB  ILE A   2       5.590  16.182  -4.177  1.00 78.62           C  
ATOM     20  HB  ILE A   2       4.920  15.994  -5.016  1.00 78.62           H  
ATOM     21  O   ILE A   2       5.828  13.052  -4.201  1.00 78.62           O  
ATOM     22  CG1 ILE A   2       6.094  17.645  -4.251  1.00 78.62           C  
ATOM     23 HG12 ILE A   2       6.246  18.036  -3.245  1.00 78.62           H  
ATOM     24 HG13 ILE A   2       7.054  17.690  -4.766  1.00 78.62           H  
ATOM     25  CG2 ILE A   2       4.764  15.966  -2.903  1.00 78.62           C  
ATOM     26 HG21 ILE A   2       5.396  16.051  -2.019  1.00 78.62           H  
ATOM     27 HG22 ILE A   2       3.969  16.709  -2.842  1.00 78.62           H  
ATOM     28 HG23 ILE A   2       4.300  14.979  -2.911  1.00 78.62           H  
ATOM     29  CD1 ILE A   2       5.138  18.565  -5.013  1.00 78.62           C  
ATOM     30 HD11 ILE A   2       5.038  18.222  -6.043  1.00 78.62           H  
ATOM     31 HD12 ILE A   2       5.532  19.581  -5.014  1.00 78.62           H  
ATOM     32 HD13 ILE A   2       4.158  18.564  -4.535  1.00 78.62           H  
ATOM     33  N   PHE A   3       7.448  13.542  -2.702  1.00 80.12           N  
ATOM     34  H   PHE A   3       8.083  14.251  -2.363  1.00 80.12           H  
ATOM     35  CA  PHE A   3       7.397  12.284  -1.970  1.00 80.12           C  
ATOM     36  HA  PHE A   3       7.624  11.477  -2.667  1.00 80.12           H  
ATOM     37  C   PHE A   3       5.985  12.091  -1.392  1.00 80.12           C  
ATOM     38  CB  PHE A   3       8.458  12.288  -0.858  1.00 80.12           C  
ATOM     39  HB2 PHE A   3       8.089  11.681  -0.031  1.00 80.12           H  
ATOM     40  HB3 PHE A   3       8.589  13.296  -0.466  1.00 80.12           H  
ATOM     41  O   PHE A   3       5.433  13.041  -0.831  1.00 80.12           O  
ATOM     42  CG  PHE A   3       9.802  11.724  -1.277  1.00 80.12           C  
ATOM     43  CD1 PHE A   3      10.117  10.389  -0.960  1.00 80.12           C  
ATOM     44  HD1 PHE A   3       9.406   9.775  -0.428  1.00 80.12           H  
ATOM     45  CD2 PHE A   3      10.740  12.517  -1.966  1.00 80.12           C  
ATOM     46  HD2 PHE A   3      10.506  13.542  -2.213  1.00 80.12           H  
ATOM     47  CE1 PHE A   3      11.365   9.851  -1.319  1.00 80.12           C  
ATOM     48  HE1 PHE A   3      11.605   8.830  -1.064  1.00 80.12           H  
ATOM     49  CE2 PHE A   3      11.990  11.978  -2.324  1.00 80.12           C  
ATOM     50  HE2 PHE A   3      12.714  12.590  -2.841  1.00 80.12           H  
ATOM     51  CZ  PHE A   3      12.302  10.646  -2.000  1.00 80.12           C  
ATOM     52  HZ  PHE A   3      13.264  10.234  -2.270  1.00 80.12           H  
ATOM     53  N   PRO A   4       5.378  10.902  -1.542  1.00 75.50           N  
ATOM     54  CA  PRO A   4       4.018  10.662  -1.086  1.00 75.50           C  
ATOM     55  HA  PRO A   4       3.357  11.423  -1.501  1.00 75.50           H  
ATOM     56  C   PRO A   4       3.954  10.720   0.441  1.00 75.50           C  
ATOM     57  CB  PRO A   4       3.620   9.299  -1.658  1.00 75.50           C  
ATOM     58  HB2 PRO A   4       3.148   9.440  -2.631  1.00 75.50           H  
ATOM     59  HB3 PRO A   4       2.954   8.752  -0.990  1.00 75.50           H  
ATOM     60  O   PRO A   4       4.669  10.004   1.142  1.00 75.50           O  
ATOM     61  CG  PRO A   4       4.956   8.581  -1.844  1.00 75.50           C  
ATOM     62  HG2 PRO A   4       5.248   8.106  -0.907  1.00 75.50           H  
ATOM     63  HG3 PRO A   4       4.910   7.845  -2.646  1.00 75.50           H  
ATOM     64  CD  PRO A   4       5.929   9.712  -2.167  1.00 75.50           C  
ATOM     65  HD2 PRO A   4       5.975   9.859  -3.246  1.00 75.50           H  
ATOM     66  HD3 PRO A   4       6.918   9.476  -1.773  1.00 75.50           H  
ATOM     67  N   LEU A   5       3.080  11.593   0.941  1.00 76.38           N  
ATOM     68  H   LEU A   5       2.552  12.159   0.293  1.00 76.38           H  
ATOM     69  CA  LEU A   5       2.739  11.698   2.351  1.00 76.38           C  
ATOM     70  HA  LEU A   5       3.663  11.738   2.927  1.00 76.38           H  
ATOM     71  C   LEU A   5       1.956  10.439   2.751  1.00 76.38           C  
ATOM     72  CB  LEU A   5       1.917  12.995   2.580  1.00 76.38           C  
ATOM     73  HB2 LEU A   5       0.887  12.727   2.815  1.00 76.38           H  
ATOM     74  HB3 LEU A   5       1.860  13.569   1.655  1.00 76.38           H  
ATOM     75  O   LEU A   5       0.790  10.290   2.397  1.00 76.38           O  
ATOM     76  CG  LEU A   5       2.459  13.903   3.702  1.00 76.38           C  
ATOM     77  HG  LEU A   5       3.167  13.352   4.320  1.00 76.38           H  
ATOM     78  CD1 LEU A   5       3.161  15.127   3.108  1.00 76.38           C  
ATOM     79 HD11 LEU A   5       2.452  15.729   2.539  1.00 76.38           H  
ATOM     80 HD12 LEU A   5       3.582  15.733   3.909  1.00 76.38           H  
ATOM     81 HD13 LEU A   5       3.967  14.801   2.450  1.00 76.38           H  
ATOM     82  CD2 LEU A   5       1.328  14.390   4.608  1.00 76.38           C  
ATOM     83 HD21 LEU A   5       0.593  14.949   4.028  1.00 76.38           H  
ATOM     84 HD22 LEU A   5       0.838  13.536   5.076  1.00 76.38           H  
ATOM     85 HD23 LEU A   5       1.731  15.031   5.393  1.00 76.38           H  
ATOM     86  N   PHE A   6       2.595   9.535   3.486  1.00 75.75           N  
ATOM     87  H   PHE A   6       3.589   9.646   3.628  1.00 75.75           H  
ATOM     88  CA  PHE A   6       1.907   8.504   4.257  1.00 75.75           C  
ATOM     89  HA  PHE A   6       0.832   8.546   4.080  1.00 75.75           H  
ATOM     90  C   PHE A   6       2.141   8.800   5.731  1.00 75.75           C  
ATOM     91  CB  PHE A   6       2.389   7.099   3.871  1.00 75.75           C  
ATOM     92  HB2 PHE A   6       2.197   6.424   4.705  1.00 75.75           H  
ATOM     93  HB3 PHE A   6       3.468   7.111   3.713  1.00 75.75           H  
ATOM     94  O   PHE A   6       3.164   8.417   6.292  1.00 75.75           O  
ATOM     95  CG  PHE A   6       1.701   6.519   2.655  1.00 75.75           C  
ATOM     96  CD1 PHE A   6       0.492   5.811   2.804  1.00 75.75           C  
ATOM     97  HD1 PHE A   6       0.047   5.700   3.781  1.00 75.75           H  
ATOM     98  CD2 PHE A   6       2.272   6.669   1.379  1.00 75.75           C  
ATOM     99  HD2 PHE A   6       3.194   7.220   1.264  1.00 75.75           H  
ATOM    100  CE1 PHE A   6      -0.138   5.247   1.681  1.00 75.75           C  
ATOM    101  HE1 PHE A   6      -1.067   4.708   1.798  1.00 75.75           H  
ATOM    102  CE2 PHE A   6       1.643   6.101   0.256  1.00 75.75           C  
ATOM    103  HE2 PHE A   6       2.083   6.215  -0.724  1.00 75.75           H  
ATOM    104  CZ  PHE A   6       0.440   5.389   0.408  1.00 75.75           C  
ATOM    105  HZ  PHE A   6      -0.044   4.955  -0.455  1.00 75.75           H  
ATOM    106  N   MET A   7       1.199   9.496   6.355  1.00 77.19           N  
ATOM    107  H   MET A   7       0.385   9.793   5.836  1.00 77.19           H  
ATOM    108  CA  MET A   7       1.051   9.475   7.805  1.00 77.19           C  
ATOM    109  HA  MET A   7       1.690   8.694   8.218  1.00 77.19           H  
ATOM    110  C   MET A   7      -0.395   9.077   8.087  1.00 77.19           C  
ATOM    111  CB  MET A   7       1.481  10.802   8.445  1.00 77.19           C  
ATOM    112  HB2 MET A   7       0.957  11.624   7.957  1.00 77.19           H  
ATOM    113  HB3 MET A   7       1.210  10.799   9.501  1.00 77.19           H  
ATOM    114  O   MET A   7      -1.306   9.575   7.433  1.00 77.19           O  
ATOM    115  CG  MET A   7       2.998  11.020   8.322  1.00 77.19           C  
ATOM    116  HG2 MET A   7       3.230  12.028   8.664  1.00 77.19           H  
ATOM    117  HG3 MET A   7       3.274  10.960   7.269  1.00 77.19           H  
ATOM    118  SD  MET A   7       4.031   9.855   9.265  1.00 77.19           S  
ATOM    119  CE  MET A   7       5.606  10.061   8.392  1.00 77.19           C  
ATOM    120  HE1 MET A   7       6.363   9.428   8.856  1.00 77.19           H  
ATOM    121  HE2 MET A   7       5.921  11.103   8.443  1.00 77.19           H  
ATOM    122  HE3 MET A   7       5.483   9.764   7.350  1.00 77.19           H  
ATOM    123  N   LYS A   8      -0.508   8.080   8.964  1.00 70.31           N  
ATOM    124  H   LYS A   8       0.348   7.838   9.444  1.00 70.31           H  
ATOM    125  CA  LYS A   8      -1.671   7.255   9.307  1.00 70.31           C  
ATOM    126  HA  LYS A   8      -1.844   6.520   8.520  1.00 70.31           H  
ATOM    127  C   LYS A   8      -2.996   8.000   9.460  1.00 70.31           C  
ATOM    128  CB  LYS A   8      -1.286   6.552  10.613  1.00 70.31           C  
ATOM    129  HB2 LYS A   8      -1.121   7.315  11.373  1.00 70.31           H  
ATOM    130  HB3 LYS A   8      -0.352   6.014  10.452  1.00 70.31           H  
ATOM    131  O   LYS A   8      -2.978   9.094  10.060  1.00 70.31           O  
ATOM    132  CG  LYS A   8      -2.331   5.564  11.136  1.00 70.31           C  
ATOM    133  HG2 LYS A   8      -3.256   6.090  11.371  1.00 70.31           H  
ATOM    134  HG3 LYS A   8      -2.528   4.801  10.382  1.00 70.31           H  
ATOM    135  CD  LYS A   8      -1.782   4.917  12.409  1.00 70.31           C  
ATOM    136  HD2 LYS A   8      -0.883   4.352  12.163  1.00 70.31           H  
ATOM    137  HD3 LYS A   8      -1.536   5.698  13.128  1.00 70.31           H  
ATOM    138  CE  LYS A   8      -2.836   3.987  13.005  1.00 70.31           C  
ATOM    139  HE2 LYS A   8      -3.112   3.249  12.252  1.00 70.31           H  
ATOM    140  HE3 LYS A   8      -3.724   4.578  13.230  1.00 70.31           H  
ATOM    141  NZ  LYS A   8      -2.328   3.321  14.228  1.00 70.31           N  
ATOM    142  HZ1 LYS A   8      -3.040   2.718  14.615  1.00 70.31           H  
ATOM    143  HZ2 LYS A   8      -2.082   4.015  14.918  1.00 70.31           H  
ATOM    144  HZ3 LYS A   8      -1.510   2.769  14.011  1.00 70.31           H  
ATOM    145  OXT LYS A   8      -3.998   7.349   9.098  1.00 70.31           O  
TER     146      LYS A   8                                                       
END
