# Supplementary material for: Unveiling the Bioactive Potential of the Invasive Jellyfish Phyllorhiza punctata Through Integrative Transcriptomic and Proteomic Analyses
Source: Biomolecules. 2025 Aug 4;15(8):1121. doi: 10.3390/biom15081121 (PMC12383608; doi:10.3390/biom15081121)
Supplement: Supplementary file 1 [file biomolecules-15-01121-s001.zip › Suplementary Material/FileS3/Alphafold2/XP_065065086_11399_relaxed_rank_001_alphafold2_ptm_model_5_seed_000.pdb]

ATOM      1  N   GLN A   1      14.917  -6.659  -0.824  1.00 42.81           N  
ATOM      2  H   GLN A   1      15.430  -7.522  -0.933  1.00 42.81           H  
ATOM      3  H2  GLN A   1      15.469  -5.898  -1.192  1.00 42.81           H  
ATOM      4  H3  GLN A   1      14.054  -6.698  -1.348  1.00 42.81           H  
ATOM      5  CA  GLN A   1      14.649  -6.384   0.606  1.00 42.81           C  
ATOM      6  HA  GLN A   1      13.973  -7.137   1.010  1.00 42.81           H  
ATOM      7  C   GLN A   1      13.996  -5.011   0.683  1.00 42.81           C  
ATOM      8  CB  GLN A   1      15.980  -6.423   1.378  1.00 42.81           C  
ATOM      9  HB2 GLN A   1      16.477  -7.365   1.145  1.00 42.81           H  
ATOM     10  HB3 GLN A   1      16.614  -5.615   1.014  1.00 42.81           H  
ATOM     11  O   GLN A   1      14.521  -4.142   0.007  1.00 42.81           O  
ATOM     12  CG  GLN A   1      15.870  -6.324   2.908  1.00 42.81           C  
ATOM     13  HG2 GLN A   1      15.422  -5.373   3.194  1.00 42.81           H  
ATOM     14  HG3 GLN A   1      15.240  -7.134   3.276  1.00 42.81           H  
ATOM     15  CD  GLN A   1      17.252  -6.427   3.555  1.00 42.81           C  
ATOM     16  NE2 GLN A   1      17.380  -7.008   4.722  1.00 42.81           N  
ATOM     17 HE21 GLN A   1      16.594  -7.361   5.250  1.00 42.81           H  
ATOM     18 HE22 GLN A   1      18.322  -7.027   5.085  1.00 42.81           H  
ATOM     19  OE1 GLN A   1      18.246  -6.004   2.999  1.00 42.81           O  
ATOM     20  N   LEU A   2      12.862  -4.872   1.394  1.00 54.41           N  
ATOM     21  H   LEU A   2      12.496  -5.717   1.809  1.00 54.41           H  
ATOM     22  CA  LEU A   2      12.133  -3.648   1.830  1.00 54.41           C  
ATOM     23  HA  LEU A   2      12.363  -3.489   2.884  1.00 54.41           H  
ATOM     24  C   LEU A   2      10.602  -3.886   1.730  1.00 54.41           C  
ATOM     25  CB  LEU A   2      12.547  -2.344   1.112  1.00 54.41           C  
ATOM     26  HB2 LEU A   2      11.773  -1.594   1.274  1.00 54.41           H  
ATOM     27  HB3 LEU A   2      12.585  -2.522   0.038  1.00 54.41           H  
ATOM     28  O   LEU A   2       9.988  -3.606   0.699  1.00 54.41           O  
ATOM     29  CG  LEU A   2      13.886  -1.741   1.607  1.00 54.41           C  
ATOM     30  HG  LEU A   2      14.652  -2.509   1.706  1.00 54.41           H  
ATOM     31  CD1 LEU A   2      14.375  -0.700   0.603  1.00 54.41           C  
ATOM     32 HD11 LEU A   2      15.326  -0.285   0.937  1.00 54.41           H  
ATOM     33 HD12 LEU A   2      14.527  -1.169  -0.369  1.00 54.41           H  
ATOM     34 HD13 LEU A   2      13.648   0.106   0.507  1.00 54.41           H  
ATOM     35  CD2 LEU A   2      13.771  -1.091   2.984  1.00 54.41           C  
ATOM     36 HD21 LEU A   2      14.732  -0.658   3.262  1.00 54.41           H  
ATOM     37 HD22 LEU A   2      13.024  -0.297   2.964  1.00 54.41           H  
ATOM     38 HD23 LEU A   2      13.499  -1.827   3.741  1.00 54.41           H  
ATOM     39  N   PRO A   3       9.975  -4.462   2.771  1.00 53.97           N  
ATOM     40  CA  PRO A   3       8.572  -4.868   2.768  1.00 53.97           C  
ATOM     41  HA  PRO A   3       8.240  -5.149   1.769  1.00 53.97           H  
ATOM     42  C   PRO A   3       7.685  -3.726   3.297  1.00 53.97           C  
ATOM     43  CB  PRO A   3       8.564  -6.102   3.683  1.00 53.97           C  
ATOM     44  HB2 PRO A   3       7.581  -6.297   4.113  1.00 53.97           H  
ATOM     45  HB3 PRO A   3       8.898  -6.971   3.116  1.00 53.97           H  
ATOM     46  O   PRO A   3       7.361  -3.711   4.477  1.00 53.97           O  
ATOM     47  CG  PRO A   3       9.604  -5.765   4.756  1.00 53.97           C  
ATOM     48  HG2 PRO A   3      10.099  -6.665   5.121  1.00 53.97           H  
ATOM     49  HG3 PRO A   3       9.136  -5.236   5.586  1.00 53.97           H  
ATOM     50  CD  PRO A   3      10.588  -4.837   4.042  1.00 53.97           C  
ATOM     51  HD2 PRO A   3      11.519  -5.377   3.868  1.00 53.97           H  
ATOM     52  HD3 PRO A   3      10.776  -3.954   4.653  1.00 53.97           H  
ATOM     53  N   ALA A   4       7.341  -2.715   2.487  1.00 60.44           N  
ATOM     54  H   ALA A   4       7.751  -2.673   1.565  1.00 60.44           H  
ATOM     55  CA  ALA A   4       6.689  -1.518   3.058  1.00 60.44           C  
ATOM     56  HA  ALA A   4       6.048  -1.831   3.882  1.00 60.44           H  
ATOM     57  C   ALA A   4       5.759  -0.712   2.137  1.00 60.44           C  
ATOM     58  CB  ALA A   4       7.783  -0.622   3.659  1.00 60.44           C  
ATOM     59  HB1 ALA A   4       7.335   0.243   4.147  1.00 60.44           H  
ATOM     60  HB2 ALA A   4       8.354  -1.171   4.407  1.00 60.44           H  
ATOM     61  HB3 ALA A   4       8.457  -0.275   2.876  1.00 60.44           H  
ATOM     62  O   ALA A   4       5.331   0.368   2.521  1.00 60.44           O  
ATOM     63  N   GLY A   5       5.402  -1.191   0.942  1.00 63.25           N  
ATOM     64  H   GLY A   5       5.784  -2.071   0.626  1.00 63.25           H  
ATOM     65  CA  GLY A   5       4.606  -0.366   0.020  1.00 63.25           C  
ATOM     66  HA2 GLY A   5       5.105   0.593  -0.124  1.00 63.25           H  
ATOM     67  HA3 GLY A   5       4.552  -0.868  -0.946  1.00 63.25           H  
ATOM     68  C   GLY A   5       3.172  -0.082   0.485  1.00 63.25           C  
ATOM     69  O   GLY A   5       2.585   0.914   0.073  1.00 63.25           O  
ATOM     70  N   LYS A   6       2.572  -0.958   1.304  1.00 69.19           N  
ATOM     71  H   LYS A   6       3.109  -1.742   1.646  1.00 69.19           H  
ATOM     72  CA  LYS A   6       1.161  -0.815   1.697  1.00 69.19           C  
ATOM     73  HA  LYS A   6       0.902   0.243   1.671  1.00 69.19           H  
ATOM     74  C   LYS A   6       0.887  -1.271   3.139  1.00 69.19           C  
ATOM     75  CB  LYS A   6       0.253  -1.534   0.676  1.00 69.19           C  
ATOM     76  HB2 LYS A   6       0.380  -2.611   0.784  1.00 69.19           H  
ATOM     77  HB3 LYS A   6      -0.774  -1.258   0.914  1.00 69.19           H  
ATOM     78  O   LYS A   6       0.065  -2.167   3.326  1.00 69.19           O  
ATOM     79  CG  LYS A   6       0.469  -1.158  -0.797  1.00 69.19           C  
ATOM     80  HG2 LYS A   6       0.187  -0.116  -0.944  1.00 69.19           H  
ATOM     81  HG3 LYS A   6       1.516  -1.290  -1.069  1.00 69.19           H  
ATOM     82  CD  LYS A   6      -0.333  -2.051  -1.744  1.00 69.19           C  
ATOM     83  HD2 LYS A   6       0.005  -3.080  -1.624  1.00 69.19           H  
ATOM     84  HD3 LYS A   6      -1.397  -1.989  -1.518  1.00 69.19           H  
ATOM     85  CE  LYS A   6      -0.075  -1.561  -3.174  1.00 69.19           C  
ATOM     86  HE2 LYS A   6       0.931  -1.144  -3.224  1.00 69.19           H  
ATOM     87  HE3 LYS A   6      -0.772  -0.751  -3.390  1.00 69.19           H  
ATOM     88  NZ  LYS A   6      -0.207  -2.650  -4.171  1.00 69.19           N  
ATOM     89  HZ1 LYS A   6      -0.062  -2.290  -5.104  1.00 69.19           H  
ATOM     90  HZ2 LYS A   6       0.468  -3.381  -3.999  1.00 69.19           H  
ATOM     91  HZ3 LYS A   6      -1.135  -3.047  -4.132  1.00 69.19           H  
ATOM     92  N   PRO A   7       1.515  -0.664   4.169  1.00 77.31           N  
ATOM     93  CA  PRO A   7       1.186  -0.962   5.565  1.00 77.31           C  
ATOM     94  HA  PRO A   7       1.484  -1.985   5.797  1.00 77.31           H  
ATOM     95  C   PRO A   7      -0.318  -0.803   5.816  1.00 77.31           C  
ATOM     96  CB  PRO A   7       2.006   0.021   6.414  1.00 77.31           C  
ATOM     97  HB2 PRO A   7       2.398  -0.458   7.312  1.00 77.31           H  
ATOM     98  HB3 PRO A   7       1.402   0.887   6.686  1.00 77.31           H  
ATOM     99  O   PRO A   7      -0.920  -1.605   6.515  1.00 77.31           O  
ATOM    100  CG  PRO A   7       3.130   0.466   5.481  1.00 77.31           C  
ATOM    101  HG2 PRO A   7       3.506   1.457   5.737  1.00 77.31           H  
ATOM    102  HG3 PRO A   7       3.936  -0.267   5.492  1.00 77.31           H  
ATOM    103  CD  PRO A   7       2.442   0.455   4.121  1.00 77.31           C  
ATOM    104  HD2 PRO A   7       3.181   0.347   3.326  1.00 77.31           H  
ATOM    105  HD3 PRO A   7       1.888   1.383   3.981  1.00 77.31           H  
ATOM    106  N   ILE A   8      -0.946   0.162   5.139  1.00 85.19           N  
ATOM    107  H   ILE A   8      -0.381   0.814   4.613  1.00 85.19           H  
ATOM    108  CA  ILE A   8      -2.392   0.388   5.172  1.00 85.19           C  
ATOM    109  HA  ILE A   8      -2.695   0.513   6.212  1.00 85.19           H  
ATOM    110  C   ILE A   8      -3.179  -0.821   4.635  1.00 85.19           C  
ATOM    111  CB  ILE A   8      -2.720   1.700   4.427  1.00 85.19           C  
ATOM    112  HB  ILE A   8      -2.289   1.643   3.427  1.00 85.19           H  
ATOM    113  O   ILE A   8      -4.107  -1.257   5.305  1.00 85.19           O  
ATOM    114  CG1 ILE A   8      -2.096   2.908   5.170  1.00 85.19           C  
ATOM    115 HG12 ILE A   8      -1.070   2.682   5.461  1.00 85.19           H  
ATOM    116 HG13 ILE A   8      -2.660   3.106   6.082  1.00 85.19           H  
ATOM    117  CG2 ILE A   8      -4.239   1.887   4.282  1.00 85.19           C  
ATOM    118 HG21 ILE A   8      -4.660   1.108   3.646  1.00 85.19           H  
ATOM    119 HG22 ILE A   8      -4.468   2.843   3.812  1.00 85.19           H  
ATOM    120 HG23 ILE A   8      -4.719   1.852   5.260  1.00 85.19           H  
ATOM    121  CD1 ILE A   8      -2.037   4.187   4.326  1.00 85.19           C  
ATOM    122 HD11 ILE A   8      -1.513   4.962   4.885  1.00 85.19           H  
ATOM    123 HD12 ILE A   8      -1.499   3.997   3.397  1.00 85.19           H  
ATOM    124 HD13 ILE A   8      -3.041   4.545   4.099  1.00 85.19           H  
ATOM    125  N   ASN A   9      -2.813  -1.426   3.492  1.00 85.75           N  
ATOM    126  H   ASN A   9      -1.998  -1.097   2.995  1.00 85.75           H  
ATOM    127  CA  ASN A   9      -3.492  -2.651   3.024  1.00 85.75           C  
ATOM    128  HA  ASN A   9      -4.562  -2.459   2.946  1.00 85.75           H  
ATOM    129  C   ASN A   9      -3.327  -3.803   4.011  1.00 85.75           C  
ATOM    130  CB  ASN A   9      -2.958  -3.136   1.666  1.00 85.75           C  
ATOM    131  HB2 ASN A   9      -1.903  -2.889   1.552  1.00 85.75           H  
ATOM    132  HB3 ASN A   9      -3.012  -4.225   1.634  1.00 85.75           H  
ATOM    133  O   ASN A   9      -4.258  -4.584   4.186  1.00 85.75           O  
ATOM    134  CG  ASN A   9      -3.771  -2.633   0.497  1.00 85.75           C  
ATOM    135  ND2 ASN A   9      -4.768  -3.379   0.085  1.00 85.75           N  
ATOM    136 HD21 ASN A   9      -5.350  -2.990  -0.643  1.00 85.75           H  
ATOM    137 HD22 ASN A   9      -5.037  -4.207   0.598  1.00 85.75           H  
ATOM    138  OD1 ASN A   9      -3.507  -1.591  -0.071  1.00 85.75           O  
ATOM    139  N   THR A  10      -2.152  -3.915   4.628  1.00 81.31           N  
ATOM    140  H   THR A  10      -1.404  -3.282   4.381  1.00 81.31           H  
ATOM    141  CA  THR A  10      -1.885  -4.941   5.633  1.00 81.31           C  
ATOM    142  HA  THR A  10      -2.121  -5.918   5.211  1.00 81.31           H  
ATOM    143  C   THR A  10      -2.788  -4.743   6.851  1.00 81.31           C  
ATOM    144  CB  THR A  10      -0.397  -4.936   6.004  1.00 81.31           C  
ATOM    145  HB  THR A  10      -0.116  -3.963   6.408  1.00 81.31           H  
ATOM    146  O   THR A  10      -3.448  -5.688   7.267  1.00 81.31           O  
ATOM    147  CG2 THR A  10      -0.044  -6.002   7.025  1.00 81.31           C  
ATOM    148 HG21 THR A  10      -0.459  -6.965   6.728  1.00 81.31           H  
ATOM    149 HG22 THR A  10      -0.464  -5.698   7.983  1.00 81.31           H  
ATOM    150 HG23 THR A  10       1.038  -6.082   7.135  1.00 81.31           H  
ATOM    151  OG1 THR A  10       0.389  -5.193   4.862  1.00 81.31           O  
ATOM    152  HG1 THR A  10       1.266  -5.422   5.176  1.00 81.31           H  
ATOM    153  N   LEU A  11      -2.903  -3.515   7.367  1.00 88.44           N  
ATOM    154  H   LEU A  11      -2.344  -2.773   6.971  1.00 88.44           H  
ATOM    155  CA  LEU A  11      -3.779  -3.187   8.497  1.00 88.44           C  
ATOM    156  HA  LEU A  11      -3.556  -3.857   9.328  1.00 88.44           H  
ATOM    157  C   LEU A  11      -5.263  -3.398   8.172  1.00 88.44           C  
ATOM    158  CB  LEU A  11      -3.531  -1.735   8.939  1.00 88.44           C  
ATOM    159  HB2 LEU A  11      -3.641  -1.085   8.071  1.00 88.44           H  
ATOM    160  HB3 LEU A  11      -4.302  -1.458   9.658  1.00 88.44           H  
ATOM    161  O   LEU A  11      -5.976  -4.020   8.954  1.00 88.44           O  
ATOM    162  CG  LEU A  11      -2.159  -1.477   9.586  1.00 88.44           C  
ATOM    163  HG  LEU A  11      -1.360  -1.803   8.920  1.00 88.44           H  
ATOM    164  CD1 LEU A  11      -1.997   0.023   9.835  1.00 88.44           C  
ATOM    165 HD11 LEU A  11      -2.773   0.374  10.515  1.00 88.44           H  
ATOM    166 HD12 LEU A  11      -1.020   0.219  10.278  1.00 88.44           H  
ATOM    167 HD13 LEU A  11      -2.070   0.564   8.892  1.00 88.44           H  
ATOM    168  CD2 LEU A  11      -1.985  -2.218  10.910  1.00 88.44           C  
ATOM    169 HD21 LEU A  11      -2.793  -1.958  11.594  1.00 88.44           H  
ATOM    170 HD22 LEU A  11      -1.986  -3.296  10.747  1.00 88.44           H  
ATOM    171 HD23 LEU A  11      -1.033  -1.944  11.365  1.00 88.44           H  
ATOM    172  N   ILE A  12      -5.725  -2.943   7.004  1.00 91.25           N  
ATOM    173  H   ILE A  12      -5.102  -2.412   6.413  1.00 91.25           H  
ATOM    174  CA  ILE A  12      -7.106  -3.175   6.551  1.00 91.25           C  
ATOM    175  HA  ILE A  12      -7.793  -2.779   7.299  1.00 91.25           H  
ATOM    176  C   ILE A  12      -7.383  -4.680   6.438  1.00 91.25           C  
ATOM    177  CB  ILE A  12      -7.363  -2.448   5.210  1.00 91.25           C  
ATOM    178  HB  ILE A  12      -6.584  -2.741   4.507  1.00 91.25           H  
ATOM    179  O   ILE A  12      -8.453  -5.139   6.830  1.00 91.25           O  
ATOM    180  CG1 ILE A  12      -7.319  -0.914   5.398  1.00 91.25           C  
ATOM    181 HG12 ILE A  12      -8.195  -0.593   5.962  1.00 91.25           H  
ATOM    182 HG13 ILE A  12      -6.443  -0.632   5.982  1.00 91.25           H  
ATOM    183  CG2 ILE A  12      -8.727  -2.840   4.609  1.00 91.25           C  
ATOM    184 HG21 ILE A  12      -9.528  -2.570   5.298  1.00 91.25           H  
ATOM    185 HG22 ILE A  12      -8.775  -3.909   4.403  1.00 91.25           H  
ATOM    186 HG23 ILE A  12      -8.894  -2.331   3.660  1.00 91.25           H  
ATOM    187  CD1 ILE A  12      -7.267  -0.137   4.075  1.00 91.25           C  
ATOM    188 HD11 ILE A  12      -8.208  -0.233   3.532  1.00 91.25           H  
ATOM    189 HD12 ILE A  12      -6.450  -0.508   3.456  1.00 91.25           H  
ATOM    190 HD13 ILE A  12      -7.106   0.920   4.287  1.00 91.25           H  
ATOM    191  N   GLY A  13      -6.423  -5.455   5.928  1.00 89.12           N  
ATOM    192  H   GLY A  13      -5.568  -5.022   5.610  1.00 89.12           H  
ATOM    193  CA  GLY A  13      -6.535  -6.907   5.817  1.00 89.12           C  
ATOM    194  HA2 GLY A  13      -5.660  -7.285   5.288  1.00 89.12           H  
ATOM    195  HA3 GLY A  13      -7.430  -7.161   5.249  1.00 89.12           H  
ATOM    196  C   GLY A  13      -6.611  -7.614   7.170  1.00 89.12           C  
ATOM    197  O   GLY A  13      -7.352  -8.580   7.289  1.00 89.12           O  
ATOM    198  N   PHE A  14      -5.896  -7.119   8.186  1.00 87.62           N  
ATOM    199  H   PHE A  14      -5.263  -6.353   8.007  1.00 87.62           H  
ATOM    200  CA  PHE A  14      -6.000  -7.621   9.560  1.00 87.62           C  
ATOM    201  HA  PHE A  14      -5.940  -8.709   9.551  1.00 87.62           H  
ATOM    202  C   PHE A  14      -7.331  -7.282  10.225  1.00 87.62           C  
ATOM    203  CB  PHE A  14      -4.853  -7.064  10.417  1.00 87.62           C  
ATOM    204  HB2 PHE A  14      -4.708  -6.006  10.198  1.00 87.62           H  
ATOM    205  HB3 PHE A  14      -5.135  -7.138  11.467  1.00 87.62           H  
ATOM    206  O   PHE A  14      -7.805  -8.066  11.029  1.00 87.62           O  
ATOM    207  CG  PHE A  14      -3.548  -7.813  10.261  1.00 87.62           C  
ATOM    208  CD1 PHE A  14      -3.466  -9.150  10.690  1.00 87.62           C  
ATOM    209  HD1 PHE A  14      -4.333  -9.630  11.119  1.00 87.62           H  
ATOM    210  CD2 PHE A  14      -2.405  -7.177   9.747  1.00 87.62           C  
ATOM    211  HD2 PHE A  14      -2.445  -6.131   9.480  1.00 87.62           H  
ATOM    212  CE1 PHE A  14      -2.260  -9.859  10.572  1.00 87.62           C  
ATOM    213  HE1 PHE A  14      -2.204 -10.883  10.911  1.00 87.62           H  
ATOM    214  CE2 PHE A  14      -1.196  -7.888   9.633  1.00 87.62           C  
ATOM    215  HE2 PHE A  14      -0.295  -7.401   9.291  1.00 87.62           H  
ATOM    216  CZ  PHE A  14      -1.127  -9.231  10.032  1.00 87.62           C  
ATOM    217  HZ  PHE A  14      -0.194  -9.771   9.962  1.00 87.62           H  
ATOM    218  N   ALA A  15      -7.928  -6.133   9.910  1.00 91.69           N  
ATOM    219  H   ALA A  15      -7.445  -5.479   9.311  1.00 91.69           H  
ATOM    220  CA  ALA A  15      -9.208  -5.742  10.495  1.00 91.69           C  
ATOM    221  HA  ALA A  15      -9.215  -6.019  11.549  1.00 91.69           H  
ATOM    222  C   ALA A  15     -10.416  -6.445   9.846  1.00 91.69           C  
ATOM    223  CB  ALA A  15      -9.322  -4.217  10.401  1.00 91.69           C  
ATOM    224  HB1 ALA A  15     -10.243  -3.895  10.887  1.00 91.69           H  
ATOM    225  HB2 ALA A  15      -9.342  -3.908   9.356  1.00 91.69           H  
ATOM    226  HB3 ALA A  15      -8.473  -3.752  10.902  1.00 91.69           H  
ATOM    227  O   ALA A  15     -11.460  -6.562  10.478  1.00 91.69           O  
ATOM    228  N   ASN A  16     -10.295  -6.883   8.587  1.00 84.75           N  
ATOM    229  H   ASN A  16      -9.409  -6.742   8.124  1.00 84.75           H  
ATOM    230  CA  ASN A  16     -11.358  -7.599   7.865  1.00 84.75           C  
ATOM    231  HA  ASN A  16     -12.310  -7.418   8.363  1.00 84.75           H  
ATOM    232  C   ASN A  16     -11.187  -9.130   7.866  1.00 84.75           C  
ATOM    233  CB  ASN A  16     -11.470  -7.058   6.430  1.00 84.75           C  
ATOM    234  HB2 ASN A  16     -10.497  -7.103   5.940  1.00 84.75           H  
ATOM    235  HB3 ASN A  16     -12.162  -7.682   5.865  1.00 84.75           H  
ATOM    236  O   ASN A  16     -11.972  -9.821   7.216  1.00 84.75           O  
ATOM    237  CG  ASN A  16     -12.023  -5.652   6.367  1.00 84.75           C  
ATOM    238  ND2 ASN A  16     -11.189  -4.668   6.145  1.00 84.75           N  
ATOM    239 HD21 ASN A  16     -10.201  -4.848   6.254  1.00 84.75           H  
ATOM    240 HD22 ASN A  16     -11.600  -3.748   6.208  1.00 84.75           H  
ATOM    241  OD1 ASN A  16     -13.205  -5.403   6.502  1.00 84.75           O  
ATOM    242  N   LYS A  17     -10.156  -9.660   8.529  1.00 65.94           N  
ATOM    243  H   LYS A  17      -9.641  -9.055   9.152  1.00 65.94           H  
ATOM    244  CA  LYS A  17     -10.028 -11.090   8.828  1.00 65.94           C  
ATOM    245  HA  LYS A  17     -10.769 -11.670   8.278  1.00 65.94           H  
ATOM    246  C   LYS A  17     -10.363 -11.337  10.286  1.00 65.94           C  
ATOM    247  CB  LYS A  17      -8.618 -11.604   8.525  1.00 65.94           C  
ATOM    248  HB2 LYS A  17      -8.490 -12.531   9.084  1.00 65.94           H  
ATOM    249  HB3 LYS A  17      -7.873 -10.893   8.882  1.00 65.94           H  
ATOM    250  O   LYS A  17     -10.985 -12.388  10.538  1.00 65.94           O  
ATOM    251  CG  LYS A  17      -8.425 -11.888   7.033  1.00 65.94           C  
ATOM    252  HG2 LYS A  17      -9.347 -12.296   6.619  1.00 65.94           H  
ATOM    253  HG3 LYS A  17      -8.176 -10.968   6.504  1.00 65.94           H  
ATOM    254  CD  LYS A  17      -7.317 -12.927   6.863  1.00 65.94           C  
ATOM    255  HD2 LYS A  17      -6.382 -12.519   7.246  1.00 65.94           H  
ATOM    256  HD3 LYS A  17      -7.582 -13.816   7.436  1.00 65.94           H  
ATOM    257  CE  LYS A  17      -7.167 -13.302   5.391  1.00 65.94           C  
ATOM    258  HE2 LYS A  17      -8.152 -13.565   5.005  1.00 65.94           H  
ATOM    259  HE3 LYS A  17      -6.813 -12.428   4.843  1.00 65.94           H  
ATOM    260  NZ  LYS A  17      -6.235 -14.443   5.238  1.00 65.94           N  
ATOM    261  HZ1 LYS A  17      -5.326 -14.200   5.606  1.00 65.94           H  
ATOM    262  HZ2 LYS A  17      -6.150 -14.707   4.267  1.00 65.94           H  
ATOM    263  HZ3 LYS A  17      -6.587 -15.233   5.760  1.00 65.94           H  
ATOM    264  OXT LYS A  17      -9.917 -10.500  11.092  1.00 65.94           O  
TER     265      LYS A  17                                                       
END
