# Supplementary material for: Unveiling the Bioactive Potential of the Invasive Jellyfish Phyllorhiza punctata Through Integrative Transcriptomic and Proteomic Analyses
Source: Biomolecules. 2025 Aug 4;15(8):1121. doi: 10.3390/biom15081121 (PMC12383608; doi:10.3390/biom15081121)
Supplement: Supplementary file 1 [file biomolecules-15-01121-s001.zip › Suplementary Material/FileS3/Alphafold2/XP_065065158_12302_relaxed_rank_001_alphafold2_ptm_model_5_seed_000.pdb]

ATOM      1  N   SER A   1       9.973   3.866  -0.903  1.00 72.31           N  
ATOM      2  H   SER A   1       9.792   4.852  -1.033  1.00 72.31           H  
ATOM      3  H2  SER A   1      10.973   3.753  -0.822  1.00 72.31           H  
ATOM      4  H3  SER A   1       9.640   3.331  -1.692  1.00 72.31           H  
ATOM      5  CA  SER A   1       9.327   3.433   0.355  1.00 72.31           C  
ATOM      6  HA  SER A   1       9.636   2.410   0.573  1.00 72.31           H  
ATOM      7  C   SER A   1       7.793   3.412   0.309  1.00 72.31           C  
ATOM      8  CB  SER A   1       9.806   4.307   1.514  1.00 72.31           C  
ATOM      9  HB2 SER A   1       9.189   4.145   2.397  1.00 72.31           H  
ATOM     10  HB3 SER A   1      10.844   4.072   1.751  1.00 72.31           H  
ATOM     11  O   SER A   1       7.215   2.811   1.199  1.00 72.31           O  
ATOM     12  OG  SER A   1       9.716   5.648   1.085  1.00 72.31           O  
ATOM     13  HG  SER A   1       9.847   6.229   1.838  1.00 72.31           H  
ATOM     14  N   GLY A   2       7.110   3.976  -0.705  1.00 81.25           N  
ATOM     15  H   GLY A   2       7.575   4.588  -1.360  1.00 81.25           H  
ATOM     16  CA  GLY A   2       5.632   3.957  -0.787  1.00 81.25           C  
ATOM     17  HA2 GLY A   2       5.304   4.862  -1.298  1.00 81.25           H  
ATOM     18  HA3 GLY A   2       5.210   3.990   0.218  1.00 81.25           H  
ATOM     19  C   GLY A   2       4.985   2.766  -1.519  1.00 81.25           C  
ATOM     20  O   GLY A   2       3.784   2.564  -1.396  1.00 81.25           O  
ATOM     21  N   GLY A   3       5.748   1.966  -2.275  1.00 84.88           N  
ATOM     22  H   GLY A   3       6.729   2.184  -2.379  1.00 84.88           H  
ATOM     23  CA  GLY A   3       5.166   0.944  -3.163  1.00 84.88           C  
ATOM     24  HA2 GLY A   3       5.926   0.610  -3.869  1.00 84.88           H  
ATOM     25  HA3 GLY A   3       4.350   1.386  -3.735  1.00 84.88           H  
ATOM     26  C   GLY A   3       4.618  -0.293  -2.445  1.00 84.88           C  
ATOM     27  O   GLY A   3       3.524  -0.753  -2.750  1.00 84.88           O  
ATOM     28  N   LEU A   4       5.351  -0.813  -1.457  1.00 85.81           N  
ATOM     29  H   LEU A   4       6.240  -0.390  -1.232  1.00 85.81           H  
ATOM     30  CA  LEU A   4       4.984  -2.070  -0.792  1.00 85.81           C  
ATOM     31  HA  LEU A   4       4.679  -2.792  -1.549  1.00 85.81           H  
ATOM     32  C   LEU A   4       3.772  -1.914   0.138  1.00 85.81           C  
ATOM     33  CB  LEU A   4       6.209  -2.630  -0.046  1.00 85.81           C  
ATOM     34  HB2 LEU A   4       6.570  -1.873   0.651  1.00 85.81           H  
ATOM     35  HB3 LEU A   4       5.895  -3.493   0.542  1.00 85.81           H  
ATOM     36  O   LEU A   4       2.937  -2.812   0.207  1.00 85.81           O  
ATOM     37  CG  LEU A   4       7.365  -3.067  -0.969  1.00 85.81           C  
ATOM     38  HG  LEU A   4       7.623  -2.247  -1.639  1.00 85.81           H  
ATOM     39  CD1 LEU A   4       8.603  -3.392  -0.134  1.00 85.81           C  
ATOM     40 HD11 LEU A   4       8.902  -2.525   0.454  1.00 85.81           H  
ATOM     41 HD12 LEU A   4       9.426  -3.674  -0.790  1.00 85.81           H  
ATOM     42 HD13 LEU A   4       8.390  -4.224   0.537  1.00 85.81           H  
ATOM     43  CD2 LEU A   4       7.009  -4.297  -1.805  1.00 85.81           C  
ATOM     44 HD21 LEU A   4       7.871  -4.604  -2.398  1.00 85.81           H  
ATOM     45 HD22 LEU A   4       6.191  -4.074  -2.489  1.00 85.81           H  
ATOM     46 HD23 LEU A   4       6.719  -5.122  -1.155  1.00 85.81           H  
ATOM     47  N   GLY A   5       3.627  -0.758   0.796  1.00 93.88           N  
ATOM     48  H   GLY A   5       4.327  -0.040   0.677  1.00 93.88           H  
ATOM     49  CA  GLY A   5       2.489  -0.490   1.681  1.00 93.88           C  
ATOM     50  HA2 GLY A   5       2.461  -1.238   2.474  1.00 93.88           H  
ATOM     51  HA3 GLY A   5       2.613   0.494   2.134  1.00 93.88           H  
ATOM     52  C   GLY A   5       1.141  -0.511   0.956  1.00 93.88           C  
ATOM     53  O   GLY A   5       0.154  -0.965   1.525  1.00 93.88           O  
ATOM     54  N   ASN A   6       1.102  -0.092  -0.314  1.00 90.88           N  
ATOM     55  H   ASN A   6       1.951   0.238  -0.749  1.00 90.88           H  
ATOM     56  CA  ASN A   6      -0.135  -0.053  -1.094  1.00 90.88           C  
ATOM     57  HA  ASN A   6      -0.918   0.373  -0.468  1.00 90.88           H  
ATOM     58  C   ASN A   6      -0.604  -1.460  -1.503  1.00 90.88           C  
ATOM     59  CB  ASN A   6       0.089   0.867  -2.308  1.00 90.88           C  
ATOM     60  HB2 ASN A   6       0.663   1.742  -2.005  1.00 90.88           H  
ATOM     61  HB3 ASN A   6       0.648   0.335  -3.078  1.00 90.88           H  
ATOM     62  O   ASN A   6      -1.789  -1.769  -1.425  1.00 90.88           O  
ATOM     63  CG  ASN A   6      -1.216   1.383  -2.892  1.00 90.88           C  
ATOM     64  ND2 ASN A   6      -1.202   1.863  -4.112  1.00 90.88           N  
ATOM     65 HD21 ASN A   6      -0.370   1.832  -4.683  1.00 90.88           H  
ATOM     66 HD22 ASN A   6      -2.099   2.171  -4.461  1.00 90.88           H  
ATOM     67  OD1 ASN A   6      -2.247   1.413  -2.250  1.00 90.88           O  
ATOM     68  N   VAL A   7       0.334  -2.342  -1.866  1.00 91.81           N  
ATOM     69  H   VAL A   7       1.298  -2.040  -1.888  1.00 91.81           H  
ATOM     70  CA  VAL A   7       0.027  -3.739  -2.217  1.00 91.81           C  
ATOM     71  HA  VAL A   7      -0.773  -3.748  -2.957  1.00 91.81           H  
ATOM     72  C   VAL A   7      -0.485  -4.495  -0.994  1.00 91.81           C  
ATOM     73  CB  VAL A   7       1.253  -4.448  -2.824  1.00 91.81           C  
ATOM     74  HB  VAL A   7       2.066  -4.446  -2.098  1.00 91.81           H  
ATOM     75  O   VAL A   7      -1.538  -5.121  -1.059  1.00 91.81           O  
ATOM     76  CG1 VAL A   7       0.938  -5.900  -3.203  1.00 91.81           C  
ATOM     77 HG11 VAL A   7       0.691  -6.484  -2.316  1.00 91.81           H  
ATOM     78 HG12 VAL A   7       0.095  -5.934  -3.893  1.00 91.81           H  
ATOM     79 HG13 VAL A   7       1.806  -6.359  -3.678  1.00 91.81           H  
ATOM     80  CG2 VAL A   7       1.732  -3.723  -4.089  1.00 91.81           C  
ATOM     81 HG21 VAL A   7       0.926  -3.684  -4.822  1.00 91.81           H  
ATOM     82 HG22 VAL A   7       2.051  -2.708  -3.854  1.00 91.81           H  
ATOM     83 HG23 VAL A   7       2.579  -4.256  -4.522  1.00 91.81           H  
ATOM     84  N   VAL A   8       0.206  -4.372   0.144  1.00 93.19           N  
ATOM     85  H   VAL A   8       1.063  -3.837   0.136  1.00 93.19           H  
ATOM     86  CA  VAL A   8      -0.226  -4.993   1.407  1.00 93.19           C  
ATOM     87  HA  VAL A   8      -0.375  -6.060   1.243  1.00 93.19           H  
ATOM     88  C   VAL A   8      -1.571  -4.423   1.864  1.00 93.19           C  
ATOM     89  CB  VAL A   8       0.851  -4.814   2.495  1.00 93.19           C  
ATOM     90  HB  VAL A   8       1.065  -3.752   2.615  1.00 93.19           H  
ATOM     91  O   VAL A   8      -2.446  -5.173   2.287  1.00 93.19           O  
ATOM     92  CG1 VAL A   8       0.407  -5.378   3.850  1.00 93.19           C  
ATOM     93 HG11 VAL A   8      -0.441  -4.815   4.239  1.00 93.19           H  
ATOM     94 HG12 VAL A   8       1.222  -5.303   4.571  1.00 93.19           H  
ATOM     95 HG13 VAL A   8       0.119  -6.424   3.745  1.00 93.19           H  
ATOM     96  CG2 VAL A   8       2.150  -5.535   2.104  1.00 93.19           C  
ATOM     97 HG21 VAL A   8       1.967  -6.606   2.017  1.00 93.19           H  
ATOM     98 HG22 VAL A   8       2.910  -5.364   2.866  1.00 93.19           H  
ATOM     99 HG23 VAL A   8       2.528  -5.165   1.151  1.00 93.19           H  
ATOM    100  N   GLY A   9      -1.771  -3.109   1.731  1.00 95.50           N  
ATOM    101  H   GLY A   9      -1.009  -2.529   1.408  1.00 95.50           H  
ATOM    102  CA  GLY A   9      -3.031  -2.451   2.069  1.00 95.50           C  
ATOM    103  HA2 GLY A   9      -3.285  -2.672   3.106  1.00 95.50           H  
ATOM    104  HA3 GLY A   9      -2.899  -1.375   1.958  1.00 95.50           H  
ATOM    105  C   GLY A   9      -4.210  -2.871   1.188  1.00 95.50           C  
ATOM    106  O   GLY A   9      -5.332  -2.873   1.682  1.00 95.50           O  
ATOM    107  N   SER A  10      -3.955  -3.240  -0.072  1.00 92.50           N  
ATOM    108  H   SER A  10      -3.003  -3.180  -0.404  1.00 92.50           H  
ATOM    109  CA  SER A  10      -4.980  -3.710  -1.017  1.00 92.50           C  
ATOM    110  HA  SER A  10      -5.893  -3.129  -0.884  1.00 92.50           H  
ATOM    111  C   SER A  10      -5.338  -5.182  -0.820  1.00 92.50           C  
ATOM    112  CB  SER A  10      -4.506  -3.538  -2.465  1.00 92.50           C  
ATOM    113  HB2 SER A  10      -5.323  -3.801  -3.137  1.00 92.50           H  
ATOM    114  HB3 SER A  10      -3.670  -4.211  -2.656  1.00 92.50           H  
ATOM    115  O   SER A  10      -6.449  -5.584  -1.131  1.00 92.50           O  
ATOM    116  OG  SER A  10      -4.099  -2.210  -2.733  1.00 92.50           O  
ATOM    117  HG  SER A  10      -3.329  -2.003  -2.198  1.00 92.50           H  
ATOM    118  N   LEU A  11      -4.397  -5.994  -0.330  1.00 89.44           N  
ATOM    119  H   LEU A  11      -3.477  -5.615  -0.160  1.00 89.44           H  
ATOM    120  CA  LEU A  11      -4.618  -7.419  -0.067  1.00 89.44           C  
ATOM    121  HA  LEU A  11      -5.325  -7.798  -0.805  1.00 89.44           H  
ATOM    122  C   LEU A  11      -5.263  -7.667   1.304  1.00 89.44           C  
ATOM    123  CB  LEU A  11      -3.267  -8.152  -0.213  1.00 89.44           C  
ATOM    124  HB2 LEU A  11      -2.520  -7.446  -0.576  1.00 89.44           H  
ATOM    125  HB3 LEU A  11      -2.917  -8.484   0.764  1.00 89.44           H  
ATOM    126  O   LEU A  11      -5.859  -8.716   1.515  1.00 89.44           O  
ATOM    127  CG  LEU A  11      -3.317  -9.345  -1.189  1.00 89.44           C  
ATOM    128  HG  LEU A  11      -4.171  -9.254  -1.860  1.00 89.44           H  
ATOM    129  CD1 LEU A  11      -2.055  -9.365  -2.054  1.00 89.44           C  
ATOM    130 HD11 LEU A  11      -1.171  -9.455  -1.423  1.00 89.44           H  
ATOM    131 HD12 LEU A  11      -2.098 -10.212  -2.740  1.00 89.44           H  
ATOM    132 HD13 LEU A  11      -1.998  -8.446  -2.637  1.00 89.44           H  
ATOM    133  CD2 LEU A  11      -3.409 -10.675  -0.443  1.00 89.44           C  
ATOM    134 HD21 LEU A  11      -2.534 -10.818   0.191  1.00 89.44           H  
ATOM    135 HD22 LEU A  11      -4.305 -10.674   0.178  1.00 89.44           H  
ATOM    136 HD23 LEU A  11      -3.482 -11.495  -1.157  1.00 89.44           H  
ATOM    137  N   ASN A  12      -5.114  -6.717   2.231  1.00 85.50           N  
ATOM    138  H   ASN A  12      -4.574  -5.900   1.983  1.00 85.50           H  
ATOM    139  CA  ASN A  12      -5.624  -6.810   3.599  1.00 85.50           C  
ATOM    140  HA  ASN A  12      -6.125  -7.772   3.704  1.00 85.50           H  
ATOM    141  C   ASN A  12      -6.711  -5.760   3.917  1.00 85.50           C  
ATOM    142  CB  ASN A  12      -4.430  -6.797   4.570  1.00 85.50           C  
ATOM    143  HB2 ASN A  12      -3.628  -7.417   4.170  1.00 85.50           H  
ATOM    144  HB3 ASN A  12      -4.062  -5.776   4.673  1.00 85.50           H  
ATOM    145  O   ASN A  12      -6.809  -5.284   5.051  1.00 85.50           O  
ATOM    146  CG  ASN A  12      -4.794  -7.361   5.932  1.00 85.50           C  
ATOM    147  ND2 ASN A  12      -4.196  -6.867   6.991  1.00 85.50           N  
ATOM    148 HD21 ASN A  12      -4.501  -7.260   7.869  1.00 85.50           H  
ATOM    149 HD22 ASN A  12      -3.572  -6.077   6.902  1.00 85.50           H  
ATOM    150  OD1 ASN A  12      -5.572  -8.284   6.079  1.00 85.50           O  
ATOM    151  N   LYS A  13      -7.497  -5.366   2.911  1.00 63.75           N  
ATOM    152  H   LYS A  13      -7.393  -5.834   2.022  1.00 63.75           H  
ATOM    153  CA  LYS A  13      -8.787  -4.678   3.058  1.00 63.75           C  
ATOM    154  HA  LYS A  13      -9.112  -4.693   4.098  1.00 63.75           H  
ATOM    155  C   LYS A  13      -9.857  -5.457   2.310  1.00 63.75           C  
ATOM    156  CB  LYS A  13      -8.733  -3.237   2.534  1.00 63.75           C  
ATOM    157  HB2 LYS A  13      -9.733  -2.950   2.210  1.00 63.75           H  
ATOM    158  HB3 LYS A  13      -8.069  -3.183   1.671  1.00 63.75           H  
ATOM    159  O   LYS A  13      -9.522  -5.967   1.223  1.00 63.75           O  
ATOM    160  CG  LYS A  13      -8.289  -2.267   3.626  1.00 63.75           C  
ATOM    161  HG2 LYS A  13      -7.284  -2.539   3.949  1.00 63.75           H  
ATOM    162  HG3 LYS A  13      -8.971  -2.345   4.472  1.00 63.75           H  
ATOM    163  CD  LYS A  13      -8.306  -0.830   3.087  1.00 63.75           C  
ATOM    164  HD2 LYS A  13      -9.291  -0.619   2.672  1.00 63.75           H  
ATOM    165  HD3 LYS A  13      -7.571  -0.737   2.287  1.00 63.75           H  
ATOM    166  CE  LYS A  13      -8.015   0.181   4.198  1.00 63.75           C  
ATOM    167  HE2 LYS A  13      -8.063   1.185   3.776  1.00 63.75           H  
ATOM    168  HE3 LYS A  13      -8.795   0.090   4.954  1.00 63.75           H  
ATOM    169  NZ  LYS A  13      -6.685  -0.070   4.799  1.00 63.75           N  
ATOM    170  HZ1 LYS A  13      -5.972  -0.018   4.086  1.00 63.75           H  
ATOM    171  HZ2 LYS A  13      -6.669  -1.012   5.164  1.00 63.75           H  
ATOM    172  HZ3 LYS A  13      -6.489   0.581   5.545  1.00 63.75           H  
ATOM    173  OXT LYS A  13     -10.979  -5.481   2.852  1.00 63.75           O  
TER     174      LYS A  13                                                       
END
