# Supplementary material for: Unveiling the Bioactive Potential of the Invasive Jellyfish Phyllorhiza punctata Through Integrative Transcriptomic and Proteomic Analyses
Source: Biomolecules. 2025 Aug 4;15(8):1121. doi: 10.3390/biom15081121 (PMC12383608; doi:10.3390/biom15081121)
Supplement: Supplementary file 1 [file biomolecules-15-01121-s001.zip › Suplementary Material/FileS3/Alphafold2/XP_065065159_11603_relaxed_rank_001_alphafold2_ptm_model_3_seed_000.pdb]

ATOM      1  N   GLN A   1      -8.247   8.488  20.472  1.00 57.06           N  
ATOM      2  H   GLN A   1      -9.097   8.843  20.887  1.00 57.06           H  
ATOM      3  H2  GLN A   1      -7.460   8.797  21.025  1.00 57.06           H  
ATOM      4  H3  GLN A   1      -8.267   7.478  20.476  1.00 57.06           H  
ATOM      5  CA  GLN A   1      -8.105   8.996  19.093  1.00 57.06           C  
ATOM      6  HA  GLN A   1      -8.921   8.604  18.487  1.00 57.06           H  
ATOM      7  C   GLN A   1      -6.816   8.450  18.513  1.00 57.06           C  
ATOM      8  CB  GLN A   1      -8.202  10.534  19.044  1.00 57.06           C  
ATOM      9  HB2 GLN A   1      -8.001  10.876  18.028  1.00 57.06           H  
ATOM     10  HB3 GLN A   1      -9.242  10.776  19.260  1.00 57.06           H  
ATOM     11  O   GLN A   1      -5.745   8.934  18.852  1.00 57.06           O  
ATOM     12  CG  GLN A   1      -7.291  11.309  20.022  1.00 57.06           C  
ATOM     13  HG2 GLN A   1      -7.095  10.737  20.929  1.00 57.06           H  
ATOM     14  HG3 GLN A   1      -6.333  11.505  19.541  1.00 57.06           H  
ATOM     15  CD  GLN A   1      -7.931  12.620  20.457  1.00 57.06           C  
ATOM     16  NE2 GLN A   1      -7.277  13.743  20.289  1.00 57.06           N  
ATOM     17 HE21 GLN A   1      -7.753  14.578  20.601  1.00 57.06           H  
ATOM     18 HE22 GLN A   1      -6.350  13.770  19.888  1.00 57.06           H  
ATOM     19  OE1 GLN A   1      -9.035  12.633  20.964  1.00 57.06           O  
ATOM     20  N   THR A   2      -6.901   7.367  17.745  1.00 62.59           N  
ATOM     21  H   THR A   2      -7.789   6.942  17.520  1.00 62.59           H  
ATOM     22  CA  THR A   2      -5.733   6.804  17.062  1.00 62.59           C  
ATOM     23  HA  THR A   2      -4.905   6.693  17.763  1.00 62.59           H  
ATOM     24  C   THR A   2      -5.344   7.800  15.983  1.00 62.59           C  
ATOM     25  CB  THR A   2      -6.051   5.420  16.470  1.00 62.59           C  
ATOM     26  HB  THR A   2      -6.764   5.516  15.652  1.00 62.59           H  
ATOM     27  O   THR A   2      -5.937   7.812  14.909  1.00 62.59           O  
ATOM     28  CG2 THR A   2      -4.802   4.696  15.971  1.00 62.59           C  
ATOM     29 HG21 THR A   2      -5.075   3.718  15.574  1.00 62.59           H  
ATOM     30 HG22 THR A   2      -4.334   5.274  15.174  1.00 62.59           H  
ATOM     31 HG23 THR A   2      -4.089   4.568  16.786  1.00 62.59           H  
ATOM     32  OG1 THR A   2      -6.631   4.625  17.480  1.00 62.59           O  
ATOM     33  HG1 THR A   2      -6.661   3.724  17.151  1.00 62.59           H  
ATOM     34  N   ILE A   3      -4.427   8.716  16.297  1.00 71.81           N  
ATOM     35  H   ILE A   3      -4.027   8.710  17.224  1.00 71.81           H  
ATOM     36  CA  ILE A   3      -3.792   9.539  15.272  1.00 71.81           C  
ATOM     37  HA  ILE A   3      -4.553  10.056  14.688  1.00 71.81           H  
ATOM     38  C   ILE A   3      -3.086   8.516  14.397  1.00 71.81           C  
ATOM     39  CB  ILE A   3      -2.827  10.578  15.886  1.00 71.81           C  
ATOM     40  HB  ILE A   3      -2.075  10.049  16.471  1.00 71.81           H  
ATOM     41  O   ILE A   3      -2.215   7.805  14.894  1.00 71.81           O  
ATOM     42  CG1 ILE A   3      -3.600  11.537  16.823  1.00 71.81           C  
ATOM     43 HG12 ILE A   3      -4.222  12.207  16.230  1.00 71.81           H  
ATOM     44 HG13 ILE A   3      -4.259  10.967  17.478  1.00 71.81           H  
ATOM     45  CG2 ILE A   3      -2.116  11.369  14.771  1.00 71.81           C  
ATOM     46 HG21 ILE A   3      -1.412  12.081  15.201  1.00 71.81           H  
ATOM     47 HG22 ILE A   3      -1.547  10.696  14.129  1.00 71.81           H  
ATOM     48 HG23 ILE A   3      -2.842  11.910  14.164  1.00 71.81           H  
ATOM     49  CD1 ILE A   3      -2.691  12.367  17.736  1.00 71.81           C  
ATOM     50 HD11 ILE A   3      -2.042  11.710  18.315  1.00 71.81           H  
ATOM     51 HD12 ILE A   3      -3.305  12.951  18.421  1.00 71.81           H  
ATOM     52 HD13 ILE A   3      -2.082  13.053  17.147  1.00 71.81           H  
ATOM     53  N   ALA A   4      -3.569   8.354  13.165  1.00 69.56           N  
ATOM     54  H   ALA A   4      -4.361   8.914  12.883  1.00 69.56           H  
ATOM     55  CA  ALA A   4      -3.004   7.452  12.180  1.00 69.56           C  
ATOM     56  HA  ALA A   4      -3.045   6.430  12.557  1.00 69.56           H  
ATOM     57  C   ALA A   4      -1.542   7.851  11.986  1.00 69.56           C  
ATOM     58  CB  ALA A   4      -3.839   7.535  10.897  1.00 69.56           C  
ATOM     59  HB1 ALA A   4      -3.840   8.554  10.511  1.00 69.56           H  
ATOM     60  HB2 ALA A   4      -4.864   7.223  11.101  1.00 69.56           H  
ATOM     61  HB3 ALA A   4      -3.411   6.876  10.142  1.00 69.56           H  
ATOM     62  O   ALA A   4      -1.212   8.775  11.245  1.00 69.56           O  
ATOM     63  N   GLY A   5      -0.677   7.220  12.775  1.00 69.88           N  
ATOM     64  H   GLY A   5      -1.041   6.589  13.474  1.00 69.88           H  
ATOM     65  CA  GLY A   5       0.745   7.409  12.689  1.00 69.88           C  
ATOM     66  HA2 GLY A   5       0.984   8.464  12.824  1.00 69.88           H  
ATOM     67  HA3 GLY A   5       1.256   6.816  13.448  1.00 69.88           H  
ATOM     68  C   GLY A   5       1.178   6.942  11.314  1.00 69.88           C  
ATOM     69  O   GLY A   5       0.715   5.912  10.827  1.00 69.88           O  
ATOM     70  N   ASN A   6       2.128   7.676  10.750  1.00 69.56           N  
ATOM     71  H   ASN A   6       2.386   8.539  11.207  1.00 69.56           H  
ATOM     72  CA  ASN A   6       3.038   7.151   9.749  1.00 69.56           C  
ATOM     73  HA  ASN A   6       3.890   7.831   9.737  1.00 69.56           H  
ATOM     74  C   ASN A   6       2.520   7.126   8.303  1.00 69.56           C  
ATOM     75  CB  ASN A   6       3.569   5.801  10.268  1.00 69.56           C  
ATOM     76  HB2 ASN A   6       3.663   5.819  11.354  1.00 69.56           H  
ATOM     77  HB3 ASN A   6       2.894   4.988  10.000  1.00 69.56           H  
ATOM     78  O   ASN A   6       2.429   6.071   7.680  1.00 69.56           O  
ATOM     79  CG  ASN A   6       4.934   5.512   9.742  1.00 69.56           C  
ATOM     80  ND2 ASN A   6       5.050   4.661   8.753  1.00 69.56           N  
ATOM     81 HD21 ASN A   6       4.216   4.281   8.329  1.00 69.56           H  
ATOM     82 HD22 ASN A   6       5.987   4.439   8.449  1.00 69.56           H  
ATOM     83  OD1 ASN A   6       5.899   6.069  10.221  1.00 69.56           O  
ATOM     84  N   VAL A   7       2.351   8.307   7.704  1.00 69.75           N  
ATOM     85  H   VAL A   7       2.371   9.144   8.269  1.00 69.75           H  
ATOM     86  CA  VAL A   7       2.731   8.440   6.291  1.00 69.75           C  
ATOM     87  HA  VAL A   7       2.693   7.466   5.804  1.00 69.75           H  
ATOM     88  C   VAL A   7       4.189   8.890   6.272  1.00 69.75           C  
ATOM     89  CB  VAL A   7       1.782   9.338   5.478  1.00 69.75           C  
ATOM     90  HB  VAL A   7       1.815  10.359   5.858  1.00 69.75           H  
ATOM     91  O   VAL A   7       4.492  10.080   6.249  1.00 69.75           O  
ATOM     92  CG1 VAL A   7       2.183   9.319   3.999  1.00 69.75           C  
ATOM     93 HG11 VAL A   7       3.243   9.546   3.891  1.00 69.75           H  
ATOM     94 HG12 VAL A   7       1.602  10.062   3.452  1.00 69.75           H  
ATOM     95 HG13 VAL A   7       2.001   8.334   3.570  1.00 69.75           H  
ATOM     96  CG2 VAL A   7       0.340   8.816   5.544  1.00 69.75           C  
ATOM     97 HG21 VAL A   7      -0.032   8.871   6.567  1.00 69.75           H  
ATOM     98 HG22 VAL A   7       0.297   7.780   5.209  1.00 69.75           H  
ATOM     99 HG23 VAL A   7      -0.304   9.426   4.911  1.00 69.75           H  
ATOM    100  N   LEU A   8       5.105   7.919   6.335  1.00 70.75           N  
ATOM    101  H   LEU A   8       4.782   6.965   6.410  1.00 70.75           H  
ATOM    102  CA  LEU A   8       6.487   8.137   5.911  1.00 70.75           C  
ATOM    103  HA  LEU A   8       6.895   9.019   6.405  1.00 70.75           H  
ATOM    104  C   LEU A   8       6.446   8.404   4.406  1.00 70.75           C  
ATOM    105  CB  LEU A   8       7.365   6.909   6.233  1.00 70.75           C  
ATOM    106  HB2 LEU A   8       8.272   6.948   5.630  1.00 70.75           H  
ATOM    107  HB3 LEU A   8       6.819   6.012   5.941  1.00 70.75           H  
ATOM    108  O   LEU A   8       6.480   7.474   3.602  1.00 70.75           O  
ATOM    109  CG  LEU A   8       7.777   6.805   7.707  1.00 70.75           C  
ATOM    110  HG  LEU A   8       6.901   7.043   8.310  1.00 70.75           H  
ATOM    111  CD1 LEU A   8       8.269   5.389   8.024  1.00 70.75           C  
ATOM    112 HD11 LEU A   8       8.389   5.282   9.102  1.00 70.75           H  
ATOM    113 HD12 LEU A   8       9.228   5.213   7.538  1.00 70.75           H  
ATOM    114 HD13 LEU A   8       7.561   4.643   7.662  1.00 70.75           H  
ATOM    115  CD2 LEU A   8       8.895   7.781   8.076  1.00 70.75           C  
ATOM    116 HD21 LEU A   8       9.152   7.656   9.128  1.00 70.75           H  
ATOM    117 HD22 LEU A   8       9.779   7.596   7.465  1.00 70.75           H  
ATOM    118 HD23 LEU A   8       8.561   8.808   7.924  1.00 70.75           H  
ATOM    119  N   VAL A   9       6.330   9.672   4.016  1.00 76.12           N  
ATOM    120  H   VAL A   9       6.185  10.386   4.717  1.00 76.12           H  
ATOM    121  CA  VAL A   9       6.605  10.072   2.637  1.00 76.12           C  
ATOM    122  HA  VAL A   9       6.158   9.343   1.960  1.00 76.12           H  
ATOM    123  C   VAL A   9       8.119  10.013   2.480  1.00 76.12           C  
ATOM    124  CB  VAL A   9       6.024  11.452   2.273  1.00 76.12           C  
ATOM    125  HB  VAL A   9       6.528  12.231   2.845  1.00 76.12           H  
ATOM    126  O   VAL A   9       8.831  10.963   2.793  1.00 76.12           O  
ATOM    127  CG1 VAL A   9       6.211  11.726   0.774  1.00 76.12           C  
ATOM    128 HG11 VAL A   9       5.712  10.959   0.181  1.00 76.12           H  
ATOM    129 HG12 VAL A   9       5.796  12.701   0.522  1.00 76.12           H  
ATOM    130 HG13 VAL A   9       7.273  11.738   0.526  1.00 76.12           H  
ATOM    131  CG2 VAL A   9       4.522  11.543   2.563  1.00 76.12           C  
ATOM    132 HG21 VAL A   9       3.992  10.743   2.045  1.00 76.12           H  
ATOM    133 HG22 VAL A   9       4.139  12.504   2.219  1.00 76.12           H  
ATOM    134 HG23 VAL A   9       4.351  11.481   3.637  1.00 76.12           H  
ATOM    135  N   GLY A  10       8.624   8.851   2.069  1.00 76.75           N  
ATOM    136  H   GLY A  10       7.995   8.070   1.952  1.00 76.75           H  
ATOM    137  CA  GLY A  10      10.001   8.715   1.620  1.00 76.75           C  
ATOM    138  HA2 GLY A  10      10.686   9.076   2.388  1.00 76.75           H  
ATOM    139  HA3 GLY A  10      10.223   7.671   1.401  1.00 76.75           H  
ATOM    140  C   GLY A  10      10.169   9.533   0.348  1.00 76.75           C  
ATOM    141  O   GLY A  10       9.745   9.109  -0.725  1.00 76.75           O  
ATOM    142  N   SER A  11      10.743  10.725   0.471  1.00 78.19           N  
ATOM    143  H   SER A  11      10.893  11.107   1.394  1.00 78.19           H  
ATOM    144  CA  SER A  11      11.184  11.510  -0.675  1.00 78.19           C  
ATOM    145  HA  SER A  11      10.329  11.732  -1.314  1.00 78.19           H  
ATOM    146  C   SER A  11      12.212  10.681  -1.445  1.00 78.19           C  
ATOM    147  CB  SER A  11      11.810  12.828  -0.206  1.00 78.19           C  
ATOM    148  HB2 SER A  11      12.767  12.622   0.275  1.00 78.19           H  
ATOM    149  HB3 SER A  11      11.981  13.476  -1.065  1.00 78.19           H  
ATOM    150  O   SER A  11      13.283  10.380  -0.924  1.00 78.19           O  
ATOM    151  OG  SER A  11      10.967  13.474   0.730  1.00 78.19           O  
ATOM    152  HG  SER A  11      11.429  14.236   1.088  1.00 78.19           H  
ATOM    153  N   TYR A  12      11.883  10.267  -2.666  1.00 73.12           N  
ATOM    154  H   TYR A  12      10.955  10.459  -3.014  1.00 73.12           H  
ATOM    155  CA  TYR A  12      12.845   9.619  -3.552  1.00 73.12           C  
ATOM    156  HA  TYR A  12      13.349   8.816  -3.014  1.00 73.12           H  
ATOM    157  C   TYR A  12      13.889  10.660  -3.973  1.00 73.12           C  
ATOM    158  CB  TYR A  12      12.097   9.008  -4.747  1.00 73.12           C  
ATOM    159  HB2 TYR A  12      11.521   9.790  -5.241  1.00 73.12           H  
ATOM    160  HB3 TYR A  12      11.386   8.272  -4.371  1.00 73.12           H  
ATOM    161  O   TYR A  12      13.553  11.631  -4.655  1.00 73.12           O  
ATOM    162  CG  TYR A  12      12.984   8.336  -5.780  1.00 73.12           C  
ATOM    163  CD1 TYR A  12      13.418   9.058  -6.909  1.00 73.12           C  
ATOM    164  HD1 TYR A  12      13.155  10.100  -7.017  1.00 73.12           H  
ATOM    165  CD2 TYR A  12      13.375   6.992  -5.613  1.00 73.12           C  
ATOM    166  HD2 TYR A  12      13.053   6.442  -4.741  1.00 73.12           H  
ATOM    167  CE1 TYR A  12      14.230   8.434  -7.875  1.00 73.12           C  
ATOM    168  HE1 TYR A  12      14.603   8.981  -8.729  1.00 73.12           H  
ATOM    169  CE2 TYR A  12      14.197   6.370  -6.573  1.00 73.12           C  
ATOM    170  HE2 TYR A  12      14.507   5.344  -6.438  1.00 73.12           H  
ATOM    171  OH  TYR A  12      15.401   6.500  -8.651  1.00 73.12           O  
ATOM    172  HH  TYR A  12      15.704   5.633  -8.370  1.00 73.12           H  
ATOM    173  CZ  TYR A  12      14.624   7.093  -7.708  1.00 73.12           C  
ATOM    174  N   CYS A  13      15.142  10.481  -3.552  1.00 72.25           N  
ATOM    175  H   CYS A  13      15.351   9.719  -2.922  1.00 72.25           H  
ATOM    176  CA  CYS A  13      16.261  11.212  -4.135  1.00 72.25           C  
ATOM    177  HA  CYS A  13      16.038  12.279  -4.146  1.00 72.25           H  
ATOM    178  C   CYS A  13      16.431  10.723  -5.577  1.00 72.25           C  
ATOM    179  CB  CYS A  13      17.543  10.989  -3.320  1.00 72.25           C  
ATOM    180  HB2 CYS A  13      17.778   9.924  -3.296  1.00 72.25           H  
ATOM    181  HB3 CYS A  13      18.364  11.505  -3.818  1.00 72.25           H  
ATOM    182  O   CYS A  13      16.675   9.537  -5.797  1.00 72.25           O  
ATOM    183  SG  CYS A  13      17.360  11.628  -1.627  1.00 72.25           S  
ATOM    184  HG  CYS A  13      18.610  11.367  -1.233  1.00 72.25           H  
ATOM    185  N   LYS A  14      16.267  11.629  -6.543  1.00 70.19           N  
ATOM    186  H   LYS A  14      16.128  12.584  -6.243  1.00 70.19           H  
ATOM    187  CA  LYS A  14      16.888  11.451  -7.857  1.00 70.19           C  
ATOM    188  HA  LYS A  14      16.760  10.425  -8.201  1.00 70.19           H  
ATOM    189  C   LYS A  14      18.393  11.644  -7.739  1.00 70.19           C  
ATOM    190  CB  LYS A  14      16.321  12.433  -8.885  1.00 70.19           C  
ATOM    191  HB2 LYS A  14      16.336  13.441  -8.472  1.00 70.19           H  
ATOM    192  HB3 LYS A  14      16.977  12.415  -9.756  1.00 70.19           H  
ATOM    193  O   LYS A  14      18.798  12.446  -6.866  1.00 70.19           O  
ATOM    194  CG  LYS A  14      14.908  12.059  -9.333  1.00 70.19           C  
ATOM    195  HG2 LYS A  14      14.215  12.158  -8.497  1.00 70.19           H  
ATOM    196  HG3 LYS A  14      14.904  11.029  -9.690  1.00 70.19           H  
ATOM    197  CD  LYS A  14      14.485  12.983 -10.477  1.00 70.19           C  
ATOM    198  HD2 LYS A  14      14.484  14.012 -10.118  1.00 70.19           H  
ATOM    199  HD3 LYS A  14      15.200  12.890 -11.295  1.00 70.19           H  
ATOM    200  CE  LYS A  14      13.089  12.597 -10.967  1.00 70.19           C  
ATOM    201  HE2 LYS A  14      13.123  11.571 -11.334  1.00 70.19           H  
ATOM    202  HE3 LYS A  14      12.406  12.629 -10.119  1.00 70.19           H  
ATOM    203  NZ  LYS A  14      12.633  13.520 -12.033  1.00 70.19           N  
ATOM    204  HZ1 LYS A  14      11.710  13.262 -12.352  1.00 70.19           H  
ATOM    205  HZ2 LYS A  14      13.271  13.483 -12.816  1.00 70.19           H  
ATOM    206  HZ3 LYS A  14      12.610  14.467 -11.684  1.00 70.19           H  
ATOM    207  OXT LYS A  14      19.068  11.022  -8.578  1.00 70.19           O  
TER     208      LYS A  14                                                       
END
