# Supplementary material for: Unveiling the Bioactive Potential of the Invasive Jellyfish Phyllorhiza punctata Through Integrative Transcriptomic and Proteomic Analyses
Source: Biomolecules. 2025 Aug 4;15(8):1121. doi: 10.3390/biom15081121 (PMC12383608; doi:10.3390/biom15081121)
Supplement: Supplementary file 1 [file biomolecules-15-01121-s001.zip › Suplementary Material/FileS3/Alphafold2/XP_065065161_15704_relaxed_rank_001_alphafold2_ptm_model_1_seed_000.pdb]

ATOM      1  N   VAL A   1      12.261   0.471  -7.837  1.00 55.56           N  
ATOM      2  H   VAL A   1      12.840   0.745  -8.618  1.00 55.56           H  
ATOM      3  H2  VAL A   1      11.928  -0.469  -8.000  1.00 55.56           H  
ATOM      4  H3  VAL A   1      12.817   0.478  -6.994  1.00 55.56           H  
ATOM      5  CA  VAL A   1      11.106   1.391  -7.717  1.00 55.56           C  
ATOM      6  HA  VAL A   1      11.471   2.402  -7.533  1.00 55.56           H  
ATOM      7  C   VAL A   1      10.284   0.967  -6.501  1.00 55.56           C  
ATOM      8  CB  VAL A   1      10.281   1.432  -9.022  1.00 55.56           C  
ATOM      9  HB  VAL A   1       9.752   0.490  -9.158  1.00 55.56           H  
ATOM     10  O   VAL A   1       9.322   0.231  -6.612  1.00 55.56           O  
ATOM     11  CG1 VAL A   1       9.273   2.585  -8.991  1.00 55.56           C  
ATOM     12 HG11 VAL A   1       8.709   2.607  -9.923  1.00 55.56           H  
ATOM     13 HG12 VAL A   1       9.782   3.540  -8.866  1.00 55.56           H  
ATOM     14 HG13 VAL A   1       8.562   2.442  -8.177  1.00 55.56           H  
ATOM     15  CG2 VAL A   1      11.194   1.643 -10.241  1.00 55.56           C  
ATOM     16 HG21 VAL A   1      11.803   2.539 -10.120  1.00 55.56           H  
ATOM     17 HG22 VAL A   1      10.579   1.771 -11.132  1.00 55.56           H  
ATOM     18 HG23 VAL A   1      11.830   0.776 -10.421  1.00 55.56           H  
ATOM     19  N   TYR A   2      10.789   1.312  -5.324  1.00 49.12           N  
ATOM     20  H   TYR A   2      11.569   1.954  -5.302  1.00 49.12           H  
ATOM     21  CA  TYR A   2      10.345   0.943  -3.969  1.00 49.12           C  
ATOM     22  HA  TYR A   2       9.263   0.830  -3.901  1.00 49.12           H  
ATOM     23  C   TYR A   2      10.844   2.102  -3.080  1.00 49.12           C  
ATOM     24  CB  TYR A   2      11.078  -0.347  -3.511  1.00 49.12           C  
ATOM     25  HB2 TYR A   2      11.298  -0.248  -2.448  1.00 49.12           H  
ATOM     26  HB3 TYR A   2      12.049  -0.407  -4.003  1.00 49.12           H  
ATOM     27  O   TYR A   2      11.912   2.624  -3.404  1.00 49.12           O  
ATOM     28  CG  TYR A   2      10.363  -1.679  -3.682  1.00 49.12           C  
ATOM     29  CD1 TYR A   2       9.693  -2.250  -2.581  1.00 49.12           C  
ATOM     30  HD1 TYR A   2       9.661  -1.733  -1.633  1.00 49.12           H  
ATOM     31  CD2 TYR A   2      10.426  -2.390  -4.899  1.00 49.12           C  
ATOM     32  HD2 TYR A   2      10.948  -1.973  -5.747  1.00 49.12           H  
ATOM     33  CE1 TYR A   2       9.070  -3.508  -2.696  1.00 49.12           C  
ATOM     34  HE1 TYR A   2       8.556  -3.940  -1.850  1.00 49.12           H  
ATOM     35  CE2 TYR A   2       9.803  -3.649  -5.019  1.00 49.12           C  
ATOM     36  HE2 TYR A   2       9.834  -4.199  -5.947  1.00 49.12           H  
ATOM     37  OH  TYR A   2       8.516  -5.418  -4.042  1.00 49.12           O  
ATOM     38  HH  TYR A   2       8.088  -5.699  -3.231  1.00 49.12           H  
ATOM     39  CZ  TYR A   2       9.121  -4.209  -3.919  1.00 49.12           C  
ATOM     40  N   PRO A   3      10.230   2.517  -1.958  1.00 60.62           N  
ATOM     41  CA  PRO A   3       8.853   2.468  -1.480  1.00 60.62           C  
ATOM     42  HA  PRO A   3       8.182   2.037  -2.224  1.00 60.62           H  
ATOM     43  C   PRO A   3       8.370   3.898  -1.104  1.00 60.62           C  
ATOM     44  CB  PRO A   3       8.963   1.554  -0.254  1.00 60.62           C  
ATOM     45  HB2 PRO A   3       9.009   0.516  -0.584  1.00 60.62           H  
ATOM     46  HB3 PRO A   3       8.144   1.677   0.454  1.00 60.62           H  
ATOM     47  O   PRO A   3       7.814   4.114  -0.031  1.00 60.62           O  
ATOM     48  CG  PRO A   3      10.316   1.953   0.350  1.00 60.62           C  
ATOM     49  HG2 PRO A   3      10.171   2.630   1.192  1.00 60.62           H  
ATOM     50  HG3 PRO A   3      10.865   1.067   0.670  1.00 60.62           H  
ATOM     51  CD  PRO A   3      11.057   2.683  -0.774  1.00 60.62           C  
ATOM     52  HD2 PRO A   3      12.048   2.247  -0.901  1.00 60.62           H  
ATOM     53  HD3 PRO A   3      11.154   3.741  -0.533  1.00 60.62           H  
ATOM     54  N   VAL A   4       8.607   4.904  -1.958  1.00 69.81           N  
ATOM     55  H   VAL A   4       9.145   4.713  -2.792  1.00 69.81           H  
ATOM     56  CA  VAL A   4       8.272   6.317  -1.653  1.00 69.81           C  
ATOM     57  HA  VAL A   4       8.772   6.596  -0.726  1.00 69.81           H  
ATOM     58  C   VAL A   4       6.766   6.514  -1.397  1.00 69.81           C  
ATOM     59  CB  VAL A   4       8.796   7.257  -2.765  1.00 69.81           C  
ATOM     60  HB  VAL A   4       8.375   6.939  -3.719  1.00 69.81           H  
ATOM     61  O   VAL A   4       6.386   7.323  -0.560  1.00 69.81           O  
ATOM     62  CG1 VAL A   4       8.429   8.728  -2.543  1.00 69.81           C  
ATOM     63 HG11 VAL A   4       8.780   9.060  -1.566  1.00 69.81           H  
ATOM     64 HG12 VAL A   4       8.884   9.350  -3.314  1.00 69.81           H  
ATOM     65 HG13 VAL A   4       7.349   8.867  -2.596  1.00 69.81           H  
ATOM     66  CG2 VAL A   4      10.328   7.181  -2.860  1.00 69.81           C  
ATOM     67 HG21 VAL A   4      10.655   6.172  -3.109  1.00 69.81           H  
ATOM     68 HG22 VAL A   4      10.774   7.477  -1.910  1.00 69.81           H  
ATOM     69 HG23 VAL A   4      10.684   7.856  -3.638  1.00 69.81           H  
ATOM     70  N   GLY A   5       5.901   5.718  -2.038  1.00 70.62           N  
ATOM     71  H   GLY A   5       6.267   5.063  -2.715  1.00 70.62           H  
ATOM     72  CA  GLY A   5       4.444   5.810  -1.873  1.00 70.62           C  
ATOM     73  HA2 GLY A   5       4.152   6.860  -1.843  1.00 70.62           H  
ATOM     74  HA3 GLY A   5       3.963   5.357  -2.741  1.00 70.62           H  
ATOM     75  C   GLY A   5       3.869   5.132  -0.623  1.00 70.62           C  
ATOM     76  O   GLY A   5       2.766   5.469  -0.211  1.00 70.62           O  
ATOM     77  N   LEU A   6       4.594   4.205   0.012  1.00 69.00           N  
ATOM     78  H   LEU A   6       5.538   4.026  -0.300  1.00 69.00           H  
ATOM     79  CA  LEU A   6       4.090   3.485   1.193  1.00 69.00           C  
ATOM     80  HA  LEU A   6       3.009   3.378   1.115  1.00 69.00           H  
ATOM     81  C   LEU A   6       4.333   4.266   2.490  1.00 69.00           C  
ATOM     82  CB  LEU A   6       4.719   2.081   1.238  1.00 69.00           C  
ATOM     83  HB2 LEU A   6       5.794   2.175   1.085  1.00 69.00           H  
ATOM     84  HB3 LEU A   6       4.565   1.654   2.229  1.00 69.00           H  
ATOM     85  O   LEU A   6       3.529   4.193   3.416  1.00 69.00           O  
ATOM     86  CG  LEU A   6       4.126   1.112   0.197  1.00 69.00           C  
ATOM     87  HG  LEU A   6       4.067   1.606  -0.773  1.00 69.00           H  
ATOM     88  CD1 LEU A   6       5.031  -0.111   0.047  1.00 69.00           C  
ATOM     89 HD11 LEU A   6       5.109  -0.634   1.000  1.00 69.00           H  
ATOM     90 HD12 LEU A   6       4.612  -0.789  -0.697  1.00 69.00           H  
ATOM     91 HD13 LEU A   6       6.024   0.198  -0.278  1.00 69.00           H  
ATOM     92  CD2 LEU A   6       2.731   0.627   0.600  1.00 69.00           C  
ATOM     93 HD21 LEU A   6       2.036   1.466   0.649  1.00 69.00           H  
ATOM     94 HD22 LEU A   6       2.356  -0.081  -0.139  1.00 69.00           H  
ATOM     95 HD23 LEU A   6       2.766   0.138   1.574  1.00 69.00           H  
ATOM     96  N   SER A   7       5.402   5.066   2.534  1.00 70.31           N  
ATOM     97  H   SER A   7       6.032   5.072   1.744  1.00 70.31           H  
ATOM     98  CA  SER A   7       5.725   5.897   3.699  1.00 70.31           C  
ATOM     99  HA  SER A   7       5.653   5.278   4.593  1.00 70.31           H  
ATOM    100  C   SER A   7       4.763   7.077   3.870  1.00 70.31           C  
ATOM    101  CB  SER A   7       7.162   6.406   3.583  1.00 70.31           C  
ATOM    102  HB2 SER A   7       7.203   7.268   2.917  1.00 70.31           H  
ATOM    103  HB3 SER A   7       7.795   5.616   3.177  1.00 70.31           H  
ATOM    104  O   SER A   7       4.489   7.481   4.993  1.00 70.31           O  
ATOM    105  OG  SER A   7       7.652   6.750   4.859  1.00 70.31           O  
ATOM    106  HG  SER A   7       7.018   7.315   5.306  1.00 70.31           H  
ATOM    107  N   VAL A   8       4.224   7.613   2.771  1.00 74.25           N  
ATOM    108  H   VAL A   8       4.505   7.251   1.870  1.00 74.25           H  
ATOM    109  CA  VAL A   8       3.256   8.722   2.807  1.00 74.25           C  
ATOM    110  HA  VAL A   8       3.612   9.480   3.505  1.00 74.25           H  
ATOM    111  C   VAL A   8       1.905   8.234   3.334  1.00 74.25           C  
ATOM    112  CB  VAL A   8       3.129   9.377   1.418  1.00 74.25           C  
ATOM    113  HB  VAL A   8       2.781   8.632   0.702  1.00 74.25           H  
ATOM    114  O   VAL A   8       1.337   8.838   4.236  1.00 74.25           O  
ATOM    115  CG1 VAL A   8       2.143  10.550   1.423  1.00 74.25           C  
ATOM    116 HG11 VAL A   8       2.105  11.012   0.437  1.00 74.25           H  
ATOM    117 HG12 VAL A   8       2.448  11.295   2.158  1.00 74.25           H  
ATOM    118 HG13 VAL A   8       1.140  10.204   1.675  1.00 74.25           H  
ATOM    119  CG2 VAL A   8       4.485   9.917   0.941  1.00 74.25           C  
ATOM    120 HG21 VAL A   8       5.216   9.112   0.859  1.00 74.25           H  
ATOM    121 HG22 VAL A   8       4.375  10.375  -0.042  1.00 74.25           H  
ATOM    122 HG23 VAL A   8       4.857  10.664   1.642  1.00 74.25           H  
ATOM    123  N   VAL A   9       1.430   7.082   2.851  1.00 77.25           N  
ATOM    124  H   VAL A   9       1.949   6.615   2.121  1.00 77.25           H  
ATOM    125  CA  VAL A   9       0.152   6.491   3.283  1.00 77.25           C  
ATOM    126  HA  VAL A   9      -0.631   7.242   3.175  1.00 77.25           H  
ATOM    127  C   VAL A   9       0.173   6.101   4.768  1.00 77.25           C  
ATOM    128  CB  VAL A   9      -0.205   5.298   2.374  1.00 77.25           C  
ATOM    129  HB  VAL A   9       0.628   4.595   2.366  1.00 77.25           H  
ATOM    130  O   VAL A   9      -0.814   6.312   5.464  1.00 77.25           O  
ATOM    131  CG1 VAL A   9      -1.462   4.550   2.831  1.00 77.25           C  
ATOM    132 HG11 VAL A   9      -1.295   4.087   3.803  1.00 77.25           H  
ATOM    133 HG12 VAL A   9      -2.302   5.241   2.908  1.00 77.25           H  
ATOM    134 HG13 VAL A   9      -1.709   3.762   2.119  1.00 77.25           H  
ATOM    135  CG2 VAL A   9      -0.456   5.779   0.936  1.00 77.25           C  
ATOM    136 HG21 VAL A   9       0.421   6.293   0.541  1.00 77.25           H  
ATOM    137 HG22 VAL A   9      -0.668   4.925   0.292  1.00 77.25           H  
ATOM    138 HG23 VAL A   9      -1.304   6.463   0.914  1.00 77.25           H  
ATOM    139  N   GLY A  10       1.300   5.600   5.286  1.00 72.62           N  
ATOM    140  H   GLY A  10       2.080   5.419   4.670  1.00 72.62           H  
ATOM    141  CA  GLY A  10       1.436   5.253   6.707  1.00 72.62           C  
ATOM    142  HA2 GLY A  10       0.593   4.630   7.007  1.00 72.62           H  
ATOM    143  HA3 GLY A  10       2.352   4.676   6.837  1.00 72.62           H  
ATOM    144  C   GLY A  10       1.503   6.450   7.667  1.00 72.62           C  
ATOM    145  O   GLY A  10       1.131   6.308   8.829  1.00 72.62           O  
ATOM    146  N   SER A  11       1.948   7.623   7.200  1.00 75.19           N  
ATOM    147  H   SER A  11       2.277   7.666   6.246  1.00 75.19           H  
ATOM    148  CA  SER A  11       2.054   8.847   8.015  1.00 75.19           C  
ATOM    149  HA  SER A  11       2.160   8.569   9.064  1.00 75.19           H  
ATOM    150  C   SER A  11       0.831   9.759   7.944  1.00 75.19           C  
ATOM    151  CB  SER A  11       3.290   9.656   7.611  1.00 75.19           C  
ATOM    152  HB2 SER A  11       3.209  10.667   8.011  1.00 75.19           H  
ATOM    153  HB3 SER A  11       3.357   9.714   6.525  1.00 75.19           H  
ATOM    154  O   SER A  11       0.667  10.596   8.819  1.00 75.19           O  
ATOM    155  OG  SER A  11       4.459   9.063   8.140  1.00 75.19           O  
ATOM    156  HG  SER A  11       4.376   9.054   9.097  1.00 75.19           H  
ATOM    157  N   THR A  12      -0.013   9.637   6.918  1.00 75.50           N  
ATOM    158  H   THR A  12       0.247   9.040   6.146  1.00 75.50           H  
ATOM    159  CA  THR A  12      -1.254  10.427   6.805  1.00 75.50           C  
ATOM    160  HA  THR A  12      -1.110  11.395   7.285  1.00 75.50           H  
ATOM    161  C   THR A  12      -2.436   9.770   7.525  1.00 75.50           C  
ATOM    162  CB  THR A  12      -1.580  10.669   5.323  1.00 75.50           C  
ATOM    163  HB  THR A  12      -1.802   9.717   4.840  1.00 75.50           H  
ATOM    164  O   THR A  12      -3.405  10.444   7.857  1.00 75.50           O  
ATOM    165  CG2 THR A  12      -2.741  11.632   5.082  1.00 75.50           C  
ATOM    166 HG21 THR A  12      -2.594  12.548   5.653  1.00 75.50           H  
ATOM    167 HG22 THR A  12      -3.680  11.167   5.383  1.00 75.50           H  
ATOM    168 HG23 THR A  12      -2.803  11.871   4.020  1.00 75.50           H  
ATOM    169  OG1 THR A  12      -0.468  11.251   4.681  1.00 75.50           O  
ATOM    170  HG1 THR A  12      -0.139  11.944   5.258  1.00 75.50           H  
ATOM    171  N   VAL A  13      -2.367   8.456   7.760  1.00 71.12           N  
ATOM    172  H   VAL A  13      -1.548   7.963   7.436  1.00 71.12           H  
ATOM    173  CA  VAL A  13      -3.443   7.660   8.383  1.00 71.12           C  
ATOM    174  HA  VAL A  13      -4.370   8.232   8.338  1.00 71.12           H  
ATOM    175  C   VAL A  13      -3.197   7.404   9.885  1.00 71.12           C  
ATOM    176  CB  VAL A  13      -3.668   6.369   7.558  1.00 71.12           C  
ATOM    177  HB  VAL A  13      -2.748   5.784   7.560  1.00 71.12           H  
ATOM    178  O   VAL A  13      -4.070   6.875  10.569  1.00 71.12           O  
ATOM    179  CG1 VAL A  13      -4.808   5.478   8.070  1.00 71.12           C  
ATOM    180 HG11 VAL A  13      -5.712   6.070   8.209  1.00 71.12           H  
ATOM    181 HG12 VAL A  13      -5.006   4.672   7.364  1.00 71.12           H  
ATOM    182 HG13 VAL A  13      -4.527   5.020   9.019  1.00 71.12           H  
ATOM    183  CG2 VAL A  13      -4.028   6.708   6.099  1.00 71.12           C  
ATOM    184 HG21 VAL A  13      -4.162   5.791   5.525  1.00 71.12           H  
ATOM    185 HG22 VAL A  13      -3.231   7.281   5.625  1.00 71.12           H  
ATOM    186 HG23 VAL A  13      -4.948   7.292   6.070  1.00 71.12           H  
ATOM    187  N   LYS A  14      -2.037   7.799  10.419  1.00 61.91           N  
ATOM    188  H   LYS A  14      -1.452   8.402   9.859  1.00 61.91           H  
ATOM    189  CA  LYS A  14      -1.683   7.741  11.845  1.00 61.91           C  
ATOM    190  HA  LYS A  14      -2.446   7.193  12.398  1.00 61.91           H  
ATOM    191  C   LYS A  14      -1.654   9.142  12.443  1.00 61.91           C  
ATOM    192  CB  LYS A  14      -0.322   7.048  11.990  1.00 61.91           C  
ATOM    193  HB2 LYS A  14       0.437   7.646  11.485  1.00 61.91           H  
ATOM    194  HB3 LYS A  14      -0.374   6.072  11.506  1.00 61.91           H  
ATOM    195  O   LYS A  14      -2.003   9.252  13.639  1.00 61.91           O  
ATOM    196  CG  LYS A  14       0.063   6.866  13.463  1.00 61.91           C  
ATOM    197  HG2 LYS A  14      -0.706   6.270  13.954  1.00 61.91           H  
ATOM    198  HG3 LYS A  14       0.130   7.837  13.954  1.00 61.91           H  
ATOM    199  CD  LYS A  14       1.417   6.161  13.591  1.00 61.91           C  
ATOM    200  HD2 LYS A  14       2.210   6.839  13.273  1.00 61.91           H  
ATOM    201  HD3 LYS A  14       1.426   5.293  12.932  1.00 61.91           H  
ATOM    202  CE  LYS A  14       1.658   5.679  15.025  1.00 61.91           C  
ATOM    203  HE2 LYS A  14       2.605   5.141  15.056  1.00 61.91           H  
ATOM    204  HE3 LYS A  14       0.863   4.981  15.288  1.00 61.91           H  
ATOM    205  NZ  LYS A  14       1.677   6.811  15.980  1.00 61.91           N  
ATOM    206  HZ1 LYS A  14       1.802   6.496  16.931  1.00 61.91           H  
ATOM    207  HZ2 LYS A  14       2.402   7.470  15.736  1.00 61.91           H  
ATOM    208  HZ3 LYS A  14       0.801   7.311  15.916  1.00 61.91           H  
ATOM    209  OXT LYS A  14      -1.161  10.028  11.720  1.00 61.91           O  
TER     210      LYS A  14                                                       
END
