# Supplementary material for: Unveiling the Bioactive Potential of the Invasive Jellyfish Phyllorhiza punctata Through Integrative Transcriptomic and Proteomic Analyses
Source: Biomolecules. 2025 Aug 4;15(8):1121. doi: 10.3390/biom15081121 (PMC12383608; doi:10.3390/biom15081121)
Supplement: Supplementary file 1 [file biomolecules-15-01121-s001.zip › Suplementary Material/FileS3/Alphafold2/XP_065065168_4256_relaxed_rank_001_alphafold2_ptm_model_3_seed_000.pdb]

ATOM      1  N   PHE A   1      -8.837  -1.032   1.902  1.00 68.88           N  
ATOM      2  H   PHE A   1      -8.486  -1.314   0.998  1.00 68.88           H  
ATOM      3  H2  PHE A   1      -9.099  -1.851   2.431  1.00 68.88           H  
ATOM      4  H3  PHE A   1      -9.646  -0.442   1.765  1.00 68.88           H  
ATOM      5  CA  PHE A   1      -7.776  -0.297   2.613  1.00 68.88           C  
ATOM      6  HA  PHE A   1      -8.176   0.085   3.552  1.00 68.88           H  
ATOM      7  C   PHE A   1      -7.376   0.886   1.759  1.00 68.88           C  
ATOM      8  CB  PHE A   1      -6.601  -1.218   2.948  1.00 68.88           C  
ATOM      9  HB2 PHE A   1      -6.240  -1.705   2.042  1.00 68.88           H  
ATOM     10  HB3 PHE A   1      -5.786  -0.622   3.360  1.00 68.88           H  
ATOM     11  O   PHE A   1      -7.040   0.707   0.597  1.00 68.88           O  
ATOM     12  CG  PHE A   1      -7.014  -2.261   3.965  1.00 68.88           C  
ATOM     13  CD1 PHE A   1      -6.918  -1.969   5.340  1.00 68.88           C  
ATOM     14  HD1 PHE A   1      -6.487  -1.038   5.676  1.00 68.88           H  
ATOM     15  CD2 PHE A   1      -7.560  -3.493   3.548  1.00 68.88           C  
ATOM     16  HD2 PHE A   1      -7.601  -3.756   2.501  1.00 68.88           H  
ATOM     17  CE1 PHE A   1      -7.369  -2.900   6.291  1.00 68.88           C  
ATOM     18  HE1 PHE A   1      -7.280  -2.685   7.345  1.00 68.88           H  
ATOM     19  CE2 PHE A   1      -8.023  -4.416   4.502  1.00 68.88           C  
ATOM     20  HE2 PHE A   1      -8.425  -5.368   4.191  1.00 68.88           H  
ATOM     21  CZ  PHE A   1      -7.928  -4.118   5.872  1.00 68.88           C  
ATOM     22  HZ  PHE A   1      -8.266  -4.835   6.606  1.00 68.88           H  
ATOM     23  N   LEU A   2      -7.576   2.083   2.296  1.00 73.12           N  
ATOM     24  H   LEU A   2      -7.791   2.151   3.281  1.00 73.12           H  
ATOM     25  CA  LEU A   2      -7.449   3.359   1.606  1.00 73.12           C  
ATOM     26  HA  LEU A   2      -8.097   3.357   0.730  1.00 73.12           H  
ATOM     27  C   LEU A   2      -5.990   3.560   1.158  1.00 73.12           C  
ATOM     28  CB  LEU A   2      -7.948   4.414   2.618  1.00 73.12           C  
ATOM     29  HB2 LEU A   2      -8.867   4.053   3.079  1.00 73.12           H  
ATOM     30  HB3 LEU A   2      -7.207   4.506   3.413  1.00 73.12           H  
ATOM     31  O   LEU A   2      -5.112   3.798   1.980  1.00 73.12           O  
ATOM     32  CG  LEU A   2      -8.243   5.818   2.072  1.00 73.12           C  
ATOM     33  HG  LEU A   2      -7.359   6.207   1.567  1.00 73.12           H  
ATOM     34  CD1 LEU A   2      -9.426   5.809   1.101  1.00 73.12           C  
ATOM     35 HD11 LEU A   2      -9.184   5.234   0.207  1.00 73.12           H  
ATOM     36 HD12 LEU A   2      -9.645   6.831   0.792  1.00 73.12           H  
ATOM     37 HD13 LEU A   2     -10.312   5.392   1.580  1.00 73.12           H  
ATOM     38  CD2 LEU A   2      -8.604   6.732   3.242  1.00 73.12           C  
ATOM     39 HD21 LEU A   2      -8.765   7.747   2.880  1.00 73.12           H  
ATOM     40 HD22 LEU A   2      -7.785   6.759   3.961  1.00 73.12           H  
ATOM     41 HD23 LEU A   2      -9.508   6.385   3.742  1.00 73.12           H  
ATOM     42  N   LEU A   3      -5.739   3.454  -0.147  1.00 78.38           N  
ATOM     43  H   LEU A   3      -6.509   3.193  -0.746  1.00 78.38           H  
ATOM     44  CA  LEU A   3      -4.427   3.607  -0.803  1.00 78.38           C  
ATOM     45  HA  LEU A   3      -3.707   2.978  -0.279  1.00 78.38           H  
ATOM     46  C   LEU A   3      -3.847   5.037  -0.732  1.00 78.38           C  
ATOM     47  CB  LEU A   3      -4.573   3.107  -2.263  1.00 78.38           C  
ATOM     48  HB2 LEU A   3      -5.631   3.024  -2.510  1.00 78.38           H  
ATOM     49  HB3 LEU A   3      -4.169   3.843  -2.958  1.00 78.38           H  
ATOM     50  O   LEU A   3      -2.841   5.324  -1.367  1.00 78.38           O  
ATOM     51  CG  LEU A   3      -3.886   1.751  -2.522  1.00 78.38           C  
ATOM     52  HG  LEU A   3      -3.836   1.180  -1.595  1.00 78.38           H  
ATOM     53  CD1 LEU A   3      -4.684   0.926  -3.531  1.00 78.38           C  
ATOM     54 HD11 LEU A   3      -4.789   1.476  -4.466  1.00 78.38           H  
ATOM     55 HD12 LEU A   3      -4.167  -0.014  -3.728  1.00 78.38           H  
ATOM     56 HD13 LEU A   3      -5.672   0.703  -3.128  1.00 78.38           H  
ATOM     57  CD2 LEU A   3      -2.471   1.950  -3.066  1.00 78.38           C  
ATOM     58 HD21 LEU A   3      -1.977   0.984  -3.175  1.00 78.38           H  
ATOM     59 HD22 LEU A   3      -2.504   2.448  -4.034  1.00 78.38           H  
ATOM     60 HD23 LEU A   3      -1.894   2.563  -2.373  1.00 78.38           H  
ATOM     61  N   GLY A   4      -4.482   5.934   0.025  1.00 81.25           N  
ATOM     62  H   GLY A   4      -5.273   5.612   0.565  1.00 81.25           H  
ATOM     63  CA  GLY A   4      -4.116   7.346   0.127  1.00 81.25           C  
ATOM     64  HA2 GLY A   4      -3.348   7.592  -0.605  1.00 81.25           H  
ATOM     65  HA3 GLY A   4      -4.995   7.948  -0.102  1.00 81.25           H  
ATOM     66  C   GLY A   4      -3.603   7.788   1.496  1.00 81.25           C  
ATOM     67  O   GLY A   4      -3.172   8.923   1.605  1.00 81.25           O  
ATOM     68  N   SER A   5      -3.635   6.934   2.527  1.00 79.31           N  
ATOM     69  H   SER A   5      -3.996   6.002   2.380  1.00 79.31           H  
ATOM     70  CA  SER A   5      -3.280   7.339   3.904  1.00 79.31           C  
ATOM     71  HA  SER A   5      -3.194   8.425   3.936  1.00 79.31           H  
ATOM     72  C   SER A   5      -1.917   6.854   4.394  1.00 79.31           C  
ATOM     73  CB  SER A   5      -4.384   6.961   4.896  1.00 79.31           C  
ATOM     74  HB2 SER A   5      -4.685   5.925   4.743  1.00 79.31           H  
ATOM     75  HB3 SER A   5      -4.031   7.077   5.921  1.00 79.31           H  
ATOM     76  O   SER A   5      -1.637   6.945   5.583  1.00 79.31           O  
ATOM     77  OG  SER A   5      -5.487   7.822   4.720  1.00 79.31           O  
ATOM     78  HG  SER A   5      -5.179   8.723   4.848  1.00 79.31           H  
ATOM     79  N   PHE A   6      -1.056   6.348   3.510  1.00 73.94           N  
ATOM     80  H   PHE A   6      -1.314   6.340   2.533  1.00 73.94           H  
ATOM     81  CA  PHE A   6       0.328   6.013   3.882  1.00 73.94           C  
ATOM     82  HA  PHE A   6       0.395   5.980   4.969  1.00 73.94           H  
ATOM     83  C   PHE A   6       1.338   7.104   3.520  1.00 73.94           C  
ATOM     84  CB  PHE A   6       0.686   4.603   3.413  1.00 73.94           C  
ATOM     85  HB2 PHE A   6       1.761   4.448   3.505  1.00 73.94           H  
ATOM     86  HB3 PHE A   6       0.421   4.483   2.362  1.00 73.94           H  
ATOM     87  O   PHE A   6       2.547   6.877   3.559  1.00 73.94           O  
ATOM     88  CG  PHE A   6      -0.006   3.556   4.260  1.00 73.94           C  
ATOM     89  CD1 PHE A   6       0.493   3.259   5.544  1.00 73.94           C  
ATOM     90  HD1 PHE A   6       1.378   3.760   5.908  1.00 73.94           H  
ATOM     91  CD2 PHE A   6      -1.175   2.925   3.800  1.00 73.94           C  
ATOM     92  HD2 PHE A   6      -1.571   3.165   2.825  1.00 73.94           H  
ATOM     93  CE1 PHE A   6      -0.166   2.322   6.358  1.00 73.94           C  
ATOM     94  HE1 PHE A   6       0.218   2.100   7.342  1.00 73.94           H  
ATOM     95  CE2 PHE A   6      -1.834   1.986   4.614  1.00 73.94           C  
ATOM     96  HE2 PHE A   6      -2.731   1.501   4.259  1.00 73.94           H  
ATOM     97  CZ  PHE A   6      -1.328   1.683   5.892  1.00 73.94           C  
ATOM     98  HZ  PHE A   6      -1.834   0.965   6.520  1.00 73.94           H  
ATOM     99  N   LYS A   7       0.845   8.304   3.224  1.00 68.06           N  
ATOM    100  H   LYS A   7      -0.150   8.463   3.277  1.00 68.06           H  
ATOM    101  CA  LYS A   7       1.636   9.523   3.222  1.00 68.06           C  
ATOM    102  HA  LYS A   7       2.479   9.402   3.902  1.00 68.06           H  
ATOM    103  C   LYS A   7       0.803  10.662   3.793  1.00 68.06           C  
ATOM    104  CB  LYS A   7       2.138   9.797   1.802  1.00 68.06           C  
ATOM    105  HB2 LYS A   7       2.415   8.856   1.328  1.00 68.06           H  
ATOM    106  HB3 LYS A   7       1.348  10.272   1.220  1.00 68.06           H  
ATOM    107  O   LYS A   7       1.416  11.506   4.473  1.00 68.06           O  
ATOM    108  CG  LYS A   7       3.374  10.692   1.872  1.00 68.06           C  
ATOM    109  HG2 LYS A   7       3.113  11.643   2.336  1.00 68.06           H  
ATOM    110  HG3 LYS A   7       4.139  10.200   2.472  1.00 68.06           H  
ATOM    111  CD  LYS A   7       3.920  10.948   0.470  1.00 68.06           C  
ATOM    112  HD2 LYS A   7       3.163  11.480  -0.106  1.00 68.06           H  
ATOM    113  HD3 LYS A   7       4.153  10.000  -0.016  1.00 68.06           H  
ATOM    114  CE  LYS A   7       5.184  11.797   0.600  1.00 68.06           C  
ATOM    115  HE2 LYS A   7       4.967  12.626   1.274  1.00 68.06           H  
ATOM    116  HE3 LYS A   7       5.965  11.191   1.059  1.00 68.06           H  
ATOM    117  NZ  LYS A   7       5.618  12.316  -0.717  1.00 68.06           N  
ATOM    118  HZ1 LYS A   7       6.450  12.879  -0.614  1.00 68.06           H  
ATOM    119  HZ2 LYS A   7       5.812  11.551  -1.346  1.00 68.06           H  
ATOM    120  HZ3 LYS A   7       4.887  12.889  -1.115  1.00 68.06           H  
ATOM    121  OXT LYS A   7      -0.419  10.637   3.530  1.00 68.06           O  
TER     122      LYS A   7                                                       
END
