# Supplementary material for: Unveiling the Bioactive Potential of the Invasive Jellyfish Phyllorhiza punctata Through Integrative Transcriptomic and Proteomic Analyses
Source: Biomolecules. 2025 Aug 4;15(8):1121. doi: 10.3390/biom15081121 (PMC12383608; doi:10.3390/biom15081121)
Supplement: Supplementary file 1 [file biomolecules-15-01121-s001.zip › Suplementary Material/FileS3/Alphafold2/XP_065065372_5520_relaxed_rank_001_alphafold2_ptm_model_3_seed_000.pdb]

ATOM      1  N   GLY A   1       8.503   4.261 -14.958  1.00 71.06           N  
ATOM      2  H   GLY A   1       9.508   4.241 -15.056  1.00 71.06           H  
ATOM      3  H2  GLY A   1       8.068   4.130 -15.860  1.00 71.06           H  
ATOM      4  H3  GLY A   1       8.213   5.160 -14.601  1.00 71.06           H  
ATOM      5  CA  GLY A   1       8.048   3.212 -14.023  1.00 71.06           C  
ATOM      6  HA2 GLY A   1       8.258   2.223 -14.432  1.00 71.06           H  
ATOM      7  HA3 GLY A   1       8.544   3.328 -13.059  1.00 71.06           H  
ATOM      8  C   GLY A   1       6.557   3.368 -13.813  1.00 71.06           C  
ATOM      9  O   GLY A   1       6.082   4.483 -14.005  1.00 71.06           O  
ATOM     10  N   PRO A   2       5.808   2.300 -13.504  1.00 85.81           N  
ATOM     11  CA  PRO A   2       4.368   2.406 -13.299  1.00 85.81           C  
ATOM     12  HA  PRO A   2       3.893   2.789 -14.202  1.00 85.81           H  
ATOM     13  C   PRO A   2       4.075   3.366 -12.141  1.00 85.81           C  
ATOM     14  CB  PRO A   2       3.870   0.981 -13.045  1.00 85.81           C  
ATOM     15  HB2 PRO A   2       3.567   0.530 -13.990  1.00 85.81           H  
ATOM     16  HB3 PRO A   2       3.047   0.952 -12.331  1.00 85.81           H  
ATOM     17  O   PRO A   2       4.705   3.298 -11.086  1.00 85.81           O  
ATOM     18  CG  PRO A   2       5.108   0.258 -12.513  1.00 85.81           C  
ATOM     19  HG2 PRO A   2       5.188   0.422 -11.438  1.00 85.81           H  
ATOM     20  HG3 PRO A   2       5.078  -0.809 -12.732  1.00 85.81           H  
ATOM     21  CD  PRO A   2       6.272   0.951 -13.221  1.00 85.81           C  
ATOM     22  HD2 PRO A   2       7.150   0.953 -12.576  1.00 85.81           H  
ATOM     23  HD3 PRO A   2       6.488   0.437 -14.157  1.00 85.81           H  
ATOM     24  N   ILE A   3       3.162   4.300 -12.380  1.00 85.12           N  
ATOM     25  H   ILE A   3       2.660   4.274 -13.256  1.00 85.12           H  
ATOM     26  CA  ILE A   3       2.745   5.301 -11.400  1.00 85.12           C  
ATOM     27  HA  ILE A   3       3.625   5.697 -10.894  1.00 85.12           H  
ATOM     28  C   ILE A   3       1.868   4.583 -10.374  1.00 85.12           C  
ATOM     29  CB  ILE A   3       2.018   6.466 -12.112  1.00 85.12           C  
ATOM     30  HB  ILE A   3       1.160   6.057 -12.644  1.00 85.12           H  
ATOM     31  O   ILE A   3       0.879   3.948 -10.739  1.00 85.12           O  
ATOM     32  CG1 ILE A   3       2.957   7.150 -13.140  1.00 85.12           C  
ATOM     33 HG12 ILE A   3       3.732   7.705 -12.611  1.00 85.12           H  
ATOM     34 HG13 ILE A   3       3.450   6.398 -13.755  1.00 85.12           H  
ATOM     35  CG2 ILE A   3       1.502   7.492 -11.086  1.00 85.12           C  
ATOM     36 HG21 ILE A   3       0.809   7.022 -10.389  1.00 85.12           H  
ATOM     37 HG22 ILE A   3       2.332   7.922 -10.525  1.00 85.12           H  
ATOM     38 HG23 ILE A   3       0.959   8.293 -11.588  1.00 85.12           H  
ATOM     39  CD1 ILE A   3       2.235   8.094 -14.110  1.00 85.12           C  
ATOM     40 HD11 ILE A   3       1.433   7.562 -14.620  1.00 85.12           H  
ATOM     41 HD12 ILE A   3       2.945   8.460 -14.851  1.00 85.12           H  
ATOM     42 HD13 ILE A   3       1.823   8.950 -13.576  1.00 85.12           H  
ATOM     43  N   VAL A   4       2.244   4.649  -9.098  1.00 79.56           N  
ATOM     44  H   VAL A   4       3.065   5.186  -8.856  1.00 79.56           H  
ATOM     45  CA  VAL A   4       1.453   4.069  -8.008  1.00 79.56           C  
ATOM     46  HA  VAL A   4       1.099   3.092  -8.337  1.00 79.56           H  
ATOM     47  C   VAL A   4       0.217   4.926  -7.758  1.00 79.56           C  
ATOM     48  CB  VAL A   4       2.269   3.843  -6.719  1.00 79.56           C  
ATOM     49  HB  VAL A   4       1.583   3.827  -5.872  1.00 79.56           H  
ATOM     50  O   VAL A   4       0.308   6.129  -7.522  1.00 79.56           O  
ATOM     51  CG1 VAL A   4       2.963   2.478  -6.773  1.00 79.56           C  
ATOM     52 HG11 VAL A   4       3.642   2.435  -7.625  1.00 79.56           H  
ATOM     53 HG12 VAL A   4       3.526   2.314  -5.854  1.00 79.56           H  
ATOM     54 HG13 VAL A   4       2.218   1.687  -6.866  1.00 79.56           H  
ATOM     55  CG2 VAL A   4       3.333   4.921  -6.462  1.00 79.56           C  
ATOM     56 HG21 VAL A   4       2.868   5.907  -6.484  1.00 79.56           H  
ATOM     57 HG22 VAL A   4       3.769   4.769  -5.474  1.00 79.56           H  
ATOM     58 HG23 VAL A   4       4.128   4.870  -7.206  1.00 79.56           H  
ATOM     59  N   GLN A   5      -0.946   4.289  -7.853  1.00 85.38           N  
ATOM     60  H   GLN A   5      -0.935   3.304  -8.076  1.00 85.38           H  
ATOM     61  CA  GLN A   5      -2.245   4.915  -7.659  1.00 85.38           C  
ATOM     62  HA  GLN A   5      -2.262   5.850  -8.220  1.00 85.38           H  
ATOM     63  C   GLN A   5      -2.452   5.222  -6.173  1.00 85.38           C  
ATOM     64  CB  GLN A   5      -3.315   3.977  -8.238  1.00 85.38           C  
ATOM     65  HB2 GLN A   5      -2.994   3.664  -9.231  1.00 85.38           H  
ATOM     66  HB3 GLN A   5      -3.400   3.088  -7.614  1.00 85.38           H  
ATOM     67  O   GLN A   5      -2.308   4.343  -5.323  1.00 85.38           O  
ATOM     68  CG  GLN A   5      -4.692   4.635  -8.379  1.00 85.38           C  
ATOM     69  HG2 GLN A   5      -5.099   4.859  -7.393  1.00 85.38           H  
ATOM     70  HG3 GLN A   5      -4.598   5.566  -8.938  1.00 85.38           H  
ATOM     71  CD  GLN A   5      -5.644   3.714  -9.133  1.00 85.38           C  
ATOM     72  NE2 GLN A   5      -6.393   2.874  -8.452  1.00 85.38           N  
ATOM     73 HE21 GLN A   5      -7.006   2.288  -9.000  1.00 85.38           H  
ATOM     74 HE22 GLN A   5      -6.374   2.862  -7.442  1.00 85.38           H  
ATOM     75  OE1 GLN A   5      -5.706   3.707 -10.349  1.00 85.38           O  
ATOM     76  N   LEU A   6      -2.781   6.475  -5.860  1.00 84.00           N  
ATOM     77  H   LEU A   6      -2.873   7.155  -6.601  1.00 84.00           H  
ATOM     78  CA  LEU A   6      -3.031   6.913  -4.493  1.00 84.00           C  
ATOM     79  HA  LEU A   6      -2.215   6.556  -3.865  1.00 84.00           H  
ATOM     80  C   LEU A   6      -4.344   6.297  -3.994  1.00 84.00           C  
ATOM     81  CB  LEU A   6      -3.044   8.453  -4.465  1.00 84.00           C  
ATOM     82  HB2 LEU A   6      -3.846   8.802  -5.115  1.00 84.00           H  
ATOM     83  HB3 LEU A   6      -2.101   8.820  -4.871  1.00 84.00           H  
ATOM     84  O   LEU A   6      -5.418   6.624  -4.498  1.00 84.00           O  
ATOM     85  CG  LEU A   6      -3.249   9.070  -3.068  1.00 84.00           C  
ATOM     86  HG  LEU A   6      -4.175   8.694  -2.633  1.00 84.00           H  
ATOM     87  CD1 LEU A   6      -2.089   8.752  -2.122  1.00 84.00           C  
ATOM     88 HD11 LEU A   6      -2.052   7.682  -1.919  1.00 84.00           H  
ATOM     89 HD12 LEU A   6      -1.144   9.077  -2.558  1.00 84.00           H  
ATOM     90 HD13 LEU A   6      -2.244   9.266  -1.173  1.00 84.00           H  
ATOM     91  CD2 LEU A   6      -3.358  10.590  -3.197  1.00 84.00           C  
ATOM     92 HD21 LEU A   6      -4.201  10.843  -3.839  1.00 84.00           H  
ATOM     93 HD22 LEU A   6      -3.528  11.029  -2.215  1.00 84.00           H  
ATOM     94 HD23 LEU A   6      -2.442  11.000  -3.623  1.00 84.00           H  
ATOM     95  N   ALA A   7      -4.259   5.409  -3.007  1.00 77.94           N  
ATOM     96  H   ALA A   7      -3.348   5.141  -2.663  1.00 77.94           H  
ATOM     97  CA  ALA A   7      -5.432   4.932  -2.290  1.00 77.94           C  
ATOM     98  HA  ALA A   7      -6.239   4.757  -3.003  1.00 77.94           H  
ATOM     99  C   ALA A   7      -5.879   6.020  -1.303  1.00 77.94           C  
ATOM    100  CB  ALA A   7      -5.113   3.594  -1.613  1.00 77.94           C  
ATOM    101  HB1 ALA A   7      -4.306   3.723  -0.892  1.00 77.94           H  
ATOM    102  HB2 ALA A   7      -5.998   3.235  -1.089  1.00 77.94           H  
ATOM    103  HB3 ALA A   7      -4.818   2.859  -2.362  1.00 77.94           H  
ATOM    104  O   ALA A   7      -5.125   6.407  -0.410  1.00 77.94           O  
ATOM    105  N   SER A   8      -7.090   6.541  -1.497  1.00 81.44           N  
ATOM    106  H   SER A   8      -7.652   6.170  -2.250  1.00 81.44           H  
ATOM    107  CA  SER A   8      -7.750   7.400  -0.514  1.00 81.44           C  
ATOM    108  HA  SER A   8      -7.019   8.104  -0.116  1.00 81.44           H  
ATOM    109  C   SER A   8      -8.285   6.546   0.636  1.00 81.44           C  
ATOM    110  CB  SER A   8      -8.871   8.209  -1.167  1.00 81.44           C  
ATOM    111  HB2 SER A   8      -9.610   7.535  -1.599  1.00 81.44           H  
ATOM    112  HB3 SER A   8      -8.448   8.829  -1.957  1.00 81.44           H  
ATOM    113  O   SER A   8      -8.727   5.423   0.403  1.00 81.44           O  
ATOM    114  OG  SER A   8      -9.499   9.041  -0.211  1.00 81.44           O  
ATOM    115  HG  SER A   8     -10.095   8.507   0.318  1.00 81.44           H  
ATOM    116  N   LYS A   9      -8.204   7.104   1.847  1.00 73.25           N  
ATOM    117  H   LYS A   9      -7.894   8.065   1.871  1.00 73.25           H  
ATOM    118  CA  LYS A   9      -8.581   6.499   3.133  1.00 73.25           C  
ATOM    119  HA  LYS A   9      -7.926   5.651   3.332  1.00 73.25           H  
ATOM    120  C   LYS A   9      -9.999   5.931   3.155  1.00 73.25           C  
ATOM    121  CB  LYS A   9      -8.407   7.570   4.220  1.00 73.25           C  
ATOM    122  HB2 LYS A   9      -9.131   8.366   4.045  1.00 73.25           H  
ATOM    123  HB3 LYS A   9      -7.404   7.989   4.141  1.00 73.25           H  
ATOM    124  O   LYS A   9     -10.887   6.592   2.572  1.00 73.25           O  
ATOM    125  CG  LYS A   9      -8.599   7.015   5.636  1.00 73.25           C  
ATOM    126  HG2 LYS A   9      -7.893   6.202   5.804  1.00 73.25           H  
ATOM    127  HG3 LYS A   9      -9.615   6.638   5.756  1.00 73.25           H  
ATOM    128  CD  LYS A   9      -8.364   8.122   6.665  1.00 73.25           C  
ATOM    129  HD2 LYS A   9      -7.352   8.509   6.550  1.00 73.25           H  
ATOM    130  HD3 LYS A   9      -9.082   8.924   6.491  1.00 73.25           H  
ATOM    131  CE  LYS A   9      -8.552   7.550   8.070  1.00 73.25           C  
ATOM    132  HE2 LYS A   9      -7.863   6.715   8.198  1.00 73.25           H  
ATOM    133  HE3 LYS A   9      -9.565   7.155   8.144  1.00 73.25           H  
ATOM    134  NZ  LYS A   9      -8.317   8.584   9.105  1.00 73.25           N  
ATOM    135  HZ1 LYS A   9      -8.964   9.349   8.976  1.00 73.25           H  
ATOM    136  HZ2 LYS A   9      -7.374   8.939   9.037  1.00 73.25           H  
ATOM    137  HZ3 LYS A   9      -8.457   8.193  10.026  1.00 73.25           H  
ATOM    138  OXT LYS A   9     -10.147   4.918   3.870  1.00 73.25           O  
TER     139      LYS A   9                                                       
END
