# Supplementary material for: Unveiling the Bioactive Potential of the Invasive Jellyfish Phyllorhiza punctata Through Integrative Transcriptomic and Proteomic Analyses
Source: Biomolecules. 2025 Aug 4;15(8):1121. doi: 10.3390/biom15081121 (PMC12383608; doi:10.3390/biom15081121)
Supplement: Supplementary file 1 [file biomolecules-15-01121-s001.zip › Suplementary Material/FileS3/Alphafold2/XP_065065372_8460_relaxed_rank_001_alphafold2_ptm_model_4_seed_000.pdb]

ATOM      1  N   LEU A   1       1.210   5.449   5.567  1.00 72.19           N  
ATOM      2  H   LEU A   1       1.319   5.449   6.571  1.00 72.19           H  
ATOM      3  H2  LEU A   1       1.701   4.661   5.170  1.00 72.19           H  
ATOM      4  H3  LEU A   1       0.230   5.345   5.347  1.00 72.19           H  
ATOM      5  CA  LEU A   1       1.717   6.710   4.975  1.00 72.19           C  
ATOM      6  HA  LEU A   1       1.568   6.647   3.897  1.00 72.19           H  
ATOM      7  C   LEU A   1       3.229   6.855   5.124  1.00 72.19           C  
ATOM      8  CB  LEU A   1       0.915   7.932   5.450  1.00 72.19           C  
ATOM      9  HB2 LEU A   1       0.608   7.787   6.486  1.00 72.19           H  
ATOM     10  HB3 LEU A   1       1.532   8.829   5.402  1.00 72.19           H  
ATOM     11  O   LEU A   1       3.894   6.872   4.102  1.00 72.19           O  
ATOM     12  CG  LEU A   1      -0.321   8.122   4.542  1.00 72.19           C  
ATOM     13  HG  LEU A   1      -0.730   7.142   4.294  1.00 72.19           H  
ATOM     14  CD1 LEU A   1      -1.414   8.910   5.252  1.00 72.19           C  
ATOM     15 HD11 LEU A   1      -1.738   8.391   6.154  1.00 72.19           H  
ATOM     16 HD12 LEU A   1      -2.274   9.021   4.593  1.00 72.19           H  
ATOM     17 HD13 LEU A   1      -1.051   9.903   5.518  1.00 72.19           H  
ATOM     18  CD2 LEU A   1       0.058   8.843   3.247  1.00 72.19           C  
ATOM     19 HD21 LEU A   1      -0.825   8.948   2.616  1.00 72.19           H  
ATOM     20 HD22 LEU A   1       0.445   9.838   3.464  1.00 72.19           H  
ATOM     21 HD23 LEU A   1       0.806   8.280   2.689  1.00 72.19           H  
ATOM     22  N   LEU A   2       3.801   6.856   6.336  1.00 77.94           N  
ATOM     23  H   LEU A   2       3.237   6.937   7.170  1.00 77.94           H  
ATOM     24  CA  LEU A   2       5.262   6.996   6.502  1.00 77.94           C  
ATOM     25  HA  LEU A   2       5.581   7.919   6.018  1.00 77.94           H  
ATOM     26  C   LEU A   2       6.082   5.881   5.828  1.00 77.94           C  
ATOM     27  CB  LEU A   2       5.602   7.082   8.001  1.00 77.94           C  
ATOM     28  HB2 LEU A   2       6.683   7.002   8.120  1.00 77.94           H  
ATOM     29  HB3 LEU A   2       5.154   6.231   8.514  1.00 77.94           H  
ATOM     30  O   LEU A   2       7.087   6.168   5.188  1.00 77.94           O  
ATOM     31  CG  LEU A   2       5.142   8.387   8.676  1.00 77.94           C  
ATOM     32  HG  LEU A   2       4.080   8.540   8.481  1.00 77.94           H  
ATOM     33  CD1 LEU A   2       5.335   8.277  10.185  1.00 77.94           C  
ATOM     34 HD11 LEU A   2       4.760   7.440  10.581  1.00 77.94           H  
ATOM     35 HD12 LEU A   2       6.389   8.129  10.420  1.00 77.94           H  
ATOM     36 HD13 LEU A   2       4.993   9.191  10.670  1.00 77.94           H  
ATOM     37  CD2 LEU A   2       5.920   9.603   8.168  1.00 77.94           C  
ATOM     38 HD21 LEU A   2       5.623  10.489   8.729  1.00 77.94           H  
ATOM     39 HD22 LEU A   2       6.990   9.448   8.303  1.00 77.94           H  
ATOM     40 HD23 LEU A   2       5.710   9.788   7.115  1.00 77.94           H  
ATOM     41  N   LEU A   3       5.622   4.628   5.900  1.00 82.94           N  
ATOM     42  H   LEU A   3       4.846   4.434   6.517  1.00 82.94           H  
ATOM     43  CA  LEU A   3       6.357   3.488   5.337  1.00 82.94           C  
ATOM     44  HA  LEU A   3       7.364   3.515   5.753  1.00 82.94           H  
ATOM     45  C   LEU A   3       6.504   3.549   3.805  1.00 82.94           C  
ATOM     46  CB  LEU A   3       5.663   2.182   5.774  1.00 82.94           C  
ATOM     47  HB2 LEU A   3       4.973   1.865   4.992  1.00 82.94           H  
ATOM     48  HB3 LEU A   3       5.061   2.367   6.665  1.00 82.94           H  
ATOM     49  O   LEU A   3       7.489   3.070   3.259  1.00 82.94           O  
ATOM     50  CG  LEU A   3       6.672   1.053   6.083  1.00 82.94           C  
ATOM     51  HG  LEU A   3       7.684   1.369   5.833  1.00 82.94           H  
ATOM     52  CD1 LEU A   3       6.624   0.707   7.573  1.00 82.94           C  
ATOM     53 HD11 LEU A   3       7.357  -0.071   7.786  1.00 82.94           H  
ATOM     54 HD12 LEU A   3       6.879   1.586   8.166  1.00 82.94           H  
ATOM     55 HD13 LEU A   3       5.635   0.344   7.852  1.00 82.94           H  
ATOM     56  CD2 LEU A   3       6.362  -0.208   5.280  1.00 82.94           C  
ATOM     57 HD21 LEU A   3       5.366  -0.581   5.519  1.00 82.94           H  
ATOM     58 HD22 LEU A   3       6.427   0.012   4.215  1.00 82.94           H  
ATOM     59 HD23 LEU A   3       7.097  -0.979   5.513  1.00 82.94           H  
ATOM     60  N   GLN A   4       5.550   4.175   3.110  1.00 84.06           N  
ATOM     61  H   GLN A   4       4.818   4.658   3.611  1.00 84.06           H  
ATOM     62  CA  GLN A   4       5.599   4.307   1.651  1.00 84.06           C  
ATOM     63  HA  GLN A   4       5.971   3.375   1.226  1.00 84.06           H  
ATOM     64  C   GLN A   4       6.575   5.394   1.186  1.00 84.06           C  
ATOM     65  CB  GLN A   4       4.190   4.550   1.096  1.00 84.06           C  
ATOM     66  HB2 GLN A   4       4.272   4.765   0.030  1.00 84.06           H  
ATOM     67  HB3 GLN A   4       3.734   5.410   1.586  1.00 84.06           H  
ATOM     68  O   GLN A   4       7.058   5.332   0.060  1.00 84.06           O  
ATOM     69  CG  GLN A   4       3.306   3.308   1.270  1.00 84.06           C  
ATOM     70  HG2 GLN A   4       3.848   2.433   0.911  1.00 84.06           H  
ATOM     71  HG3 GLN A   4       3.072   3.156   2.323  1.00 84.06           H  
ATOM     72  CD  GLN A   4       2.005   3.435   0.491  1.00 84.06           C  
ATOM     73  NE2 GLN A   4       1.726   2.543  -0.434  1.00 84.06           N  
ATOM     74 HE21 GLN A   4       0.874   2.693  -0.954  1.00 84.06           H  
ATOM     75 HE22 GLN A   4       2.385   1.820  -0.686  1.00 84.06           H  
ATOM     76  OE1 GLN A   4       1.213   4.331   0.728  1.00 84.06           O  
ATOM     77  N   CYS A   5       6.924   6.349   2.054  1.00 82.38           N  
ATOM     78  H   CYS A   5       6.552   6.320   2.993  1.00 82.38           H  
ATOM     79  CA  CYS A   5       7.896   7.393   1.731  1.00 82.38           C  
ATOM     80  HA  CYS A   5       7.597   7.889   0.807  1.00 82.38           H  
ATOM     81  C   CYS A   5       9.304   6.816   1.494  1.00 82.38           C  
ATOM     82  CB  CYS A   5       7.870   8.420   2.872  1.00 82.38           C  
ATOM     83  HB2 CYS A   5       6.840   8.722   3.064  1.00 82.38           H  
ATOM     84  HB3 CYS A   5       8.287   7.972   3.775  1.00 82.38           H  
ATOM     85  O   CYS A   5      10.024   7.298   0.630  1.00 82.38           O  
ATOM     86  SG  CYS A   5       8.839   9.887   2.424  1.00 82.38           S  
ATOM     87  HG  CYS A   5       8.700  10.549   3.576  1.00 82.38           H  
ATOM     88  N   PHE A   6       9.676   5.748   2.208  1.00 85.38           N  
ATOM     89  H   PHE A   6       9.032   5.362   2.884  1.00 85.38           H  
ATOM     90  CA  PHE A   6      11.007   5.140   2.095  1.00 85.38           C  
ATOM     91  HA  PHE A   6      11.752   5.934   2.031  1.00 85.38           H  
ATOM     92  C   PHE A   6      11.218   4.289   0.841  1.00 85.38           C  
ATOM     93  CB  PHE A   6      11.298   4.310   3.353  1.00 85.38           C  
ATOM     94  HB2 PHE A   6      10.370   3.933   3.783  1.00 85.38           H  
ATOM     95  HB3 PHE A   6      11.894   3.440   3.082  1.00 85.38           H  
ATOM     96  O   PHE A   6      12.356   4.078   0.455  1.00 85.38           O  
ATOM     97  CG  PHE A   6      12.076   5.087   4.390  1.00 85.38           C  
ATOM     98  CD1 PHE A   6      13.479   5.141   4.301  1.00 85.38           C  
ATOM     99  HD1 PHE A   6      13.990   4.628   3.500  1.00 85.38           H  
ATOM    100  CD2 PHE A   6      11.409   5.774   5.421  1.00 85.38           C  
ATOM    101  HD2 PHE A   6      10.331   5.741   5.484  1.00 85.38           H  
ATOM    102  CE1 PHE A   6      14.217   5.868   5.250  1.00 85.38           C  
ATOM    103  HE1 PHE A   6      15.294   5.903   5.181  1.00 85.38           H  
ATOM    104  CE2 PHE A   6      12.148   6.503   6.369  1.00 85.38           C  
ATOM    105  HE2 PHE A   6      11.641   7.026   7.166  1.00 85.38           H  
ATOM    106  CZ  PHE A   6      13.552   6.548   6.285  1.00 85.38           C  
ATOM    107  HZ  PHE A   6      14.121   7.104   7.016  1.00 85.38           H  
ATOM    108  N   ILE A   7      10.149   3.784   0.223  1.00 85.19           N  
ATOM    109  H   ILE A   7       9.231   3.999   0.586  1.00 85.19           H  
ATOM    110  CA  ILE A   7      10.262   2.895  -0.945  1.00 85.19           C  
ATOM    111  HA  ILE A   7      11.214   2.366  -0.899  1.00 85.19           H  
ATOM    112  C   ILE A   7      10.283   3.707  -2.248  1.00 85.19           C  
ATOM    113  CB  ILE A   7       9.134   1.834  -0.924  1.00 85.19           C  
ATOM    114  HB  ILE A   7       8.182   2.350  -1.048  1.00 85.19           H  
ATOM    115  O   ILE A   7      10.805   3.250  -3.257  1.00 85.19           O  
ATOM    116  CG1 ILE A   7       9.102   1.069   0.424  1.00 85.19           C  
ATOM    117 HG12 ILE A   7       9.100   1.773   1.257  1.00 85.19           H  
ATOM    118 HG13 ILE A   7       9.999   0.455   0.515  1.00 85.19           H  
ATOM    119  CG2 ILE A   7       9.300   0.831  -2.085  1.00 85.19           C  
ATOM    120 HG21 ILE A   7       9.213   1.339  -3.045  1.00 85.19           H  
ATOM    121 HG22 ILE A   7       8.523   0.067  -2.060  1.00 85.19           H  
ATOM    122 HG23 ILE A   7      10.278   0.353  -2.030  1.00 85.19           H  
ATOM    123  CD1 ILE A   7       7.865   0.183   0.615  1.00 85.19           C  
ATOM    124 HD11 ILE A   7       7.891  -0.668  -0.066  1.00 85.19           H  
ATOM    125 HD12 ILE A   7       6.959   0.765   0.443  1.00 85.19           H  
ATOM    126 HD13 ILE A   7       7.851  -0.196   1.637  1.00 85.19           H  
ATOM    127  N   SER A   8       9.706   4.912  -2.237  1.00 81.56           N  
ATOM    128  H   SER A   8       9.329   5.257  -1.366  1.00 81.56           H  
ATOM    129  CA  SER A   8       9.591   5.751  -3.433  1.00 81.56           C  
ATOM    130  HA  SER A   8       9.618   5.108  -4.313  1.00 81.56           H  
ATOM    131  C   SER A   8      10.729   6.763  -3.602  1.00 81.56           C  
ATOM    132  CB  SER A   8       8.238   6.462  -3.428  1.00 81.56           C  
ATOM    133  HB2 SER A   8       7.452   5.749  -3.179  1.00 81.56           H  
ATOM    134  HB3 SER A   8       8.245   7.258  -2.684  1.00 81.56           H  
ATOM    135  O   SER A   8      10.698   7.531  -4.565  1.00 81.56           O  
ATOM    136  OG  SER A   8       7.979   6.998  -4.706  1.00 81.56           O  
ATOM    137  HG  SER A   8       8.801   7.393  -5.008  1.00 81.56           H  
ATOM    138  N   LYS A   9      11.679   6.812  -2.668  1.00 55.28           N  
ATOM    139  H   LYS A   9      11.751   6.040  -2.021  1.00 55.28           H  
ATOM    140  CA  LYS A   9      12.844   7.694  -2.722  1.00 55.28           C  
ATOM    141  HA  LYS A   9      12.743   8.388  -3.557  1.00 55.28           H  
ATOM    142  C   LYS A   9      14.086   6.872  -3.022  1.00 55.28           C  
ATOM    143  CB  LYS A   9      12.963   8.462  -1.400  1.00 55.28           C  
ATOM    144  HB2 LYS A   9      11.983   8.541  -0.931  1.00 55.28           H  
ATOM    145  HB3 LYS A   9      13.625   7.920  -0.724  1.00 55.28           H  
ATOM    146  O   LYS A   9      14.901   7.365  -3.827  1.00 55.28           O  
ATOM    147  CG  LYS A   9      13.490   9.875  -1.650  1.00 55.28           C  
ATOM    148  HG2 LYS A   9      14.417   9.829  -2.221  1.00 55.28           H  
ATOM    149  HG3 LYS A   9      12.747  10.432  -2.220  1.00 55.28           H  
ATOM    150  CD  LYS A   9      13.752  10.576  -0.317  1.00 55.28           C  
ATOM    151  HD2 LYS A   9      12.877  10.473   0.325  1.00 55.28           H  
ATOM    152  HD3 LYS A   9      14.609  10.104   0.162  1.00 55.28           H  
ATOM    153  CE  LYS A   9      14.030  12.057  -0.575  1.00 55.28           C  
ATOM    154  HE2 LYS A   9      14.828  12.129  -1.314  1.00 55.28           H  
ATOM    155  HE3 LYS A   9      13.135  12.507  -1.005  1.00 55.28           H  
ATOM    156  NZ  LYS A   9      14.420  12.751   0.674  1.00 55.28           N  
ATOM    157  HZ1 LYS A   9      13.689  12.658   1.365  1.00 55.28           H  
ATOM    158  HZ2 LYS A   9      15.265  12.335   1.039  1.00 55.28           H  
ATOM    159  HZ3 LYS A   9      14.590  13.730   0.493  1.00 55.28           H  
ATOM    160  OXT LYS A   9      14.191   5.806  -2.384  1.00 55.28           O  
TER     161      LYS A   9                                                       
END
