# Supplementary material for: Unveiling the Bioactive Potential of the Invasive Jellyfish Phyllorhiza punctata Through Integrative Transcriptomic and Proteomic Analyses
Source: Biomolecules. 2025 Aug 4;15(8):1121. doi: 10.3390/biom15081121 (PMC12383608; doi:10.3390/biom15081121)
Supplement: Supplementary file 1 [file biomolecules-15-01121-s001.zip › Suplementary Material/FileS3/Alphafold2/XP_065065532_11685_relaxed_rank_001_alphafold2_ptm_model_5_seed_000.pdb]

ATOM      1  N   SER A   1       2.890  -5.607  -3.487  1.00 76.94           N  
ATOM      2  H   SER A   1       3.481  -5.324  -2.718  1.00 76.94           H  
ATOM      3  H2  SER A   1       3.383  -6.302  -4.030  1.00 76.94           H  
ATOM      4  H3  SER A   1       2.701  -4.818  -4.088  1.00 76.94           H  
ATOM      5  CA  SER A   1       1.623  -6.188  -2.993  1.00 76.94           C  
ATOM      6  HA  SER A   1       1.064  -6.533  -3.863  1.00 76.94           H  
ATOM      7  C   SER A   1       0.707  -5.191  -2.265  1.00 76.94           C  
ATOM      8  CB  SER A   1       1.878  -7.429  -2.134  1.00 76.94           C  
ATOM      9  HB2 SER A   1       2.769  -7.954  -2.476  1.00 76.94           H  
ATOM     10  HB3 SER A   1       1.994  -7.153  -1.086  1.00 76.94           H  
ATOM     11  O   SER A   1      -0.489  -5.420  -2.197  1.00 76.94           O  
ATOM     12  OG  SER A   1       0.770  -8.271  -2.303  1.00 76.94           O  
ATOM     13  HG  SER A   1       0.798  -9.009  -1.690  1.00 76.94           H  
ATOM     14  N   HIS A   2       1.210  -4.053  -1.759  1.00 89.81           N  
ATOM     15  H   HIS A   2       2.200  -3.859  -1.786  1.00 89.81           H  
ATOM     16  CA  HIS A   2       0.424  -3.144  -0.903  1.00 89.81           C  
ATOM     17  HA  HIS A   2      -0.024  -3.740  -0.108  1.00 89.81           H  
ATOM     18  C   HIS A   2      -0.746  -2.408  -1.594  1.00 89.81           C  
ATOM     19  CB  HIS A   2       1.397  -2.141  -0.257  1.00 89.81           C  
ATOM     20  HB2 HIS A   2       2.431  -2.447  -0.419  1.00 89.81           H  
ATOM     21  HB3 HIS A   2       1.277  -1.160  -0.714  1.00 89.81           H  
ATOM     22  O   HIS A   2      -1.745  -2.127  -0.945  1.00 89.81           O  
ATOM     23  CG  HIS A   2       1.203  -2.018   1.229  1.00 89.81           C  
ATOM     24  CD2 HIS A   2       1.669  -2.881   2.184  1.00 89.81           C  
ATOM     25  HD2 HIS A   2       2.243  -3.780   2.014  1.00 89.81           H  
ATOM     26  ND1 HIS A   2       0.535  -1.009   1.884  1.00 89.81           N  
ATOM     27  HD1 HIS A   2       0.048  -0.231   1.462  1.00 89.81           H  
ATOM     28  CE1 HIS A   2       0.604  -1.257   3.203  1.00 89.81           C  
ATOM     29  HE1 HIS A   2       0.167  -0.641   3.975  1.00 89.81           H  
ATOM     30  NE2 HIS A   2       1.280  -2.393   3.430  1.00 89.81           N  
ATOM     31  N   ILE A   3      -0.646  -2.130  -2.902  1.00 93.31           N  
ATOM     32  H   ILE A   3       0.222  -2.335  -3.377  1.00 93.31           H  
ATOM     33  CA  ILE A   3      -1.691  -1.418  -3.666  1.00 93.31           C  
ATOM     34  HA  ILE A   3      -1.911  -0.481  -3.153  1.00 93.31           H  
ATOM     35  C   ILE A   3      -3.024  -2.187  -3.688  1.00 93.31           C  
ATOM     36  CB  ILE A   3      -1.173  -1.080  -5.097  1.00 93.31           C  
ATOM     37  HB  ILE A   3      -0.340  -1.742  -5.336  1.00 93.31           H  
ATOM     38  O   ILE A   3      -4.082  -1.585  -3.547  1.00 93.31           O  
ATOM     39  CG1 ILE A   3      -0.675   0.380  -5.198  1.00 93.31           C  
ATOM     40 HG12 ILE A   3      -1.400   1.050  -4.737  1.00 93.31           H  
ATOM     41 HG13 ILE A   3      -0.589   0.663  -6.247  1.00 93.31           H  
ATOM     42  CG2 ILE A   3      -2.209  -1.295  -6.216  1.00 93.31           C  
ATOM     43 HG21 ILE A   3      -1.787  -1.021  -7.182  1.00 93.31           H  
ATOM     44 HG22 ILE A   3      -2.511  -2.340  -6.280  1.00 93.31           H  
ATOM     45 HG23 ILE A   3      -3.089  -0.676  -6.040  1.00 93.31           H  
ATOM     46  CD1 ILE A   3       0.703   0.608  -4.569  1.00 93.31           C  
ATOM     47 HD11 ILE A   3       0.674   0.371  -3.506  1.00 93.31           H  
ATOM     48 HD12 ILE A   3       1.445  -0.019  -5.063  1.00 93.31           H  
ATOM     49 HD13 ILE A   3       0.985   1.653  -4.690  1.00 93.31           H  
ATOM     50  N   LEU A   4      -2.979  -3.516  -3.824  1.00 92.19           N  
ATOM     51  H   LEU A   4      -2.079  -3.971  -3.867  1.00 92.19           H  
ATOM     52  CA  LEU A   4      -4.184  -4.351  -3.918  1.00 92.19           C  
ATOM     53  HA  LEU A   4      -4.833  -3.971  -4.707  1.00 92.19           H  
ATOM     54  C   LEU A   4      -5.012  -4.314  -2.629  1.00 92.19           C  
ATOM     55  CB  LEU A   4      -3.753  -5.789  -4.262  1.00 92.19           C  
ATOM     56  HB2 LEU A   4      -4.511  -6.488  -3.908  1.00 92.19           H  
ATOM     57  HB3 LEU A   4      -2.833  -6.023  -3.726  1.00 92.19           H  
ATOM     58  O   LEU A   4      -6.234  -4.275  -2.682  1.00 92.19           O  
ATOM     59  CG  LEU A   4      -3.560  -5.990  -5.777  1.00 92.19           C  
ATOM     60  HG  LEU A   4      -3.327  -5.035  -6.249  1.00 92.19           H  
ATOM     61  CD1 LEU A   4      -2.398  -6.940  -6.061  1.00 92.19           C  
ATOM     62 HD11 LEU A   4      -2.290  -7.071  -7.138  1.00 92.19           H  
ATOM     63 HD12 LEU A   4      -2.594  -7.910  -5.605  1.00 92.19           H  
ATOM     64 HD13 LEU A   4      -1.473  -6.527  -5.658  1.00 92.19           H  
ATOM     65  CD2 LEU A   4      -4.829  -6.563  -6.407  1.00 92.19           C  
ATOM     66 HD21 LEU A   4      -4.705  -6.641  -7.487  1.00 92.19           H  
ATOM     67 HD22 LEU A   4      -5.672  -5.902  -6.203  1.00 92.19           H  
ATOM     68 HD23 LEU A   4      -5.047  -7.550  -5.999  1.00 92.19           H  
ATOM     69  N   LEU A   5      -4.348  -4.255  -1.474  1.00 93.56           N  
ATOM     70  H   LEU A   5      -3.339  -4.211  -1.507  1.00 93.56           H  
ATOM     71  CA  LEU A   5      -5.000  -4.210  -0.163  1.00 93.56           C  
ATOM     72  HA  LEU A   5      -5.736  -5.013  -0.120  1.00 93.56           H  
ATOM     73  C   LEU A   5      -5.783  -2.913   0.087  1.00 93.56           C  
ATOM     74  CB  LEU A   5      -3.920  -4.433   0.916  1.00 93.56           C  
ATOM     75  HB2 LEU A   5      -3.979  -3.650   1.672  1.00 93.56           H  
ATOM     76  HB3 LEU A   5      -2.931  -4.358   0.465  1.00 93.56           H  
ATOM     77  O   LEU A   5      -6.662  -2.899   0.944  1.00 93.56           O  
ATOM     78  CG  LEU A   5      -4.060  -5.801   1.601  1.00 93.56           C  
ATOM     79  HG  LEU A   5      -4.319  -6.557   0.860  1.00 93.56           H  
ATOM     80  CD1 LEU A   5      -2.731  -6.206   2.240  1.00 93.56           C  
ATOM     81 HD11 LEU A   5      -2.844  -7.169   2.737  1.00 93.56           H  
ATOM     82 HD12 LEU A   5      -2.424  -5.458   2.970  1.00 93.56           H  
ATOM     83 HD13 LEU A   5      -1.966  -6.298   1.469  1.00 93.56           H  
ATOM     84  CD2 LEU A   5      -5.136  -5.763   2.688  1.00 93.56           C  
ATOM     85 HD21 LEU A   5      -4.866  -5.040   3.458  1.00 93.56           H  
ATOM     86 HD22 LEU A   5      -5.242  -6.751   3.135  1.00 93.56           H  
ATOM     87 HD23 LEU A   5      -6.090  -5.474   2.248  1.00 93.56           H  
ATOM     88  N   PHE A   6      -5.464  -1.842  -0.642  1.00 95.00           N  
ATOM     89  H   PHE A   6      -4.751  -1.931  -1.351  1.00 95.00           H  
ATOM     90  CA  PHE A   6      -6.123  -0.546  -0.498  1.00 95.00           C  
ATOM     91  HA  PHE A   6      -6.383  -0.393   0.549  1.00 95.00           H  
ATOM     92  C   PHE A   6      -7.432  -0.450  -1.292  1.00 95.00           C  
ATOM     93  CB  PHE A   6      -5.132   0.549  -0.912  1.00 95.00           C  
ATOM     94  HB2 PHE A   6      -4.160   0.333  -0.468  1.00 95.00           H  
ATOM     95  HB3 PHE A   6      -5.008   0.534  -1.995  1.00 95.00           H  
ATOM     96  O   PHE A   6      -8.295   0.334  -0.934  1.00 95.00           O  
ATOM     97  CG  PHE A   6      -5.548   1.936  -0.469  1.00 95.00           C  
ATOM     98  CD1 PHE A   6      -6.226   2.796  -1.353  1.00 95.00           C  
ATOM     99  HD1 PHE A   6      -6.469   2.466  -2.353  1.00 95.00           H  
ATOM    100  CD2 PHE A   6      -5.284   2.356   0.848  1.00 95.00           C  
ATOM    101  HD2 PHE A   6      -4.785   1.691   1.537  1.00 95.00           H  
ATOM    102  CE1 PHE A   6      -6.631   4.072  -0.923  1.00 95.00           C  
ATOM    103  HE1 PHE A   6      -7.176   4.718  -1.594  1.00 95.00           H  
ATOM    104  CE2 PHE A   6      -5.689   3.632   1.278  1.00 95.00           C  
ATOM    105  HE2 PHE A   6      -5.501   3.948   2.293  1.00 95.00           H  
ATOM    106  CZ  PHE A   6      -6.362   4.490   0.392  1.00 95.00           C  
ATOM    107  HZ  PHE A   6      -6.692   5.463   0.725  1.00 95.00           H  
ATOM    108  N   ILE A   7      -7.589  -1.244  -2.354  1.00 94.06           N  
ATOM    109  H   ILE A   7      -6.852  -1.894  -2.587  1.00 94.06           H  
ATOM    110  CA  ILE A   7      -8.788  -1.210  -3.211  1.00 94.06           C  
ATOM    111  HA  ILE A   7      -9.200  -0.201  -3.210  1.00 94.06           H  
ATOM    112  C   ILE A   7      -9.891  -2.122  -2.656  1.00 94.06           C  
ATOM    113  CB  ILE A   7      -8.388  -1.563  -4.663  1.00 94.06           C  
ATOM    114  HB  ILE A   7      -7.883  -2.529  -4.646  1.00 94.06           H  
ATOM    115  O   ILE A   7     -11.069  -1.891  -2.901  1.00 94.06           O  
ATOM    116  CG1 ILE A   7      -7.411  -0.499  -5.225  1.00 94.06           C  
ATOM    117 HG12 ILE A   7      -6.682  -0.213  -4.466  1.00 94.06           H  
ATOM    118 HG13 ILE A   7      -7.965   0.398  -5.498  1.00 94.06           H  
ATOM    119  CG2 ILE A   7      -9.614  -1.679  -5.589  1.00 94.06           C  
ATOM    120 HG21 ILE A   7     -10.239  -2.519  -5.285  1.00 94.06           H  
ATOM    121 HG22 ILE A   7      -9.308  -1.855  -6.620  1.00 94.06           H  
ATOM    122 HG23 ILE A   7     -10.207  -0.766  -5.539  1.00 94.06           H  
ATOM    123  CD1 ILE A   7      -6.604  -0.988  -6.433  1.00 94.06           C  
ATOM    124 HD11 ILE A   7      -6.053  -1.891  -6.169  1.00 94.06           H  
ATOM    125 HD12 ILE A   7      -7.260  -1.195  -7.279  1.00 94.06           H  
ATOM    126 HD13 ILE A   7      -5.893  -0.215  -6.726  1.00 94.06           H  
ATOM    127  N   SER A   8      -9.516  -3.163  -1.910  1.00 90.69           N  
ATOM    128  H   SER A   8      -8.530  -3.362  -1.823  1.00 90.69           H  
ATOM    129  CA  SER A   8     -10.463  -4.155  -1.388  1.00 90.69           C  
ATOM    130  HA  SER A   8     -11.276  -4.274  -2.104  1.00 90.69           H  
ATOM    131  C   SER A   8     -11.099  -3.788  -0.043  1.00 90.69           C  
ATOM    132  CB  SER A   8      -9.775  -5.511  -1.224  1.00 90.69           C  
ATOM    133  HB2 SER A   8     -10.536  -6.286  -1.130  1.00 90.69           H  
ATOM    134  HB3 SER A   8      -9.176  -5.498  -0.313  1.00 90.69           H  
ATOM    135  O   SER A   8     -11.939  -4.547   0.438  1.00 90.69           O  
ATOM    136  OG  SER A   8      -8.920  -5.812  -2.310  1.00 90.69           O  
ATOM    137  HG  SER A   8      -8.779  -6.761  -2.336  1.00 90.69           H  
ATOM    138  N   LYS A   9     -10.655  -2.706   0.600  1.00 68.25           N  
ATOM    139  H   LYS A   9     -10.112  -2.042   0.067  1.00 68.25           H  
ATOM    140  CA  LYS A   9     -11.250  -2.176   1.833  1.00 68.25           C  
ATOM    141  HA  LYS A   9     -11.945  -2.893   2.269  1.00 68.25           H  
ATOM    142  C   LYS A   9     -12.108  -0.962   1.512  1.00 68.25           C  
ATOM    143  CB  LYS A   9     -10.168  -1.800   2.852  1.00 68.25           C  
ATOM    144  HB2 LYS A   9     -10.584  -1.035   3.508  1.00 68.25           H  
ATOM    145  HB3 LYS A   9      -9.311  -1.367   2.336  1.00 68.25           H  
ATOM    146  O   LYS A   9     -13.182  -0.873   2.139  1.00 68.25           O  
ATOM    147  CG  LYS A   9      -9.738  -2.990   3.712  1.00 68.25           C  
ATOM    148  HG2 LYS A   9      -9.230  -3.730   3.094  1.00 68.25           H  
ATOM    149  HG3 LYS A   9     -10.621  -3.440   4.165  1.00 68.25           H  
ATOM    150  CD  LYS A   9      -8.801  -2.490   4.815  1.00 68.25           C  
ATOM    151  HD2 LYS A   9      -7.874  -2.141   4.361  1.00 68.25           H  
ATOM    152  HD3 LYS A   9      -9.279  -1.659   5.333  1.00 68.25           H  
ATOM    153  CE  LYS A   9      -8.515  -3.610   5.815  1.00 68.25           C  
ATOM    154  HE2 LYS A   9      -8.007  -4.420   5.292  1.00 68.25           H  
ATOM    155  HE3 LYS A   9      -9.468  -3.991   6.182  1.00 68.25           H  
ATOM    156  NZ  LYS A   9      -7.692  -3.109   6.942  1.00 68.25           N  
ATOM    157  HZ1 LYS A   9      -7.514  -3.849   7.607  1.00 68.25           H  
ATOM    158  HZ2 LYS A   9      -6.815  -2.748   6.594  1.00 68.25           H  
ATOM    159  HZ3 LYS A   9      -8.183  -2.361   7.410  1.00 68.25           H  
ATOM    160  OXT LYS A   9     -11.620  -0.136   0.717  1.00 68.25           O  
TER     161      LYS A   9                                                       
END
