# Supplementary material for: Unveiling the Bioactive Potential of the Invasive Jellyfish Phyllorhiza punctata Through Integrative Transcriptomic and Proteomic Analyses
Source: Biomolecules. 2025 Aug 4;15(8):1121. doi: 10.3390/biom15081121 (PMC12383608; doi:10.3390/biom15081121)
Supplement: Supplementary file 1 [file biomolecules-15-01121-s001.zip › Suplementary Material/FileS3/Alphafold2/XP_065065638_8308_relaxed_rank_001_alphafold2_ptm_model_4_seed_000.pdb]

ATOM      1  N   LEU A   1       8.245  -1.421   1.124  1.00 75.50           N  
ATOM      2  H   LEU A   1       8.957  -0.880   0.654  1.00 75.50           H  
ATOM      3  H2  LEU A   1       8.680  -1.900   1.900  1.00 75.50           H  
ATOM      4  H3  LEU A   1       7.534  -0.786   1.459  1.00 75.50           H  
ATOM      5  CA  LEU A   1       7.669  -2.403   0.173  1.00 75.50           C  
ATOM      6  HA  LEU A   1       7.240  -1.855  -0.666  1.00 75.50           H  
ATOM      7  C   LEU A   1       6.496  -3.226   0.728  1.00 75.50           C  
ATOM      8  CB  LEU A   1       8.779  -3.299  -0.409  1.00 75.50           C  
ATOM      9  HB2 LEU A   1       8.355  -4.226  -0.796  1.00 75.50           H  
ATOM     10  HB3 LEU A   1       9.478  -3.565   0.384  1.00 75.50           H  
ATOM     11  O   LEU A   1       5.881  -3.931  -0.049  1.00 75.50           O  
ATOM     12  CG  LEU A   1       9.524  -2.589  -1.558  1.00 75.50           C  
ATOM     13  HG  LEU A   1       9.726  -1.560  -1.263  1.00 75.50           H  
ATOM     14  CD1 LEU A   1      10.859  -3.269  -1.836  1.00 75.50           C  
ATOM     15 HD11 LEU A   1      10.699  -4.305  -2.134  1.00 75.50           H  
ATOM     16 HD12 LEU A   1      11.495  -3.246  -0.951  1.00 75.50           H  
ATOM     17 HD13 LEU A   1      11.376  -2.752  -2.645  1.00 75.50           H  
ATOM     18  CD2 LEU A   1       8.689  -2.581  -2.839  1.00 75.50           C  
ATOM     19 HD21 LEU A   1       7.739  -2.065  -2.696  1.00 75.50           H  
ATOM     20 HD22 LEU A   1       8.488  -3.602  -3.165  1.00 75.50           H  
ATOM     21 HD23 LEU A   1       9.237  -2.073  -3.632  1.00 75.50           H  
ATOM     22  N   ILE A   2       6.117  -3.114   2.011  1.00 73.56           N  
ATOM     23  H   ILE A   2       6.678  -2.610   2.683  1.00 73.56           H  
ATOM     24  CA  ILE A   2       4.980  -3.884   2.574  1.00 73.56           C  
ATOM     25  HA  ILE A   2       4.809  -4.768   1.961  1.00 73.56           H  
ATOM     26  C   ILE A   2       3.635  -3.130   2.521  1.00 73.56           C  
ATOM     27  CB  ILE A   2       5.386  -4.403   3.978  1.00 73.56           C  
ATOM     28  HB  ILE A   2       5.921  -3.607   4.496  1.00 73.56           H  
ATOM     29  O   ILE A   2       2.577  -3.736   2.611  1.00 73.56           O  
ATOM     30  CG1 ILE A   2       6.346  -5.602   3.777  1.00 73.56           C  
ATOM     31 HG12 ILE A   2       5.785  -6.453   3.390  1.00 73.56           H  
ATOM     32 HG13 ILE A   2       7.103  -5.344   3.036  1.00 73.56           H  
ATOM     33  CG2 ILE A   2       4.201  -4.806   4.871  1.00 73.56           C  
ATOM     34 HG21 ILE A   2       3.555  -3.951   5.069  1.00 73.56           H  
ATOM     35 HG22 ILE A   2       3.614  -5.587   4.389  1.00 73.56           H  
ATOM     36 HG23 ILE A   2       4.550  -5.175   5.835  1.00 73.56           H  
ATOM     37  CD1 ILE A   2       7.092  -6.038   5.041  1.00 73.56           C  
ATOM     38 HD11 ILE A   2       6.398  -6.451   5.774  1.00 73.56           H  
ATOM     39 HD12 ILE A   2       7.816  -6.811   4.782  1.00 73.56           H  
ATOM     40 HD13 ILE A   2       7.620  -5.189   5.475  1.00 73.56           H  
ATOM     41  N   SER A   3       3.637  -1.815   2.285  1.00 77.44           N  
ATOM     42  H   SER A   3       4.522  -1.337   2.197  1.00 77.44           H  
ATOM     43  CA  SER A   3       2.404  -1.008   2.349  1.00 77.44           C  
ATOM     44  HA  SER A   3       1.804  -1.381   3.179  1.00 77.44           H  
ATOM     45  C   SER A   3       1.502  -1.093   1.104  1.00 77.44           C  
ATOM     46  CB  SER A   3       2.765   0.443   2.682  1.00 77.44           C  
ATOM     47  HB2 SER A   3       3.074   0.965   1.776  1.00 77.44           H  
ATOM     48  HB3 SER A   3       3.585   0.457   3.400  1.00 77.44           H  
ATOM     49  O   SER A   3       0.405  -0.547   1.099  1.00 77.44           O  
ATOM     50  OG  SER A   3       1.664   1.099   3.265  1.00 77.44           O  
ATOM     51  HG  SER A   3       1.893   2.000   3.502  1.00 77.44           H  
ATOM     52  N   GLN A   4       1.932  -1.770   0.033  1.00 82.06           N  
ATOM     53  H   GLN A   4       2.803  -2.280   0.085  1.00 82.06           H  
ATOM     54  CA  GLN A   4       1.124  -1.888  -1.192  1.00 82.06           C  
ATOM     55  HA  GLN A   4       0.362  -1.109  -1.194  1.00 82.06           H  
ATOM     56  C   GLN A   4       0.319  -3.184  -1.293  1.00 82.06           C  
ATOM     57  CB  GLN A   4       1.982  -1.647  -2.441  1.00 82.06           C  
ATOM     58  HB2 GLN A   4       1.354  -1.787  -3.320  1.00 82.06           H  
ATOM     59  HB3 GLN A   4       2.798  -2.369  -2.488  1.00 82.06           H  
ATOM     60  O   GLN A   4      -0.437  -3.331  -2.238  1.00 82.06           O  
ATOM     61  CG  GLN A   4       2.543  -0.218  -2.465  1.00 82.06           C  
ATOM     62  HG2 GLN A   4       3.552  -0.213  -2.052  1.00 82.06           H  
ATOM     63  HG3 GLN A   4       1.924   0.438  -1.853  1.00 82.06           H  
ATOM     64  CD  GLN A   4       2.574   0.342  -3.879  1.00 82.06           C  
ATOM     65  NE2 GLN A   4       1.669   1.227  -4.232  1.00 82.06           N  
ATOM     66 HE21 GLN A   4       1.698   1.499  -5.204  1.00 82.06           H  
ATOM     67 HE22 GLN A   4       0.885   1.435  -3.630  1.00 82.06           H  
ATOM     68  OE1 GLN A   4       3.413  -0.005  -4.687  1.00 82.06           O  
ATOM     69  N   LEU A   5       0.450  -4.098  -0.329  1.00 82.94           N  
ATOM     70  H   LEU A   5       1.078  -3.921   0.442  1.00 82.94           H  
ATOM     71  CA  LEU A   5      -0.318  -5.347  -0.317  1.00 82.94           C  
ATOM     72  HA  LEU A   5      -0.672  -5.563  -1.325  1.00 82.94           H  
ATOM     73  C   LEU A   5      -1.597  -5.275   0.522  1.00 82.94           C  
ATOM     74  CB  LEU A   5       0.614  -6.489   0.123  1.00 82.94           C  
ATOM     75  HB2 LEU A   5       0.052  -7.231   0.691  1.00 82.94           H  
ATOM     76  HB3 LEU A   5       1.385  -6.094   0.784  1.00 82.94           H  
ATOM     77  O   LEU A   5      -2.430  -6.166   0.424  1.00 82.94           O  
ATOM     78  CG  LEU A   5       1.255  -7.180  -1.094  1.00 82.94           C  
ATOM     79  HG  LEU A   5       1.468  -6.442  -1.867  1.00 82.94           H  
ATOM     80  CD1 LEU A   5       2.578  -7.835  -0.700  1.00 82.94           C  
ATOM     81 HD11 LEU A   5       3.273  -7.075  -0.343  1.00 82.94           H  
ATOM     82 HD12 LEU A   5       2.406  -8.571   0.085  1.00 82.94           H  
ATOM     83 HD13 LEU A   5       3.011  -8.329  -1.569  1.00 82.94           H  
ATOM     84  CD2 LEU A   5       0.326  -8.256  -1.660  1.00 82.94           C  
ATOM     85 HD21 LEU A   5       0.142  -9.030  -0.915  1.00 82.94           H  
ATOM     86 HD22 LEU A   5      -0.627  -7.810  -1.944  1.00 82.94           H  
ATOM     87 HD23 LEU A   5       0.775  -8.705  -2.546  1.00 82.94           H  
ATOM     88  N   CYS A   6      -1.768  -4.228   1.332  1.00 80.00           N  
ATOM     89  H   CYS A   6      -1.050  -3.518   1.365  1.00 80.00           H  
ATOM     90  CA  CYS A   6      -2.987  -4.036   2.122  1.00 80.00           C  
ATOM     91  HA  CYS A   6      -3.529  -4.980   2.174  1.00 80.00           H  
ATOM     92  C   CYS A   6      -3.986  -3.057   1.483  1.00 80.00           C  
ATOM     93  CB  CYS A   6      -2.626  -3.654   3.564  1.00 80.00           C  
ATOM     94  HB2 CYS A   6      -1.932  -2.814   3.570  1.00 80.00           H  
ATOM     95  HB3 CYS A   6      -3.538  -3.362   4.084  1.00 80.00           H  
ATOM     96  O   CYS A   6      -4.957  -2.683   2.137  1.00 80.00           O  
ATOM     97  SG  CYS A   6      -1.915  -5.085   4.427  1.00 80.00           S  
ATOM     98  HG  CYS A   6      -1.978  -4.584   5.664  1.00 80.00           H  
ATOM     99  N   LYS A   7      -3.755  -2.625   0.239  1.00 61.59           N  
ATOM    100  H   LYS A   7      -3.040  -3.098  -0.295  1.00 61.59           H  
ATOM    101  CA  LYS A   7      -4.774  -1.971  -0.588  1.00 61.59           C  
ATOM    102  HA  LYS A   7      -5.708  -1.855  -0.038  1.00 61.59           H  
ATOM    103  C   LYS A   7      -5.120  -2.884  -1.751  1.00 61.59           C  
ATOM    104  CB  LYS A   7      -4.305  -0.610  -1.109  1.00 61.59           C  
ATOM    105  HB2 LYS A   7      -5.018  -0.292  -1.869  1.00 61.59           H  
ATOM    106  HB3 LYS A   7      -3.330  -0.720  -1.584  1.00 61.59           H  
ATOM    107  O   LYS A   7      -6.328  -2.975  -2.039  1.00 61.59           O  
ATOM    108  CG  LYS A   7      -4.242   0.455  -0.011  1.00 61.59           C  
ATOM    109  HG2 LYS A   7      -3.406   0.247   0.656  1.00 61.59           H  
ATOM    110  HG3 LYS A   7      -5.171   0.443   0.560  1.00 61.59           H  
ATOM    111  CD  LYS A   7      -4.068   1.830  -0.664  1.00 61.59           C  
ATOM    112  HD2 LYS A   7      -4.909   2.006  -1.335  1.00 61.59           H  
ATOM    113  HD3 LYS A   7      -3.143   1.839  -1.240  1.00 61.59           H  
ATOM    114  CE  LYS A   7      -4.030   2.922   0.405  1.00 61.59           C  
ATOM    115  HE2 LYS A   7      -4.908   2.807   1.041  1.00 61.59           H  
ATOM    116  HE3 LYS A   7      -3.146   2.770   1.025  1.00 61.59           H  
ATOM    117  NZ  LYS A   7      -4.018   4.270  -0.214  1.00 61.59           N  
ATOM    118  HZ1 LYS A   7      -4.850   4.393  -0.774  1.00 61.59           H  
ATOM    119  HZ2 LYS A   7      -3.211   4.375  -0.812  1.00 61.59           H  
ATOM    120  HZ3 LYS A   7      -4.002   4.985   0.499  1.00 61.59           H  
ATOM    121  OXT LYS A   7      -4.148  -3.416  -2.326  1.00 61.59           O  
TER     122      LYS A   7                                                       
END
