# Supplementary material for: Unveiling the Bioactive Potential of the Invasive Jellyfish Phyllorhiza punctata Through Integrative Transcriptomic and Proteomic Analyses
Source: Biomolecules. 2025 Aug 4;15(8):1121. doi: 10.3390/biom15081121 (PMC12383608; doi:10.3390/biom15081121)
Supplement: Supplementary file 1 [file biomolecules-15-01121-s001.zip › Suplementary Material/FileS3/Alphafold2/XP_065065705_13015_relaxed_rank_001_alphafold2_ptm_model_4_seed_000.pdb]

ATOM      1  N   SER A   1      12.027   1.774   1.909  1.00 76.88           N  
ATOM      2  H   SER A   1      11.884   2.770   1.831  1.00 76.88           H  
ATOM      3  H2  SER A   1      13.019   1.593   1.846  1.00 76.88           H  
ATOM      4  H3  SER A   1      11.554   1.296   1.155  1.00 76.88           H  
ATOM      5  CA  SER A   1      11.517   1.314   3.219  1.00 76.88           C  
ATOM      6  HA  SER A   1      11.740   0.253   3.327  1.00 76.88           H  
ATOM      7  C   SER A   1      10.002   1.458   3.328  1.00 76.88           C  
ATOM      8  CB  SER A   1      12.197   2.049   4.370  1.00 76.88           C  
ATOM      9  HB2 SER A   1      13.272   1.868   4.348  1.00 76.88           H  
ATOM     10  HB3 SER A   1      11.793   1.701   5.321  1.00 76.88           H  
ATOM     11  O   SER A   1       9.368   0.521   3.792  1.00 76.88           O  
ATOM     12  OG  SER A   1      11.939   3.422   4.213  1.00 76.88           O  
ATOM     13  HG  SER A   1      12.251   3.899   4.985  1.00 76.88           H  
ATOM     14  N   THR A   2       9.406   2.563   2.859  1.00 88.44           N  
ATOM     15  H   THR A   2       9.957   3.391   2.684  1.00 88.44           H  
ATOM     16  CA  THR A   2       7.951   2.819   2.917  1.00 88.44           C  
ATOM     17  HA  THR A   2       7.661   2.972   3.957  1.00 88.44           H  
ATOM     18  C   THR A   2       7.110   1.671   2.367  1.00 88.44           C  
ATOM     19  CB  THR A   2       7.613   4.098   2.130  1.00 88.44           C  
ATOM     20  HB  THR A   2       7.687   3.900   1.061  1.00 88.44           H  
ATOM     21  O   THR A   2       6.180   1.223   3.022  1.00 88.44           O  
ATOM     22  CG2 THR A   2       6.220   4.636   2.439  1.00 88.44           C  
ATOM     23 HG21 THR A   2       6.133   4.869   3.500  1.00 88.44           H  
ATOM     24 HG22 THR A   2       5.463   3.897   2.176  1.00 88.44           H  
ATOM     25 HG23 THR A   2       6.032   5.538   1.855  1.00 88.44           H  
ATOM     26  OG1 THR A   2       8.556   5.091   2.461  1.00 88.44           O  
ATOM     27  HG1 THR A   2       8.170   5.942   2.241  1.00 88.44           H  
ATOM     28  N   LEU A   3       7.495   1.146   1.203  1.00 89.62           N  
ATOM     29  H   LEU A   3       8.238   1.602   0.692  1.00 89.62           H  
ATOM     30  CA  LEU A   3       6.727   0.117   0.502  1.00 89.62           C  
ATOM     31  HA  LEU A   3       5.700   0.474   0.428  1.00 89.62           H  
ATOM     32  C   LEU A   3       6.669  -1.215   1.276  1.00 89.62           C  
ATOM     33  CB  LEU A   3       7.323  -0.007  -0.916  1.00 89.62           C  
ATOM     34  HB2 LEU A   3       7.826   0.930  -1.159  1.00 89.62           H  
ATOM     35  HB3 LEU A   3       8.082  -0.789  -0.941  1.00 89.62           H  
ATOM     36  O   LEU A   3       5.629  -1.856   1.319  1.00 89.62           O  
ATOM     37  CG  LEU A   3       6.265  -0.252  -2.011  1.00 89.62           C  
ATOM     38  HG  LEU A   3       5.296   0.125  -1.685  1.00 89.62           H  
ATOM     39  CD1 LEU A   3       6.655   0.506  -3.281  1.00 89.62           C  
ATOM     40 HD11 LEU A   3       7.629   0.172  -3.639  1.00 89.62           H  
ATOM     41 HD12 LEU A   3       6.676   1.578  -3.089  1.00 89.62           H  
ATOM     42 HD13 LEU A   3       5.912   0.315  -4.056  1.00 89.62           H  
ATOM     43  CD2 LEU A   3       6.138  -1.735  -2.346  1.00 89.62           C  
ATOM     44 HD21 LEU A   3       5.368  -1.874  -3.106  1.00 89.62           H  
ATOM     45 HD22 LEU A   3       5.839  -2.289  -1.457  1.00 89.62           H  
ATOM     46 HD23 LEU A   3       7.082  -2.129  -2.721  1.00 89.62           H  
ATOM     47  N   ILE A   4       7.756  -1.586   1.963  1.00 94.38           N  
ATOM     48  H   ILE A   4       8.550  -0.962   1.969  1.00 94.38           H  
ATOM     49  CA  ILE A   4       7.800  -2.779   2.825  1.00 94.38           C  
ATOM     50  HA  ILE A   4       7.353  -3.617   2.290  1.00 94.38           H  
ATOM     51  C   ILE A   4       6.948  -2.555   4.084  1.00 94.38           C  
ATOM     52  CB  ILE A   4       9.267  -3.147   3.162  1.00 94.38           C  
ATOM     53  HB  ILE A   4       9.742  -2.278   3.618  1.00 94.38           H  
ATOM     54  O   ILE A   4       6.191  -3.431   4.482  1.00 94.38           O  
ATOM     55  CG1 ILE A   4      10.038  -3.507   1.867  1.00 94.38           C  
ATOM     56 HG12 ILE A   4       9.963  -2.681   1.160  1.00 94.38           H  
ATOM     57 HG13 ILE A   4       9.578  -4.381   1.406  1.00 94.38           H  
ATOM     58  CG2 ILE A   4       9.345  -4.309   4.169  1.00 94.38           C  
ATOM     59 HG21 ILE A   4      10.378  -4.509   4.454  1.00 94.38           H  
ATOM     60 HG22 ILE A   4       8.917  -5.212   3.734  1.00 94.38           H  
ATOM     61 HG23 ILE A   4       8.804  -4.074   5.086  1.00 94.38           H  
ATOM     62  CD1 ILE A   4      11.532  -3.788   2.072  1.00 94.38           C  
ATOM     63 HD11 ILE A   4      11.995  -2.965   2.616  1.00 94.38           H  
ATOM     64 HD12 ILE A   4      12.015  -3.890   1.100  1.00 94.38           H  
ATOM     65 HD13 ILE A   4      11.676  -4.719   2.622  1.00 94.38           H  
ATOM     66  N   ASN A   5       7.012  -1.367   4.691  1.00 91.31           N  
ATOM     67  H   ASN A   5       7.611  -0.653   4.302  1.00 91.31           H  
ATOM     68  CA  ASN A   5       6.267  -1.060   5.914  1.00 91.31           C  
ATOM     69  HA  ASN A   5       6.486  -1.828   6.656  1.00 91.31           H  
ATOM     70  C   ASN A   5       4.739  -1.086   5.720  1.00 91.31           C  
ATOM     71  CB  ASN A   5       6.780   0.287   6.448  1.00 91.31           C  
ATOM     72  HB2 ASN A   5       7.845   0.205   6.667  1.00 91.31           H  
ATOM     73  HB3 ASN A   5       6.642   1.055   5.687  1.00 91.31           H  
ATOM     74  O   ASN A   5       4.036  -1.343   6.683  1.00 91.31           O  
ATOM     75  CG  ASN A   5       6.077   0.718   7.721  1.00 91.31           C  
ATOM     76  ND2 ASN A   5       5.174   1.666   7.616  1.00 91.31           N  
ATOM     77 HD21 ASN A   5       4.532   1.748   8.391  1.00 91.31           H  
ATOM     78 HD22 ASN A   5       4.892   1.958   6.691  1.00 91.31           H  
ATOM     79  OD1 ASN A   5       6.333   0.249   8.815  1.00 91.31           O  
ATOM     80  N   THR A   6       4.221  -0.843   4.514  1.00 92.94           N  
ATOM     81  H   THR A   6       4.832  -0.546   3.766  1.00 92.94           H  
ATOM     82  CA  THR A   6       2.774  -0.929   4.232  1.00 92.94           C  
ATOM     83  HA  THR A   6       2.216  -0.526   5.077  1.00 92.94           H  
ATOM     84  C   THR A   6       2.280  -2.359   4.037  1.00 92.94           C  
ATOM     85  CB  THR A   6       2.431  -0.098   2.988  1.00 92.94           C  
ATOM     86  HB  THR A   6       3.000  -0.473   2.137  1.00 92.94           H  
ATOM     87  O   THR A   6       1.116  -2.629   4.283  1.00 92.94           O  
ATOM     88  CG2 THR A   6       0.946  -0.073   2.628  1.00 92.94           C  
ATOM     89 HG21 THR A   6       0.644  -1.044   2.236  1.00 92.94           H  
ATOM     90 HG22 THR A   6       0.345   0.149   3.510  1.00 92.94           H  
ATOM     91 HG23 THR A   6       0.761   0.674   1.857  1.00 92.94           H  
ATOM     92  OG1 THR A   6       2.790   1.246   3.218  1.00 92.94           O  
ATOM     93  HG1 THR A   6       2.018   1.657   3.615  1.00 92.94           H  
ATOM     94  N   LEU A   7       3.135  -3.275   3.582  1.00 93.75           N  
ATOM     95  H   LEU A   7       4.095  -3.017   3.406  1.00 93.75           H  
ATOM     96  CA  LEU A   7       2.723  -4.664   3.357  1.00 93.75           C  
ATOM     97  HA  LEU A   7       1.685  -4.686   3.026  1.00 93.75           H  
ATOM     98  C   LEU A   7       2.755  -5.510   4.636  1.00 93.75           C  
ATOM     99  CB  LEU A   7       3.612  -5.275   2.262  1.00 93.75           C  
ATOM    100  HB2 LEU A   7       3.456  -6.354   2.246  1.00 93.75           H  
ATOM    101  HB3 LEU A   7       4.655  -5.096   2.523  1.00 93.75           H  
ATOM    102  O   LEU A   7       2.053  -6.512   4.709  1.00 93.75           O  
ATOM    103  CG  LEU A   7       3.334  -4.725   0.852  1.00 93.75           C  
ATOM    104  HG  LEU A   7       3.375  -3.636   0.864  1.00 93.75           H  
ATOM    105  CD1 LEU A   7       4.409  -5.232  -0.110  1.00 93.75           C  
ATOM    106 HD11 LEU A   7       5.388  -4.894   0.229  1.00 93.75           H  
ATOM    107 HD12 LEU A   7       4.391  -6.321  -0.147  1.00 93.75           H  
ATOM    108 HD13 LEU A   7       4.225  -4.832  -1.108  1.00 93.75           H  
ATOM    109  CD2 LEU A   7       1.969  -5.165   0.314  1.00 93.75           C  
ATOM    110 HD21 LEU A   7       1.847  -4.819  -0.712  1.00 93.75           H  
ATOM    111 HD22 LEU A   7       1.170  -4.732   0.916  1.00 93.75           H  
ATOM    112 HD23 LEU A   7       1.886  -6.252   0.342  1.00 93.75           H  
ATOM    113  N   PHE A   8       3.589  -5.132   5.610  1.00 91.69           N  
ATOM    114  H   PHE A   8       4.155  -4.311   5.449  1.00 91.69           H  
ATOM    115  CA  PHE A   8       3.813  -5.898   6.842  1.00 91.69           C  
ATOM    116  HA  PHE A   8       3.262  -6.837   6.784  1.00 91.69           H  
ATOM    117  C   PHE A   8       3.309  -5.216   8.124  1.00 91.69           C  
ATOM    118  CB  PHE A   8       5.307  -6.238   6.956  1.00 91.69           C  
ATOM    119  HB2 PHE A   8       5.889  -5.319   6.884  1.00 91.69           H  
ATOM    120  HB3 PHE A   8       5.499  -6.660   7.942  1.00 91.69           H  
ATOM    121  O   PHE A   8       3.353  -5.849   9.178  1.00 91.69           O  
ATOM    122  CG  PHE A   8       5.811  -7.238   5.933  1.00 91.69           C  
ATOM    123  CD1 PHE A   8       5.593  -8.613   6.130  1.00 91.69           C  
ATOM    124  HD1 PHE A   8       5.045  -8.952   6.997  1.00 91.69           H  
ATOM    125  CD2 PHE A   8       6.513  -6.805   4.794  1.00 91.69           C  
ATOM    126  HD2 PHE A   8       6.680  -5.750   4.637  1.00 91.69           H  
ATOM    127  CE1 PHE A   8       6.079  -9.546   5.197  1.00 91.69           C  
ATOM    128  HE1 PHE A   8       5.900 -10.600   5.349  1.00 91.69           H  
ATOM    129  CE2 PHE A   8       6.997  -7.734   3.857  1.00 91.69           C  
ATOM    130  HE2 PHE A   8       7.526  -7.394   2.979  1.00 91.69           H  
ATOM    131  CZ  PHE A   8       6.781  -9.107   4.060  1.00 91.69           C  
ATOM    132  HZ  PHE A   8       7.141  -9.826   3.339  1.00 91.69           H  
ATOM    133  N   LYS A   9       2.870  -3.951   8.065  1.00 65.38           N  
ATOM    134  H   LYS A   9       2.750  -3.546   7.148  1.00 65.38           H  
ATOM    135  CA  LYS A   9       2.016  -3.371   9.115  1.00 65.38           C  
ATOM    136  HA  LYS A   9       2.190  -3.863  10.072  1.00 65.38           H  
ATOM    137  C   LYS A   9       0.560  -3.644   8.794  1.00 65.38           C  
ATOM    138  CB  LYS A   9       2.184  -1.856   9.262  1.00 65.38           C  
ATOM    139  HB2 LYS A   9       1.300  -1.486   9.782  1.00 65.38           H  
ATOM    140  HB3 LYS A   9       2.192  -1.381   8.280  1.00 65.38           H  
ATOM    141  O   LYS A   9      -0.175  -3.909   9.765  1.00 65.38           O  
ATOM    142  CG  LYS A   9       3.404  -1.462  10.088  1.00 65.38           C  
ATOM    143  HG2 LYS A   9       3.386  -2.005  11.033  1.00 65.38           H  
ATOM    144  HG3 LYS A   9       4.316  -1.712   9.545  1.00 65.38           H  
ATOM    145  CD  LYS A   9       3.347   0.042  10.363  1.00 65.38           C  
ATOM    146  HD2 LYS A   9       3.451   0.576   9.419  1.00 65.38           H  
ATOM    147  HD3 LYS A   9       2.384   0.290  10.810  1.00 65.38           H  
ATOM    148  CE  LYS A   9       4.464   0.417  11.335  1.00 65.38           C  
ATOM    149  HE2 LYS A   9       4.302  -0.134  12.262  1.00 65.38           H  
ATOM    150  HE3 LYS A   9       5.412   0.084  10.913  1.00 65.38           H  
ATOM    151  NZ  LYS A   9       4.499   1.874  11.599  1.00 65.38           N  
ATOM    152  HZ1 LYS A   9       3.590   2.188  11.908  1.00 65.38           H  
ATOM    153  HZ2 LYS A   9       5.174   2.070  12.324  1.00 65.38           H  
ATOM    154  HZ3 LYS A   9       4.769   2.372  10.763  1.00 65.38           H  
ATOM    155  OXT LYS A   9       0.228  -3.465   7.605  1.00 65.38           O  
TER     156      LYS A   9                                                       
END
