# Supplementary material for: Unveiling the Bioactive Potential of the Invasive Jellyfish Phyllorhiza punctata Through Integrative Transcriptomic and Proteomic Analyses
Source: Biomolecules. 2025 Aug 4;15(8):1121. doi: 10.3390/biom15081121 (PMC12383608; doi:10.3390/biom15081121)
Supplement: Supplementary file 1 [file biomolecules-15-01121-s001.zip › Suplementary Material/FileS3/Alphafold2/XP_065065758_12621_relaxed_rank_001_alphafold2_ptm_model_1_seed_000.pdb]

ATOM      1  N   GLN A   1      -0.814   5.972   4.537  1.00 75.00           N  
ATOM      2  H   GLN A   1      -0.346   6.317   3.712  1.00 75.00           H  
ATOM      3  H2  GLN A   1      -1.816   6.044   4.425  1.00 75.00           H  
ATOM      4  H3  GLN A   1      -0.545   6.547   5.323  1.00 75.00           H  
ATOM      5  CA  GLN A   1      -0.422   4.569   4.803  1.00 75.00           C  
ATOM      6  HA  GLN A   1       0.657   4.551   4.956  1.00 75.00           H  
ATOM      7  C   GLN A   1      -0.634   3.641   3.611  1.00 75.00           C  
ATOM      8  CB  GLN A   1      -1.042   4.038   6.099  1.00 75.00           C  
ATOM      9  HB2 GLN A   1      -1.022   2.948   6.094  1.00 75.00           H  
ATOM     10  HB3 GLN A   1      -2.076   4.373   6.185  1.00 75.00           H  
ATOM     11  O   GLN A   1       0.223   2.809   3.397  1.00 75.00           O  
ATOM     12  CG  GLN A   1      -0.199   4.534   7.285  1.00 75.00           C  
ATOM     13  HG2 GLN A   1       0.811   4.132   7.202  1.00 75.00           H  
ATOM     14  HG3 GLN A   1      -0.137   5.623   7.280  1.00 75.00           H  
ATOM     15  CD  GLN A   1      -0.800   4.112   8.615  1.00 75.00           C  
ATOM     16  NE2 GLN A   1      -0.080   3.411   9.457  1.00 75.00           N  
ATOM     17 HE21 GLN A   1      -0.540   3.166  10.322  1.00 75.00           H  
ATOM     18 HE22 GLN A   1       0.872   3.136   9.263  1.00 75.00           H  
ATOM     19  OE1 GLN A   1      -1.939   4.419   8.898  1.00 75.00           O  
ATOM     20  N   ILE A   2      -1.667   3.804   2.778  1.00 79.50           N  
ATOM     21  H   ILE A   2      -2.452   4.386   3.033  1.00 79.50           H  
ATOM     22  CA  ILE A   2      -1.843   2.945   1.585  1.00 79.50           C  
ATOM     23  HA  ILE A   2      -1.424   1.959   1.786  1.00 79.50           H  
ATOM     24  C   ILE A   2      -1.070   3.476   0.361  1.00 79.50           C  
ATOM     25  CB  ILE A   2      -3.355   2.736   1.349  1.00 79.50           C  
ATOM     26  HB  ILE A   2      -3.837   3.712   1.294  1.00 79.50           H  
ATOM     27  O   ILE A   2      -0.481   2.709  -0.387  1.00 79.50           O  
ATOM     28  CG1 ILE A   2      -3.944   1.947   2.548  1.00 79.50           C  
ATOM     29 HG12 ILE A   2      -3.604   2.373   3.492  1.00 79.50           H  
ATOM     30 HG13 ILE A   2      -3.593   0.916   2.510  1.00 79.50           H  
ATOM     31  CG2 ILE A   2      -3.628   1.995   0.030  1.00 79.50           C  
ATOM     32 HG21 ILE A   2      -4.697   1.838  -0.111  1.00 79.50           H  
ATOM     33 HG22 ILE A   2      -3.129   1.026   0.032  1.00 79.50           H  
ATOM     34 HG23 ILE A   2      -3.270   2.571  -0.822  1.00 79.50           H  
ATOM     35  CD1 ILE A   2      -5.474   1.949   2.606  1.00 79.50           C  
ATOM     36 HD11 ILE A   2      -5.890   1.409   1.755  1.00 79.50           H  
ATOM     37 HD12 ILE A   2      -5.800   1.454   3.520  1.00 79.50           H  
ATOM     38 HD13 ILE A   2      -5.846   2.973   2.605  1.00 79.50           H  
ATOM     39  N   VAL A   3      -0.954   4.797   0.211  1.00 85.06           N  
ATOM     40  H   VAL A   3      -1.532   5.394   0.785  1.00 85.06           H  
ATOM     41  CA  VAL A   3      -0.237   5.421  -0.924  1.00 85.06           C  
ATOM     42  HA  VAL A   3      -0.451   4.841  -1.822  1.00 85.06           H  
ATOM     43  C   VAL A   3       1.298   5.389  -0.767  1.00 85.06           C  
ATOM     44  CB  VAL A   3      -0.789   6.845  -1.162  1.00 85.06           C  
ATOM     45  HB  VAL A   3      -0.586   7.451  -0.279  1.00 85.06           H  
ATOM     46  O   VAL A   3       2.022   5.607  -1.727  1.00 85.06           O  
ATOM     47  CG1 VAL A   3      -0.192   7.554  -2.383  1.00 85.06           C  
ATOM     48 HG11 VAL A   3      -0.698   8.504  -2.554  1.00 85.06           H  
ATOM     49 HG12 VAL A   3       0.865   7.768  -2.224  1.00 85.06           H  
ATOM     50 HG13 VAL A   3      -0.300   6.929  -3.269  1.00 85.06           H  
ATOM     51  CG2 VAL A   3      -2.313   6.801  -1.376  1.00 85.06           C  
ATOM     52 HG21 VAL A   3      -2.832   6.447  -0.485  1.00 85.06           H  
ATOM     53 HG22 VAL A   3      -2.687   7.800  -1.600  1.00 85.06           H  
ATOM     54 HG23 VAL A   3      -2.550   6.146  -2.214  1.00 85.06           H  
ATOM     55  N   GLY A   4       1.812   5.075   0.426  1.00 88.81           N  
ATOM     56  H   GLY A   4       1.174   4.762   1.144  1.00 88.81           H  
ATOM     57  CA  GLY A   4       3.256   4.972   0.698  1.00 88.81           C  
ATOM     58  HA2 GLY A   4       3.465   5.369   1.691  1.00 88.81           H  
ATOM     59  HA3 GLY A   4       3.815   5.569  -0.023  1.00 88.81           H  
ATOM     60  C   GLY A   4       3.818   3.550   0.642  1.00 88.81           C  
ATOM     61  O   GLY A   4       4.992   3.366   0.914  1.00 88.81           O  
ATOM     62  N   LEU A   5       2.979   2.555   0.349  1.00 87.56           N  
ATOM     63  H   LEU A   5       2.016   2.779   0.142  1.00 87.56           H  
ATOM     64  CA  LEU A   5       3.379   1.149   0.217  1.00 87.56           C  
ATOM     65  HA  LEU A   5       4.370   1.002   0.646  1.00 87.56           H  
ATOM     66  C   LEU A   5       3.500   0.706  -1.247  1.00 87.56           C  
ATOM     67  CB  LEU A   5       2.356   0.281   0.976  1.00 87.56           C  
ATOM     68  HB2 LEU A   5       1.356   0.676   0.797  1.00 87.56           H  
ATOM     69  HB3 LEU A   5       2.376  -0.733   0.576  1.00 87.56           H  
ATOM     70  O   LEU A   5       4.003  -0.378  -1.517  1.00 87.56           O  
ATOM     71  CG  LEU A   5       2.625   0.201   2.488  1.00 87.56           C  
ATOM     72  HG  LEU A   5       2.844   1.196   2.877  1.00 87.56           H  
ATOM     73  CD1 LEU A   5       1.393  -0.339   3.215  1.00 87.56           C  
ATOM     74 HD11 LEU A   5       1.184  -1.356   2.883  1.00 87.56           H  
ATOM     75 HD12 LEU A   5       0.528   0.288   2.999  1.00 87.56           H  
ATOM     76 HD13 LEU A   5       1.573  -0.342   4.290  1.00 87.56           H  
ATOM     77  CD2 LEU A   5       3.792  -0.740   2.796  1.00 87.56           C  
ATOM     78 HD21 LEU A   5       3.592  -1.734   2.397  1.00 87.56           H  
ATOM     79 HD22 LEU A   5       3.942  -0.809   3.874  1.00 87.56           H  
ATOM     80 HD23 LEU A   5       4.710  -0.361   2.346  1.00 87.56           H  
ATOM     81  N   LEU A   6       3.011   1.529  -2.179  1.00 86.62           N  
ATOM     82  H   LEU A   6       2.633   2.415  -1.876  1.00 86.62           H  
ATOM     83  CA  LEU A   6       3.010   1.246  -3.616  1.00 86.62           C  
ATOM     84  HA  LEU A   6       3.227   0.189  -3.769  1.00 86.62           H  
ATOM     85  C   LEU A   6       4.086   2.036  -4.385  1.00 86.62           C  
ATOM     86  CB  LEU A   6       1.602   1.553  -4.158  1.00 86.62           C  
ATOM     87  HB2 LEU A   6       1.540   2.626  -4.341  1.00 86.62           H  
ATOM     88  HB3 LEU A   6       0.851   1.304  -3.408  1.00 86.62           H  
ATOM     89  O   LEU A   6       4.269   1.814  -5.577  1.00 86.62           O  
ATOM     90  CG  LEU A   6       1.271   0.787  -5.454  1.00 86.62           C  
ATOM     91  HG  LEU A   6       2.147   0.700  -6.097  1.00 86.62           H  
ATOM     92  CD1 LEU A   6       0.760  -0.621  -5.140  1.00 86.62           C  
ATOM     93 HD11 LEU A   6       0.556  -1.150  -6.071  1.00 86.62           H  
ATOM     94 HD12 LEU A   6       1.522  -1.173  -4.590  1.00 86.62           H  
ATOM     95 HD13 LEU A   6      -0.151  -0.571  -4.544  1.00 86.62           H  
ATOM     96  CD2 LEU A   6       0.193   1.532  -6.239  1.00 86.62           C  
ATOM     97 HD21 LEU A   6      -0.047   0.975  -7.145  1.00 86.62           H  
ATOM     98 HD22 LEU A   6       0.568   2.514  -6.527  1.00 86.62           H  
ATOM     99 HD23 LEU A   6      -0.705   1.644  -5.632  1.00 86.62           H  
ATOM    100  N   LYS A   7       4.757   2.982  -3.726  1.00 71.56           N  
ATOM    101  H   LYS A   7       4.720   2.957  -2.717  1.00 71.56           H  
ATOM    102  CA  LYS A   7       5.884   3.733  -4.279  1.00 71.56           C  
ATOM    103  HA  LYS A   7       5.998   3.509  -5.339  1.00 71.56           H  
ATOM    104  C   LYS A   7       7.165   3.254  -3.614  1.00 71.56           C  
ATOM    105  CB  LYS A   7       5.652   5.236  -4.080  1.00 71.56           C  
ATOM    106  HB2 LYS A   7       5.793   5.485  -3.028  1.00 71.56           H  
ATOM    107  HB3 LYS A   7       4.630   5.480  -4.368  1.00 71.56           H  
ATOM    108  O   LYS A   7       8.168   3.151  -4.347  1.00 71.56           O  
ATOM    109  CG  LYS A   7       6.621   6.045  -4.949  1.00 71.56           C  
ATOM    110  HG2 LYS A   7       7.649   5.784  -4.698  1.00 71.56           H  
ATOM    111  HG3 LYS A   7       6.442   5.801  -5.996  1.00 71.56           H  
ATOM    112  CD  LYS A   7       6.425   7.546  -4.736  1.00 71.56           C  
ATOM    113  HD2 LYS A   7       5.378   7.803  -4.895  1.00 71.56           H  
ATOM    114  HD3 LYS A   7       6.711   7.795  -3.714  1.00 71.56           H  
ATOM    115  CE  LYS A   7       7.306   8.295  -5.737  1.00 71.56           C  
ATOM    116  HE2 LYS A   7       8.322   7.911  -5.650  1.00 71.56           H  
ATOM    117  HE3 LYS A   7       6.954   8.067  -6.744  1.00 71.56           H  
ATOM    118  NZ  LYS A   7       7.288   9.757  -5.495  1.00 71.56           N  
ATOM    119  HZ1 LYS A   7       7.646   9.953  -4.571  1.00 71.56           H  
ATOM    120  HZ2 LYS A   7       6.346  10.112  -5.568  1.00 71.56           H  
ATOM    121  HZ3 LYS A   7       7.872  10.227  -6.173  1.00 71.56           H  
ATOM    122  OXT LYS A   7       7.097   3.075  -2.380  1.00 71.56           O  
TER     123      LYS A   7                                                       
END
