# Supplementary material for: Unveiling the Bioactive Potential of the Invasive Jellyfish Phyllorhiza punctata Through Integrative Transcriptomic and Proteomic Analyses
Source: Biomolecules. 2025 Aug 4;15(8):1121. doi: 10.3390/biom15081121 (PMC12383608; doi:10.3390/biom15081121)
Supplement: Supplementary file 1 [file biomolecules-15-01121-s001.zip › Suplementary Material/FileS3/Alphafold2/XP_065065861_14956_relaxed_rank_001_alphafold2_ptm_model_1_seed_000.pdb]

ATOM      1  N   VAL A   1      -6.827  -4.668   2.221  1.00 64.38           N  
ATOM      2  H   VAL A   1      -7.706  -5.028   1.877  1.00 64.38           H  
ATOM      3  H2  VAL A   1      -7.004  -3.814   2.730  1.00 64.38           H  
ATOM      4  H3  VAL A   1      -6.412  -5.338   2.853  1.00 64.38           H  
ATOM      5  CA  VAL A   1      -5.919  -4.368   1.088  1.00 64.38           C  
ATOM      6  HA  VAL A   1      -5.640  -5.293   0.583  1.00 64.38           H  
ATOM      7  C   VAL A   1      -4.678  -3.722   1.677  1.00 64.38           C  
ATOM      8  CB  VAL A   1      -6.600  -3.444   0.057  1.00 64.38           C  
ATOM      9  HB  VAL A   1      -6.663  -2.431   0.453  1.00 64.38           H  
ATOM     10  O   VAL A   1      -4.823  -2.709   2.350  1.00 64.38           O  
ATOM     11  CG1 VAL A   1      -5.805  -3.424  -1.250  1.00 64.38           C  
ATOM     12 HG11 VAL A   1      -5.751  -4.421  -1.687  1.00 64.38           H  
ATOM     13 HG12 VAL A   1      -4.797  -3.049  -1.076  1.00 64.38           H  
ATOM     14 HG13 VAL A   1      -6.288  -2.757  -1.964  1.00 64.38           H  
ATOM     15  CG2 VAL A   1      -8.026  -3.922  -0.256  1.00 64.38           C  
ATOM     16 HG21 VAL A   1      -8.027  -4.965  -0.573  1.00 64.38           H  
ATOM     17 HG22 VAL A   1      -8.433  -3.323  -1.070  1.00 64.38           H  
ATOM     18 HG23 VAL A   1      -8.692  -3.783   0.596  1.00 64.38           H  
ATOM     19  N   LYS A   2      -3.505  -4.361   1.599  1.00 67.50           N  
ATOM     20  H   LYS A   2      -3.394  -5.139   0.963  1.00 67.50           H  
ATOM     21  CA  LYS A   2      -2.292  -3.803   2.223  1.00 67.50           C  
ATOM     22  HA  LYS A   2      -2.559  -3.502   3.236  1.00 67.50           H  
ATOM     23  C   LYS A   2      -1.867  -2.523   1.480  1.00 67.50           C  
ATOM     24  CB  LYS A   2      -1.163  -4.849   2.307  1.00 67.50           C  
ATOM     25  HB2 LYS A   2      -1.364  -5.671   1.619  1.00 67.50           H  
ATOM     26  HB3 LYS A   2      -0.220  -4.391   2.009  1.00 67.50           H  
ATOM     27  O   LYS A   2      -2.018  -2.476   0.261  1.00 67.50           O  
ATOM     28  CG  LYS A   2      -1.005  -5.389   3.739  1.00 67.50           C  
ATOM     29  HG2 LYS A   2      -0.646  -4.587   4.384  1.00 67.50           H  
ATOM     30  HG3 LYS A   2      -1.974  -5.727   4.107  1.00 67.50           H  
ATOM     31  CD  LYS A   2      -0.020  -6.565   3.794  1.00 67.50           C  
ATOM     32  HD2 LYS A   2       0.918  -6.264   3.326  1.00 67.50           H  
ATOM     33  HD3 LYS A   2      -0.436  -7.403   3.235  1.00 67.50           H  
ATOM     34  CE  LYS A   2       0.254  -6.992   5.244  1.00 67.50           C  
ATOM     35  HE2 LYS A   2       0.689  -6.147   5.777  1.00 67.50           H  
ATOM     36  HE3 LYS A   2      -0.693  -7.237   5.724  1.00 67.50           H  
ATOM     37  NZ  LYS A   2       1.173  -8.159   5.310  1.00 67.50           N  
ATOM     38  HZ1 LYS A   2       0.779  -8.962   4.842  1.00 67.50           H  
ATOM     39  HZ2 LYS A   2       1.361  -8.415   6.269  1.00 67.50           H  
ATOM     40  HZ3 LYS A   2       2.057  -7.943   4.871  1.00 67.50           H  
ATOM     41  N   PRO A   3      -1.403  -1.487   2.199  1.00 76.38           N  
ATOM     42  CA  PRO A   3      -1.252  -0.144   1.656  1.00 76.38           C  
ATOM     43  HA  PRO A   3      -2.168   0.142   1.140  1.00 76.38           H  
ATOM     44  C   PRO A   3      -0.090  -0.062   0.662  1.00 76.38           C  
ATOM     45  CB  PRO A   3      -1.068   0.770   2.874  1.00 76.38           C  
ATOM     46  HB2 PRO A   3      -0.438   1.633   2.655  1.00 76.38           H  
ATOM     47  HB3 PRO A   3      -2.044   1.097   3.232  1.00 76.38           H  
ATOM     48  O   PRO A   3       0.940  -0.715   0.829  1.00 76.38           O  
ATOM     49  CG  PRO A   3      -0.428  -0.149   3.913  1.00 76.38           C  
ATOM     50  HG2 PRO A   3       0.649  -0.187   3.750  1.00 76.38           H  
ATOM     51  HG3 PRO A   3      -0.649   0.174   4.930  1.00 76.38           H  
ATOM     52  CD  PRO A   3      -1.037  -1.513   3.606  1.00 76.38           C  
ATOM     53  HD2 PRO A   3      -0.311  -2.299   3.811  1.00 76.38           H  
ATOM     54  HD3 PRO A   3      -1.931  -1.649   4.215  1.00 76.38           H  
ATOM     55  N   LEU A   4      -0.255   0.806  -0.339  1.00 77.25           N  
ATOM     56  H   LEU A   4      -1.146   1.279  -0.389  1.00 77.25           H  
ATOM     57  CA  LEU A   4       0.687   1.099  -1.433  1.00 77.25           C  
ATOM     58  HA  LEU A   4       0.828   0.201  -2.036  1.00 77.25           H  
ATOM     59  C   LEU A   4       2.085   1.538  -0.964  1.00 77.25           C  
ATOM     60  CB  LEU A   4       0.065   2.207  -2.304  1.00 77.25           C  
ATOM     61  HB2 LEU A   4       0.793   2.517  -3.054  1.00 77.25           H  
ATOM     62  HB3 LEU A   4      -0.133   3.071  -1.670  1.00 77.25           H  
ATOM     63  O   LEU A   4       3.029   1.561  -1.746  1.00 77.25           O  
ATOM     64  CG  LEU A   4      -1.233   1.805  -3.028  1.00 77.25           C  
ATOM     65  HG  LEU A   4      -1.931   1.364  -2.317  1.00 77.25           H  
ATOM     66  CD1 LEU A   4      -1.898   3.044  -3.624  1.00 77.25           C  
ATOM     67 HD11 LEU A   4      -2.828   2.764  -4.117  1.00 77.25           H  
ATOM     68 HD12 LEU A   4      -1.236   3.508  -4.355  1.00 77.25           H  
ATOM     69 HD13 LEU A   4      -2.122   3.765  -2.838  1.00 77.25           H  
ATOM     70  CD2 LEU A   4      -0.964   0.800  -4.149  1.00 77.25           C  
ATOM     71 HD21 LEU A   4      -0.575  -0.133  -3.740  1.00 77.25           H  
ATOM     72 HD22 LEU A   4      -0.243   1.210  -4.856  1.00 77.25           H  
ATOM     73 HD23 LEU A   4      -1.892   0.583  -4.679  1.00 77.25           H  
ATOM     74  N   LEU A   5       2.239   1.813   0.330  1.00 75.25           N  
ATOM     75  H   LEU A   5       1.413   1.766   0.910  1.00 75.25           H  
ATOM     76  CA  LEU A   5       3.521   2.030   0.997  1.00 75.25           C  
ATOM     77  HA  LEU A   5       4.040   2.854   0.508  1.00 75.25           H  
ATOM     78  C   LEU A   5       4.465   0.815   0.905  1.00 75.25           C  
ATOM     79  CB  LEU A   5       3.230   2.401   2.463  1.00 75.25           C  
ATOM     80  HB2 LEU A   5       4.175   2.477   3.000  1.00 75.25           H  
ATOM     81  HB3 LEU A   5       2.656   1.592   2.916  1.00 75.25           H  
ATOM     82  O   LEU A   5       5.663   0.970   1.099  1.00 75.25           O  
ATOM     83  CG  LEU A   5       2.460   3.726   2.635  1.00 75.25           C  
ATOM     84  HG  LEU A   5       1.547   3.702   2.041  1.00 75.25           H  
ATOM     85  CD1 LEU A   5       2.053   3.900   4.097  1.00 75.25           C  
ATOM     86 HD11 LEU A   5       1.477   4.819   4.208  1.00 75.25           H  
ATOM     87 HD12 LEU A   5       1.438   3.060   4.419  1.00 75.25           H  
ATOM     88 HD13 LEU A   5       2.941   3.962   4.727  1.00 75.25           H  
ATOM     89  CD2 LEU A   5       3.296   4.934   2.213  1.00 75.25           C  
ATOM     90 HD21 LEU A   5       2.746   5.853   2.414  1.00 75.25           H  
ATOM     91 HD22 LEU A   5       3.507   4.896   1.144  1.00 75.25           H  
ATOM     92 HD23 LEU A   5       4.237   4.955   2.763  1.00 75.25           H  
ATOM     93  N   ASN A   6       3.946  -0.376   0.581  1.00 82.56           N  
ATOM     94  H   ASN A   6       2.942  -0.448   0.499  1.00 82.56           H  
ATOM     95  CA  ASN A   6       4.744  -1.569   0.276  1.00 82.56           C  
ATOM     96  HA  ASN A   6       5.665  -1.538   0.859  1.00 82.56           H  
ATOM     97  C   ASN A   6       5.167  -1.670  -1.205  1.00 82.56           C  
ATOM     98  CB  ASN A   6       3.928  -2.796   0.719  1.00 82.56           C  
ATOM     99  HB2 ASN A   6       3.552  -2.627   1.729  1.00 82.56           H  
ATOM    100  HB3 ASN A   6       3.075  -2.929   0.054  1.00 82.56           H  
ATOM    101  O   ASN A   6       5.887  -2.590  -1.565  1.00 82.56           O  
ATOM    102  CG  ASN A   6       4.744  -4.079   0.753  1.00 82.56           C  
ATOM    103  ND2 ASN A   6       4.764  -4.855  -0.302  1.00 82.56           N  
ATOM    104 HD21 ASN A   6       4.619  -4.403  -1.194  1.00 82.56           H  
ATOM    105 HD22 ASN A   6       5.439  -5.605  -0.251  1.00 82.56           H  
ATOM    106  OD1 ASN A   6       5.333  -4.423   1.761  1.00 82.56           O  
ATOM    107  N   VAL A   7       4.675  -0.792  -2.082  1.00 71.69           N  
ATOM    108  H   VAL A   7       4.089  -0.042  -1.744  1.00 71.69           H  
ATOM    109  CA  VAL A   7       4.952  -0.833  -3.532  1.00 71.69           C  
ATOM    110  HA  VAL A   7       5.356  -1.809  -3.800  1.00 71.69           H  
ATOM    111  C   VAL A   7       6.029   0.185  -3.929  1.00 71.69           C  
ATOM    112  CB  VAL A   7       3.639  -0.644  -4.327  1.00 71.69           C  
ATOM    113  HB  VAL A   7       3.216   0.333  -4.093  1.00 71.69           H  
ATOM    114  O   VAL A   7       6.659   0.036  -4.967  1.00 71.69           O  
ATOM    115  CG1 VAL A   7       3.828  -0.726  -5.846  1.00 71.69           C  
ATOM    116 HG11 VAL A   7       4.426   0.116  -6.195  1.00 71.69           H  
ATOM    117 HG12 VAL A   7       4.336  -1.653  -6.112  1.00 71.69           H  
ATOM    118 HG13 VAL A   7       2.864  -0.682  -6.353  1.00 71.69           H  
ATOM    119  CG2 VAL A   7       2.605  -1.720  -3.945  1.00 71.69           C  
ATOM    120 HG21 VAL A   7       3.016  -2.710  -4.144  1.00 71.69           H  
ATOM    121 HG22 VAL A   7       2.343  -1.642  -2.890  1.00 71.69           H  
ATOM    122 HG23 VAL A   7       1.698  -1.584  -4.533  1.00 71.69           H  
ATOM    123  N   ALA A   8       6.261   1.202  -3.094  1.00 76.25           N  
ATOM    124  H   ALA A   8       5.705   1.257  -2.253  1.00 76.25           H  
ATOM    125  CA  ALA A   8       7.215   2.286  -3.346  1.00 76.25           C  
ATOM    126  HA  ALA A   8       7.599   2.195  -4.362  1.00 76.25           H  
ATOM    127  C   ALA A   8       8.455   2.268  -2.427  1.00 76.25           C  
ATOM    128  CB  ALA A   8       6.441   3.608  -3.259  1.00 76.25           C  
ATOM    129  HB1 ALA A   8       6.065   3.755  -2.247  1.00 76.25           H  
ATOM    130  HB2 ALA A   8       5.608   3.596  -3.962  1.00 76.25           H  
ATOM    131  HB3 ALA A   8       7.103   4.435  -3.516  1.00 76.25           H  
ATOM    132  O   ALA A   8       9.233   3.220  -2.445  1.00 76.25           O  
ATOM    133  N   ARG A   9       8.619   1.225  -1.606  1.00 72.50           N  
ATOM    134  H   ARG A   9       8.043   0.415  -1.788  1.00 72.50           H  
ATOM    135  CA  ARG A   9       9.859   0.934  -0.874  1.00 72.50           C  
ATOM    136  HA  ARG A   9      10.507   1.811  -0.868  1.00 72.50           H  
ATOM    137  C   ARG A   9      10.630  -0.140  -1.628  1.00 72.50           C  
ATOM    138  CB  ARG A   9       9.547   0.502   0.567  1.00 72.50           C  
ATOM    139  HB2 ARG A   9       9.014   1.309   1.071  1.00 72.50           H  
ATOM    140  HB3 ARG A   9       8.907  -0.381   0.541  1.00 72.50           H  
ATOM    141  O   ARG A   9      11.868  -0.005  -1.673  1.00 72.50           O  
ATOM    142  CG  ARG A   9      10.839   0.170   1.335  1.00 72.50           C  
ATOM    143  HG2 ARG A   9      11.378  -0.623   0.818  1.00 72.50           H  
ATOM    144  HG3 ARG A   9      11.481   1.050   1.375  1.00 72.50           H  
ATOM    145  CD  ARG A   9      10.569  -0.338   2.753  1.00 72.50           C  
ATOM    146  HD2 ARG A   9       9.852  -1.157   2.703  1.00 72.50           H  
ATOM    147  HD3 ARG A   9      11.510  -0.724   3.146  1.00 72.50           H  
ATOM    148  NE  ARG A   9      10.060   0.722   3.642  1.00 72.50           N  
ATOM    149  HE  ARG A   9       9.680   1.535   3.179  1.00 72.50           H  
ATOM    150  NH1 ARG A   9      10.557  -0.308   5.628  1.00 72.50           N  
ATOM    151 HH11 ARG A   9      10.608  -0.294   6.637  1.00 72.50           H  
ATOM    152 HH12 ARG A   9      10.923  -1.088   5.101  1.00 72.50           H  
ATOM    153  NH2 ARG A   9       9.646   1.727   5.639  1.00 72.50           N  
ATOM    154 HH21 ARG A   9       9.317   2.543   5.143  1.00 72.50           H  
ATOM    155 HH22 ARG A   9       9.700   1.730   6.648  1.00 72.50           H  
ATOM    156  CZ  ARG A   9      10.088   0.708   4.960  1.00 72.50           C  
ATOM    157  OXT ARG A   9       9.951  -1.100  -2.047  1.00 72.50           O  
TER     158      ARG A   9                                                       
END
